# Supplementary material for: Identification of ovule transcripts from the Apospory-Specific Genomic Region (ASGR)-carrier chromosome
Source: BMC Genomics. 2011 Apr 26;12:206. doi: 10.1186/1471-2164-12-206 (PMC3111391; doi:10.1186/1471-2164-12-206)
Supplement: Additional file 1 — PS26_MIRA.fasta. A fasta file containing the MIRA assembled contigs of the PS26 ovule transcriptome. [file 1471-2164-12-206-S1.FASTA]

>Ps26_c1    nseq=540
CCAAACGGCAACTGGAAAAACCCCTCCAGATGCATAACTAATATAAAAATATTCCAAATA
ACAGAAATTAAGAACAGATCTAAACACAWTTTTCGGTAACTGATAACTTTGGTTTCCATT
AGCATTTTGTTCTTCCATTACAAAGATACCAGATATGATGCGATAAATTACAGCAGAGGA
CCAACTACTCCATGATTCGAGATGACTTTTCTAGGAGCCAACACATCTCTACACCTTCTG
ATTGGACACTGATGCCAGAAGCTACTAGTGCTACTACTTCCAGCTCCACGGCGACGGCGC
CTAGGCCCTCTCACCACGGATGCGGCGGGCGAGCTGGATGTCCTTGGGCATGATGGTGAC
GCGCTTGGCGTGGATGGCGCAGAGGTTGGTGTCCTCGAAGAGCCCGACGAGGTAGGCCTC
GGCCGCCTCCTGCAGCGCGGCGACGGCGGAGCTCTGGAAGCGGAGGTCGGTCTTGAAGTC
CTGCGCGATCTCACGCACCAGGCGCTGAAACGGCAGCTTGCGGATCAGCAGCTCCGTGCT
CTTCTGGTACTTGCGGATCTCCCGGAGCGCAACGGTGCCGGGGCGGAAGCGGTGGGGCTT
CTTCACTCCGCCGGTCGCCGGAGCAGACTTGCGCGCCGCCTTCGTCGCCAGCTGCTTCCT
CGGCGCCTTGCCGCCGGTGGACTTCCTCGCTGTCTGCTTCGTGCGGGCCATTGGTGGAGT
GGGGAGAGGAAGGCTAGGGATTTGCTTCGCGGGCGCTTCGCGGGCTGGGGGTTCTTGTGG
TGATTGCTCGTAGGATTTGAGGATTGCTTGGTCSTCTSMKGTAATTTATCGCATCATATC
TGGTATCTTTGTAATGGAAGAACAAAATGCTAATGGAAACCAAAGTTATCAGTTCCGAAA
ACTGAGACAG
>Ps26_c2    nseq=698
GGKCTGTTTACAAGAATTGGAGGGCAGGATCTTTTGGGGGTWBATTTTTTTTTAGAAACG
ATTGCAAATTCATTCCTCCTCTTCTCATTAAATATGGATAACACAGAAATCCCTGCACCA
ACTACAGCTAGAACTAAACCTAAACTTTCGATCCGCAGATCGGCGAACACGATACAAAGA
CAGACAGATAGAGATGCACCACTACATACACACAAATGCCATGGACACAGGGAAACACTA
GTCTCAGATCAGATGCGACAGGAACATCCTGGCACGCGCAGCCTACTTCTTGGGGGACTT
GGTAGCGGCCTTCTTGGGCGACTTGGTTGCCTTCTCAGCCTTCTCAGCCCTCTCGGCGAC
CTTCTTGGGGAGGAGCACCGGGTTGATGTTGGGGAGGACGCCGCCGTGGGCGATGGTGAC
GCCGGCCAGCAGCTTGCCGAGCTCCTCGTCGTTGCGGATGGCGAGCAGGACGTGGCGCGG
GATGATGCGCGTCTTCTTGTTGTCGCGCGCCGCGTTGCCGGCGAGCTCCAGGACCTCGGC
GGCGAGGTACTCGAGGACGGCGGCGAGGTAGACGGGGGCGCCCGTGCCCACGCGCTGCGC
GTACCGGCCCTTCTTCAGGTAGCGCCCGATGCGGCCGACGGGGAACTGGAGCCCGGCCTT
GACGGAGCGCGACACCGGCTTCTTCTTCGGGCCGCCGAGCTTGCGGCCGGCCGCCGCCTT
CTTCACCTTCGCGCCGCCGCCGTCCATCTCCGAGGGGTGGGGTGGGTGGATTTGGAGGGA
ATTCTGCTTTGGGTTTGGGAGTAAGCGAGG
>Ps26_c3    nseq=451
TTTTTTTTAAGGTATAAATTGATTTCCTACATCACCATCCARTCTCTTTTTTTTTCATAA
AGGATTGCAAATTCATTCCTCTTCTCATTAAATATGGGTAACATAGAAATCCCTGCACGG
CTGCACCAACCACTACAGCTAGAACTAGACCTAAACTTTCGATCCAGAGATCGGTGAAAA
CGATAAATAGATGGATAGGGATGCACCACTACATACACAGAAAAGCAACGGACACAAGGA
CACACTAGTCGCAGATCGGATGAGATCGGGGCGCTCCGGCACGAGCAGCCTACTTCTTGG
GGGACTTGGTGGCGGCCTTCTTGGGCGACTTGGACGCCTTCTCGGCCTTCTCGGCCCTCT
CAGCAGCCTTCTTGGGGAGGAGCACCGGGTTGATGTTGGGGAGGACGCCGCCGTGGGCGA
TGGTGACGCCCGACAGCAGCTTGCCGAGCTCCTCGTCGTTGCGGATGGCGAGGAGGACGT
GGCGCGGGATGATGCGGTTCTTCTTGTTGTCGCGCGCCGCGTTGCCGGCGAGCTCGAGGA
CCTCGGCGGCGAGGTACTCGAGGACGGCGGCGAGGTAGACGGGGGCGCCGGTGCCCACGC
GCTGCGCGTACCGGCCCTTCTTGAGGTAGCGCCCGATGCGGCCGACGGGGAACTGGAGCC
CGGCCTTGACGGAGCGCGACACCGGCTTCTTCTTCGGGCCGCCGAGCTTGCGGCCGGCCG
CCGCCTTCTTCACCTTCGCGGCAGCGCCGTCCATCTCCGAGGGGGGTTTGGGGTGGGGTG
GTGAGGATTTGGAGGGAATTCGGTTTTGGGATTGGGAGGAAGCGAAG
>Ps26_c4    nseq=450
TTTTTTTGCAAAATACACAGGATTTTTTTTGAGATAAATCAGGCACACCATATTAATTAA
CTTAAACTAGCCATTTCTTCCATTGAAAACCACAGATCACAAGTTACAATACTGGTTCAT
CACCAAGCACCAATTTCCTCACATCTACAACCTAAAACACCACAGGTAACAGGAAACGGC
GCGACATCGGATCTGAGTCCTCTAAGCCTTCTTGGGCGACTTGGCGGCCTTCTTCGGGGA
CTTGGCCTCCTTGCTCCCGCCGCTGGACGCCTTCTCTGCCGTCTTCTTGGGCAGCAGCAC
CGGGTTGATGTTGGGGAGGACGCCGCCGTGGGCGATGGTGACTCCAGCGAGCAGCCTTCC
GAGCTCCTCGTCGTTGCGGATCGCCAGGAGCACGTGGCGGGGGACGATGCGGCTCTTCTT
GTTGTCCCTGGCAGCGTTCCCGGCGAGCTCAAGAACCTCAGCGGCCAGGTACTCGAGGAC
GGCGGCGAGGTAGACAGGGGCGCCGGTGCCGACGCGCTGCGCGTAGCGGCCCTTCTTGAG
GTAGCGCCCGATGCGACCGACGGGGAACTGGAGCCCGGCCTTCACGGACCTGGAGACCGA
CTTCTTCCTCGGGCCGCCGGCCTTGCGCCCGGCCGCTCCCTTCTTCACCTTGCCGGCCGC
TCCGGTACCGGTGGCGTCCATGGCAGCGGCTGCGCTTCGAGTGGGCTTCTCGGGACTAGG
AGGAAGGAAGGGCTCGAGAGATCAGAGTGAGATGC
>Ps26_c5    nseq=674
ACTGGACCCAGCTGATGATTCCAAACCACCGATCAAGGATGAATAAAAACCATCCAGATT
GCAAAATCACAGGACGAATGAGATAAATCAGGCACACCATGTTAACATAAACTAGTCATT
TCTTCCATTGAAAACCACAGATCATAAGTTACGATACTGGTTCATCTCCTAGCACCAATT
TCCTCACATCTACAACCTAAACTCCACAGGTACAGGAAACGGCGCCCGACATCGGATCTG
AGTCCACCCTCTAAGCCTTCTTGGGGGACTTGGCGGCCTTCTTCGGCGACTTGGCCTCCT
TGCTCCCGCCGCTGGACGCCTTCTCTGCGGTCTTCTTGGGCAGCAGCACCGGGTTGATGT
TGGGGAGGACTCCGCCGTGGGCGATGGTGACTCCGGCGAGCAGCTTCCCGAGCTCCTCGT
CGTTGCGGATCGCCAGGAGCACGTGGCGGGGGATGATGCGGCTCTTCTTGTTGTCCCTGG
CAGCGTTCCCGGCGAGCTCAAGAACCTCAGCGGCCAGGTACTCGAGGACAGCGGCGAGGT
AGACGGGGGCGCCGGTACCGACGCGCTGCGCGTAGCGGCCCTTCTTGAGGTAGCGCCCGA
TGCGGCCGACGGGGAACTGAAGCCCGGCCTTCACGGACCTGGACACCGACTTCTTCCTCG
GGCCGCCGGCCTTGCGCCCGGCCGCTCCCTTCTTCACCTTGCCGCCAGCTCCGGTACCGG
TGGCGTCCATGGCAGCGGCTGCGMTTCRAGTGGCTTCTCGG
>Ps26_c6    nseq=552
TTTTTTTTTAAAAAACTAAGAAATAAGGCTTGTCCAAATTACCATATCACGAATCAGAAA
ACAAGCACATGGTAATTCATACAAGCWTTTTTCAGATAACAGTAGCCTTTCATTTCCACC
ATGATAATTCATACAATTCAAAAGCCACCACAACAGTTCCCTACACCACACAGCAGCCAA
GTCTCCGAACTACAACTACAACCCAAGAGAAGAAACACATCACAGGTAGGCGCAAGCTAA
GCCTATCAGCGCCTAAGACGAGGTGAACTTGGTCACGGCCTTGGTGCCCTCGGAGACTGC
GTGCTTGGCGAGCTCCCCGGGGAGGACGAGGCGCACCGAGGTCTGGATCTCGCGGGAGGT
GATGGTGGGCTTCTTGTTGTAGCGGGCGAGCTTGGCGGCCTCGGCGGCGAGCTTCTCGAA
GATGTCGTTGATGAAGGAGTTCATGATGGACATGGCCTTGGAGGAGATGCCGATGTCGGG
GTGCACCTGCTTGAGGACCTTGAAGATGTAGATCTTGTAGGTCTCCACGCTCTTCTTGGC
CTTCTTCCTGCCCTTCTTGTCGCCGCCCTCCTTGCCGGCGGACTTGCCTACCGGGAGCCT
CTTCTCCGCCTTGGGCTTCTTGGCCGCTGGCTTCTTCTCCGCCTTGGGCGCCATCGATGC
CGMTCGGATTCTCTCGGTGCTCGGCTTGAATGCGAG
>Ps26_c7    nseq=490
TTTGACTGAAACAGAAACGTGCTAGGATGTTAAGCACTATAATTTCGACAATTMAGTTGG
TACTGTGGWTGCTGAAAACAGAAATATTCTACAAGAATAAACTAACTCGATTCAGGCTCT
CAGGTATTGAATATTCAACGGTTGTACAAATTCCACCAAAATAAGGAGTGCTTACAACAC
CAAGATGCTGATATGGAAGAGACATTGGCTTAACATACACTGCTGCTCCCAGAAAAGGGG
TATATCTACACTCCTCCAAGGCCATGTCCATCATGAACTCCTTCATCAACGACATCTTCG
AGAAGCTCGCGGCGGAGGCGGCCAAGCTCGCGCGGTACAACAAGAAGCCCACCATCACCT
CCCGGGAGATCCAGACCTCGGTCCGCCTCGTCCTCCCCGGCGAGCTCGCCAAGCACGCCG
TCTCCGAGGGCACCAAGGCCGTCACCAAGTTCACCAGCTCTTAGATGAATCCGTTGTTCC
CGTGCTTATTTCACCCGTGTAGTAGGATTGTTGTTGCAGAGGCGGTAGTTGCCCTGCACT
CCTGTATCCCCGGTACCTGGTCGCCTGATTAATGTAAGAAGTTTGTCTGTGTGGTTTCCT
GAATCTGGTGTAATGTTCCTGATAGTTCATCAATGCAATTTCTGGTTGCAAATTTATGCA
TTGTCTGGATTATTCTTCAAAAAAWGAGCATCAA
>Ps26_c8    nseq=344
AGAGAAAACCAGGAAATATCATCGAACAGTAGACAACATGCACAGATGATGCAAACAAGT
GAGACTTTTGTTCAGCAAATTAACTCATCTATTGAGATGTGAGATAAACAGGCACGGATG
CTTGGGGGTAAGTACAGACTGCAGACTGACATTCCAACAACGATCAAGTGCCGAGGAAGC
GAACACACTACAGCATCACTTCAGGGACACAACACTTGCAACTACCAACTCCGAGAGGGG
ACAACTACTACTGCTACATCTAGAGGAACAGACAGCATCCAGAGGCCAAGGAGCAGCAAC
GCTGGGTGGTTAGGCTGACGACGAAGAAGAAGACATCCCTACTGACTGCAACGACTTGGT
GGGCAAGAGCTTCATGCATCACTCGTCACCCTCCTCGTCCTCGTCATTCACCTCGGACTT
GGACTTGTCAGAGTCACCAGACGCGGTAGGGCCATCAGACTGCTTGTTGTTGTAGGCGTC
AATCTTCTTGGTGTACTCAGCCTTGAGCTTCTCGGCCTTGGCCACGAAGGGGGCCTTCTC
AGCATCAGACAGGGACTTCCACTTGTCACCACCAGCCTTGCCAATCACAGAGACTTGCTT
CACATTGGGGTGCTTCTCCTTGTAGTCCTTCCTGAAATCCTCCATGAAGACGAAGAAGGC
GCTCGGAGGCCTCTTGGGCTTGTTCGGGTCCTTGTCGGCCTTGCTCTTCCTCACCGAGAG
CTTGGAGTCGGCGCCGGCGGACCTCGCCCTCGACTTCATCTCGGAACCTTCGGGCCGGAT
CGACGACGTGGGTGCGGATGCTGCGTGCTCGTGCGCCGCGTGACGGGGCGG
>Ps26_c9    nseq=539
CGGCAATTGTTCACAGGAAGTGCTTCTAATAAGTTCCTCGAGTGCCTCGTCGCTGTCATC
TAGTCTCGTGCTATCTCCGGTTCATTTATCTATAAAATGTTTTGCATGCTATTGCTATGT
CTGTTTTTCTTCAGACCGTGAGTCTTATCTGGATTAGGCCCCCCTTGTATGTTGTGGCTC
CTAGTGAGTGTGTTGTATTCTATCACCTGGTTTGTTGTAAAACTTACTTGGCTTGATTGG
TTGGAGCTGTTAGCTGTAAGCTGATAGTTCTATAAATTGCTTGAACTATGCGGCGGTCGC
CAGGGAGGCGGCGGCTACGGTGGCGGTGGCGGGTACGGCGGTGGCGGTCGTCAGGGCGGC
TACGGCGGCGGCGGCTACGGTGGAGGTGGTGGCGGCTACCGCAGCCGCGACGACGGCTAC
GGCGGCGGTGGCTACGGCGGCAGCCGCGGTGACTCCGGTGGCAACTGGAGGAACTGACGA
GGTGGCCCTCCCGTGCAGGCGGCAGCCAAGTTATCCTATCTATCTATATCTATTAGCAAT
CGTGTTACCGTTCGAGATCTGAGTTACCCCTGAGTTTAGCGTCCCGTGTTACCGTTCGAT
TAGGTGTTCCCTCATGTTTACCGTTCCAGACTGTTCCGCAATGAATGAAATGAAATGAGC
AAGGTTTTTGTTCGCAAAAAAAATGTGACTGAATTTCTTTTCGCTTGTTTTAACGAATAC
ATATCCCTGTGTGCACTGAAAAAAAAA
>Ps26_c10    nseq=589
GCCGAATGCACCTCGTGCAGCGATGCTTTATTAATCCACACGACTCTCGGCAACGGATAT
CTCGGCTCTCGCATCGATGAAGAACGTAGCAAAATGCGATACCTGGTGTGAATTGCAGAA
TCCCGCGAACCATCGAGTTTTTGAACGCAAGTTGCGCCCGAGGCCTTCTGGCTGAGGGCA
CGCCTGCCTGGGCGTCACGCCAAAAGACACAAAAAACCCATCCGTGGGGAAGGACGTGGT
GTTTGGCTCCTCGTGCTGCAAGGCGCGATGGGCCGAAGTTGAGGCTGTCGGCAAAACTTG
CCGGGCACCGCACGTGGTGGGTGACATTAGTTGTTCTCGGTGCAGTGTCCCGGCTAGCAG
GTGACTTCTTGGCCTAAAGGACCCATGACGACCGTAGCGCTTTATCGCTCGGACCGCGAC
CCCAGGTCAGACGGGACTACCCGCTGAGTTTAAGCATATAAAAAAAGTGGCTAATGGTGA
GTCTCCTGTTAATTAAATGGTGCGGTAATACATGTTGAGGCTGTTCACTTGGTCTTGGAA
TGATGTGTTATTTTGCGGCATTGCATGGTGAATTCTTCCATTGGGGATATATTTGAAATC
AGGTTGGTTTGGGGACWAAAAAAA
>Ps26_c11    nseq=759
TTTTTTTTGTCAGTTCAAAGCGCGTGTGCCAGCTTATTCCAAGTGTGATGAGGTTCAAAT
TTTAAATCCTTCCCCAGGACCAAATTACAAAGAGTGACAACTGATGACAAGTCATTCATA
ACACACAGTAGCATAATGACAACAAAAGCTAGCTTACATTACCACAAATCCCACGACACA
AACACATCATCACATATAACATTATTCATGCCCCCAAGAACATCACCGTTACAACACCAA
GAACTAACACAACACCATCGATGATAACCTAATAACCAAGCAACAAATCAAACACAACCA
ACACATCCCAACTCTCCCCAATGCAATGCAACCTGGTAACTAGAAGCAGTAGAACACGAA
GCTATCGCTAAGCGTACGGTGCAAGCCTAACTGCACAGATGAACTGGGAACCAGCAACCA
ACCAAACCGACCACGCATGCATGCACGCACGACGACGACGACGCACTATGGCATGACTCC
ACCACCACGACGCTGGCATGGCCAGGCTCTCCGACGAGCTTCTTCAGGGCTTGTTGGAGT
GCTCGGGGACAGAGCCACCGGCGGCGGGGGAGCCGGGCAGGCCGCCGAAGCCACTGAAGG
GGGAGCCGCCGCCGCCGAAGAGGGGCATGCTGCCGATGCTGCCGGACCCGGGGAGGGTGA
AGCCCGGGCTGAGCCCGCCGCTGCCGGGCATGGAGAACCCCGGCATGGGGAGGCTGCTGC
CGCCTCCGGTCCCGGGCATCATGCGGTCGAAGGGCGGGAAGGTCTGCGGCTGCACCACCG
CGTCGTCCTTCTTCTCCGCCGTCTTGATGTTCCTCGCCTCGGCCGTCGTCGCCGCCGCCA
CGGCCAGGACCACCAGCAGGGCCGCCGCCGCCATCATCTTCGCAGACCTCGCCATCTCGC
TGCTCGCCTCTGCTCTCTCTTCTCCTCTCGCTTCGCTCCTCTACGAGAAGATGGACAAGA
GATGTC
>Ps26_c12    nseq=412
GATGAACAATTGAGCGGATTAGTMGCTCAAATTGAATGTTAGTTGTGAAAATTATAATTC
AACCAACCGTAGGAGGGGGGACATAGAAATTAAGGAGAAATTGATTTCCTACATCACCAT
CCAATCCAGAGAAATTTGCTTTCGAAGCAGCGGTTCTTACATCCACAAATCCGACACCGA
AAGGACCAAGCAACCAGCTAGTACATCTCCGCTACAGAAACTACCGCAAGAACACATGGA
TGGCGACGCAAAGCTACCCATCGATCCGAACCACACAGACAGACAGACTACCTAACCTAG
CCGCCGAAGCCGTAGAGGGTGCGGCCCTGACGCTTGAGCGCGTAGACGACGTCCATGGCG
GTGACGGTCTTGCGGCGGGCGTGCTCCGTGTAGGTGACGGCGTCGCGGATGACGTTCTCG
AGGAAGATCTTGAGCACGCCGCGGGTCTCCTCGTAGATCAGCCCGGAGATGCGCTTCACG
CCGCCCCTCCTCGCCAGCCTCCGGATCGCCGGCTTCGTGATGCCCTGGATGTTGTCGCGG
AGCACCTTCCGGTGACGCTTCGCGCCGCCCTTGCCGAGGCCCTTGCCGCCCTTGCCCCTG
CCCGACATCTCCGCCGCGCTTCCGAAGTGGTGGGCTGGTGGTGGTGGTTGTTAGKRRMTC
WCCCCACAATATATGGTGAAAGCACCCCAGTACAAACACATTACATTGTTAAGTATGATT
GCCTCGTGAAACTATTATTACTCAAACTATGAAACATACTATACTATAAAAATAACATCA
AGTGAATGGTTCCTATATTTTGTTTCCCTAGCCCAACCATCAGAATAAACAAAAGTAACA
ATATAAGAATTTGAGCATCATAGGCAGGTACATCTTGGTGAAAGAAATCATCATGGACAA
GCTCTCAAGAAATTTCCAGCATCTAACTATCACCACCCCAACGCCTTTTCCTCACAGGTC
GCTGATTCTG
>Ps26_c13    nseq=257
GAGCAGATTAGAAAGATCCGCACAAATTTGAATGTTAGTTGTGAAAATTATACTAGCAAC
GGTATAAGGGGAGACATAAAAATTAAGGATAAATTGATTTCCTACATCACCATCCAATTC
AGACAAATTGCTTACATCCACAAATCCGACACCGAAAGGACCAAGCAACCAGCTACATCT
CCACCACAGCAACTACCACAAGAACACATGAAGGCGACACAAAGCTATCCTTCGATCCGA
ACGACACAGACAGACCACCTAACCTATCCGCCGRTTGTGCCCAAC
>Ps26_c14    nseq=306
TTTTTTTTTTTTTAGGGACGAATCCGTGCGACGTGGGGCTGGATCTCAGTGGATCGTGGC
AGCAAGGCCACTCTGCCACTTACAATGCCCCGTCGCGTATTTAAGTCGTCTGCAAAGGAT
TCAGCCCGCCGCCCGTGAGGAAGGGAGCTTCGAGGCGGCCTGCCACGGCTCATCGGCCGG
GCAGGCTTAGCCAATGGCACGGGCCCTTGGGGTGTGAACACCCTAATGTGGGTCGGGGCG
AGCGGCGGGCACAGGCGCCGGTTGCTAGCTTGGATTCTGACTTAGAGGCGTTCAGTCATA
ATCCGAYAMAYGSWCTCGTTGGAGTGTCTATTTTAATTGTT
>Ps26_c15    nseq=303
GTCCGCCGGCGGCGAGAGGCCTATGTAGTCGAGCTCGAGTGGGGGCGACATGGGGAGCAG
GCCGCGCCATCTGCGGCTGCCTCAAGAACGTCGCCAACAGCGCCGGCGGCTCCAGCACCT
ACATCGACCGCGCCGCCGCGCTGCCCAGCAAGTGCGGCGTCTCCCTGCCCTACAAGATCA
GCACCAGCGTCAACTGCAACACGATTAACTGAGGCGTCCGTACGTCCTGAGCGAGCCCCG
GGCGAGGAATGCATGCCGGAGAATAATAAAATGGTGCTAGTGTTTTTAAGCTAGAATGGA
ATGGACTAGATCGATTGAGATGGTGTGCTTGTCTTCTCTAGTCGTTGCTGGTGTTTAGGA
ATCGTCTCGAGTTCCTCATGGTGTGTCGTCGTGTGGATGTCCCGGCGAGCCAGAGTAGTC
ATGAACCGGTGTGCTCTTCTGTGTGTACTGTGGCTATGCATTTCCTCGTGAAAGTACCTA
TCATTGCAGTATCATTGCCGTGTGCTTTGTTAAAAAAAACTCGGTCGCAGAAACACATTA
CATTAGTACGCTATCAG
>Ps26_c16    nseq=197
ATACGACAATTTTTCATCATCACAACGTACCCAGTTTCTATGAAATTGGTTATTTTGGTG
AAAGGTTCGTCACAATTACAACATTACATATAGTGCAGCTACATACAAGCCCACGACATT
CTCACACACACACGCGCTACAACATTACATTTGAGGCAATATATAAAGCAGTCACACGAC
CTTATACCCAACACATTATTCGAGAATTATATGGATGGTTTCCAAGCTCATCACGCAAAT
GTTACACATACAAGCCATACAGGAATATTAACCTATTATCACTCGAAGCACAACATATGA
CAGCGGCGTGGCCAGGCGCCGCGGCCTTATTATTTCTGAATCACACAGTAGTTCGATCTC
ACGGGAGCCATGGGGGCAGGAAGGTGGTCATGCATGAGCTGCTAGTCAGTGCCTCGGGAG
GGAACCCTATCTGAAGGGTGGGTTCCCCACGAGCAGCATCCAGGGGATGGAAGAATAATC
CATTATTGCCACCATGCAGCTGATGCTGCTGCTGCTGCTGGACTTCTGGCTGTGGCTCCC
CATGCTCCCATGCTTGCTGCCAGATAACYAGA
>Ps26_c17    nseq=442
TCAGATTGGGAAAACAAACATTTCAAGGCCAACTTTCAGAATTCAGGGAACCGCAATTTC
ATTACATAGATTAAGAGAGCAAGGTACATCTCCATCACAAGAAACCTAACCATCTGTTAC
ACTAACACCGACCTGGATAGATAAGAACCTGCCTAACCCAACACACGATCAGACATTTCT
GGCACACTTCTTTTGTACAACTCCTAGGCACACAACCACACCACAATCAGAGCTACGACC
TATGGAACAGACTCATGCAGCAACCTTCCGGGCCTTCTTGGCGGGAGACTTGACGGTCTT
GGGCTTGGCCTTGGCCTTCGCAGCGGGGGACTTCCTCGGCTTCACAACGAGCTTCTTCTT
CTCGGGCGCCTTGCGCTTGGTGCCGGCGGCAGCGGTCTTCTTGGGCTTGGTGGTGGCGGC
GGCGGCGCTCTTCTTCGGCTTGGCGGCGGCCTTGGCCGGCTTGGGAGCGGCGATCTTGGC
GACAGCGGGCTTGGCCTTGGGGGAGTCCTTCTTGGCGGCGTCGGAGAGCTTGTACGAGGC
CTTGACCTTGACGAGCTTGCCCTTGGCGGCGAACCCGCGGAGCTGGATCGACAGCATCTT
CTTGTAGTTGGCCGGCAGCGACGAGCCGTGCTTGTCCTCCATGTACTTGGCGATGGCGTG
GGAGCTCGAGCCGGTCCTCTCCTTGAGCGCCGAGATCGCCTCCTTGATCATCTCAAAGTA
GGGCGGGTGGGAGGCGCCGGCGGCGGCCGCCTTGGGCTTGGCGGCGGCGGGCTTCGGCTT
CGGCGCAGCGGCCGTCTTGGCGGGGCGGGAGGCGGGCTTGGCGAGGGCAGGCATGGCGGC
GAGTGGGATCTCGAAAGACAGGGAGGGCTCTAGAAACAGCAGCTGTGTGGGCGCTACTTC
GATTTCGRAAGACAGGGAGGGCTCTAGAAAC
>Ps26_c18    nseq=309
CACGAGCACGCAGCACTCGCCGATCCGACCCGAAGGTTCCGAGATGAAGTCGAGGGCGAG
GTCCAGCGGCGCCGACTCCAAGCTCTCGGTGAGGAAGGGCAAGGCCGAGAAGGACCCCAA
CAAGCCTAAGAGGCCTCCGAGCGCGTTCTTCGTCTTCATGGAGGATTTCAGGAAGGACTA
CAAGGAGAAGCACCCCAATGTGAAGCAAGTCTCTGTGATTGGCAAGGCTGGTGGTGACAA
GTGGAAGTCCCTGTCTGATGCTGAGAAGGCCCCCTTCGTGGCCAAGGCCGAGAAGCTCAA
GGCTGAGTACACCAAGAAGATTGACGCCTACAATAACAAGCAGTCTGATGGCCCTACCGC
GTCTGGTGACTCTGACAAGTCCAAGTCCGAGGTGAATGACGAGGACGAGGAGGGTGACGA
GTGATACATGGAGCTCTTGCCCACCAAGCTGTTGCAGTCAGTAGGGAAGTCTTCTTCGAT
GTCGTCAGCCTAACCACCCGGCGTTGCTGCTGTCAGCTGCTCCTTGGCCTCTGGATGCTG
TCTGTTCTTCTAGATGTAGCAGTAGTAGTTGTCCCCTCTCGGAGTTGGTAGTTGCAAGTG
TAGTGTCCCTGAAGTGATGCAGTTTAGCTGTAGTGTGTTCGCTTCCTCGGCACCTGATCG
TTGTTGGAATGTCAGTCTGCAGTCTGTACTTACCCCAAGCATCTATCTGTTTATCTCACA
TCTCAATAGATGAGTTAATTTGCTGAACAAAAACCGTCTCACTTGTTTGCATCATCTGTC
TACTGTTCGATGATATTTCCTTGGTTTTCTAC
>Ps26_c19    nseq=474
TAAATCTCTCCTACCAGCAGACTAGTCTTCTTCCTCCCCCGGCTTCGGCGATGTCTGGGC
GCGGCAAGGGCGGCAAGGGGCTCGGCAAGGGCGGCGCCAAGCGCCACCGGAAGGTGCTCC
GCGACAACATCCAGGGCATCACGAAGCCAGCGATCCGGAGGCTGGCGAGGAGGGGCGGCG
TGAAGCGCATCTCCGGGCTCATCTACGAGGAGACCCGCGGCGTGCTCAAGATCTTCCTCG
AGAACGTCATCCGCGACGCCGTCACCTACACCGAGCACGCTCGCCGCAAGACCGTCACCG
CCATGGACGTCGTCTACGCGCTCAAGCGCCAGGGCCGCACCCTCTACGGATTCGGCGGCT
GAGCGCGTTCCCTCCACCCGTCTGCAGCTGTTGGTGGTGGTGCTTTGTTCCTTTGTGTTC
CCTGTGCTGTGCTTTTCCCTTATTGGTGTAGAGAGGTCAGGTTCCTAGATGATAGATCTG
TCGAGTGCTTTGTTCCTAAGTGGTGGATGCTATGTAATGGTCTAATTAATGTTGAACTCC
CAATTATATCTCAGCGTCCCTCCCTGCAATCAAATGTGAATCCCGAGCAGCTAGTATAAT
TCTCATGGTTCGTTTTGCGATTGTGCTTTTGGATGATCTGTGACCACGTTCTGAATCGTG
GATGGTTATGTAAGGATATTCTCTTGTAACTGGTGTGTTGCCTTTGTGAAACCTTGCGAG
TTGGTTCAAACTCTTGTTTATGTTTTGTTCAGAGAAATTTCTGTTAATTTATATCCTGGT
GATTCCAATG
>Ps26_c20    nseq=407
RCRWRTYTAAGATTTTTTTTAGGATAGAACCGAGGGTTTTCCATTGATAAACAGGAACTA
GGCATTACAGCAGATGAACTAGAGACTCGGAACACCACGAAGGGTAGAGCACAACCACCA
CAGAACACAGCACCCATACAGAGAGCATTGACTACACTACGCCCATAAAACACCACCACC
ACCACCACATGTAGTTCGTCACCAGAAGAGGAACCGATCTAGCCGCCGAAGCCGTAGAGG
GTGCGGCCCTGGCGCTTGAGCGCGTAGACGACGTCCATGGCGGTGACGGTCTTGCGGCGG
GCGTGCTCGGTGTAGGTGACGGCGTCGCGGATGACGTTCTCGAGGAMGGTTGTGTTGCCC
CGTCTAAATATGTAAACCTTGGCTGTCAGCCTGTTGCGCAACAACATCGATTGTGTGTGG
ATTTGTGATGCCCGTGCTTGCTCAATAATTTTTGCTGTGTTATGTGATGTGGAACCATGA
CAAAAAGGTGTAACGAATTTATAACCCATGAATCGATCTCGGTGT
>Ps26_c21    nseq=195
GCAGTKGAMATGSAGCAGTATTTGTAAACAATTTAAAGAAAAGAAGTTCCATTACAGTTG
CTCAAAGTTTCAGCTTCTTCCCATTCTTCTTAAAACGATTTCATCATTTTCTGGCTTACA
TCCCTGAGTTTCACAACTCAAAAACTCAGCCGTATTCACATCCCATTCAAAGAACCTAAC
CAACCACAACCCCAAGAACCTATTGCAATTGCCTCCTACTTCCGCTGCCAACAAACATGA
GTTTTTTCCCAGGTATCAAGACAACAAACTGCTACTCCTACGAAATCAGCAACCGGACGG
CGGTCGGATCCCGGCGGGGACACAGGCCGACTCAGTTGTCATCGTCGTCGTGGGTGGAGG
CCTTGGACGAGCCGGCCTTCTTAGGGAGCAGGTGCGCATGGATGTTGGGCATCACTCCGC
CGCTGGCGATGGTGGCGCCACCGAGCAGCTTCGTCAGCTCCTCGTCGTTGCGGACCGCAA
GCTGGATGTGGCGCGGCACGATGCGGGTCTTCTTGTTGTCGCGGGCGGCGTTCCCGGCAA
GCTCCAGGACCTCAGCGGCGAGGTACTCTAGGACGGCGGCGAGGTAGACAGGGGCGCCGG
CGCCGACCCTCTCGGCGTACTTGCCGGCCTTGAGGAACCTGGCGATCCTGCCGACGGGGA
ACTGGAGCCCTGCCTTGGAGCTCCTGGACGTCGCCTTCTTCGCGGCACCAGCACCGATCG
CCTTGCCACGGCCCGCCATCTCTTCTTCTCACCACCCGACGACGACGACGAAACGGCTTG
GAGCGGA
>Ps26_c22    nseq=432
YKYTCCCTTCTTCCTCCTGATTTCATCTCCTCCGAGCGGTTGCTGCGAGCGAAGCTTCCC
TGTTTCCGGCGATGTCGGGGCGCGGCAAGGGCGGCAAGGGTCTGGGCAAGGGCGGCGCCA
AGCGCCACCGCAAGGTGCTCCGCGACAACATCCAGGGCATCACCAAGCCGGCGATCCGGA
GGCTGGCGAGGAGGGGCGGCGTCAAGCGCATCTCCGGCCTCATCTACGAGGAGACCCGCG
GCGTGCTCAAGATCTTCCTCGAGAACGTCATCCGCGACGCCGTCACCTACACCGAGCACG
CCCGCCGCAAGACCGTCACCGCCATGGACGTCGTCTACGCGCTCAAGCGCCAGGGCCGCA
CCCTCTACGGCTTCGGCGGCTAGATCGGTTCCTCTTCTCGTGGCGGACTGCATGTGGTGG
TGGTGTGTTCTGGTAGTGTAGTAGTCAGTGCTCTCTGTATCGATGCTGTCTGTGTTCTGT
GGTGGTTGTGCCCAACTCTTCATGGTGTTCGAGTCTCTAGTCCGTCTGCTGTGATGTCTA
GTTCATGTTATCAATGGAAAACCCTCGGTTCTACCTTCAAAAAAAACTTCAGTMSTYTGC
GDTSTGGTTTCAA
>Ps26_c23    nseq=161
CCAGATCGGCGTCGAGTTGGATTCTGACAAGTCATATTCCGCCCTCGTATATGGCACATC
WGCAATTGTTGCAATTTGGATATCGTCAATTGTGGTTTCTGCACTTGACTCCGTCCCTCT
GGTTCCTCAGGTGATGGAAGTTGTTGGCCTTGGCTTCACAATTTGGTTTACATCAAGATA
TCTGATATTTAAGGAGAACCGTGATGAACTTATCACCAGAGTTAGCTCCATCAAGAAGCA
AATATTAGGGTCTCATGAAAAGTGAGTGTGTTTTGCGTTCTATTAAGCTGTACTGTGTTT
TAGTGAAGACATTGTTCTAAATAATTAGTACGCTCTTTTTCAGCCATGCTGAGGACGAGG
AGCACAAGAAGAAGGTGGAGTCCAAGAACTCGCTGGAGAACTACGCCTACAACATGCGCA
ACACCATCAAGGACGAGAAGATTGCGTCCAAGCTGGCGGCGGACGACAAGAAGAAGATTG
AGGATGCCATCGACGCGGCCATCAGCTGGCTGGACGCCAACCAGCTTGCCGAGGCGGATG
AGTTTGAGGACAAGATGAAGGAGCTGGAGAGCCTGTGCAACCCCATCATCGCCAAGATGT
ACCAGGGTGCTGGCGCGGACATGGGTGGTGCTGCTGGCATGGATGAGGACGCTCCGGCTG
GCAGCGGCGGCCCTGGCCCCAAGATCGAGGAGGTCGACTAAGCTACTCGTTTCTGAGTTT
TATCATAAGTTTGCTCTGCTGTATCGCACTTATCTATGGTTCTGTCGGTTGGTACTTTTG
TGGTGGTAAATTTTTGGACCTTATGTTGGTTGATCGGTCGGTTGGTTAAGTAGTGTTGAA
CTATTGTTATCGGTGGCTCGACTGTTATGATCAGTCGAGCGGTTTTAGTGATACGTTATT
ATTCTGGTTCGGTAAAAAAGTTTCGCTGAAAAAAAACTGAG
>Ps26_c24    nseq=274
CCGCCGCTGCCGCCGACGCCGCAGGAGGAGACGCGCCAAGGAGGCGACCCCGCGAGGAGG
CGACCATGAGGGCCAAGTGGAAGAAGAAGCGCATGAGGAGGCTGAAGAGGAAGCGCCGAA
AGATGAGGCAGAGATCTAAGTAGGCTGATGGAGATGGATGGTGGTGGTGATGGCATGCTT
GTATGCATATCTTCGGATGCGGTAGCCTCATGAAGAGACGTCTACTAGGCATGATGTTAC
TGTTCATCGTCTGTTGAAGGCTTGTCTTGGAAACCTGCGCTTCAGTAGGCCTGTTATCGT
TGTACTAGTTATATCGAGAGTTTTGCACTGAGACAAATCAGTCTGTTTTGTGGACCCTGT
TATGGAGCTTTGTTTGCTGCTAATATCTACCAGCCTATTAAGTAATTCCCTTGTTTGCTC
AAAAAAAATTTGT
>Ps26_c25    nseq=185
AGCCACAATATTACGATAAATTAAACGATGCAGTAGATAAGCATTGATACATGACAAAAG
TAAAGCAGACCATATAGCAGATCTGACCAACGCATAGGAAAGATTAACCATATAACGAGT
ACTTCATATCTCAAATCTCAGACACACAGATCCACATTAGGTTCCAAAACTTGATGTTTC
AAGGATACTTAAGCAGCAGTTTTTGAAGTAACACAAACTCCTAGCACATAATTGATAGCA
AGAGCACGAACTAGAGCGATAAGGAGTAAAAGGCGGTACAACCACCATCAGATCCCCGCG
CAGCGCCTAGTCGATCTCCTGGAGGGAGGCACCGGTGGCGGCGGCGCCACCAGCAGCGGC
GGCGACGTCGTCGGCGGTGAACTTGCCCTTGGCCTTGTCGGCGGCGCGGCCGCGTGCCTT
GCGGTCGAGGATGGCCTTGCGGTCCTTGTCGAGCTTCAGCTTGGTGACGATCACCTTGGA
GGGGTGGATGCCCACGTTGACGGTGGAGCCGTTCACCTTCTCGCGGGTGATCCTCTCGAC
GTGGATGACCCAGCGGCGGCGGTAGACCTGCACCACCTTGCCCTCGCGGCCCTTGTAGGT
GCCGCGCACAACCTGCACCTCGTCGTCCTTGCGGATCGGGATGGAGCGCACGTTGTACTT
GTGGCGGAGCTCCGTCGAGAGCGCCGCGGACATGAGCACGCGGCGGACGGAGGACGGGGC
CGTGAAGTGCGCCTTGCGGCACTTCCGGCGGGAGCTCGTGACGCGAGGGTTGCGCTTCA
>Ps26_c26    nseq=312
GTTTTTTTTTGCGAACAAAAACCTTGCTCACTCTTTTCTTCTCATTTCATTCATTGCGGA
AACAGCTTTGGAACGGTAAACATGGGGAACCATCACCTAATCGAAAGGTAACACGGGACA
CTAAACTCAGGGGTAACTCGGATCTCGAACGGTAACACGATTACTTATAGATAGATAGGA
TAGCATGGCTGCCGCCTGCACGGGAGGGCCACCTCGTCAGTTCCTCCAGTTGCCACCGGA
GTCACCACGGCCGCCGTAGCCACCGCCGCCGTAGCCGTCGTCGCGGTTGCGGTAGCCACC
ACCACCTCCACCGTAGCCGCCGCCGCCGTAGCCGCCCTGACGACCACCGCCGCCGTAGCC
GCCGCCGCCACCGTACCCGCCTCCTCCCTGGCGACCGCCGCCGTAGCCACCACCACCGCC
GCCGCCGCGGGACTGGGCCTGGTTGACGGTGATGTTGCGGCCGTCGAGCTCCTTGCCGTT
CATGGCCTCGATAGCGTCGAGCATCGACTGCTCAGTGGAGAAGGTGACGAAGCCGAACCC
GCGGGACCTCCCCGTCTCACGGTCGGTGATGACCTTGGAGTCGACGACGTCGCCGTAGTT
GGCGAAGGCCTGCTGGAGGGAGCTGCTGTCGGTGGCCCAGGCGAGGCCGCCGACGAAGCA
ACGGTACTCCACGTCCGCCGACGCCATCTCACTTCTCTCCGACGGACTGAAAAACCCTAA
ACCTAGGACTTGGAAAGAGGGGGAGGAGAAGCCAA
>Ps26_c27    nseq=125
CAAATCAGGGTTGCCAGTCTTGTTGCTAGGAACTAACAGACTTGCAMATTGYATCCAGTT
CATGTTTACAGAGTGACTAGCAACAAAGCCAAACTTTCCTTTCCAGATTACCTTAGAGTG
ACTACCAACACCGTGAATAACGAGGGGGCAGAAGCCTACAAATCCAGATCCAGAATTCAT
AAAGGATTGCAAATTCATTCCTCTTCTCATTAAATATGGGTAACATAGAAATCCCTGCAC
GGCTGCACCAACCACTACAGCTAGAACTAGACCTAAACTTTCGATCCAGAGATCGGTGAA
AACGATAAATAGATGGATAGGGATGCACCACTACATACACACAAAAGCAACGGACACAAG
GACACACTAGTCGCAGATCGGATGAGATCGGGGCGCTCCGGCACGAGCAGCCTACTTCTT
GGGGGACTTGGTGGCGGCCTTCTTGGGCGACTTGGACGCCTTCTCGGCCTTCTCGGCCCT
CTCAGCAGCCTTCTTGGGGAGGAGCACCGGGTTGATGTTGGGGAGGACGCCGCCG
>Ps26_c28    nseq=321
CYCAAATCCCGCGCCCTCTCCTCTCCTCGCCGCCGGCTCGCCGTCCTCCGCCACCCACCA
AGCCCCGCGATGGCCCGCACGAAGCAGACGGCGCGCAAGTCGACCGGCGGCAAGGCCCCG
AGGAAGCAGCTGGCGACCAAGGCGGCGCGCAAGTCGGCCCCGGCCACCGGCGGCGTGAAG
AAGCCCCACCGCTTCCGCCCCGGCACCGTCGCGCTCCGCGAGATCCGCAAGTACCAGAAG
AGCACGGAGCTGCTCATCCGCAAGCTCCCCTTCCAGCGCCTCGTCCGGGAGATCGCGCAG
GACTTCAAGACCGACCTCCGCTTCCAGTCCTCCGCCGTCGCCGCGCTGCAGGAGGCCGCA
GAGGCCTACCTCGTCGGCCTCTTCGAGGACACCAACCTCTGCGCCATCCACGCCAAGCGC
GTCACCATCATGCCCAAGGACATCCAGCTCGCGCGCCGCATCAGGGGCGAGAGGGCCTGA
GCTACGCGGTCTGCCCCCATGGTTGCCGCCGCTGTCTCTTCCTTCCGTTTGGTGTTGGCT
TGTAGGATCTGTGTTCCTCCTGGTGGCTTGTTATTAGTATCAGTATGGATGTGTTCGTAG
TGCTAGGTAACCTGCTTGTTTATCTTGCACTGATGCTGCTGTAATGGTGATCTGTTATCT
TAATGGAAATGAAATGTGCCTCAAATCTTGGTCTGAGATTTGTTTCAGCTCCATCATATT
TGAGGCTTGGATTTGGCCTCTCAAAAWMWGTGCTATAGTTACCATAGTGATTGCCCTTGA
GGCTACCTTCCTTTTGATTTCTGTCGTACCAATGCAGTACCAGGGCAGCTAYCAWTGTGA
ATTTGTGCTGTATTTTATGGATTCTGGAAGGAGCATTTC
>Ps26_c29    nseq=301
CAGAGCCACAAAAGACAGAATGCCAGTTTCAGAGATGACCAAGATAGATTTCATTCATAC
GCTTCGAATTCCATTTCACATCACGGAAGAACAGAAACTTTGCACAAAACAGCCACTAAA
ACGATACCACACACACGATGGGACAACAAAAGCCTCCACGCCATCGCTAACCCTAACAAC
ATCGACCAGTTCCGACCCAGAGCTCCCGGCACATCGCCAGACAGGATGAGCTCAGCCGCC
GAAGCCGTAGAGGGTGCGGCCCTGGCGCTTGAGCGCGTAGACGACGTCCATGGCGGTGAC
GGTCTTGCGGCGGGCGTGCTCCGTGTAGGTGACGGCGTCGCGGATGACGTTCTCGAGGAA
GATCTTGAGCACGCCGCGGGTCTCCTCGTAGATCAGCCCGGAGATGCGCTTCACGCCGCC
CCTCCTCGCCAGCCTCCGGATCGCCGGCTTCGTGATGCCCTGGATGTTGTCGCGGAGCAC
CTTCCGGTGACGCTTGGCGCCGCCCTTGCCGAGCCCCTTGCCGCCCTTGCCCCTGCCCGA
CATCTCCGCCGGGCTTCCGAAGTGGTGGTAGTGGTGGCGGTGGTTGTGGCTCTCG
>Ps26_c30    nseq=197
TGGATTTGAAATCACTGCTTATATACCTGGTATTGGCCATAATTTACAAGAACATTCTGT
AGTATTAGTAAGAGGAGGAAGGGTTAAGGATTTACCCGGTGTGAGATATCGCATTATTCG
AGGAACCCTAGATGCTGTCGCAGTAAAGAATCGTCAACAAGGGCGTTCTAAATATGGGGT
CAAAAAGCCAAAAAAATAAGTGATTCGTTTTTAGCCCTTATAAAAAGAAAACGGATTCTT
GAACCTCTTTCACGCTCATGTCACGTCGAGGTACTGCAGAAAAAAGAACCGCAAAATCCG
ATCCAATTTTTCGTAATCGATTAGTTAACATGGTGGTTAACCGTATTATGAAAGACGGAA
AAAAATCATTGGCTTATCAAATTCTCTATCGAGCCGTGAAAAAGATTCAACAAAAGACAG
AAACAAATCCACTATTGGTTTTACGTCAAGCAATACGTAGAGTAACTCCCAATATAGGAG
TAAAAACAAGACGTAATAAAAAAGGATCGACGCGGAAAGTTCCGATTGAAATAGGATCTA
AACAAGGAAGAGCACTTGCCATTCGTTGGTTATTAGAAGCATCCCAAAAGCGTCCGGGTC
GAAATATGGCTTTCAAATTAAGTTCCGAATTAGTAGATGCTGCCAAAGGGAGTGGGGGTG
CCATACGCAAAAAGGAAGCGACTCATAGAATGGCAGAGGCAAATAGAGCTCTTGCACATT
TTCGTTAATCCATGAACAGAATCTAGGTATGTAGACACATGGATCCATACATCTCGATCG
GAAAAGAATCAATAGAAGGAGAATCGGACGATATCTTTTTCGAAACAAAAAAAA
>Ps26_c31    nseq=319
CTGAATTCTTCATCCAGGTAAATTTAAACTCAAGCATAATAACCCAAACCGATATCTTTT
TTTCTAACTTCGCACACTGGCATCATACAAATAACAAATATGTAGTTATTAGTAAAGCTA
TCGGAATCGACGTTGGCATTCATATTGTGCCTCCTTTATCTTCTTCAAGGTCGTAGTTGG
CCTTTATACCAGGCAGATTTCGAACTACCAAACGCTGAAACTTAGTTTCCCAGCATCGTC
CAGTTTTTTTTAGAAACGATTGCAAATTCCTTCCTCGTCTTCTCATTAAATATGGATAAC
ACAGAAATCCCTGCACCAACTACAGCTAGAACAGTAGAACTAGACCTAAACTTTCGATCG
ACAAATCAGTGAAGACGATAGAAAGGTAGATAGAGATGCACCACTACATACACACAAAAG
CAACATGAGACAGGGACACACTAGTCGCAGATCACATGAGATCGGAGCGCTCTGGCACGC
GCAGCCTACTTCTTGGGGGACTTGGTGGCGGCCTTCTTGGGCGACTTGGACGCCTTCTCA
GCCTTCTCGGCCCTCTCAGCAGCCTTCTTGGGGAGGAGCACCGGGTTGATGTTGGGGAGG
ACGCCGCCGTGGGCGATGGTGACGCCGGCCAGCAGCTTGCCGAGCTCCTCGTCATTGCGG
ACGGCGAGGAGGACGTGGCGCGGGACGATGCGGGTCTTCTTGTTGTCGCGCGCTGCGTTG
CCGGCGAGCTCCAGGACCTCGGCGGCGAGGTACTCGAGGACGGCGGCGAGGTAGACGGGG
GCGCCCGTGCCCACGCGCTGCGCGTACCGGCCCTTCTTCAGGTAGCGCCCGATGCGGCCG
ACGGGGAACTGGAGCCCGGCCTTGACGGAGCGCGACACCGGCTTCTTCTTCGGGCCGCCG
AGCTTGCGGCCGGCCGCCGCCTTCTTCACCTTCGCGCCGCCGCCGTCCATCTCCGAGGGG
TGGGGTGGGTGGATTTGGAGGGAATTCTGTTTT
>Ps26_c32    nseq=320
GCGTCGTCTCTTAKTTTTTTTTTGGCACATAACTGAGTTCGATAGATTACCACTCCATTC
ATTCCACGACAGACAGACAGATAGTTCGAGCAGTGCCACCCATGACAATGGCTGCCTTAC
AGCTTGATTGAAAAACAGGAAACACTCCGACGACTCCGACACAGATCCATCACCACTTCT
CCATGCGCCTTCTTCCTACTGGGACGACACGACAAGACCGACGCGACTCGACGAGAACGA
AACGACTACTGCAACTACTGATAGATAGATGTAGATAGATAGGCGGCTTAATAAGACTTG
ATAGGAGGAGGGACTCAGACCGGATCAGACGCTTCGCCTAGCGCCTGTTGGGGCACTCGC
GGGAGATGTGGCCCTCGCCACCGCAGTTGTAGCAGCCGCGACCGCCGCCACCGCCTCCAC
CACCACCGTAGCCGCCGCCACCACCGCCGCTCTGGGTGCAGTCCCTCGCCATGTGGCCCT
CCTCGCCGCACTTGTAGCAGCCGCTGCCGCGACCACCACCGCCGCCGCCTCCGTAGCCGC
GGTCGCCCCCGCCGCCGTAGCCTCCTCCGATTCTTTTTGGTCTGACGAAGAGGCAGTGAA
ACTGCTGGCTTTGGGGCACTTCCGCAGGCCTCTGTTGTA
>Ps26_c33    nseq=375
AACACTGCAGAAATTTCACATTTCAAAGCTCTACAGAAATCTTGATTTTTTTAATACTAA
CTAAAGTCACAGAAATGTCATTTACTTAACCACAGAGCAACCAATAAACACAGAATCAGA
GTACAAACATTGAACAGAGAAGCACGCTTAATATACAGATCAGGCACCATGGCCGTTCCA
GATCTGTTATGTTGCAGCATATCAAAAGCAGTAGCACAATTTCTCACATCTACACACTAA
CCACTACACACTAACCATTCATTTCCATAATTCCATTCAACAGTGCCGATGACAATACTG
CTGCTACCAGATAAATTAAACTGACAGAGCCAGGACTACACACCACCCAACCAAACTACT
AGAACAACCGGATACAGAACCTATCTAAGCTGAAGTGAACTTGGTGACGGCCTTGGTGCC
CTCGGAGACGGCGTGCTTGGCGAGCTCCCCGGGGAGGACGAGGCGGACGGAGGTCTGGAT
CTCGCGGGAGGTGATGGTGGGCTTCTTGTTGTAGCGGGCGAGCTTGGCGGCCTCGGCGGC
GAGCTTCTCGAAGATGTCGTTGATGAAGGAGTTCATGATGGACATGGCCTTGGAGGAGAT
GCCGATGTCCGGGTGCACCTGCTTGAGCACCTTGAAGATGTAGATCTTGTATGTCTCCA
>Ps26_c34    nseq=157
TAGCGCGCCGCCGCCGCCGCCTCACAGGTAAGGTACGTCGATGGTGTCCGGCTCGGGCGT
GTGCGCGAAGCGCATCGTGGTGGACGCGCGCCACCACATGCTCGGCCGCCTGTCCTCGAT
CATCGCCAAGGAGCTCCTCAACGGCCAGAAGGTCGTGGTGGTCCGCTGCGAGGAGATCTG
CATGTCCGGCGGCCTCGTCCGCCAGAAGATGAAGTACCTCCGCTTCCTCCGCAAGAGGAT
GAACACCAAGCCGTCCCACGGGCCCATCCACTTCCGCGCCCCCGCCAAGATCCTGTGGCG
CACCATCCGCGGGATGATTCCCCACAAGACCAAGAGGGGAGAGGCTGCGCTGGCGAGGCT
CAAGACGTATGAGGGTGTCCCGCCGCCGTACGACAGGACCAAGCGCATGGTCATCCCTGA
CGCGCTCAAGGTTCTGAGGCTGCAGCCTGGGCACAAGTACTGCCTTCTCGGTGAGCTCTC
CAAGGAGGTCGGATGGAACTACCACGACACCATCAGGGAACTCGAGCAGAAGAGGAAGGA
GAAGGCCAAGGTTGCCTATGAGAGGAAGAAGCAACTCGCTAAGCTCCGTGTTAAGGCTGA
GAAGACTGCTGAGGAGAAGTTGGGATCTCAGTTGGAGATTCTTGCCCCGATCAAGTATTG
AGAAGTTATCCTTTCGTGCGTCACCAGTTTTGTGCAACATCTGCTCCTGTATTTTAATTA
GTTTGGCAAAACTTTGTGACAGTATAATCTTTAGTGGTGAAGTGAATTATCTGTCAGCTT
CTGTGATGTTAATTGATACATTTTCTAGTCGGTGGGTGAATGAACTGTTTTGTTTGTCAA
AAAATTCTGGTTGTGCTGACTAAAAAAAAA
>Ps26_c35    nseq=313
TTTTTTKWACCAGCTTATCAGCTTTTTTTTTAGTCAAGGAGGTCAGCATGAATTAACAAC
CACATGATTCACTGAACTACTTTTGTTTGTAACTGCAAATAAGAAACACATAGTCGCACA
GAACCTTAATCTGCATTGAAACGACACATGCACAGCAAAGCTTGATTTCCAATCAGATCA
TTTCATTACTGTCTCATGATTCAGATAAACCTACTACAGCCAGAGATGAGCTAAACAAGC
GAGTCTGAAACTTTCTTGACCGCAAGACTTGTGAGCACGGCCAGACAACGCCGGAGCTGC
AGGAGGGAGACAGCGAGGGAACCGGGCGCATCAGCCTAGCCGCCGAAGCCGTAGAGGGTG
CGGCCCTGGCGCTTAAGCGCGTAGACGACGTCCATGGCGGTGACGGTCTTGCGGCGGGCG
TGCTCGGTGTAGGTGACGGCGTCGCGGATGACGTTCTCGAGGAAGATCTTGAGCACGCCG
CGGGTCTCCTCGTAGATGAGCCCGGAGATGCGCTTCACGCCGCCCCTCCTGGCCAGCCGC
CGGATCGCCGGCTTGGTGATGCCCTGGATGTTGTCGCGGAGCACCTTCCGGTGGCGCTTG
GCGCCGCCCTTGCCGAGCCCCTTGCCGCCCTTGCCGCGCCCAGACATGCTTGCCGACGGC
TGAGACACGCA
>Ps26_c36    nseq=156
AACAAMWYDTGTTTACTGTTCAGCACAGATCCACAGCAAGTATATTTTTTAGTGCCAGAA
ATCTCATATAGTAACTGCATAAACTTCAGTGACAAAGCAACATATGATTATCCTCACATT
ACATAACTCAGCCTTAGAACATGACCAGAGTCTTGAATGAGCTAGAAATTAAACTAGACC
CCAAGAGGGTAAACATCTCCTGCATCTACACCAAAGCACATCAGGTGATCCTAACAAGCC
TAGGTCACAATGCAACAGAGTTCCCCTCCTCCTGCAGCGCCTACTTGGATCTCTGCCTCA
TCTTTCGGCGCTTCCTCTTGAGCCTCCTCATTCTCTTCTTCTTCCACTTGGCCCTCATCG
CGGCGGCGGGGGTGGAGCTCGCGCTCGAGCTCCGGGTATCTGCTTGCGGCGGCGGCGGGT
TT
>Ps26_c37    nseq=199
TTTTYWTCAACATAACTAGAAAGGCAACTCGGCAGATTATGCAAACGAACTTGGCAAATC
ATAGTAAGGGAAAGAAAGGTACAGCTTGATGGCAAACAGAAGGCGAAACCACATAAGTAA
ACATCTCCAAACATAGCAGCTAAGTATAGGCTAAAAACACCTCCAGATAAAACGATAACA
AATGTGACACCGAGAATCAGCACATGGGGCTAGCATCCGGCCACACAGCTAAGTGCTCAA
GATAACGACATGTTTATGACGACTAGATAATATTATCAGGTAACTACTGGATCTCTTCAC
TCCTCATCCTCGTCACCACCATCACCACCACCACCAGTTGCCTTCTTCTGGTTCTTCCTC
TTCACCCTCCCTGGGGGGCCTCCACCGAACGGGCTTGACAGCGAAAAGTCAATGTGCTTC
TCAGACTCCACCCTCACCATGAAAGATGGGACGTTGACGATTTGCCTGCCAACCCTGATG
TGRCGTTGCTTGATCAGGACACGAGCATGGTGGATGGACTTGGCCATGCCAGCCTTGAAG
ACAAGAGTCTGAAGGCGCCTTGCGAGGAAGTTCTCAGCAGTGAGGGCAAGGACGTAATCA
AGCTTGTTCTGACCCTCAGCAAGCAGCCCATAGCGGTTCATGCGGCGGAGCAGCGCCTCA
CCCTCAAAGATACGGCGGGGGTTCTTCTCGTCAAGTGTGAGCAAGTGCCTTGCAGCGTTA
CGGATCCTGCTCAGAGCATACTGGACCCTCCACAGCTCACGCTTGCACCTCAGCCCGTAC
TCACCGACGAGCTTCAGTTCAGCATCAAGACGCTCCTTCTCATAAGGACGCCTTGGCTTC
TTGAATGTCTTACCATAGTTGCGGTAGAAGTTGACGTGCACCATGGCTGGTGCTCCTCTA
CCTGTGGTAGTTTAGGTTGTAGATGTGAGGAAATTGGTGCTAGGAGATGAACCAGTATCG
TAACTTATGATCTGTGGTTTTCAATGGAAGAAATGACTAGTTTATAGTTAAAA
>Ps26_c38    nseq=189
TTTTTTTTTAGTTTCATCGTAAACGTCATGCATTTAGGCAAGGAGGGAGTTTTTTTTAAC
CAAGCACACGGCAATGGTAGGTACTTTCACGACCGAGGAAATGCATAGCCACAGTACACA
GACGAACACACCGGTTCATGACTACTCTGCTCGCCGGGACATCCACGACACACCGTGAGG
AACTTGAGACGATTCCTAAACACCAGCAACGACTAGAGACGACAAGCACACCATCTCGAT
ATCAAGTCCATATTCTAGGTAGCTTAAAAACACTAGCACCATTTTATTATTCTCCGGCAT
GCATTCCTCGCCCGGGCCCCCGCGCGCAGGACGCCTCAGTTAATCGTGTTGCAGTTGACG
CTGGTGCTGATCTTGTAGGGCAGGGAGACGCCGCACTTGCTGGGCAGCGAGGCGGCGCGG
TCGATGTAGGTGCTGGAGCTGCCGGCGGCGCTGTTGGCGACGTTCTTGAGGCAGCCGCAG
ATGGCGCGGCGGTCGGGGGTGTTGTTGGCCTCCTGCAGCAGGCTGCGGATGCCGCCGCAG
CACGGCTGCGGGGGCATCGGCCCGCCCATCTGCACGAACGGCAGGCACGGCATCAGGGTG
TTGTACACCGTGGTGCACGACATGGCCGCGCGCACCACCGCCGCCGGGGGAGCCGACAGG
GTCGCCGCCAGGAGCACGGCCAGCGCCAGCGTCGCGACCTTCTT
>Ps26_c39    nseq=390
GTTTTTTTTCAAATCGACTGGCCAGAAGCTCATATCCTTTTCTGAACCAAACTGAACAGC
AGCTGTGATTTATATCAGAAAGATGCACCTTTTATAGAGACATAGCAACAAATAGAGAGA
ACTAGAGTAATTCTTAGCGAACAAGAGTAAGCTAGCTTTAGCATCGGTACAGGCACACAC
CACCTCCCTACTAGAAGGCAACACCTAAAAGAGTCTAGAACGCACTACTACACAAGCACA
AGAGATACATCATCCACAAGAAACGACCACCACCACCGGAAACACGGTGTAGTCGGGGAT
CTAGTCCTCGTCGCCGGCCGCGGCCTTGGCGCTGCCTCCGCCAGCCTTCTTGGGGAGCAG
CAGGTTGTGGATGTTAGGCATAACGCCACCGCTGGCGATGGTCACCGTGCCCAGCAGGCG
GGAGAGCTCCTCGTCGTTGCGGACGGCCAGCTGGATGTGGCGCGGCACGATGCGGGTCTT
CTTGTTGTCGCGGGCGGCGTTCCCGGCAAGCTCGAGGACCTCAGCTGCGAGGTACTCGAG
GACGGCGGCGAGGTAGACAGGGGCGCCGGCGCCGACCCTCTCGGCGTACTTGCCGGCCTT
GAGGAACCTGGCGATCCTGCCGACGGGGAACTGGAGCCCGGCCTTGGAGCTCCTGGACGT
CGACTTCTTCGCCGCGCCCGCGCCGATTGCCTTGCCACGTCCGGCCATCTCTTCTTCTCG
CTACCCGACGACGACGACGGCGAAACGGCTTCGAGAGGCGGAGGCGAGGGGAACGGGATG
CTGAAGGGCGGAAGGCTGGCTTGTTTGTGTGCCKWGTCGA
>Ps26_c40    nseq=260
TTTKKKTTCTAGGAAACGCACACCAAACCATTCTATTTCAGACAGACCCTAGAATTCAGA
TCAGATCAGGCCTAAGCCAAAACATCATCCACCAGTACAGAAAATTAGCCAAGGTATAAT
AAAGGTAAAATTAATCGACAAATACTATCACCACATAATGGTAAACTTTCACAACACAAT
GCGGACCATCATCTCCAGCTACAGAAAATACAGACAGACCCTAACAACAAACTCGTCCCC
TCTCCCTCCCCTCGTCTTTTCACCATAGGTACCGATTTTCCAGTGTACCCCCGCTTCCAT
ATCAAATTTACAAGCTAGTACCCCTGACTCGCCCCACACTCGACTAAAAGGAACACAAAG
AGAAAACAGCTGCTAGGACCAAACGAGAACGAAACCCTAGATTCCTCGACGCCCAACGAT
CTACTTCTTCGCCTTCCGGGCCGGCACCTTCCTCGCCGGGGCCGCCGCCTTCTTCGCCGG
AGCGGCCTTCTTGGCAGGGGCCTTCTTCGCCGCCGCGGCCTTCTTGGCCGCCGGAGCCGC
CTTCTTMMCCCTGA
>Ps26_c41    nseq=185
TTTARGATTTGACACCTTTTTTTCAGATTCAGGGCAACGAGCCACGGGAAAAATAACATT
ACTATTATCATATCATAACTCAGTTCATCATCATCATACAGGCAAGAGAGGAGCATGCCG
ACCAAGAAGGGGACCGGCATCTCCAAGATTTTACAGACCGACTACTGCTGATGCTACTAC
CGACCGACCGACCAAATCTAGAACTAGGGGACTGGTTTCGTTCATCTGACAGACGCTAGG
AAGGATGGACCAAAATCCAGAGGGGCACATCTATAGGCGGAATGGCGGGGSTGKCGCYGG
CGCCGGCGCCGGAGGTTCACTTCTTGGCCTTCCTCGCCGCACCCTTCCTGGCCGGGGATG
CAGCAGCGGCCTTCTTCGGGCGCCCGGCCTTCTTGGGCGTCGCTGCAGCCTTCTCCTTCT
TGGCGGCRGCGGGGGCAGGCTTCTTGGCGGCCTTGGCCGGGGACGCCTTGGTGGAGGTCT
TGGCGGCCTTGGGTGGGCGACCGCGGGGCTTGGGCGCCGCGGCAGGGGCGGACAAGGCAG
CTGTTTGTACTTTAGA
>Ps26_c42    nseq=266
CTCCACCATGGCATCCTTCTTCGCCGACGACGGCGCCGACGAGCTCCCGCGCACCACCTC
CCACCCCTTCGACTCCGACGACTTCGGCGCCGTCGACCTCGCCGCGGCCGGCGGCGACGA
CGCCGGTGGGTACGGCGGGTACTCCTCCTTCGCCGACGGGGGAGTCGAGGAAGTGGACGA
GGAGATCACCGTCGAGTCCGATGGGGTCCYGATCCGCCACGTCTCCGGTGGCTACTCGCC
GTCGCCCTTCTCATTTTTTTTTAGCCAACAAGCACAGCAAAATCAGAGTAACAATACCAT
TGAACAGAGGAACATATTAATAGAAGAGGAAACAATGCTGTTCAAGATCCATTAGGGGGC
AGTATATCGAAAGCACTAGCACAATTAACCCAACTACATACTCCCTCCAACAGTTCTGAT
AACAATACAATACTGGTACCATATAAAATGTGCGAGAGCCAGTTCTAGCACCACCACACC
CAACCAAACTTGGCACCACCAAGCACGGCAACCTATCTAAGATGAGGTGAACTTGGTGAC
GGCCTTGGTGCCCTCGGAAACGGCGTGCTTGGCGAGCTCCCCAGGGAGGACGAGGCGGAC
GGAGGTCTGGATCTCCCGGGAGGTGATGGTTGGCTTCTTGTTGTAACGGGCGAGCTTGGC
GGCCTCGCCGGCGAGCTTCTCGAAGATGTCGTTGATGAAGGAGTTCATGATGGACATGGC
CTTGGAGGAGATGCCGATGTCGGGGTGGACCTGCTTGAGCACCTTGAAGATGTAGATCTT
GTAGGTCTCCACCGACTTCTTCGCCTTCTTCTTCCCCTTCTTGCCCTCGCCGCCCTCCTT
GCCGGCGGACTTGCCCGCGGGGGGGCGCTTCTCGGCCTTGGGCTTCTTCCCCGCCGGGGT
CTTCTCCGCCGCGGGCTCCTCCTCCGCKGGCTTCTTCGCCGCCGGCTTCTTCTCCGCCTT
GGGGGCCATGGGTGCGGTTGCCGGACGGGGTTCGCGGCTGGGAGTGATTCGCTCGGTCGA
TTTGGGGAAGGGGARAA
>Ps26_c43    nseq=299
ATCGAATCGAAACATCCTCTTCTTCCCCCGAACCCCACCTCCCCGCGACCCCAATCAGCC
GTAGCACCGCACCGATGGCACCCAAGGCGGAGAAGAAGCCGGCGGCGAAGAAGTCCGCGG
AGGAGGAGCCCGCCACCGAGAAGGCGGAGAAGGCCCCGGCGGGGAAGAAGCCCAAGGCCG
AGAAGCGCCTCCCCGCGGGCAAGTCCAGCGCCGGCAAGGACGGCGAGGGCAAGAAGGGCA
AGAAGAAGGCCAAGAAGAGCGTCGAGACCTACAAGATCTACATCTTCAAGGTGCTCAAGC
AGGTGCACCCGGACATCGGGATCTCCTCCAAGGCCATGTCCATCATGAACTCCTTCATCA
ACGACATCTTCGAGAAGCTCGCCGCCGAGGCCGCCAAGCTCGCCCGCTACAACAAGAAGC
CCACCATCACCTCCCGCGAGATCCAGACCTCCGTCCGCCTCGTCCTCCCCGGGGAGCTCG
CCAAGCACGCCGTCTCCGAGGGCACCAAGGCCGTCACCAAGTTCACCTCCTCTTAGATAG
GTTCCGTGTCTGGTTGTGCTAGTAATAGTTTGGTTGGGTGGTGTGTAGTCCTGGCTCTCC
CTGTTTAACTTATCTGGTAGCAGTAGTATTATCATCAGCACTGTTGAATGGAATTATGGA
AATGAATGGTCAGTGAGTAGATGTGAAATTGTGCTAGTGCTAATGATATGCTGCAATATA
ATAGATCTGGAACAGCCATGGTGCCTGATCTGTATAAAAGCTTCTCTGTTCAATGTTCTT
ACTCTGATTCTGTGTGTTTATTGGTTGCCCTGTGGTGAAGTAAATTACATTTCTAG
>Ps26_c44    nseq=194
TTTTTTTTTTTATGAATCAAGAAGGGCTGCATTCCAAAACCACACAGCAAATATAAGTGA
TATGAAATTATGAATCAGCCAGTAAAGGTTTCACCACAACCAAATAACAGTAGCGTTTAC
ATAGACACCAGACAGTAGAGCGCATTGCCAGCAGAAATTACAGTCGCGTGCAACTGCAAG
GCCATGCTGGAAGAACAATGGCCTAACAAAACCTCAAAACCGCACTAGGACTACTACGAC
GACAATAACCCTCAGACCCCTCATTTCTTCTTGGCAGCAGCCTTGGTAACCTTGGCACCA
GTGGGATCCTTCTTCTCGACGCTCTTGATGACACCAACAGCAACCGTCTGCCTCATGTCA
CGAACAGCAAAGCGACCAAGAGGGGGGTACTCAGAGAATGTCTCCACAACCATGGGCTTC
GTGGGAATCATCTTCACCATACCAGCATCACCGTTCTTCAGGAACTTGGGCTCCTTCTCA
AGCTCCTTACCAGATCGTCTGTCGATCTTGGTAATGAGCTCCGCAAACTTGACAGCAATG
TGGGAGGTGTG
>Ps26_c45    nseq=288
GAAAGCAGCATCATCAGTGTGATAGTATCCATCGACGGACAAGAACACGAGACCACCCAG
TGATCATCCACAGGYTTTTTTACCACAAGCTGATCAAGAGACGAAACTTTGGTACATACA
AGCAAACGAAATAAATGAACCATGCAAATCACGAAACTATAAAAACAAAAGGAGTGCGCA
TAACTAAACATAACCAGATTTTCTGAGATCTGTAGCAAAGAAAACTCCGCATAAACAAGT
CTACTACATTCATCCAACCCAACATAAACGAGATATGATATTCAGAGATATGAGACACGA
CAGCTTGGACATATAGTAAACAGCAAAACGTTGCGAGGCGCTCCAAAATTAGGCTACTCC
TGGTACCAGAAAGCTAAAGCTTGGGATCAATCCTTCACTTCTTGGCCTTCTTTGGAGCCG
CTGCAGCTGGAGCTGGAGCTGCAGCTGCTGGTGCAGCTGGTTCCCTACGGGCTTCAATCC
CCACCTCTACTCCAATCCACTCCTCCGAGGAATCCACCTCCGTCGGCAAGCATGTCTGGG
CGCGGCAAGGGCGGCAAGGGGCTCGGCAAGGGCGGCGCCAAGCGCCACCGGAAGGTGCTC
CGCGACAACATCCAGGGCATCACCAAGCCGGCGATCCGGCGCCTGGCGAGGAGGGGCGGC
GTGAAGCGCATCTCTGGGCTCATCTACGAGGAGACCCGCGGCGTGCTCAAGATCTTCCTC
GAGAACGTCATCCGCGACGCCGTCACCTACACCGAGCACGCCCGCCGCAAGACCGTCACC
GCCATGGACGTCGTCTACGCGCTCAAGCGCCAGGGCCGCACCCTCTACGGCTTCGGCGGC
TAGGCTGATGCGCCCGTCCCCCTCGCTGTCTCCCCTCCTGCAGCTCCGGCGTTGTCTGGC
CGTGCTCACAAGTCTTGCGGTCAAGAAAGTTTCAGACTCGCTTTGTTTAGCTCATCTCTG
GCTGTAGTAGGTTTATCTGAATCATGAGACAGTAATGAAATTATCTGATTAGAAATCAAG
CTTGCTGTGCAATGTGTCGTTTTCAATGCAAATTAAGGTTGTTCTGTGCATCTATGTGAT
TCTTATTTGCAATTTCAAACAAACGTAGTTCTGTGAATCCTGTGGTTGTTAATTGTTCAT
GCTGATAAGCTGGTTCTGTTTCTTGTAGTAGTTGAATTCAGTGGAGTTGATTTGC
>Ps26_c46    nseq=182
TTTTTTTTCAGAAACCAAAACGAAATTGCTCCAGTCACAAAAACACAGATCAGAAATTAC
AACAAGGTAACACAATAATGACAAGGGCGAGTGAGCGTCGCCTAATGATGGGATAGACAA
ACGCAAAAGAGAACCAGATTGAGGAGCAGATAGCAAATCGAACACAAAGCTAAAGAAGCA
CCATTACTATTCCATCAGATAACTTAGTTCGACTTCATACAGCAAGAACGACCAGGAAGG
CCAACATCTAACTACACAATCCACTCCCCAAATTCCTGGACTAGCATCAGGAGCAACAAG
CCACGAGCAGATAAGGAAGCCTATCATCTACGCCGAGGTGAACTTGGTGACGGCCTTGGT
GCCCTCGGAGACGGCGTGCTTGGCGAGCTCGCCGGGGAGGACGAGGCGGACGGAGGTCTG
GATCTCCCTGGAGGTGATGGTGGGCTTCTTGTTGTAGCGGGCGAGCTTGGCGGCCTCGCC
GGCGAGCTTCTCGAAGATGTCGTTGATGAAGGAGTTCATGATGGACATGGCCKTGGAGGA
GATGCCGATGTCCGGGGTTGGACCCCTGCTTTGACGTCACCCTTTGAACGATTGTAGATC
TTGTAGGTTCTCCACCGTACTTTTCTTTCGCCTTCTTCT
>Ps26_c47    nseq=215
AGTGACAACCTTGATCGAATGTGTAGGATAGGTGGGAGGTGGTGACACACAACGACCAAT
CCTGAAAGACCACTCTTTCGTCTAAGGATGCCTAACCGCCGCACCGATCATTCGGGGGGG
GCGGGGACACTGCGAGGTGGGTAGTTTATCTGGGGCGGATGCCTCCTAAAGAGTAACGGA
GGTGTGCGAAGGTAGGCTCAAGCGTTGATTCTGCTCGTGAGCGTAATGGTATAAGCCTGC
CTGACTGTGAGACCGACTGGTCGAACAGAGACGAAAGTCGGCCATAGTGATCCGGGAGTC
CCGTGTGGAAGGGCTCTCGCTCAACGGATCAAAGGTACGCCGGGGATAACAGGCTGATGA
CTCCCAAGAGCTCTTATCGACGGAGTCGTTTGGCACCTCGATGTCGACTCATCACATCCT
GGGGTTGAAGAAGGTCCCAAGGGTTCGGTTGTTCGCCGATGAAAGTGGTACGTGAGTTGG
GTTTAGAACGTCGTGAGACAGTTCGGTTCCTATCTACCGTTGGTGTTAAAGGGAGAACTG
CGAGGAGCCAACCCTAGTACGAGAGGACTGGGTTGGGTCAACCTATGGTGTACCGGTTGT
TATGCCAATAGCAGCGCCGGGCAGCTAAGTTGGTATGGAAGAACTGCTGCGCCGCGGGAA
ATCCTTCTCTATACAAGTTCTCGTACGAGGTTTTTGAACAGAACTTCGATAGGCGAGAGG
TGTAAGCACCGCGAGGTGTGAAGCGATCTCGTACTAAACGAAAAAAAAAGTCTGAACCAT
GTAACTAACATTTGTGCTATGATGCCTTTGTCTTCA
>Ps26_c48    nseq=259
TTTTTTTATTTTTTTTAGGAGAATTAATAGCTGATCGGGATTAACATTTGATTGCAGTGA
GGGAAGCTGAGACATAATTGGGAGTTCAACTTTAATTAGACCATTACATAGCATAACTTT
AATTAGACCATTACATAGCATCCACCACTTAGGAATAAAGCACTCAACAGATCTATCATC
TAGGAACCTGACCTCTCTACATCGACAAGGGAAAAGCACAGAACAGGGAACCCAAAGGAA
CAAAGCACCACCACCAACAGCTGCAGACGAGTGGAAGGGGACGCGCTCAGCCGCCGAATC
CGTAGAGGGTGCGGCCCTGGCGCTTGAGCGCGTAGACGACGTCCATGGCGGTGACGGTCT
TGCGGCGGGCGTGCTCGGTGTAGGTGACGGCGTCGCGGATGACGTTCTCGAGGAAGATCT
TGAGCACGCCGCGGGTCTCCTCGTAGATGAGCCCGGAGATGCGCTTCACGCCGCCCCTCC
TGGCCAGCCGCCGGTATTTCGCCGGCTTGGTGATGCCCTTGGATGTTGTCGCGGAGCACC
TTCCGGTGGCGCTTGGCGCCGA
>Ps26_c49    nseq=139
CAACAACCATCGCGTCCAAGATCAGACGAACAACAAATTGATAAAGCTGAGCGGGGGCGC
AGAATATCACCACAATCAGCATTCACAACCAGAGTTCTGGACAAAGAGCTGAAACAAACA
AGCACAGAGCAAGCGACCATCCATCTCCTCGACCAACTGAAGAGCACACATCCACATCGC
AACACTACGTCCAAGTCCACAGAGATCACAAGCAAACGAACGAAAACTAAACAGAAACGC
AAACGAACTAGCAGCACACTAGGCAGTGGCACATCAGCTACGGGAACTCGAAACCACAAA
CGAACGACAGGCCGCGCGCCGGCGGTGCATGGGCGACATGAAACGCGGTAGCCGGCGAGC
TGTGCTGTGACGACCACCACCGAGCCTGCACTGCATGCACCAGCCGCACGCCCACACGCG
TAGGCTACACCAGGGCATTGGCGGCACTCCGAGGGCTCGGGCACTTGCCGCCGAGGTCGC
CGGCGTCCCCGGGGCCGGAACCCACGCAGGCGGCGTAGAGGCTGGCGATGCGGTCGACGC
TGAAGGTGCRGCTCGACTGCGCCACGTGGCAGAAGCAAGGCACGCCGTCGGCGCCGCGGC
GCGCCGAGCCCACGGGCACCACGGCCTCGCAGCACGGCGGGTTGGGCGACGTCGAC
>Ps26_c50    nseq=354
ATAATGTATTTTAGGGGAAATTAGGCACCTAAACAGACCYWTAACCATCAACACAAAGGC
TTTTAGGCAGATAACTTAGTTCGATAGATTACCACTCCATTCATTCCACGACAGATAGAT
AGATAGTTCGGGCAGTGCCACCCATGACCATGGCTGCCTTACAGCTTGATTGAAAAACAG
GAAACACTCCGACGACTCCGACACAGATCCATCACCACTTCTCCATGCGCCTTCTTCCTA
CTACGACGACGACTCGACGAGAATGAAACACTACTGCAACTACTGACAGATGATAGATAA
GATAGATAGGTGGCCAAGACTTGATAGCAAGAGCCAGGATGAGGTGGGACTCAGACCGGA
TCCGACGCTGCGCGCCTAGCGCCTGTTGGGGCACTCGCGGGAGATGTGGCCCTCGCCACC
GCAGTTGTAGCAGCCGCGACCGCCGCCGCCGCCTCCTCCACCGCCGTAGCCGCCACCGCC
TCCGCCGTACCCGCCGCCGCCCTGGGGGCAGTCCCTCGAGATGTGGCCCTCCTCACCACA
CTTGTAGCAGCCGCGTCCACCGCCGCCGCCACCGCCTCCGTACCCACCGCCAA
>Ps26_c51    nseq=178
TCTTTTCGTYGATCTGAATAAGATGATGGTGATCTGAGAGGTGGTCTGAGTCGAGTCGTG
TCCTAGTCGTTTATCATGTGTTGTGTACCTCCCTGGTGGTTTAATTAGGGGTTTAGGTGC
TGGATCTGCGAATCACTGTGTGATGGATATTGTCTCTGCGTAATCCATGTTTCTTCTGTT
ATCTCGATGAATGAATGAGAACTGGTTGGTGTTTCGGAATTGAAATAATCAAATTTTCTC
TACTGTTTGTGATTGCCAAAAAAAAGAGCTTTTGCGTCTTTGGAAATAATAGTTTCATGT
TTT
>Ps26_c52    nseq=168
TAGCCAGCTGGATGGGACACGCCGGCCCCCTCCTCTCCGGCGGCCTCCGGGCGGCGGAGT
GGGTAGGGGAGCCCGGCACCTTGGCGTGAGGGACTTGTATAGCTGTAGTTTTACTTCTAC
TAGCTTGTATCTACCGGCGATGGCGTGCAGGTCGTCGTCTTTGGTGATCTTTCTCCTGTG
CTTCTCCGGCGGCGGCAGCGGCGGTGTCGGTGTCGTCTCCGGCGAGGGACGCAGGAGCCC
CTTCCTCCTCCTTGCGGTCTCTGTTGGCGTCGCCGGTGGCGTCGTCATCCCTGGAGTGCA
GGGTGCGAGGTTAGATCTCCTCTACCTTCTAGCGTGCGGGGTGGAGTTGTGGTCTTCCCC
CTTGTTGGGGTCTTTGTCTGGTTGGCCGCCGGCCTTGTCGTCGGCTGTCCCGGACTCCCT
TTCCGGCGTGTCGGCGTCGGATTCGGTTCCTCCGTCGTCCATGGTGTGGAGATCGCCGAC
GTTCGTTCAGTGGAGGAAGATGCGTCCTAGCGGGTCTGGGGCGCTGGATCTTGCGGCAGA
CCAAAAGTTTGGAGTCTCCGGCGATGGCGACGGGTGGATTTGGCTCCGATCTGAGCAGAC
GGAGCTGCTCATCGGAGAAGATGTTGTCAAGGACCTCGTTGTAATTTCTACTTCTTTCAG
GGTCCTTTATGTAACAGGGGGATGTACTGGATGTACTGTGCTTCATTAATATAATCTACC
CCGTTTCGCAAAAAAAAACAGGCAATCAGGCATGATTTGATGGTCTCATCATAAAGAAAT
GAAAAGGGGAAAAACTGC
>Ps26_c53    nseq=128
TTTTTGTAAATAAAACACATCATTGCATTAGTAATCCCAAACATACATAATAAAAGACAG
TACTGCTTTTTGCACGGGATCAAAATGCACAAGACATTCATAAAAACCCAGTAGCAAAGC
AGGGAACTGAACATACAAGTCTTACAACATCAGGTGTTGTAAACCTCACACACAAACGAC
AGATAGTTCAAACCGATAGACACCCACACAACACGATAGTACGAGCCACTCAGGCAGATC
ATGGGATAATAGCAGCACACGGGCCTGACACAGCAGCACCAGGAAGGGTCTAGTACTCAT
CACCCTCGTCACCCTCCTCACCATCGTCGAACTCAGCACCAACCTCCTCGTAGTCCTTCT
CCAGCGCAGCCAGGTCCTCACGGGCCTCAGAGAACTCACCCTCCTCCATGCCCTCACCGA
CGTACCAGTGCACAAAGGCACGCTTGGCGTACATGAGGTCGAACTTGTGGTCGATGCGCG
AGAACACCTCCACCACACTGGTGGAGTTGGAGATCATGCACACAGCTCGCTGCACCTTGG
CRAGGWCGCCGCCTGGCACCACCGTCGGCGCCTGGTAGTTGATGCCRCACTTGAACCCAG
TMGGGCACCAATCCACGAACTGGATCGTGCGCTTCGTCTTGATGGTGGCCACCGMCKYST
TCMCSTYCTTCCTCCCCCTCTTGGACTCGCCGCCCTCCTTGCCGGCGGTCTTCCCCGCAG
GGA
>Ps26_c54    nseq=192
CTTGCCTATCCCCTGTCTCAGTTTTTTTTTTTTACCGAACCAGAATAATACCGTATCACT
TAAACCGCTCGACTGATCAAAACAGTCGAGCCACCGATAACATAGTTCACGATCACTACT
AACCAACCAACCGACCGACCATCACGAGGTCCAAAAATTTACCACCACAAGAGTACCAAC
CATAGATTAAGTGCGATACAGCAGAGCAACTGATAAAACTTCTGCAGGGCGCGGCAGGCT
TCACAGCACCACCTGCAGCCACCCACCGCAGACGTGACTGAGAAAGGAATAGCTTAGTCG
ACCTCCTCGATCTTGGGGCCAGGGCCGCCGCTGCCCGCAGGTGCATCCTCGTCCATGCCA
GCAGCACCACCCATGTCCGCACTCGCGCCCTGGTACATCTTGGCGATGATGGGGTTGCAC
AGGCTCTCCAGCTCCTTCATCTTGTCCTCGAACTCGTCCGCCTCCGCGAGCTGGTTGGCG
TCCAGCCAGCTGATGGCAGCGTCGATGGCGTCCTCGATCTTCTTCTTGTCGTCCGCACCC
AGCTTGGACGCAATCTTCTCATCGCGGATCGTGTTGCGGCATGTTGTAGGCGTAGTTCTC
CAGGGAATTCTTGGACTCCACCTTCTTCTTGTGCTCCTCGTCCTCAGACTTGTACTTCTC
DGCGTCCTGCACCATCTTCTCAATCTCCTCCTTGGACAGACGGCCCTTGTCGTTGGTGAT
GGTGATCTTGTTCTTCTGGCCAGTGGTCTTGTCCTCAGCAGAGACATTCAGGATACCGTT
GGCGTCAATGTCGAAGCAGACAGTGATCTGAGGGACACCACGGGGAGCAGGGGGGATGCC
AGAGAGCTCGAACTTGCCCAGGAGGTTGTTGTCRCGGGTCCTG
>Ps26_c55    nseq=269
AYTTTTTWWWAACACAGAATCATCAGCAAAGAGGGCTTGTACGAATTACAGATAATCGTC
AACACAGAGGCATCCATCCAGGCAGATAACTTACCACTCCATTCATTCCACGACAGATAG
ATAGATAGATAGTTCGGGCAGGGCCACCCATGACCATGGCTGCCTTACAGCTTGTTTGAA
AAACAGGAAAACACTCCGACTCCGACACAGATCCATCACCACTTCTCCATGCGCCTTCTT
CCTACTACGGCGACACGACAAGACCGACGACTCGACGAGAACGAAACACTTCTGCAACTA
CTGATAGATGATAGATAGAGAGATAGGTGGCGAAGACTTCATAGCAAGAGCCAGGAGGTG
GGACTCAGACCGGATCCGACGCTGCGCCTAGCGCCTGTTGGGGCACTCGCGGGAGATGTG
GCCCTCGCCACCGCAGTTGTAGCAGCCGCGACCGCCGCCGCCGCCTCCACCACCACCGTA
GCCGCCGCCACCTCCGCCGTAGCCGCCACCGCCGCTCTGGGTGCAGTCCCTCGCCATGTG
GCCCTCCTCACCACACTTGTAGCAGCCGCGTCCACCGCCGCCGCCACCGCCTCCGCCGTA
CCCTCCGCCGCCGCCGCCCTGGGTGCAGTCCCTCGCCATGTGGCCGTCCTCGCCGCACTT
GTAGCAGCCGCTGCCGCGACCACCACCGCCGCCACCACCGTAGCCACGGTCGCCGCCGCC
GCCGTASTCTGGGTGCAGTCCCTCGMSATGTGGCCCTCCTCGCCACACTTGTAGCAGCCG
CGTCCACCGCCGCCGCCACCGCCTCCGTACCCRCCRCCACCGCCGTACCCTTACCCTCCG
CCACCGCCGCCCTGGGTGCAGTCCCTGGAGATGTGGA
>Ps26_c56    nseq=186
CTCTCCTCGCCATCCCAACACAAATAGTTACAGCTTACAGCACGGCATACTTTCTACTTC
TACGAACAGACTAAACTAACTAACAAGGTGCTGTTCTGTTCAGCACTTGGACTCGGCAAG
CAGCTGGAGGATGGTCGCACCCTTGCTGACTACAACATCCAGAAGGAGTCCACCCTCCAC
CTGGTGCTCCGCCTCCGTGGTGGCCAGTAACTTCTCAGCCTCATGCAGTGGCTATTCGTC
CATGGGTTCGCAAGTCTGGTTCTCTCCGATGGGAGGTTGTCTGTCGTACTGTGTCCTGTG
TCCTGGTCTTTACTGATGCAAGTACTATGTAGTCTGGTTGTTTATGAACAGTTGCTGCTG
TGCAGCATCTTTGTTGAATTGTGATGAAATAAGTGAACCCTGAATTTGTGTGGCAATTTG
TTTGTTAATGCTTTCTGGTTATGTCGATGTTCATGATTGTGAAGCTCTAATCTGTACATG
GCTTGTTTTCTTGTGAAGCTAGCCAAAGGAGAGCTGGATAAATGCCTTTCAATWCTGAGG
GTGTAGGTGTGGATGTATGTTACTTTCAGCAAGAATCTTTGTGGAAGCTATCTGTATATA
ATCTACTGTTTAATAAGCAATGCTGTGGAACTTGTGCTTCTAAAAAAA
>Ps26_c57    nseq=507
GTTTTTTTTTGACAAGATCAGATAATTAACTTTCCATTGCTGATGATATGAGATGTTACA
TCAGACACTACATCACGAGAAATGAAACTTCTAACTCACCAGCACAACCACATCATGAGA
AATAAAACTTGGATCACACATAACACACGGTAAGGGACTACGGAACACATCTCTGGTACT
CGGTCCTCCGGATTTTCATGGGCCGCCGGGGGCGCACCGGACACCGCGCGACGTGCGGTG
CTCTTCCGACCGCTGGACCCTACCTCCGGCTGAACCGTTTCCAGGGTTGGCAGGCCGTTA
AGCAGAAAAGATAACTCTTCCCGAGGCCCCCGCCGACGTCTCCGGACTTCCTAACGTTAC
CGTCAACCACCACGTCCCGGCTCGGGAAATCTTAACCCGATTCCCTTTCGGGCAACACGC
GTGATCGCGCTGTCTGCCGGGGTTACCCCGTCCCTTAGGATCGGCTTACCCATGTGCAAG
TGCCGTTCACATGGAACCTTTCTCCTCTTCGGCCTTCAAAGTTCTCATTTGAATATTTGC
TACTACCACCAAGATCTGCACCGACGGCCGCTCCGCCCGGGCTCGCGCCCCAGGTTTTGC
AGCGACCGCCGCGCCCTCCTACTCATCGGGGCATGTCGCTCGCCCAGATGGCCGGGTGTG
GGTCGCGCGCTTTAGCGCCATCCATTTTCGGGGCTAGTTGATTCGGCAGGTGAGTTGTTA
CACACTCCTTAGCGGATTTCGACTTCCATGACCACCGTCCTGCTGTCTTAATCGACCAAC
ACCCTTTGTGGGTTCTAGGTTAGCGCGCAGTTCGGCACCGTAACCCGGCTTCCGGTTCAT
CCCGCATCGCCAGTTCTGCTTACCAAAAATGGCCCACTTGGAGCTCCCGATTCCATGGCA
TGGCTCACCGAAGCAGCCGTGCCGTCCTACCTATTTAAAGTTTGAGAATAGGTCGAGGGC
GTTGCGCCCCCGATGCCTCTAATCATTGGCTTTACCTGATAGAACTCGTAATGGGCTCCA
GCTATCCTGAGGGAAACTTCGGAGGGAACCAGCTACTAGATGGTTCGATTAGTCTTTCGC
CCCTATACCCAAGTCAGACGAACGATTTGCACGTCAGTATCGCTTCGAGCCTCCACCAGA
GTTTCCTCTGGCTTCGCCCCGCTCAGGCATAGTTCACCATCTTTCGGGTCCCGACAGGCG
TGCTCCAACTCGAACCCTTCACAGAAGATCAGGGTCGGCCAGCGGTGCGGCCCGTGAGGG
CCTCCCGCTCGTCAGCTTCCTTACGCATCCCAGGTTTAAGAACCCGTCGACTCGCACGCA
TGTCAGACTCCTTGGTCCGTGGTTCAAGACGGGTC
>Ps26_c58    nseq=150
TTTTTTTTTGGTAAATCTAGCTTCATATAATTGTATATTTAATACATCTGGAGATGATTC
CAGAGTAGCCGAGTAGGCGTACAGAATCCGAGATGCAGAGTTGCAGAAGATAAGAGATAT
TTACAGAGGTGCTTAGATAAAATCACTTCCCGCGAGATCCAGACCTCGGTCCGCCTCGTA
CTCCCCGGTGAGCTCGCCAAGCACGCCGTCTCYGAGGGCACCAAGGCCGTCACCAAGTTC
ACCTCGGCGTAGATGATAGGATTCCCCGTCTCCTCGTGGCATGTTGCTCCTGATGTGCTA
GTTCCAGGACTTTGGTTGGAGTGGATTGTGTAGTTAGATGTTGGGCTTCCTGATCGTGTT
CTTTCTGTATGAAGTGGAACTAAGTTATCTGATGGATAGTAATGGTGCTTCTTAACTTTG
TGTTCGATTTACTATATGCTCCTGATTGTGGGTCTCTTTTGCGTTTATCTATGCCATTAT
TATGCGACACTCGCTGTTGTGAACATTGTGTTACGTTACTGTTAACTTTT
>Ps26_c59    nseq=258
TTTTTTTTGWAATAACCGAGTCAACAAAAATWGGCAGTAGTAGGCAACGAAATAACAATA
TACTATACACAATAACAAAGCACCAATACTTCGAATCTGATTGAAACGAGCAGAAAATGA
AATTGAAACAGTATTGAACCCACTGAAGTTCAAGTGAGATTATAGTTGAGCACAATTGTT
CAAACGAGAAGATACTTCAGACAAAAGTTCTACTAATTTAGCAACTCCACACCCTGACTC
TCACTGATACTGAATTAAGACATCCATGGCTACCAACAGGCCAGACTTCATGCAGATGAT
AGTCTAAACCTATGGGCGAGGAGCATTTGGTGCTGGAGCAGCAGGAGCACCAGCAGGGCC
AGGACCACCAGGGCGAGGGCCTCCTGGCCCTMCTTTTTTTTGTGTAAATTTCCCAAGTAT
GCAATGGCACGCAAGTGACCATAATGCTTGATCACAA
>Ps26_c60    nseq=138
GACGATGGTGAAGAGGGTGATGAGTACTAGACCCTTCCTGGTGCTGCTGTGTCAGGCCTG
TGTGCTGCTATTATCCTGTGATTTGCCCGAGTGGCTTGGACAATCGTGTTGTGTTGTGTC
TGGCTGTTTAAACTATCTGTCGTTTGTGTGTGGTTTACAACACCTGATGTTGTAAGACTT
ATGTTAAGTTCCCCGCTTCGCTACTGGGTTTTTATGAATGTCGTGCATTTGGTTCCTGTG
CTCTGTACTGTCTTTTGCATGGTGAATGTTTGTCTTATGTATGTTTGTGATTTGGGATGC
CTAATACAATGATGCTTTTGCATTACAAAAAAAA
>Ps26_c61    nseq=286
TCCCCCCAACCAMCACCTCGCCCGACTCAGATCCCGCCGCCCGCGCCGCCGCAGCCGCCA
TGCCGTTCAMCCCGGGCCCCTACTCCGGCGTCAGCACCCTCGCCCTCGTGGCGAGGGCGT
CGGCGTTCGGCGTCGGCGTCGTCTACGGGAGCATMAAGCTCTCTATCCTCAAGGCGACAA
AACCCAAAAGGAGGAGGCACATGCACATCACTAAGGATGATGGGTGTCGGGGATGCAATG
TGTTAAGCTCCAATGCAAGGATGTCATAAATTGGCAGTGTACCCGTTCTCCATACGTGCT
ATGGTTAATGATTTGTGGACCTCTTTCTGCTGAGTTTATCTTAGTTTTGCATAGTAATAA
GTTCTTGATCCCATGACTTAAATCAGGAAGGGCAAAAGCTGAAAGAAACCCAGTTTATTT
TTGAGGCCTTTGTTTAAGTTTGAGCAATGAGGATATGGTAGTTTAGCATGCCCCTGCTGA
GTGCTGACCCTGTTTTGTTGCAACACCGCAATGGGTGGTTTCTGCTGGATGGCAGGTTCT
TATATGTTATACTCTCTCCGTCCCAAAAAGCATGTTGTTAGAGACTCTCCATTAGTGCTT
TATGCTGTTCGATGTTCCTGTCTGGTAGATCTGTAGATGGGATGGCTTCTGATGTAGTGT
ACTTACTGTGGCTTTGTGATCTCTGCATTATGCTGGAAGAATTCAGAAATCAGAGTTTGT
TACTCGCAATTTAAAAAGTGTTTTTGATGTTTCGTTTCTTTCCCCAAAAA
>Ps26_c62    nseq=144
TTTAGTTGTGAAAATTATAATTCAACCAACCGTAGGAGGGGGAACATTKWTTTTAAGGAG
AAATTGATTTCCTACATCACCATCCAATCCAGAGAAATTTGCTTTCGAAGCAGCGGTTCT
TACATCCACAAATCCGACACCGAAAGGACCAAGCAACCAGCTAGTACATCTCCGCTACAG
AAACTACCGCAAGAACACATGGAAGGCGACACAAAGCTACCCATCGATCCGAACCACACA
GACAGACAGACTACCTAACCTAGCCGCCGAAGCCGTAGAGGGTGCGGCCCTGGCGCTTGA
GCGCGTAGACGACGTCCATGGCGGTGACGGTCTTGCGGCGGGCGTGCTCCGTGTAGGTGA
CGGCGTCGCGGATGACGTTCTCGAGGAAGATCTTGAGCACGCCGCGGGTCTCCTCGTAGA
TCAGCCCGGAGATGCGCTTCACGCCACCCCTCCTCGCCAGCCTCCGGATCGCCGGCTTCG
TGATGCCCTGGATGTTGTCGCGGAGCACCTTCCGGTGGCGCTTGGCGCCGCCCTTGCCAA
GGCCCTTGCCTCCCTTGCCGCGGCCCGACATGGCTGCTGCTGCTGCGACGACCCGGAGCT
CGAAGGAGGCGCGGAGGATTTGTGGTGAGAAGACTAGGGGTGCTTCCGAGGCCACTGAGA
TCATGCTCAAGCGT
>Ps26_c63    nseq=178
TTTTTTGTACTCTGAACTACCGTAAGCAGATTTATGTGCTCTGATTGTAAATCTGGGGCA
AGAAACAAAACTTCAAAAACACTTTGCAAATTGCGAGTAACAAACTCTGGTTTCTGAATT
CTTCCAGCAAAATGCACAGATCACACAGCCACAGTAAGTACACTACTACTCCGTACATCA
GAAGCCCTCCCATCTACAGATCTACTACCAGACAGGAACATCGAACAGCATAAGCACTAA
TGGAGATCCTSTCTTTGAAGTATCTGTGGTGTCTCTGTCAAAATTGTGTCTGGTTTCATG
AACTGGTTTGTGTCTGTGTGTCTACGTGAAACAGTTGCGGTGCAGCAGTATGGTATTATC
ATGAATAAATGATGTTTGAACTTTGAAGTGAAAATCTGTGCTCGGTTTGGTATACAAAAA
CTGAGACACGCAACAGGAGAG
>Ps26_c64    nseq=167
CGKTCCAGGAATAATCTTTGATCCATGCACAATCTTTTCATCTCAAGTTCGACCAACATC
ACTCGCTTTAAGCTTGTCATGAATCAATGCCGAGCTTTATGAACTCCATGATCACCTAGG
AGTGATTGCTAACTTTATCCATGCCGTTCACAAAGACTGACAGGTTCAGAACCAACAATC
TAGTTCAGCAGCAGTCAGAATAGAAATCCTAATTGTCACCAACGAGTCATTCCAGATACA
CATGGAAACCGGTCAAATTAAAGTACGTAGATCACCAGATTATTAAATTGCTCATCTCAA
TCATCAGCAGCATCGGTCGGCGTGATGCGACGAGATGAGATCAGGTGAGCATGGTGCCGT
CCTTCTTGCGCACCTCCACCTGGAGCACGTGCTCGTCGTCCTCCCACTCGTCCTCCCACT
CGTCGTCGTCGTCGTCGACGCAGGGGCCCTCGCGGATCACCTTGAAGAAGCAGGTGTCGC
CGACCTCGAGGCCGTTGTCCACGCAGAACTGGTGCCACCCGTACTTGAGCGCCGTGCGGT
CCCCGAGCARCCGCCGCCCGCGCTTCAGGTTCACCGACCACGACCGCCCGCCCATCCGCA
GCTCCACCCGCCGCCGCCGCGCGTACCCGTGCGCGTCCTGGAACTCCACCGGCACGTTCA
GGTACTGGTTCTGCTTCGTTCCCAGGTTGCACTGCCTCAGGCTCACAGTGAACTGCGACG
GCTCGGCGATGGCCAGC
>Ps26_c65    nseq=159
ACATCCCACAAATGACTGCTCCAGTAAAARWGMACAAAAGCAAAACAGGGTAGAATAGAA
GAGAACAAAAGCAAAACAGGATACGATCCCGAATTAAACCCAAGCATTCAAGTAAATTCA
TGATCCATAACACTAGAGAATGGTATTTTAACTAGCCTAGGAGGTGACGATCTCATCAGG
CATCCATCACAACTGGCGTTAGGGGCTGACAGACTTTAGGACAATGCTACAGCATTACAA
CGGCGGCTAATTCGAATTAAATTAATCTTACTTGGGGGATAACAACAGCAGGTGAGACCA
TGAACCCTAACTCTCCTAGCTAGCTTAGCTATAGCAGATACACGTCACTGATCAGAACAG
ACGACGCAAAAGGATCATCCATGGCAGAAGTACCAACCAACCATCAGCAGCTTCCTCTCC
AGCCCAACCAGGAAATGGGGCACTTAAGGTTGAGCAGTTAGTTTGACATCATCTTCATGT
CAGAGTCATGCCTGTTCTGCTGGTGCGCA
>Ps26_c66    nseq=306
AATTTTGGAACAGAATCACATAACTGCAAATGAATTTTGCAAATAAATCTAATCTTCACG
TTCATTTATCTGTTCATAATTGGAACAGACACATAAAAATCTCAGCCAAATCCAAGCAGC
GATCATAAGCAACATGCAAAATCAGCAACAATCCAGAACTTGGGCGGGTCGTTTGAAGCA
TAGATTCAGAGAGCAAACACAGAAACTAGTACTAGTAATTCAGGAGAGCATCACAAATTT
AGAGAATTGCTGACAAAAGTAGATCACTTCCACTGCATTTTCTCTACAGGACTCCTTGTA
GTCATGATTCATAGATACTTCGATAGCACCAACACATCACAAGAACCTAACAACTTAAGA
ACAACGCAACACCTGAAGAACACGACGACAGCAGCCTAAACACCTAGTAGCAGCAACCAA
GGGCGAAGCGAAACGCCTAGGCGCGCTCCCCGCGGATGCGGCGCGCGAGCTGGATGTCCT
TGGGCATGATGGTGACGCGCTTGGCGTGGATGGCGCAGAGGTTGGTGTCCTCGAAGAGCC
CGACGAGGTACGCCTCTGCGGCCTCCTGCAGCGCCGCCACCGCCGACGACTGGAACCGGA
GGTCGGTCTTGAAGTCCTGCGCGATCTCCCGGACGAGCCGCTGGAAGGGGAGCTTCCGGA
TGAGCAGCTCCGTGA
>Ps26_c67    nseq=148
AGGAGTCGGAGGGAAGCCAAAACTCGCGAAAGGGACTCGGGGTTTCCACTCGGAGCGGAG
GAGATGGCCGGAAAGGGAGGCAAGGGGCTGCTCGCGGCCAAGACGACGGCGGCGAAGACG
GCGGAGAAGGACAAGGGGAAGAAGGCACCCGTCTCCCGCTCCTCCCGCGCCGGCCTGCAG
TTCCCTGTTGGCCGTATCCACCGCCAATTGAAGCAGAGGACCCAGGCAAACGGTCGTGTT
GGTGCTACTGCAGCAGTCTACTCTGCTGCCATCCTGGAGTACCTGACTGCTGAGGTTCTG
GAGCTGGCCGGAAATGCTAGCAAGGACTTGAAGGTGAAGCGTATCACCCCTCGCCACCTT
CAGCTGGCTATCCGTGGAGATGAGGAGCTCGATACCCTCATCAAGGGCACCATCGCTGGT
GGAGGTGTCATCCCACACATCCACAAGTCCCTGATCAACAAGTCTTCCAAGGAGTGAGGG
GCTAGAGATGATGTGCATCTTAGTTTAAACTGGACTTTTGTGTGCTCCTTTGTTGTAAGT
CCTGGTCGTCATGTAGCTTAGTTGAGCTGTCAGGTTGAAAGTGATCCATCTGTGTAACGC
TTTCCTGGAACTGCTTCCGTTATTTGAACATTGTGTCCGTGTTGTTAACTTCAGTGGTGC
AAACCTGGATGCCTATTTAGTTATTTGTGACTGCCCGGATCATGTCGTGGTTTTGCAAAT
TCTATTTTTGTTGTTGCAATTACTTC
>Ps26_c68    nseq=180
TTGAAATTGGAATGGTTGMAAAACGAACCATGAGAGGCATTCCCATTTGATTGCAGGGAG
GGAAGCTGAGATATAATTGGGAGTTCAACTTTAATTAGACCATAACCATTACATAGCATC
CACCACTAAGGAATAGAGCACTCGACAGATCTATCATCTAGGACCCTGATCTCTCTACAT
CGACAAGAGAAAAGCACAGCACAGGGAACCCAAAGGAACAAAGCACCACCACCACCGCTG
CAGACGAGGAAGGGGACGCGCTCAGCCGCCGAATCCGTAGAGGGTGCGGCCCTGGCGCTT
GAGCGCGTAGACGACGTCCATGGCGGTGACGGTCTTGCGGCGAGCGTGCTCGGTGTAGGT
GACGGCGTCGCGGATGACGTTCTCGAGGAAGATCTTGAGCACGCCGCGGGTCTCCTCGTA
GATGAGCCCGGAGATGCGCTTCACGCCGCCCCTCCTSGCCAGCCGCCGGATCGCCGGCTT
GGTGATGCCCTGGATGTTGAGACCCCGGCCGCGGCGCGCCGCTGGCCAAGGTCACCTTCC
GCCACCCGTTCCGCTACAAGCACCAGAAGGAGCTCTTCGTCGCCGCCGAGGGCATGCACT
C
>Ps26_c69    nseq=264
TTTTTTTCCTTTTHAATCGGTAGGAGCGACGGGCGGTGTGTACAAAGGGCAGGGACGTAG
TCAACGCGAGCTGATGACTCGCGCTTACTAGGCATTCCTCGTTGAAGACCAACAATTGCA
ATGATCTATCCCCATCACGATGAAATTTCCCAAGATTACCCGGGCCTGTCGGCCAAGGCT
ATATACTCGTTGAATACATCAGTGTAGCGCGCGTGCGGCCCAGAACATCTAAGGGCATCA
CAGACCTGTTATTGCCTCAAACTTCCGTGGCCTAAACGGCCATAGTCCCTCTAAGAAGCT
AGCTGCGGAGGGATGGCTCCGCATAGCTAGTTAGCAGGCTGAGGTCTCGTTCGTTAACGG
AATTAACCAGACAAATCGCTCCACCAACTAAGAACGGCCATGCACCACCACCCATAGAAT
CAAGAAAGAGCTCTCAGTCTGTCAATCCTTGCTATGTCTGGACCTGGTAAGWWTGGCACG
CAAGTGACCATAATGCTTGATCACAAATCATTTCACTGCAACAAGATAGACATAAACAGA
CGACTAGGAAGATGTGCCATTAGCGACTGATCATTTCCCACATCATTGTGCACGCGGTGC
TCTCAAAGGATCAGAAGAGCAACCAAAACACTGGGAATCCTTTTTACATGCATCACACCC
CAAACCCAACCGCTGAACAAAGTCTTGACGCCATCACACAACTTTGGCTTAACTACCTAG
TGGGACCAGGACTTTGACTTGGATCACAAAAGAGGCCATCCAATAAAGTCTTAGACGAAA
GCACTATCGCATACTCCATCTGCTGCTTTTGTTAGTTCTTCAGGAAGTGATGGTTCATTA
GCTTCCCGATCTCAAACATCCCAACCTTGTCCCTCCCACCAAACAAGCTTTTGAGTGTGG
CATCACAGTTGATCTCCGTTTTCTTTGTGGGGTTCTGGAGGGCGTTAGCCTTGATGTGGG
CCCAGACGAGCTTGACGGCCTCGGGGCGGGCGAGCTCGGTGGCGCCGCCGGCGAACCTGC
TCATCTCCTCAGAGACCGGCACGGGCTTCATGATCCCGCGCTTCACCTTCGCCGCCGTCG
CGTCCGCCTTGGTGACCTTGGGCGCCGCCGCCTTCTTCGCCCCCGCCGCCGCCGCCGCCG
CACCGGCCGCCGGGGACATGAGGAACCGGGACCCGCGGAAAACCCTAGCCACCGCCGCCA
TACGA
>Ps26_c70    nseq=182
GCAGGAATACAAGTAGGTCAAAAAATCGTGAAGAACAGAGCCACAAAAGACAGAATGCCA
GATTCAGAGATGACCAAGATAGATTTCATTCATACGCTTCGGATTCCATTTCACATCACG
GAAGAACAGATAACTTTGCACAAAAGAGCCACTAAAACGATACCACACACACGATGGGAC
AACAAAAGCCTCCACGCCATCGCTAACCCTAACAACATCGACCAGTTCCGACCCAGAGCT
CCCGGCACATCGCCAGACAGGATGAGCTCAGCCGCCGAAGCCGTAGAGGGTGCGGCCCTG
GCGCTTGAGCGCGTA
>Ps26_c71    nseq=278
TTGCCTAGGTTCATTTTCGGGCACCACTGATCGTTTGCACATTACGAGCTGTGCGGMGAR
YTGWGGCGTTCCTGGTGGATTTAGGGGGAGTTGCTGTGTTGGGTTCTGTCATGTGTCTAG
CTGCGTCTTGGTGTTAACTTAAAATAGATGTTTAGTATGGTGGTAGCGAAGAATTGGAAG
CCTGTCAATTGAATGAATGGATGTTCTTGGCCATAATTTGGTGTTCTTGGTAAAAAAAAW
GTTCCCCATTGCCATTGGCTGTGTTCTTGTTCTGACGACTTGGTCAWWAWRWGGCCCTCA
AGCAGGGAT
>Ps26_c72    nseq=256
CTCTCCCATCTCCTCGCGCCGCCTATCTCCCGCTCCGATGGCCCGCACCAAGCAAACGGC
GCGTAAGTCCACCGGCGGCAAGGCCCCGAGGAAGCAGCTGGCCACCAAGGCTGCCCGCAA
GTCGGCGCCGGCCACCGGCGGCGTCAAGAAGCCCCACCGCTTCCGCCCCGGCACCGTAGC
GCTCCGTGAGATCCGCAAGTACCAGAAGAGCACGGAGCTCCTCATCCGCAAGCTGCCGTT
CCAGCGGTTGGTGCGGGAGATCGCGCAGGACTTCAAGACCGATCTCCGCTTCCAGTCGTC
GGCGGTGGCGGCACTGCAGGAGGCCGCGGAGGCGTACCTGGTGGGGCTCTTCGAGGACAC
CAACCTCTGCGCCATCCACGCCAAGAGGGTCACCATCATGCCCAAGGACATCCAGCTCGC
CCGCCGCATCAGGGGCGAGAGGGCTTAAGCGCGCGCGATGCTGCGTCTTCATTGTAGTGC
TAGAACTTAGATTGGTGGTTTCGTTTCCTGCCGTGCTGCTATCTTGTAGTAATGTCCTGA
ATGTGTTGGTCACTTGGTCTCACTTCAATGGAATGTGATTGCTGGTTTCTGAAGTTTCTG
AATGGCTCTGTTCTTGAGATATGCTATCTGTTACAAGCCATCTTTTGCTGTGATTAAAGT
GTTGTTTGCTAGAAATAGTAGATCTGCTGTGGTTATTTTWARMAAAACACCTTTGCAGTT
TTATTGGTG
>Ps26_c73    nseq=108
CGACAAGAGATCGATCATCACCATAACTACTAGGAACACGAKKRGWTYYGCAGGGAGAAC
CAGTGGGCTTTCGAGTGATTGATGTCTTTGGTGGTGGTGGTGTTGCTGGGAAGAGACAAG
TGTGCAATGCTACCTATTAGTGCTAGTTCTACTATTATCTGGTCGTAATGGTTGTAATTA
CTTTTGGTGAACCTACTTGGTGGTTATTATGAAGATCGAGGTCAAACTCGAGTGGTGTTT
TCTGCAGCTATGTGTCTAGTGGATGATTATCTGCCTCGTTTTATTTTGGTTGTCTGCTCT
GTTTGATGGTTGTGGGATTTTTGGTCTAGCAGTCTCGTGCACCCTGTTTGATAATAACAG
TTTAATGTTCTTTAACAAGATCGTGTCGAACTGTC
>Ps26_c74    nseq=453
CATCTCCGCATTGTGGACATTTTCATGAACATTCAAACTCCTACTAGCAAGTTACTTGTC
ACTCTTAAGTGCAAAATAYYAYCATGAACTCCTTCATCAACGACATCTTCGAGAAGCTCG
CCGGCGAGGCCGCCAAGCTCGCGCGCTACAACAAGAAGCCCACCATCACCTCCAGGGAGA
TCCAGACCTCCGTCCGCCTCGTCCTTCCCGGCGAGCTCGCCAAGCACGCCGTCTCCGAGG
GCACCAAGGCCGTCACCAAGTTCACCTCGGCGTAGATGATAGGCTTCCCCATCTGCTCGT
GGCTTGTTGCTCCTGATGCTAGTTCCAGGAATTTGGGTGGAGTGGATTGTGTAGTTAGAT
GTTGGGCTTCCTGATCGTTCTTGCTGTATGAAGTGGACTAAGTTATCTGATGGTAGTAAT
GGTGCTTTTTAAATTTGTGTTCGATTAGCTATCTGCTCCTGAATCTGGTTCTTCTTTTTG
CGWTTGTBKAKMMYTAAACATGAGCTAATTATAAAACAAATTCAAGATGA
>Ps26_c75    nseq=111
GAAGGCTTTTGTGCAGTAATAAAGAGAGCATGCTTTTTTWAGACGGTGAAAATACTAGCT
TTCACTTGCATTTCCATCACAGTTATTGTGGTCTTACAGTAAGCCTCTCCTTGCACCAAT
AGTACGTAGCAATACCATTACCCACACACAATACGGCTGCTAATTAAGACGACACTGAAT
GATCGACGAACACGAATTAAAAAGGGACGACAGGGAAACAGAGGGTGTGCAGCACAGATC
TGCATTATTCTCCTCTCTAGCTAGGATAGATGGACGGCAGAAAACACACAAGAGGAGGAT
CGAGGGCCTCTCTTCATCAGCTCATCTTGGCCGGTCTGGCTAGCACATATCATACTCTCT
CTTCCGTCACCCTATGCTCCG
>Ps26_c76    nseq=235
CAACTTCCTAGCTCACCCTCGCATTCAAGCCGAGCACCGAGASAATCCGAGCGGCATCGA
TGGCGCCCAAGGCGGAGAAGAAGCCAGCGGCCAAGAAGCCCGCGGAGGAGGAGCCCGCCG
AGAAGGCGGCGCCGGCGGAGAAGGCCCCCGCGGGCAAGAAGCCCAAGGCGGAGAAGAGGC
TCCCGGCAGGCAAGTCCGCCGGCAAGGAGGGCGGCGACAAGAAGGGCAGGAAGAAGGCCA
AGAAGAGCGTGGAGACCTACAAGATCTACATCTTCAAGGTCCTCAAGCAGGTGCACCCCG
ACATCGGCATCTCCTCCAAGGCCATGTCCATCATGAACTCCTTCATCAACGACATCTTCG
AGAAGCTCGCCGGCGAGGCCGCCAAGCTCGCCCGCTACAACAAGAAGCCCACCATCACCT
CCAGGGAGATTCAGACCTCCGTCCGCCTCGTCCTCCCCGGCGAGCTCGCCAAGCACGCTG
TCTCCGAGGGCACCAAGGCCGTCACCAAGTTCACCTCATCTTAGGTTGGTGGTGGTAGTT
GCTCGGTGGTGTTGGTAGATGTGGCTCAGTTTATCTGGTAGTGGTAGTGGTAGCAGTAGT
TTGGTGAAAAATGAAATGGATCGATGATCCTCTTTGTGTAGTTGTTGCTGCTGTGAGAAA
GTAAGAATTATGTGATGCTTTTGGAACATCCTTTGTTTACGGATCTGGAATGGTCATGGT
GCTCGTTCTACATTTGTGTTCTGTTGTGCTTGGCAGTGATCTGATAATTGTATGAATGTC
ATATTTCTGAAACAAATTGTTTATCTGCTCTGCTTGTTGAAGWATCTGAGTGCACTGAAA
TGTGAAACTTCTGCAGTAC
>Ps26_c77    nseq=129
TTAATGTAAAAAACAAGTACTGATTAAGCAAGAATAGCACGACATATGGAGTGCACCAAC
ATGCGACATGTAAAAAGAAAGTACTACTGATTAAGCAACAGTAATTAACCAAGGTAATTC
CACGACGACATGGAATTTAAGCAGTTCAGCAAGCTACAGTGAAGCAAACACCAAGATAAC
ACAACTGAAACGCAATCTCAAAAGAGTTTTCGACACCACGACAGGGTGTCATCCACAGAT
TGACGACACAACCGATGCCTGCAAGCCCATCAGTACTCTTCGTCCTCCTCATCCTCATCA
CCACCGCCCTCAGCACCAACCTCCTCGTAGTCCTTCTCCAGGGCAGCAAGGTCTTCACGG
GCCTCAGAGAACTCCCCCTCCTCCATGCCCTCACCCGACGTACCAGTGCACGAAGGCACG
CTTGGCGTACATGAGGTCAAACTTGCGGTCGATGCGGGAGAAACAAACCTCAG
>Ps26_c78    nseq=134
TTTTTTTTGTWTTTTTTTTACTGCAAACTCATGCTGCATTATATTTATCTTGCCACTTCT
CTAAAAGGTTAGATAAGTTTCTCCCATCCCCAAGCATTCTAGCAGTAGCAGGTAATACTG
AAGATCCATTACATATGGTTCCACACTGAGATCACACTCCAGAGAAACACACGAGCAATA
TAGACAGGCATCACACTGGTCTGACACTCTGACTGACAGTGGCAAGCATAAATAGTATAG
CTAGCAAAGCTTCTTCCTTGTGACTGAACGAATCCACCACACCCACACCCACGACGCTGC
TCCAGAGCAAGGGACTAGTGGTGGGGGACGGAGGAGCCCTGCAGGAGGCCGTCGCGGATC
TGCGTGGCGATGTCGCGCACCGCACCGGGGCCGTGCGGGATGAACACTGACGARGCCTTG
GACGACGCGCCGATCTCCTTCATGGTGTCGAAGTACTGGGTGATGAGCACCATGTCCATC
ACGTCCTTGGCGGTGGTGCCCGGCACGTTCACGGAGAAGCCCAGCACGCTGTCCCTAAGC
CCGTCCACGATCGCCTGCCGCTGTCGGGCGATACCCAGCCCGGACAGGTACTTGGCCTCC
GCCTCGCCCTCTGCGCGCTTGATCTGCACGATCTTCTCAGCCTCAGCCTTCTCGTTGGCG
GCCACCCTCATCCTCGCCGCTGCGTTGATCTCGTTCATTGCGA
>Ps26_c79    nseq=129
TAAACTTTGTTCACTAAAGGAGCTGAAGCYAGTCTTGAGTAGCCGCCTTGAGAAAGGACA
TTTCGAAGATACAGAGCGAGGAAGAGTGAGCTGCTGTCTGCGGAGATCAATTACATGGTG
AAAAGGGAGACTGAGCTTCAGAATGACCATATGAACCTCAGGAGCAAGATAGAGGAGGGG
GAGCAGCATCTGCAGCAGGTGACCGTGGCCCGGTCCGCGGCGGCGGCCGCCGCCGCTAAT
GTGGAGCTGAACCCATTCCTGCAGATGGACACCAAGTGCTTCTTCCCCGCTGCCCCCTTC
GCGGGGCTGGACATGAAGTGCTTCTTCCCCGGCGGACTGCAGATGCTGGAGGCACACCGC
CAGATGCTCACCACCGAGCTCAACCTCGGCTACCAGCTGGCGCCGCCGCCGAGCGACGAC
GCCGTCGTCAACGATCCGCATCAATTCTAACCTGCACGGTCGAGGAGCTTTCCAACAAGC
GATCTCTGTGGCCGATAGAAGCTGGCATGCAGTTCGTGGCCTCGATCTAGATGTTCTTGT
ATTGGCTTCCGTGACCCTACTAGCTTGTTATGATGTGTGTTGCACCTTTTGTGTCTGATT
TTCTCCGTGCTATGGAGAACTAAACCTGATCAATTAGTCATAAATGATCAAATGCTACAC
AACCTGTGAGGTTGTGATCAGCATCTGTTATATATTGTCAATCCAAAATATATACCCATA
CTGCATGATTCGATGGGTTGCAAAAATGCTGATTGTTGCTGCTGTTAAAAAAAA
>Ps26_c80    nseq=185
CGCCGGTGGGAGGAACAAGAAGACCAAGCGCACCGAGCCCAAGTCCGACGATGTCTACCT
CAAGCTCCTCGTCAAGCTGTACCGTTTCTTGGTCAGGAGGACCAAGAGCAGCTTTAACGC
TGTCATCCTCAAGAGGCTCTTCATGAGCAAGACCAACCGCCCTCCCATCTCTCTCCGCCG
CCTGTCCAAGTTTATGGAAGGAAAGGAGGAGAAGAACATTGCTGTGATTGTTGGTACAGT
CACAGATGACAAGAGGATCCAAGAGATTCCAGCAATGAAGGTTAACTGCACTTAGGTTCA
CTGAGACAGCAAGAGCTAGGATTATCAATGCTGGTGGGGAGTGCCTCACATTTGACCAGC
TTGCTCTCCGCGCTCCACTTGGCGAGAACACGGTCCTCCTGAGGGGTCCCAAGAACGCCC
GTGAGGCAGTGAGGCACTTTGGCAAGGCCCCTGGTGTGCCACACAGCCACACCAAGCCGT
ATGTTCGCTCCAAGGGAAGGAAGTTCGAAAAGGCTCGTGGCAGGAGGAACAGCCGTGGTT
TCAAGGTTTAAGTTGTTGGCTTTTGCCTGTGCATGTTGCCATCAGTATTGTGCGACAGTT
CTGTTTGAGCAATCGACAGTAATTAGTAATCACTTTCTACCGAGAGTAGTAGCACAATAT
GTTGTCCTGGTTTGAATTTTGAAGGATTCTTGGTGTTATCCGCTGGTTGAGCAAGAAGAC
AATGTTCTGTTGCACCTCTTATCAGAGCTTGATATTTATCTTCCATGGCCCTTGTACGAT
GATTGTTGCCTATGTGCTGTGATTGTAGATGGTACACGTGCTGTGAAAACTCGTTATGCT
CATCATCGAGTGGACAAAATTTCCTAAAAA
>Ps26_c81    nseq=578
TTCAGATTAGCTTTGAGGTTGTATGATCATTTGCCTGCTGATTGAACGCAATTAGGTTGT
AACATCTATGGTKTWTTTTGGGGACAAATTTTGAAAGCTATATGAACAGTCTTTGCGGGA
CGAAAGGAATACAGTAGCATAATAATGACAACAAAAACTAGCTTACATTACTACAAATCC
CACAACACAAACACATCATCACATGTAGCATTATTCATGCCCCCAAGAACATCACCATAT
TACAACACCAAGAACTACCACAACACCATCGATGATAACCTAATAACCAAGCAACAAATC
AAACACAACCAACTCTCTCCAATGCAATGCAACCTGCAGGTAACTAGAAGCAGTAGAACA
CGAAGCTATCACTAGGCGTACGGTGCAAGGCTAACTGCACAGATGAACTGGTAACCAACC
AACCAAACCGATGCACGACACGCACGAGTCACGACGACGACGACGCACTATATATGGCAT
CTCCGGCGAGCTTCTTCAGGGCTTGTTGGAGTGCTCGGGGACGGAGCCACCGGCGGCGGG
GGAGCCGGGCAGGCCGCCGAAGCCGCTGAAGGGAGAGCCGCCGCCGCCGAAGAGGGGCAT
GCTGCCGATGCTGCCGGAGCCGGGGAGGCTGAAGCCCGGGGTGAGCCCGCCGCCGCTGCC
GGGCATGGAGAACCCCGGGATGCTGCTGCCGCCGGATCCGGGTAAGCCGCCAAAGGCAGG
TGAGGCGCCGCCGCCAAGGCGGTCGAAGGGCGGGAAGGTCTGCGGCTGCACCACCGCGTC
GTCCTTCTTCTCCGCCGTCTTGATGTTCCTCGCCTCGGCCGTCGTCGCCGCCGCCGCCAC
GGCCAGGACCACCAGCAGGGCCGCCGCCGCTATCACCTTCGCAGACCTCGCCATCTCGCC
CCTGCTCTCTTCTTCTCCTCTCGCTTCGCTCCTCTACGAGAAGATGGACTAGAGATCCGA
TGTCGCTGT
>Ps26_c82    nseq=149
AAACAAATAGTACGACTTGATGAGGATGAGATTAGAAATCACTAGGTATCCATATACAAG
CGACTGTCCTGATCCAACAACTAAACGACTGCTCATCATAACATATCATTACGTAACAGC
AGCTTCTCCAAGAGGCATTTTTTTAGGAAACCACATCTTCATTCTCAGAAGGAAAGATAA
CAGTATTGAGCGTTCTGGTAAACTCAGGTTTGCACCTACAATGGAAAATCTTTCAACAGG
AACACACAGAATAGGTCCAGACTACTGCTCGGAGCGAGCAAAATTGTACGCACTAGAGTA
ACACAGATGTAGAACTGGTTGTGCAGGTAGATAAGGCCAACCAAACAACCTAGTAACCAC
CCTTGAGATCGTTGACCACATCGTACGGGATGGGGGTGACGGTCTCGATGGTAGCACCCT
CGACCATGAAGCCAGGCTTGGGACCCAACGGCTGCCTCTTGGTGCTGATGACCTCCACCT
CGTGCCTTGGCGTCTGCCTTCAGCTGGTCATTCTTCGCCTTCCTCAGACGGAACTCCTCA
GTGCAGCGGGACGGCTGGACATGCTCCACACGGACATGGATACGCTTGCTGATGATGCGG
CCATTAACCTGCTTGTTGATCTCGACGCCGATGGCGCGCTTGGTCACGTTCCAGACGCGG
CCGGTGCGGCCGTGGTAGAACTTGTGCGGCATCCCCTTGTGGACGGCGCCGTTCACCTTG
ACGTCGACGTAGTCGCCGATCTTGTAGGTGCGGAGGTAGGTGGTGAGCGGGATGTARCCC
TTCTTGCGGAAGGGGCGCGCGAAGAGGTCGCGCGTCCGCGAGCGCAGCCCGTGGCCGGCC
GGCATCCTGGCTGCTCCTGCTTGCTTCGCGCGGC
>Ps26_c83    nseq=305
GGGGCCGGCGATTCTTTGCGGCCGGCTTTGGCTTGTGTAGTTATTGGGTTGGCTTCATTG
GGTAGAGACAAAACGACCCTTTTTTTCATTTTTGTGAAGGAAAAAAACCTGTATCGGCTG
TTTTAATTTGTTGTTGGGTTCCGGTAAATAAGCCAGGGGAGTGGTACGATTGTTGCTCCT
GCCTTTTATGAATAATAATATAAATAAATCTGTGAATCGCTATTTGGCGACATTAGTTGT
TCTCGGTGCAGTGTCCCGGCTAGCAGCCGACTTCTTGGCCTAAAGGACCCATGACGACCG
TAGCGCTTTATCGCTCGGACCGCGACCCCAGGTCAGACGGGACTACCCGCTGAGTTTAAG
CATATAAATAAGCGGAGGAGAAGAAACTTACAAGGATTCCCCTAGTAACGGCGAGCGAAC
CGGGAACAGCCCAGCTTGAGAATCGAGTAGCCCGCTACTCGAATTGTAGTCTGGAGAGGC
GTCCTCAGAGACGGACCGGACCCAAGTTCCCTGGAAAGGGACGCCTGGGAGGGTGAGAGC
CCCGTCCGGCCCGGACCCTGTCTCACCACGAGGCGCCGTCAACGAGTCGGGTTGTTTGGG
AATGCAGCCCAAATCGGGCGGTAAACTCCGTCCAAGGCTAAATACAGGCGAGAGACCGAT
AGCGAACAAGTACCGCGAGGGAAAGATGAAAAGGACTTTGAAAAGAGAGTCAAAGAGTGC
TTGAAATTGCCGGGAGGGAAGCGGATGGGGCCGGCGATGCGCCCCGGTCGTATGCGGAAC
GGCTTCTGCTGGTCCGCCTATCGGCTCGGGGTGTGGACTGTTGTCGGCCGCGCCGGCGGC
CTAAGCCCGGGGACCCTAGGTGCCCCCGGCAGCCGTCGTCGGCACGGCCGGTTTCCGCGC
GCCGCAAGGCGCGTCCTCTGGACGCTGCGCTGCAACAGCCTGCGGGCTCCCCATCCGACC
CGTCTTGKAACACGKACCAAGGAGTCTGACATGCGTGCGAGTCGACGGGTTCTTAAACCT
GGGATGCGCAAGGAAGCTGACGAGCGGGAGGCCCTCACGGGCCGCACCGCTGGCCGACCC
TGATCTTCTGTGAAGGGTTCGAGTTGGAGCACGCCTGTCGGGACCCGAAAGATGGTGAAC
TATGCCTGAGCGGGGCGAAGCCAGAGGAAACTCTGGTGGAGGCTCGAAGCGATACTGACG
TGCAAATCGTTCGTCTGACTTGGGTATAGGGGCGAAAGACTAATCGAACCATCTAGTAGC
TGGTTCCCTCCGAAGTTTCCCTCAGGATAVTGAACACCATATTTCAGCAGGAAATTAAGA
TAATTTAATTAGACAACATTGTTACCAAGGCACATCATACTCAAAAGGAACCCAACAAAC
GATTCAAGTCTTTAGATGTAAGATACCAACTGAAATCACAGCATTGCATCCAAATGGTCT
GGAGACATGAAATCAAAACATAGCTAAGCCAGGATCCCTTGAGAGTTGACTCATGGTGAA
ACTACGAGCAAGATCTACTGCTTGATCTCAGCCTTCCTCTTCTGCCACAGCCTGTCCAAT
GAGCCGTCAGCATCACCCTGAGCACGGACGAACCCAGAGAGAGCAAATGTGGTGAAGTGA
CCATCGTACATGCCATTCTCATCCAAGTGACCGATGTTGATCTGGACAGAGGCATGGTCC
TTGGCGGTGATGATCCTGTTAGTCGCAGAGCACTTCCTGGGGACGTAGAGGTCCACCGTC
TTACCCTCTTCGTTCTGCATGGTGGCGGCTTGGGGGACAACAGCAGCAGCTACTTGATCT
CTGGGAGAGCGGRAGACCGAAGACAGCTGCGGCG
>Ps26_c84    nseq=150
GCGTGTCTCAGTTTTTGCATCAAATCCAAAGTCTAAACAGCCATCTAAAATCTAGCTGAC
CAACGAAATTTCTCCACTCTCATCAAATTATCTAAGCAACATTAAATTTAGGACAAGCTT
CCAAACAGTTTCACATGCTAAATTATTACACGATAATAAATAGAGCCCCACGTACGAGGG
TCCATCCATTGAAGCTAACCCCATCACTGAATAACAAAGTCTTGACCGATCCCTAAACAT
GCATCACCTTCCAACTGGATACAGTGCCTACTTGACGGCAGGCCAGCACCTGGCTCCTGA
TGTAGAGCAGGCTAACTAGCAACATAGATAACTGATGATGTATCAGTAGTAACCACGCTC
CTCAGACACAGAGCCACGTGGRAGTGTGGTTCCGATGTTCGCCTGGCRATCCARCCTCAG
CATTGGCACTCCGAGGAACATGTTTCATCTCAAAGGAATCAAAGTTCTGTTTTAGCTGGA
TCACTTCATCACGCAGAACCCTCATGTTGTCGTTCCTCGTTTGCCACTCACCATTCACCT
GTTTGCAGACAAGTTGAGAGTCCCCATGTGCTTCAATTCTCTTGAATCCAAGCTCAGCCG
CATGTTTCATTCCTAAGGCCAGGCCCCGGTACTCAGCTTCATTATTAGTAGCGTAACCAA
GTCCCTCACTAATGCGAGATACCACTGTACCATCTTCTGTCGTAATCACAGCTCCAGCAC
CTGCTTTTCCTGGGTTCCCTTTTGAAGCACCATCAAACTTAACAATAGCCGCCATCAGAA
AACC
>Ps26_c85    nseq=141
TTTTTTTTKAAATTTTTCGGAACAAAGATTAAACTCGCATCACATCAGCTCAGTAACAGG
TGTAACAATACGATAGATACTGCTACTCCATTTAGGTTTCAACCACAGACAGATCTAAAT
GATATTCAATTCAGGTAAACCAACAGCTCAATTCATGATAAGTAGGCGGGTAAAGCTAAG
CAAAGCGATGCAAGCGAAGCGATTACGCCTTCTGGTTGTAGACGTAGGTGAGGCCGCACT
TGCCGCAGTAGTGGCGGTCGAAGTGGTTGGCCATGAAGGTGCCCGCGCCGCAGTCGGCGT
TGGGGCACTCCTTGCGGAGGCGGGTGACCTTGCCGGTGGCGTCGTCCACCTTGTAGAACT
GCAGCACGGCGAGCTTCACCTTCTTGTGCTTGTGCTTGATCTTCTTGGGCTTGGTGTACG
TCTTCTTCTTGCGCTTCTTGGCGCCACCGCGGAGGCGGAGCACCAGGTGGAGGGTGGACT
CCTTCTGGATGTTGTAGTCGGCGAGCGTGCGGCCGTCCTCGAGCTGCTTGCCGGCGAAGA
TGAGGCGCTGCTGGTCCGGCGGGATGCCCTCCTTGTCCTGGATCTTGGCCTTCACGTTGT
CGATGGTGTCCGAGGACTCCACCTCCAGCGTGATGGTCTTCCCCGTCAGGGTCTTCACGA
AGATCTGCATCTTGGCAGGCGCGCCCTTCCCGGCGGCGCCGCCCTTACCTGAGGTGGAGG
ACGGGGGAGGCGCTGGTTCTCGCCTGCGGTGGCCCAAAATAAAATAAACATGTCCAGAGA
AACAAACATGAAAAAAGAAGAACAACTTTGAT
>Ps26_c86    nseq=137
TTTTTTTTTGAAACATCGACTAATCAAGACTGACTATTCCATAAGCACTTAAAACTCTAC
ATTCACTTCACAAGCTGGACAAGGATGCGGTAATAACATTGAGGTATCTCAGCTTAAAAC
TCTTCATTCCCGACTTCCCAAATTGGAAAAGGATGCGGTAATAACATTGAGGTATCTCAG
AAGACAACATTACTAAGAGCTATTTTTTTGCGAACAAAAACCTTGCTCACTCTTTTCTTC
TCATTTCATTCATTGCGGAAACAGCTTTGGAACGGTAAACATGGGGAACCATCACCTAAT
CGAAAGGTAACACGGGACTCGGATCTCGAACGGTAACACGATTACTTATAGATAGATAGG
ATAGCATGGCTGCCGCCTGCACGGGAGGGCCACCTCGTCAGTTCCTCCAGTTGCCACCGG
AGTCACCACGGCCGCCGTAGCCACCGCCGCCGTAGCCGTCGTCGCGGTTGCGGTAGCCAC
CACCACCTCCACCGTAGCCGCCGCCGCCGTAGCCGCCCTGACGACCACCGCCGCCGYMRC
CRCCGTAGCCACGGTCGCCGCCGTAGCCGCCACCGCCTCCACCGTAACCGCCGCCGCCG
>Ps26_c87    nseq=185
AACAAGCAAAGAAGATAAACCATTTGTTTCAGAGATATGGCATTCATACAATCATCAGAA
CACTGTCAAGCACAACTCACACAGCAAGAGAATCAATCGTGACAGAAATCAAATGTAGAA
CGAGCACCATGACCATTCCAGATCCATAAACAAACGATGTTCCAAAAGCATCACACAATT
CTTAGTTTCTCACAGCAGCACAACTACACAAAGAGGATCATCGATCCATTTCATGTTTCA
CCAACTACTGCTACCACTACCCTACCGGATAAACTGAGACACATCTACCAACACCACCGA
GCTACTACCAGCACCAACCTAAGCCGAGGTGAACTTGGTGACGGCCTTGGTGCCCTCGGA
GACGGCGTGCTTGGCGAGCTCGCCGGGGAGGACGAGGCGGACGGAGGTCTGGATCTCCCT
GGAGGTGATGGTGGGCTTCTTGTTGTAGCGCGCGAGCTTGGCGGCCTCGCCGGCGAGCTT
CTCGAAGATGTCGTTGATGAAGGAGTTCATGATGGACATGGCCTTGGAGGAGATGCCGAT
GTCGGGGTGGACCTGCTTCAGCACCTTGAAAATGTAGATCTTGTAGGTCTCGACGCTCTT
CTTCGCCTTCTTCTTGCCCTTCTTCTCGCCGCCGTCCTTGCCGGCGGACTTGCCGGCCGG
CAGCCGCTTCTCGGCCTTGGGCTTCTTCCCCGCCGGGGTCTTCTCCGCCTTCTCGGCGGC
CGGCTCCTCCTCCGCGGGCTTCTTGGCGGCGGGCTTCTTCTCGGCCTTGGGCGCCATCGG
TTGCGGTGAGTGCTAGCGGCTGCTCGGGTTCGCGGTGGATTGGGGGACG
>Ps26_c88    nseq=151
TTTAAACTAACCACAAATAGAGGATTTGTTATAAATATCCACAAATGGAGCATTTCTTAT
ATAGAGTACTTATGAAAAAAATAGTAACTGTCAAACACCAACACAAGCAGGTAAGCAATC
AAAGAGCATAAAGGTAGAACTTTAATTTATCATTCACTTAAGATTTCATTGGCGCGAGAA
TATAAATCATGATCCATCACAGGCAGACCAAAACACTAGAGAATTTAGGCCAAAACAGAT
AAGTTCAAGACTCAATTGCCACAACAGCAACCACTGATCTAAAACAAGTTTGACATAGTA
GCATGATAACGACGAGATGAGATACGCGATCAAGAGGCAACCACTGCAACCCGGAGCCTA
GACGCGGTCGCGGCGGGGACCACCGAACTGCGGGCGGCCGCCGAAGGCGGGGGCATTGGT
GTTCTCGGGCTGGCGCTCGACGCCGGGGAGGTCGGCCATGCCGAGGGCGGCGAGCATCTC
CATGGTCTCCTTGTCGACGCGGATCTCGTCGACCTCGAGCGCAGACTTCTCCGGGACGAA
GTCCATGCGGCGCTCGCGCTCCTCCTCCTGGAGCTTGAGCGAGATGCCGCGGACGGGGCC
GCGCTGGATGCGGCGCATCAGGTGGGTGGTGAAGCCGGCCACCTTGTTGCGGAGGCGCTT
CGAGGGCAGGATCGAGACCTCCTCCAGCACCTTCTTGTTGGTGTGGAAGTCGAGGGTCAT
GCGGGAGTAGTACTTCTCGATCACCTGCCTGGAGGTCTTCTTCACGGTCTTGGTGCGGAC
GCGACCCATGGCTGCMKGCTGTGGCTCCCTCCTCCTCTCCGGCGACGGCTATGCGCTGGT
TTGTGGCGG
>Ps26_c89    nseq=191
TCGAATCCTTCTCCCCCCGCTTCAAGATGCAGATCTTCGTTAAGACCCTCACTGGCAAGA
CCATCACCCTTGAGGTGGAGTCTTCTGACACGATCGACAACGTCAAGGCAAAGATCCAAG
ACAAGGAGGGCATCCCCCCGGACCAGCAGAGGCTCATCTTTGCGGGCAAGCAGCTTGAGG
ACGGTCGCACCCTTGCGGATTACAATATCCAAAAGGAGAGCACCCTCCACCTGGTCCTCC
GTCTCAGGGGAGGCATGCAGATCTTCGTAAAGACCCTTACTGGCAAGACCATCACCCTTG
AGGTGGAGTCTTCCGACACCATTGACAACGTCAAGGCCAAGATCCAGGACAAGGAGGGCA
TCCCCCCGGACCAGCAGCGTCTGATCTTCGCCGGCAAGCAGCTGGAGGATGGCCGTACCT
TGGCGGACTACAATATCCAGAAGGAGTCCACCCTCCACCTGGTGCTCCGCCTCCGTGGTG
GTCAGTAAGCCCATCCATCATCAAAGCTTCAGCTGTACCTGTGCCGTCTGGTCTCCGCCA
TGAAGGGCGTTACCATTTGAAGTACCTGTCACCCCTGTATTGGGATTGTGTTTGGTCATG
AACTGCAGTTTGTGTTTGAAGTACTTGTGTCTGGTCTTAAGAACTGGTTGTCTCTAAGTT
CACCTGAAACAGCTGTTGCGGTGAAGCAGTATGGTTTCTGAATGAATAAGTGATGTTTGA
ATTTAAATATGTGTTCTGTTTGTTTTTCGTTTCTTTGGGTTTTCAGTTATACCAGTTCTA
TATCCCCTGAGWTCAGATTGTTTAGCTTTCGAGTTTTGTTTGGCTCGTGGACTTACTCTT
GTTTCTTGATGCTTAACTCTGTTCTGACAAACTCAAATGTCAAACAATAGGATTTCATTG
TTGGACAAAAAA
>Ps26_c90    nseq=124
AGCAAACAAGACGGTGGTGGGGCTGTGAGCACGAAAGATATCGTGTGCTCCCCTGATGTC
TTACACAAAACTTACCGAATATAGTTCAAAAGGGAAAGCTACCATTTTACRGGTTTAAGC
AAAGAAACTGCTGCAGCACATAGAAAACAGATAACCTAAACATTACGAGAATACAACCAC
GGCAGGTGAAAATTCTCAGTTCTTCACTAGAGTTGATTCGTTTTTAGAAAATACTGTGCT
CATCAGGTCTGCAAACACGACATAGATGCTCTGCCCGTTTGACAACTAACAAAAAGACCA
GAGTAAATATTTAATAGGACACCCCTTCCAAACATGCATGAGAATGCCTCTAAGCTGCTG
CACCCTTGCCCTTCTTCTTCTGAAGCTTCTTCATGTAGAACTCAAGCTCTTTACCCTCAA
GGATGTACCCATCAGCCCGGCCACACTGCCCAGGGCGGGAAGCAATGCAAGCTAACAGCC
TTCCACTGCCAAATTGCTCCTCAATGTGCAGGTCAAGTTTGCGTTCGTCCTTCCGCTTCT
CGAGCTTCCTCTTGACATGGTTGCTCTTCTTAGTTTCATCAGCAGCAGCCTCAACCTCTT
GTCCCTCAGCACCATCCTTCTTGGCAGCAGGTGCCTTCTTCTTCCTACCGATGTCCACTC
CATAGTGCGTGAGGTACCACTGTTTGAATGGGGCAGCATCAACTTGCACAATGGCGCTCT
TCACGAGGGTCTGAGTCCTCACAAGCTCATTGTTTGAAGCATTGTAGACCACATCAAGGA
TWCGGGTCTTGCGGGTAACAGCCTCACTTCCCCAAGAGTAGTTACCAGTATCCAGGCGGA
GAGCCCTCCACTTCACATTACCTCCGCGGACRCGGACCCTCCTCACCGTCTTGTTGCTTG
ACAACTTGGTGTTAGCTGGCTGGCGGCCGAGCTCATACTTTCGCTTCTTCCTCCAGGCCT
TCTGCTTCCCACCGGTGGCCCGGCGCTTGTGCATCGAGTCACGCGAGATACCCATGGTGG
CGGCGGTGGCTTGGTCCCCTCCGCTGGTGCTCCGCCTCCCCCTCCTCTGGCTTCC
>Ps26_c91    nseq=190
CGCGAGGAGGCGACCATGAGGGCCAAGTGGAAGAAGAAGCGCATGAGGAGGCTGAAGAGG
AAGCGCCGAAAGATGAGGCAGAGATCTAAGTAGGCTGATGGAGATGGATGGTGGTGGTGA
TGGCATGCTTGTATGCATAGCTTCGGATGCGATAGCCTCATGGAGAGATGTCTACTAGGC
ATGATGTCACTGCTCATCGTCTGTTGAAGGCTTGTCTTGGAAACCTGCGTTTCAGTAGGC
ATGTTATCGTCGTACTAGTTATATTGAGAGTTTTGCACTGAGACATCAGTCGTTTTGTGG
ACCCTGTTATGGAGCTTTGTTTGCTGCTAATATCTACGAGCCTATCAAGTAATTCCTGTG
TTCGTTGTGTTTATCTTGRMATTGGTGTTTGAATTGTTCTGTGCTGCTGCTGGTTGGAGC
TTCAAATGTTAGACAGACACTTTATGATAAATCTTGACAATGTGCTTGCTACTGAGTTGC
G
>Ps26_c92    nseq=181
TCGTAGTTCACTAGTAGCAACGCGCAAGAAACTAGTAGTARKTTACTAGCTTGTAAATTT
GATATGGAAGCGGGGGGAACACAGGAAATTCCGTACCTATGATGAAAAGATGAGAGGGAG
GGGAGACTGAAGACGACGATGACGACGAGGAGTTTGTTAGGGTCTGTATTTTCTGTAGCT
GGTGAAGAAGGTCCGCATTGTGTTGTCAAAGTTTTACCATTATGTGGTGATAGTATTTGT
CGATTAATTTACCTTTATTATACCTTTGCTAATWTAAAAAAACCTCCCCCTTCCTCTCCA
CT
>Ps26_c93    nseq=85
CAAGTACTGCCTTCTCGGTGAGCTCTCCAAGGAGGTTGGATGGAACTACCACGACACCAT
CAGGGAGCTCGAGGAGAAGAGGAAGGAGAAGGCGAAGGTTGCCTATGAGAGGAAAAAGCA
ACTGGCTAAGCTCCGCGTCAAGGCTGAGAAGACTGCCGAGGAGAAGCTGGGATCTGAGCT
GGAGATTCTTGCCCCGATCAAGTACTGAGGAGCTGTGCTTTCGCGCGGCATCTGTTTTGT
GCAACACCTGGTCCCGTATTTCAATTAGTTTGGTAGAACTTTGTGACAGTATAATCTTGA
GTGTTAAACTTTGAGGTTGGTAGAACTTTGTGACAGTATAATCTTGAATGGTAAACTTTG
AGGGATAAACTGAGTTATCCATCAGCATCTGCGATGTTTTTGAAACATTTTCTAGTCGGT
GAATGAACTGTTTTGTTTGTAGATGAAATCGAGTGGAACTTCAGGAGCAACATACAAAAA
GCATTATTTTGCAACTGTGTCATCTACC
>Ps26_c94    nseq=262
CCGTGAACATCACCAACGTKKYKKTTTTGGCAATCACWTTTTTTAGAGAAAATTCGATGA
TTTCAATTCCGAAACACCAACCAGTTCTCATAGCATAGCATCATTCATCGAGATAACATA
AGAAACATGGATTAGGCAGAGACAATATCCATCACACAGTGATTCGCAGATCCAGCACCT
AAACCCATAATGAAACCACCACGGAGGGACACAAACACATGATAAACGACTAGGGACACG
ACTCGACTCAGACCACCTCTAAGATCACCATCATCTTATTCAGATCGAAGCTAATGGAAG
GGACGGACTCGGAGGACTCGACGACGACGACGACCATGTAGAGTAAGGTAATTCCCTAGT
CAATGCAGTGTTTAATTTCGACAGCGGTTCAATGGATACACCTTGGTCCCAW
>Ps26_c95    nseq=122
TKKYWWTWTAGTAATCGATAWASSAAAMGCAAACACATATTTAACTTCAAACATTAATTC
ATTCAGAAACCATACTGTTGCACAGCAACAACTGTTTAGGGTAAACATAGACACAACCAG
TTCATAAGACCAGACATACTTCAAAGACAAACTGCAGTTCATGACGAAACACAATCCAAG
GTTACAACCTTCATGGCAGGACCTTCATGGCAGAGACCACACAACCAGACGATCCAGGTA
CAGCAGAAGCTTCAACACCGGATGGGATTTACTGACCACCACGGAGGCGGAGCACCAGGT
GGAGGGTGGACTCCTTCTGGATGTTGTAGTCCGCGAGGGTACGGCCATCCTCCAGCTGCT
TGCCAGCGAAGATCAGGCGCTGCTGGTCCGGGGGGATGCCCTCCTTGTCCTGGATCTTGG
CCTTGACATTGTCAATGGTGTCGGAGCTCTCAACCTCCAGAGTGATGGTCTTGCCGGTCA
AGGTCTTCACAAAGATCTGCATCCCAACCCCGAAA
>Ps26_c96    nseq=128
TAAAGTAGGCGCGGGGAGAGAGCGGCCACGGCGGCGATGGATGCGGTGGCGGCGATGGAG
ATGAGGATGAACGGCGGGAGGCCGGCGCCGAGTTCCGGTTGGTTCGTCCAGGAGCGCAGC
ACCAAGCCCATGAAGGAAGTTTCGGCGGCCGTCGGTTCCGCTTGGCTCGTCCAGGACCGC
AGCACCAAGCCCAAGAAGGAAGTTTCGGCGGCCGTCTGCAGCGGCAACGGCTACGTCAAC
AAGGCAGCGGCGGAGGCCTTAGCGGCGTACAAGCGGGCGGCGGAGGCGTTCATGACCAAG
CCGGCGGGGGGCAAGAAGAGGACGAAGACGGTGAGGGTGAAGCAGGCGTACATCGACGCG
CTCCTGAAGAGGTACCCGTTCGAGCCCTTCCGCGGTGAAGCCTCGGAGCTCGAGAAGCAC
ATGCCCGACCCCGAGAAGAGGGAGCTGCTCCGCGTCCTGATGGCCCCAGTGACGGCCGTC
GTGAAGGCGCTGCAGGACAAGGAAGAGGCCATCGTCAAGCAGTACCTCGCCCATGGCTAC
GCGGAGGAGGAGGTCGAGGTCGACGAGGAGGAGGAGGTCGAGGTCGACGACGAGGCATAG
GGCATGCCGGAGATGAACAGCCGTCGCAAAGGGTGAGGAGAATCATGCAAGAATTGTTGC
TAGAACTAGTTTAATTTAAGTCTATTTATCTATGTATGCTCTGTGGTGTGATCCAGAAGA
TAAGTCTATTTATATATGTATGCGTTGTGGTGGTAATCATAAGCTTCGTATGGGTATGGC
GTGAATAATCATTGTATGGGTCATCAACCTGGCATAATGCTACAAACTTCATTGGAATTT
AATGTGTATTTGCCTGTCTCAAAATWGTGATTGTKATCKTGWTTCTTYMTTGAAGGGCCA
GGTAATTGGTCGAGTGACATCAGCT
>Ps26_c97    nseq=203
TTTWTTAGGGACATAAACCACCAACTCGTGTTGATTGAAGTCACAAGTCATCGACGGAGA
ACCCAAATTTCCAGCTGGAGGGCAACATACAACAATTGACCAGTAATCAGAACAAGAACA
CAGCCAATGGGGAACAAAGATGGGATCAACAACACCAAATTGTAGCTAAGAACATCCATT
CATCAATTGATAGGCTTCCAATTCTTCGCTACAACCATAAACAACTGTTTAAATTAACAC
CACAACGCAGCTAGACACAGCAACTCCCCCTAAATCCATCAGGAACCCTAGCTCGCGACT
GCAGGAGGCGGACGCGGACGGGGCTCAGCCGCCGAAGCCGTAGAGGGTGCGGCCCTGGCG
CTTGAGCGCGTAGACGACGTCCATGGCGGTGACGGTCTTGCGGCGGGCGTGCTCCGTGTA
GGTGACGGCGTCGCGGATGACGTTCTCGAGGAAGATCTTGAGCACGCCGCGGGTCTCCTC
GTAGATCAGCCCGGAGATGCGCTTCACGCCGCCCCTCCTCGCYRAYCTACGMGGAKMKCY
GSATGTCCGGCGGCCTCGTCCGCCAGAAGATGAAGTACCTCCGCTTCCTCCGCAAGA
>Ps26_c98    nseq=148
TCACGYCGCAGGAGCCCTACCTCTCCCTTCCGCCGCCGCCAAAATGGTGAACGTTCCTAA
GACCAAGAAGACCTACTGCAAGAACAAGGAGTGCAAGAAGCACACTCTCCACAAGGTGAC
TCAGTACAAGAAGGGCAAGGATAGCCTGTCTGCCCAGGGAAAGCGTCGTTATGACCGCAA
GCAGTCAGGATATGGTGGTCAGACCAAGCCCGTGTTCCACAAGAAGGCCAAGACCACCAA
GAAGATTGTGCTGAAGCTGCAGTGCCAGAGCTGCAAGCACTACTCACAGCATGCGATCAA
GAGATGCAAGCATTTTGAGATTGGTGGAGACAAGAAGGGGAAGGGAACATCTCTTTTCTA
GATTGCTTGCCTATCTGGATGCTGAAGTTGTGGTGTCTACTACTGTTCTTAAAACCTCTG
GTCAAAGTTTACTAGTAGTTCTTAATGTGGACCATGCTTATGTATCCAAATTCCAATGCC
TGACATTTGAGTGTTGGTCGACTTTTGGCTAAATGAAGTTTTGTAGTTTGAATCTGTTCT
GTCTGTTTGAATATGCTGCACCATGGATCTTGCTTGTTATGTTTGCGGGTGGTATGCTGC
CTCTGCCTGTTGTTGTGCGTGCGCGTCGCAGGAACTGGATGGAACTCGTGGCTTGTAGTA
CACCAGGGAGTCGTGTTCGGTATTCTTTCAAGAAATTTTGACTTGGTAATAAATTAAACT
ATTGTTTGTGCGTCCAWWWWWGCTCCCTCCATTGGGC
>Ps26_c99    nseq=186
AATCAGGTGCTGAACATTGAGTTGGATAAAATCATAGAGGCATGCAAGTTTTTGGATGAA
AAATGGGACCCCAAGTTCACATTGATTGTTGCCCAGAAGAATCACCACACAAAATTTTTC
ATTCCTGGAGCTCCAGATAATGTGCCTCCTGGTACCGTTGTGGACAACAAAGTCTGCCAT
CCAAAGAACTATGACTTCTACATGTGTTCACATGCTGGAATGATAGGGACTACAAGACCT
ACACATTATCACATCCTTCATGATGAGATAGGCTTCAACCCTGATGACCTGCAGGAACTT
GTGCACTCACTCTCTTATGTGTACCAAAGGAGCACAACAGCCATATCAGTTGTTGCTCCC
ATCTGCTATGCACATCTTGCTGCYGCCCAGGTYGGGCAGTTCATCAAGTTTGAAGAGATG
TCAGAGACGTCGTCCAGCCACGGCGAGCACACTTCGGCGGGCAGTGTACCTGTGCAGGAG
CTGCCACGCCTGCACGAGAAGGTCCGGAGCTCCATGTTCTTCTGCTGAGCTGCAGAGCAC
TTTGGTGGTCTGCTTCTGGTGTATGCTCGGCAGTTTGGAACCTTGTTGTGGCGGTCAGCA
CTCGCCATTCATCATGGGTTTGCTTTTGGTGGATGTTTCTGAACCTTGGTAGTTAATCAT
GCTGGCATCGGTAGACATCTGGTGGCATGATGCCCCTAAACTGATTTGCCTGCCTCAGGA
AGACTCTGGAACCTGTTAGAATGTTGCTGATCGCTATCTGCCACTGCACCAGTTGCTTTA
ATCGTTTAGCTCATGTTTCGTGTTTCAAGTTTCTGACCAACTTGACTATAGTGACGATGT
CTGTGGTGTTGT
>Ps26_c100    nseq=284
GGCTCCCGGCAGGCAAGTCCGCCGGCAAGGAGGGCGGCGACAAGAAGGGCAGGAAGAAGG
CCAAGAAGAGCKTGGAGACCTACAAGATCTACATCTTCTAAGGTCCTCAAGCAGGTGCAC
CCCGACATCGGCATCTCCTCCAAGGCCATGTCCATCATGAACTCCTTCATCAACGACATC
TTCGAGAAGCTCGCCGCCGAGGCCGCCAAGCTCGCCCGCTACAACAAGAAGCCCACCATC
ACCTCCCGCGAGATCCAGACCTCGGTGCGCCTCGTCCTCCCCGGGGAGCTCGCCAAGCAC
GCCGTCTCGGAGGGCACCAAGGCCGTGACCAAGTTCACCTCGTCTTAGGTGTTGATAGCT
TCCTGCCTGGGATGTGTTTCTTCTCTTGGTTGTAGTTGTAGTTCAGAGACTTGGCTGGTG
TGTGCTCTGGTGTAGGCAAGGCTTTTGAACTGTATGAATTATCATGGTGGAAATGAAAGG
CTACTGTTATCTGAAAATTAATTGGAGATTCTTGCCCCGATCAAGTACTGAGAAGCTGTG
CTTTTGTGTTATCAGTTTTGTGGAACATCTGTGCCCTTATTTGAAGTAGTTTGGTAAAAC
CTTGTGACAGTATAATCTTGAGTGGTGAAACGAGTTATCATCAGCTTCTGCGACTGTTAT
TTCAAAACATTTTCTAGTCAGATGTTGTCGTTGTGTGCAGATTGCCATGTCTTGTTCGTT
CATACCT
>Ps26_c101    nseq=147
CTCCAGTTCCCATTCCCTCCGAGCGGTTGCTGCGAGCGAAGCTTCCCTGTTTCCGGCGAT
GTCGGGGCGCGGCAAGGGTGGCAAGGGTCTGGGCAAGGGCGGCGCCAAGCGCCACCGCAA
GGTGCTCCGCGACAACATCCAGGGCATCACCAAGCCGGCGATCCGGAGGCTGGCCAGGAG
GGGCGGCGTCAAGCGCATCTCCGGCCTCATCTACGAGGAGACCCGCGGCGTGCTCAAGAT
CTTCCTCGAGAACGTCATCCGCGACGCCGTCACCTACACCGAGCACGCTCGCCGCAAGAC
CGTCACCGCCATGGACGTCGTCTACGCGCTCAAGCGCCAGGGCCGCACCCTCTACGGCTT
CGGCGGATAGATCGGTTCCTCTTCTGGTGGCGAACTACATGTGGTGGTGGTGGTGGTGTT
TTCTCGGCGTAGTGTAGTCAGTGCTCTCTGTATGGGTGCTGTGTTCTGTCTTCTGTGGTG
GTTGTGCTCTACCCCTTCGTGGTGTTCGAGTCTCTAGTTCATCTGCTGTAATACCTAGTT
CCTGTTTATCAATGGGAAACCCTCGGTTCTATCCTCAAAAAAGTCTTTGATTTGCGTTCT
GGTTTGAGATCCTTTGTCTGAGATTATGCAGTCCTGCTCATGGTTCTGTGGTGTGTGCAA
CTTGCCTTGGAGAACCCATCAGAGCTAATACAACCTGACAAAAAAAA
>Ps26_c102    nseq=173
TTTTGAACGAAGATAATTGGGTATCSAGATTAACHTGCHAVCTGTTTTTTTTGGACGCCT
CTCATCTGGGTACAGCTGTAGCATCTGTTCATACACGTATACTCACTCCTACTCAACACA
CGCACACCACACTCACACCCATACGCGTACAAACTGACCTACAACTACACACAGATATAC
CATCGCGTCCTTCTGGAGATCACCGGAACTTCACACGGTTCCGTAAGCGACGGGCGCGTC
GCACTCCCTTTGTGGTTCCACGCGTGAGAGGCTGCAGAATKTATTTAGGAGCTACTGCTC
CAGGTGAGGGAGCAACGTCGAGACCGAGTCTCGAACGCTGGCCGGCACGGAGCAAGCCAC
CGGMTCCTGCCACCCGCGCTACGCGCGGTCCTCACTCTCCCACTTGGGGAGATGGTAGAC
CAGCGCACCCACCAAGTGCAATGTGGGCCACTGATCCAGGCCATGGGCCTTCTT
>Ps26_c103    nseq=140
TTTTTTTTACTATCAGATCTWTTCCAGCAAATCAACACTTAAGTCACAACAACAGATGGC
ATGGAACAGACAGCATATCTCACAAGAACAGAGCCAGTCAGAAAATTTCAGAAACTAGCA
ATCACGTTCCACTGAAGTGAGACCAACACATTCAGAACATTACAAGATAGCACGGCAAGA
AACGAAACCACCCATCTAGTTCTAGCACTACAACGAAGACGCAGCACCGCGCGCGCTCAC
GCCCTCTCGCCCCTGATGCGGCGCGCGAGCTGGATGTCCTTGGGCATGATGGTGACCCTC
TTGGCGTGGATGGCGCACAGGTTGGTGTCCTCGAAGAGCCCCACCAGGTACGCCTCCGCG
GCCTCCTGCAGCGCGGCGACGGCGGAGGACTGGAACCGGAGGTCGGTCTTGAAGTCCTGC
GCGATCTCCCGGACGAGGCGCTGGAAGGGGAGCTTGCGGATGAGCAGCTCCGTGCTCTTC
TGGTACTTGCGGATCTCCCKGAGCGCGACGGTGCCGGGGCGRAAGCGGTGGGGCTTCTTC
ACTCCGCCGGTCGCCGGCGCCGACTTGCGCGCCGCTTTGGTCGCCAGCTGCTTGCGGGGC
GCCTTGCCGCCGGTGGACTTCCTCGCCGTCTGCTTCGTGCGGGCCATCGGSAGYGGAAGG
GGTGGTGGTGCTAGGGTTGGGACTGGAGGGCGCGA
>Ps26_c104    nseq=124
TTTTTTTTTGGTAAAGAACCATCACAGGAACAAGCAAKTTTTTACAATAATCCAATACTC
ATCCCATATATCAAAGAAGTGCAGGCCAACATGTCTTTTCTGGTGATGACAAAGGATAAG
CGGTAGCATGCAGCATGCTACCACGGAGGTACTCACTACATACTCAGCATAACATACGCG
AATAACAATAACCAAACATATGCAAACTCCAGCTTAAAGCAAACCAGTATCCGAAGGGTA
CAACAGGCAACAGGGGTCCAGACCACCTTACTCGTCTTGGATCCCCTCATCCTCATCCTC
GTACTCACCCTCCTCATCAGCAGTGGCATCCTGGTACTGCTGGTACTCAGACACCAGGTC
GTTCATGTTGCTCTCAGCCTCAGTGAACTCCATCTCGTCCATGCCCTCACCAGTGTACCA
ATGCAAGAAAGCCTTCCTCCTGAACATAGCAGTGAACTGCTCGCTCACACGGCCCCTACA
CCAGCCCCAGGCTCCTCTGAATA
>Ps26_c105    nseq=427
TTTTTTTTCAAACGGCAAATGCATCGAAGAACATTCATGCTACGAACGAACGAACGAAAA
ACATTCTTACAACACAGAATCATCAACACAGAGGCATCCAGGCACATAACTGAGTTCGAT
AGATTACCACTCCATTCATTCCACGACAGACAGATAGATAGTTCGAGCAGTGCCACCCAT
GACCATGGCTGCCTTACAGCTTGATTGAAAAACAGGAAACACTCCGTCCGACGACTCCGA
CACAGATCCATCACCACTTCTCCATGCGCCTTCTTCTTCCTCCTACTAGGACGACACGAC
AAGACCGACGCGACTCGACGAGAACGAAACCACTACTGCAACTACTGATAGATAGATGTA
GATAGATAGGCGGCTTAAGACTTGATAGCAAGAGCCAGGAGGGGGACTCAGAGCGGATCA
TACGCTTCGCCTAGCGCCTGTTGRAGAAGGCGCATGGAGAAGTGGTGATGGATCTGTGTC
GGAGTCGTCGGACGGAGTGTTTCCTGTTTTTCAATCAAGCTGTAAGGCAGCCATGGTCAT
GGGTGGCACTGCTCGAACTATCTGTCTGTCTGTCGTGGAATGAATGGAGTGGTAATCTAT
CGAACTCAGTTATGTGCCTGRATGCCTCTGTGGTTCTCTGTTCTTCGTGTTTATTTCGTT
TGTTCGTAGCATGGGTGTTCTTCGATGCATTTGCCGTTTGATGTGATGCGATGATCTAMR
WWACT
>Ps26_c106    nseq=112
AAACAAGAACACTTTTTTATGGCTAAGAACATCCATTCATTCAATTGATAGGCTTCAAAT
TCTTCGCTACAACCATAAACATCTATTAAGACACATGACAGAACCCAACACAGCAACTCC
CCCTAAATCCACCAGGAACCCTAGCTCGAGCCTGCAGGTCTAATAAGCCTTCTGAACATT
AGACATCCAGTTTATCTATCAACTCTGAATTATTATGAACATGCTGATTTCTGCTATGAT
TTTATTTTTCATCTTTCATGGCACAAGTAACTTCATAAGTTTGTATCATTAAACGCTTGT
AGCGACAAAGCGTATCTTCAATAATTATCATTGCTTGGTATATATATAAATTCAGTTAGT
T
>Ps26_c107    nseq=94
ATTTTGGCATGTGATGTATCYTKYTTTTTTTTGGGAGGCTCAAAACATCTCATAAACACT
GTAAACTCTTGTCTTGCATAGTTTCTAGACATTGTCTGGCAAACAAAAACATGTGAAACT
AGATTCAGGAAACCACAATACGAGTGCACAATTCCCATCAGCTCTTCAGGTCGAAACAAG
GAACTACAGGCGGATTCAGCTGAGGATAGATAATCTAGGTCATCCTCTGTGCAGCCTCCT
TGGCAAGCAACTTTTCCCTGGCCTTGGTCTTCGCCTGCGACTTGGAGCCCATGATGCCAC
CTCCCCACTTCTTCCTGACCTCATCGAACTTGTCGTTGAAGTTCGCCTTAATAGCCTCCA
AGATCTTGCTGAACTCAAGCTTGTCCTCATTCTTGACAGTGGTCAGGCACAGGACAGATG
CAGTCTTCTTGTGGACAATCGATCCAAGGCGGGCCTTTCCTTTAACAATGCAGTAAGGGA
CCTCCATCTTCCTGCACAGGGCTGGAAGCCACACGACCAGCTACAA
>Ps26_c108    nseq=117
TTTTTTTGAAGAACCCAACGAAAACCAGTTTTTTTCCAGTAAAATGCATTCATCTCCATA
AAGCAGCAGAGTCCACAAGTACCATGACCAGGGAAATGTACATTACTCAGTGAAACAGCA
GCTGAGTTTGATATGACGCGAGGCCAAACATAAACCCCAATTCAAATCCTTTTCCGACAT
TGTCACCAACCAACAAACCCAAGCTAATTATTCACTGCATGCATATAAATGCGATACGCC
AAGTAGATGCGCAAGCCCACAGATTACTGAACCAAATGAGGTGCAAACTTAAGTGCCAAA
TGACCAAAATAGCATATGACAAACTTAGAAACCCTGCTCCAGCAGGTAATCGCCGAGCCT
CTCCACCACCATATTGCATTGCCCTGGAGTCATTGGTTCATCATAGATGCCAAAAATCAA
GGCCAAGGTGGTCTTCTTGACAGTGATGCCTCCAGTGCCCTTCTTTCCTCGGATGACAGC
ACCAGGTTCACCTTGGATCACCATGTATTTTGTGCCTCCAAGGAAAAGACCAGTTGGTGC
AAGAGTACCKGGTTCATCAAAGTCCTTCATGATGGCAGCAATCTCCTCAGGCTTGTACTG
GGGGAAGGTCGGGGACTGCGCCCAGACGCTGCCGTCATGGCCTACGATGGCGGCGGCGGT
GAGGGTCTGGCCGTCGATCTCGCACAGCAGGTGGTCGTCGACGTACGCCTGCCACGACAT
CTTGCCCCCAAGTTCTCCTCCTGCTGCGACGACTTCGCTTCGCTGCTCGGGTCTGCTTGG
TTCG
>Ps26_c109    nseq=107
TTTAGGGAAGCAACAGTATATTCATGTATATTTACGCACGAGAATGTCAAAACATGCATG
TATTTTGTACACCAAAAGCATCGGCGCACACAGCACAAWYGGAAACAAAACAGGAAATCA
TGCTACAGTAACTGTATAGCAGCAGCAAACTTTGCTGTTCCAATCATATTTATAGCGACC
CAAATACTATGWMRRTAGCAGCCGTTTTTGGCTTCCTTTGGTTCGTCAGTGGCAGCAGTA
GTGTTTCTAGTATCTTGTCTGTCTAGGCTAGGTTAGGTTTTGCAGTGGGTGATTTGTTAT
GGATCAAACTTTGCCTGTATCTATGAATCAATCATTGCTGGAATGGAAGGGCTGGTTGGT
TGCTTGCTAAAATTCTTGAATGTGAATTCTGAATCTGTTTGCCTGAAAAAAAA
>Ps26_c110    nseq=111
GTCGCCGCCGCGCTGCTCAACTCCATGACCCGCTCGGGCTTCCCCTACACCACGCAGCAG
GTCCGCTACGCCTTCACCGCAGCGGCGGCCGGCGGCTCCGACACCGCCGCGGCGGCGCAG
GCGGCCGCGTTCAAGAGGGCCAACGAGGGCAAGGCGTAGTAGGGCGAGGGAAGCGCACGT
ACGGCGGCGGCGTGTCGTCGACGAGTTTGTGTTCGGGACGTACGTGGTGGTGATGGTGAA
CTACTGCTAGCTCGGAGTATTTGTTGGGCGTTGTTGTTGTGGATTTGATGGTTACGTTGG
TTGGTTCGTTCTTGTGTGTGTGACGCTAGCTCGTGTTATTTTTTGCTGTTTTTTCGTGTG
GATCTGGATGGATGAATGAAGCAAAACTACTGTCCTGCTGGTTGGATTAATTCCCAAGTA
TTCTCACCCTGCATTCGTGATGCAGACCGGCATGAAAGCGTTTCATTTTAAGTGTGAKTT
TCTTTTGTGCTCTGAATCTTTGCGTAGGAACAAATCAGCACCGATAGGAACCAAAAAA
>Ps26_c111    nseq=176
TTTCTCACGATGAAAATTTTTTCACCAGCCAAAGAAGAACGTGGATTAAGAACAATGTAA
TTTCACTTCTAGTAACAGCACGAATTAAGTCTTTAACAAGCTCGCTTCAACATCTCGAAG
CAAAAGCCAGAATAGCAGCAAAGCACAAAATAGACTTGTAAACCTGTTTTTACACACTAA
TTAAACCGAGACACCGACAACTAATACTGCTAATTCAGATCTGCTAGACGACGCTTCGGG
AGCAGGAGATCAACAAGCCGATTCCATCTTGACCTCCTCCCTCCCTTCCTGACTGGTGTA
GAACGACAGCGGCGGCGGCTGCTTACGCTCGCTCGCCGCGGATGCGGCGGGCGAGCTGGA
TGTCCTTGGGCATGATGGTGACGCGCTTGGCGTGGATGGCGCAGAGGTTGGTGTCCTCGA
AGAGCCCAACGAGGTAGGCCTCGGCCGCCTCCTGGAGCGCGAGGACGGCGTGGCTCTGGA
ACCGGAGGTCCGTCTTGAAGTCCTGCGCGATCTCGCGGACCAAGCGC
>Ps26_c112    nseq=182
CGGAGAACGTCATCCGCGACGCCGTCACCTACACCGAGGCACGCCCGCCGAAACAAAGAC
CGTACACCGCCATGGACGTCGTCTACGCGCTCAAGCGCCAGGGCCGCACCCTCTACGGCT
TCGGCGGCTAGATCGGTTCCTCTTCTGGTGGCGAACTACATGTGGTGGTGGTTTGTTCTG
GTCATAGTGTAGTAGTCAGTGCTCTCTGTATCGATGCTGTGTTCTGTGGTGGTTGTGCCC
AACTCTTCATGGTGTTCGAGTCTCTAGTCCGTCTGCTGTAATGTCTAGTTCATGTTATCA
ATGGAAAACCCTCGGTTCTACCTTCAAAAAAAACTGASMCAATGTTATCRAATCAAGTTT
TCCAAGCCAAACGGTAGCACACGCAGTTGGTAAAAAGYAACACACCATGGTGATGAGTTT
AT
>Ps26_c113    nseq=144
GCGGCGGCGGAGGAAGGCGTTCGCCRCCGTCTCGAGGAAGAGATGGGGCTCTCGTTCGGG
AAGCTGTTCAGCCGCCTCTTCGCCAAGAAGGAGATGCGGATCCTCATGGTGGGGCTCGAC
GCCGCCGGTAARACCACCATCCTCTACAAGCTCAAGCTCGGCGAGATCGTCACCACCATC
CCCACCATCGGTTTCAATGTTGAAACTGTTGAGTACAAGAACATTAGCTTCACTGTCTGG
GATGTCGGGGGTCAGGACAAGATCAGACCTCTCTGGAGGCATTACTTCCAGAACACACAG
GGCCTTATCTTCGTTGTGGACAGCAATGACCGTGACCGTGTTGTTGAAGCCAGAGATGAG
CTCCACAGGATGCTGAACGAGGATGAGCTCCGTGATGCTGTGCTGCTTGTTTTCGCCAAC
AAGCAAGATCTGCCCAACGCTATGAATGCTGCTGAGATCACTGACAAGCTTGGATTACAC
TCCCTGCGTCAGCGACACTGGTACATCCAGAGCACTTGTGCCACAACTGGCGAGGGTCTG
TATGAGGGTCTGGACTGGCTGTCCAGCAACATTGCTAGCAAGGCTTGAGGGGCCTGGCTT
TGGATATCAACTGCGAACTGACTAGGAGCTCCGGATGTATCATGGAAACTTAGGACAGAA
TCGCCTCTGCAACCTGTTAGGTGTCTTCTGTTGGCACGATATATTTTTTGTTTGGAATAT
GTAATGATGTCACTGTTAAATGTTTGTTCTACCCTACTCTACTGTTGAATGTTCTTTGGA
CCTGTTCATTTTGCACAAGAATTGGAGTTCCAGTATCATGCTACTTTGAAAAAGCTATTG
TATACATTCGTGATTAGTACATCGTCTGGTTCAACAATTAATTATCTTGCCTCTAGAGTG
TAGAGGCGTGCTTGTATGTACTTCAGAATCGTTGAACGTCT
>Ps26_c114    nseq=124
GACACCATGCAATCGCAAATCAACCGAAAAAGTAACACAAGCAAGTAAGCAACAATTTCA
ACAGGCACAGTTAAGTTCCATGGCCTCACAAACCAATACCATTGAGCACAAAATATCCAG
GCAAAAACTTCTTTAGGCATAATGTAAAATCCAGACAGAGACCAAGAAAACTGACACAAT
GGTTCACCAGAGTACCAGGCAACACATCCATACTGGAACACATATCCTTCAACCATCTAG
AGATAGATAAACAAAGATACGATAACAATAACTCTAAGTGGCCTTGTCGGCCTTGGCAGC
AGTGGCAGCAGCCTGGCCCCTGAGACGACCGGTCCTCCTGGCAGCAATGAGACCAACCTT
CTGGCCGGGGGGTGCGTCACGGCGGACGGTGGAGGCATGACCAATGTGCTGGTGGTTACC
TCCTCCGTGGGGATGCTCCACGGGGTTCATGGCCACACCACGCACCTTAGGCCAGCAGTT
CCTCTTCACACGGTACTTGTGGTAGGCGTTACCAGCCTTAAGCATGGGCTTCTCAGTCCT
GCCTCCACCAGCAACCTGACCAATCATAGCACGGCAGCTGCTGGGGACAATCTTCTTGGC
ACCAGAGGGGAGCTTGATCCTGGAGGTTCCGTTGTCGGGGTTGTGGCTGATGACGATGGC
GTARTCCCCAGAGGCACCTGGCGAAGACGCCGCGGTCACCGACGTGGTGCTCGACGTTGC
AGACGACGGCTCCCTCAGGGATCCCGCGCAGCGGCAGCACGTTGCCGATGGAGAGCGTGG
CGCGGCGTCCGCAGTAGACGAACTGGCCGGTGTACATGCCCTCGGCGGCGACGAAGAGCT
CCTTCTGGTGCTTGTACCTGAAGGGGTGGCGGAAGGTGACCTTGGCGAGCGGCGCGCCGC
GGCCRGGGTCGTGGATGACGTCGGTGACGACGCCCTTAAGGTACCCGTTGCGCTCGCCGA
AGTCGAGGGAGCGGAAGCGGGCAGGGCCCTTGCGGTGGTGGGTGTGGGACTTGAACACGG
ACCCCGCACCCTTACGCTGCGCGCGGATCACGCGACCCATCTTCTCCGGCGRCGGCGGCG
GCGCGCCGCTGAAGATGGCTTTAACTTCCCTTCTTACATACCTGCACCTTCCCGAACTTG
AAACTTCGAGGATGA
>Ps26_c115    nseq=252
TCNTTTTTTAKTTTTAAGTAAAAAAAATTGATTCAGATATTTTACGTAGTTTTGCACATA
CAGTTATCAGAACACTGTCAAACACAACTCACGCAGCAAGAGAATCAATTGTAACAGAAA
TCAAATGTAGAACAAGCACTGTGACCATTCCAGATCCATACACAAACGATGTTCCAAAAG
CATAACACAATTCTAGTTTCTCACGGAAGCGCAACTACACACAGATCATACTCGATCCAT
TTCAAGTTTCACAAACTACTACCACTAGCCCTACCGGATAAACTGAGCCACATCTACCAA
CACCACCGAGCAACTACCACCACCAACCTAAGATGAGGTGAACTTGGTGACGGCCTTGGT
GCCCTCAGAGACGGCGTGCTTGGCGAGCTCGCCAGGGAGGACGAGGCGGACGGAGGTCTG
GATCTCCCTGGAGGTGATGGTGGGCTTCTTGTTGTAGCGGGCGAGCTTGGCGGCCTCGCC
GGCGAGCTTCTCGAAGATGTCGTTGATGAAGGAGTTCATGATGGACATGGCCTTGGAGGA
GATGCCGATGTCGGGGTGGACCTGCTTGAGCACCTTGAAGATGTAGATCTTGTAGGTCTC
CACCGACTTCTTCCCCTTCTTCCTCCCCCTCTTGGACTCGCCGCCCTCCTTGCCGGCGGT
CTTCCCCGCGGGGAGACGCTTCTCGGCCTTGGGCTTCTTCCCCGCCGGGGCCTTCTCCGC
CTTCTCGGTGGCGGGCTCCTCCTCCGCGGGCTTCTTCGCCGCCGGCTTCTTCTCCGCCTT
GGGGGCCBRTACCAAAAAAAAA
>Ps26_c116    nseq=112
GTACCGCAAGATGATGGCGGTGACGTTGATCGTTGAATTTCCAATCACCTGTATGYYTWY
WTCGTAGCGAGACAGATGACTGGCATATCGATCGAAGACAAACAAAGGAGAACAGCAGCA
AAATTAACGACCACGAATTTATAGTTTTAAGCTACCATATAATACGACCCAGACTTATGT
GTCACCATTTATGCCAGCATAGCACGCTAAAGACCCTCAACAGAAAAGACCACGAAGTTC
TGACTAAAACAGAAGCAGCATCATGCAGCGGCAAAAACTTGTACGGGCGGATCTTCTTGT
TCGATCCAAACGACCCACGGAAACAGTACTCCAAGCCTCAGTTCTTGATCTTCTTCTTGA
CCCTCAGCTGGTTGCTGTGGCCACACTTCTTCTTGCGGCAGTTAACAGCCCTGGGGTGCA
GACGCGCATAGCACTTGCGGCAGATCATCTTATCCTGGTTGTACTTGCGGGCGAGCGCCT
GAAGRGAGGGTTCAATGATAGA
>Ps26_c117    nseq=98
GTAGGTCAGGAGAAGGACTATGGCTSTTKGSKCCGRAGCGACTTCCATGTTTCTCGTCTG
TCTCGTATCAGTGGTGCTGCTCGTGCTGGTTCTCTACCTAGGTTGAGCTTTACATTTCTG
CTATGCAAGTTTAGACTTTTAAGCCTAGTCTCGTACCTTTAAGACATTGCGATATGAATG
TGGTGAGATGATGAAACTATCTGGATTATGCTTTTGCTTCGTGCCTATGATGTTGAATTA
TGATAAGGTTCCCCTATATTATGCTATATACCATTTGTCTAAGATAAAACTGACTGTTTA
AAA
>Ps26_c118    nseq=211
AACGGAATACCAAAGGAATTAACTTTTTTTCAACAAATAAACACAGCTGTTTTTAAATAA
GCACCATTGATATTCCATCAGATAAAATCTCTGTTCAAACCAAAACAGGTACTTTCCTAC
AGGCGAGATCACATCCACATCTAACTACATCCCTTAGAACCAAATCTCGTCACTGCAGCA
GGTTGCACATGAACAAGAGACAGGAATCTACTACACAGGCCGACAGGCGGGCATAGCTAG
CCTAGGAGGAGGTGAACTTGGTAACAGCCTTGGTGCCCTCAGAAACGGCGTGCTTGGCGA
GCTCCCCGGGGAGGACGAGGCGGACCGAGGTCTGGATCTCGCGGGAGGTGATGGTGGGCT
TCTTGTTGTACCGCGCGAGCTTGGCCGCCTCCGCCGCCAGCTTCTCGAAGATGTCGTTGA
TGAAGGAGTTCATGATGGACATGGCCTTGGAGGAGATGCCGATGTCGGGGTGGACCTGCT
TCAGCACCTTGAAGATGTAGATCTTGTAGGTCTCCACGCTCTTCTTCGCCTTCTTCTTGC
CCTTCTTCTCGCCGCCGTCCTTACCAGCGGACTTGCCGGCCGGCAGCCGCTTCTCGGCCT
TGGGCTTCTTCCCCGCCGGGGTCTTCTTCGCCTTCTTCTT
>Ps26_c119    nseq=109
TGCTATGTGACAGTGAGGGAGAGAAGGCGATGCAGCTTCTGGAGAGTGGTCTGAAGGTCA
AGGAGTATGAGCTGCTGCGGAGGAACTTCAGTGAGACTGGCTGCTTTGGGTTTGGTATCC
AGGAGCACATTGATCTTGGCATCAAGTATGACCCATCTACCGGTATCTACGGCATGGACT
TCTATGTCGTCCTTGAGCGTGCTGGGTACCGTGTTGCCCGTCGCCGCAGGTGCAAGTCCC
GTGTCGGTATCCAGCACAGAGTCACCAAGGAGGACGCCATGAAGTGGTTCCAGGTCAAGT
ACGAGGGTGTGATCCTCAACAAGGCCCAAGCCAACTCCTAAGCACATCACAAGAGCTTAG
CCCCCTCTTTAGAGCTCGAGCTATTTAAGTCTATCTGGTAGTTGGATTTGAACTAGAAGA
AACCAGAATGTTTTTGTCAGTTTTGCCTGTACTACTGCAGTTGGATCCTTTTCTGGGCGC
CCTATACATTCATCGTAATTCTGCTTGTGGTTTGAGAGCAAGATGGAGGAGGTTGACTAA
GCGGGCTTGGTTGTTTTCTTGAGTCGAGTTAGCTTAGTTCTTGTTATTCCTGAACCTTGA
GTTGTTGGTTTAATTTTGTGGTGCTACTTTTCCTAGCCCGCAATGTGTGGTGCTATATGC
TATGGTATCGTGGATTATCGAACTGCTTACGTTAATTGTCAGTATAGTAGCGTTATTATT
AAAAAAAAGCCTTCCAAAAAAA
>Ps26_c120    nseq=104
TTTTTTTGTCACGAGTAGGGTAAGACCCATTTACAATCACAGCACATAACACGCAACCAT
CATCGTACAAGGGCCATGGAAGATAAATATCAAGCTCTGATAAGAGGTGCAACACATTGT
CTTCTTGCTCAACAAGCGGATAACACAAGAATCCTTCAAAATTCAAACCAGGACAACAAA
TTGTGCTACTATTCTTGGTTGAAAGTGATTACTAATTACTGTCGATTGCTCAAACAGAAC
TGTCGCACAATGCTGATGGCAACATGCACAGGCAAAGGCCAACAACTTAAACCTTGAAAC
CACGGCTGTTCCTCCTGCCACGAGCCTTCTCGAACTTCCTTCCCTTGGAGCGCACATACG
GCTTGGTGTGGCTGTGTGGCACACCAGGGGCCTTGCCAAAGTGCCTCACTGCCTCACGGG
CGTTCTTGGGACCCCTCAGGAGGACCGTGTTCTCGCCAAGTGGAGCACGGAGAGCAAGCT
GGTCGAATGTGAGGCACTCCCCACCAGCATTGATGATCCTAGCCCTTGCTGTCTCGGTGA
AMCTAAGTGCAGTAACCTTCATTGCTGGAATCTCTTGGATCCTCTTGTCATCTGTGACTG
TACCAACAATCACAGCAATGTTCTTCTCCTCCTTTCCTTCCATGAACTTGGAAA
>Ps26_c121    nseq=131
GGCCTCTTTCTTACCCCAGTCCCTCCGGCGATGGCCCGCACGAAGCAGACGGCGCGCAAG
TCCACCGGCGGGAAGGCCCCGCGGAAGCAGCTGGCGACGAAGGCGGCGCGCAAGTCGGCC
CCGGCGACCGGCGGCGTGAAGAAGCCCCACCGCTTCCGCCCGGGCACCGTCGCGCTCCGG
GAGATCCGTAAGTACCAGAAGAGCACGGAGCTGCTCATCCGCAAGCTCCCCTTCCAGCGC
CTGGTGCGGGAGATCGCGCAGGACTTCAAGACTGACCTCCGGTTCCAGTCCTCTGCGGTG
GCGGCGCTGCAGGAGGCCGCGGAGGCCTACCTCGTCGGGCTCTTCGAGGACACCAACCTC
TGCGCCATCCACGCCAAGCGCGTCACCATCATGCCCAAGGACATCCAGCTCGCCCGCCGC
ATCCGCGGGGAGCGCGCCTAGGAGTTTCGCTTCGCTGCGCTTGGTTACTGTTGGTTACTG
CTACTCGAGGTGTTTAGGCTGTCGTCGTGTTCTTTTAGGTGTTGTGTTGTTCTTAAGTTA
TTAGGTTCTTGTGATGTGTTGGTGCTATCAATGAATCATGACTATCAGGAGTCCCCGTAG
AGATGCAGTGGAACTGATATACTTTTGTCAGTAATCCTCAAAATATGTGATGCTCTTCTC
AATTGCTAGTACTAGTTTCTGTGTCGGCTTTCTAAATCTATGCTTCAAATGACCCACCCA
AGTCCCAAATTTTGAATTGTTGCTGATTTGTGCATGTTAGGATTTGGCTGAGATTTTGAT
TTGCATATTCCAATTATGAACAAGGTGAATGTGAAGATTAGAATTAAAAAAA
>Ps26_c122    nseq=105
AGTTAAGCATTCAAACATATCAAAATTTCCAAAAGCTGGGAGGGACAATATTTGATTCTA
ACCACATTAATAACTTCAATATTGCTTGTGAATGTTCATCAAAGCTTGACAAAAATAGTC
TCAACAACTAAGGCATGACAACCATTTCTTCTTCACCAAGAGTGGAACTCCAAGTGCATG
TATCACATTCATTCCCCCTCAACTGAATCAGAAAACATCTAGATAGAATGAACTACTTCA
GCAGCCTCACATAGCAACCGCCTGGACTCCAAACCTTCTTAAGCTGACGGGATCTCGACG
TCACCGTCGTCGATCTCCTGCTGCAGGTCCTTGGGGTCCTTGCCGTCAACGGTGCACCCG
ACGCTGACGCAGGTGCCGAGGATCTCCTTGACGGTGCCGGCCAACTCCTTGGCCATGGAC
CTGAACCTCATGGTCTTGGCGATCTCGATGACGTCGTCGAGGCTGATGTTGCCGCTGTGC
TTGATGTTCTTGCACCTTCTTCCTGTCCCTCTCGGGCTCCTTGAGGGCCTTGATGACGAG
CGCCGCGGCGGAGGGCACGACGGAGACCTTGGCCTGGCGGTTCTGGACGGTGAGCTTGAC
GGTGACGCGGAGGCCCTTCCAGTCCTTCGCCGTCTCCTTGGCGATGTCCTCTCCGATCTT
CTTCGGGGAGAGACCGAGCGGGCCGATCTTGGGGGCCAGCGACGACGCCGCGCCGACCTC
GCCGCCGGTAACGC
>Ps26_c123    nseq=81
TTTTTTAAGTTTCAAGTTAKTTCCATCGTAAACGTCATGTATTTAGACAAGGAGGGAGCG
GTAATTAACAAAGCACACGGCAATGATACTGCAATGATAGGTACTTTCACGAGGAAATGC
ATAGCCACAGTACACACAGAAAGAGCACACCGGTTCATGACTACTCTGCTCGCCGGGACA
TCCACACGACACACCATGAGGAACTCGAGACGACTTCTAAACACCAGCAACGACTAGAGA
AGACAAGCACACCATCTCGATCGATCTAGTCCATTCCATTCTAGCTTAAAAACACTAGCA
CCATTTTATTATTCTCCGGCATGCATTCCTCGCCCGGGGCTCGCTCAGGACGGACGGACG
CCTCAGTTAATCGTGTTGCAGTTGACGCTGGTGCTGATCTTGTAGGGCAGGGAGACGCCG
CACTTGCTGGGCAGCGCGGCGGCGCGGTCGATGTAGGTGCTGGAGCCGCCGGCGCTGTTG
GCGACGTTCTTGAGGCAGCCGCAGATAGCGCGGCGGTCG
>Ps26_c124    nseq=140
TACGGGCACMWACCRARYRAACTTTTTTTTTGAAATAAATAAGCACCATTGCTATTCCAT
CAGATAACATCTCTGTTCAAACCAAACAGGTACTGCCCTACAGGAGAGAACGCATCCAGA
ACATCTAACTACATCCGTTGGAACCAAATCTCGACAATGCGCTGAGCACGTTGCACATGA
ACAAGAGACTGGAATCTACTACACAGGCGGGCATAGCTAGCCTAGGAGGAGGTGAACTTG
GTGACGGCCTTGGTGCCCTCGGAGACGGCGTGCTTGGCGAGCTCCCCGGGGAGGACGAGG
CGAACCGAGGTCTGGATCTCGCGGGAGGTGATGGTGGGCTTCTTGTTGTACCGCGCGAGC
TTGGCCGCCTCCGCCGCCAGCTTCTCGAAGATGTCGTTGATGAAGGAGTTCATGATGGAC
ATGGCCTTGGAGGAGATGCCGATGTCGGGGTGGACCTGCTTCAGCACCTTGAAAATGTAG
ATCTTGTAGGTCTCGACGCTCTTCTTCGCCTTCTTCTTGCCCTTCTTCTCGCCGCCGTCC
TTGCCGGCGGACTTGCCGGCCGGCAGCCGCTTC
>Ps26_c125    nseq=133
AAACTCCTAATTAGCAAAAAATGATATCTCCCTCCACAGAAATCTACCCAATAGCCCCTA
AACTATTGTAATCAGCTTAGTATCAACAATTTAATGAAAACCACCCCAAACTTCAGAAAA
ATCAAGCCAAAAGACCTCTAATTTCCTCACAAACCAACATATAGCCTAAATTTCCCGTTC
ATCTCTCGATCAACCGAACCACACACTGGCCATTAGCGGCAACGCCGCGAACATTTCTAG
TAGTCTTGATTCCTGCACAATGCCAAGCTTTTCATCTCAAGTCGGCAAGTCCCACCAACA
TCACTCACTTTAAGCTTGTCATGAATCAATGCCAAGCTTAAGGAACTCCATGATCACCGA
GTGGTTGCTAACTTTATTCATGCCGTTCACAAAGACTGACAGGTTCACAACGAACAATCT
AGTTCAGCGGCAGTCAGAATAGAGAAATCCTAGTTGTCGCCAACGAGTCATTCCAGATAC
TAACATGGAAGCCGGACAAATTAAAGCACGTAGATCACCAGATTATTAAATTGCTCATCT
CAAATCATCAGCAGCATCGGTCGGCGAGATGCGACGAGATGAGAATGAGATCAGGTGAGC
ATGGATCCGTCCTTCTTGCGCACCTCCACCTGGAGCACGTGCTCGTCGTCCTCCCACTCG
TCCTCCCACTCCTCGTCGTCGTCGTCGACGCAGGGGCCCTCGCGGATCACCTTGAAGAAG
CAGGTGTCGCCGACCTCGAGGCCGTTGTCCACGCAGAACTGGTGCCACCCGTACTTGAGC
GCCGTGCGGTCCCCGAGCAGCCGCCTCCCGCGCTTCAGGTTCACCGACCACGACCGCCCG
CCCATCCGCAGCTCCACCRCGCCGCCGCCGCGCGTA
>Ps26_c126    nseq=177
TGGTGCCCCACCGGTTTCAAGTGTGGCATCAACTACCAGCCCCCCAGCGTTGTGCCTGGT
GGTGACCTGGCCAAGGTKCTAGCGTGCCGTGTGCATGATCTCCAACTCTACCAGTGTGGT
GGAGGTGTTCTCCCGCATCGACCACAAGTTCGACCTCATGTACGCCAAGCGTGCCTTTGT
GCACTGGTACGTGGGTGAGGGAATGGAGGAGGGTGAGTTCTCTGAGGCCCGTGAGGACCT
GGCTGCACTTGAGAAGGACTATGAGGAGGTCGGTGCTGAGTTCGACGAGGGTGAGGAAGG
TGAGGACGGTGACGAGTACTAGATGATGTTTCCTGCTGCTGGGTCAGGCCTGTTTGCTGC
AGTTATCCTATGATCTGCCCGAGTGGCTCCTATCTTTTATTGTTGTGTCGGGTTGAACTA
TTATCTGCCCTTGTGGTTTGTTTACAACACCTTATGTTGTAAGACTTGGTTTAATCCTGC
TTTGTTTCTGGATTAATAATAATCCTGCTATGTTTCGTGGACTAAAAAAAAAGCCAAGTT
CAAGTCCAACCTGCCGCCGGAATCCATGGGGCGCAAGGTCCGGGTCTTCATGTACCCCAG
CAGCATCTAAAGATAATTTCAAGGTGTGGAGTATCGTGCTTATCTGTTAGGTTTTATCTT
GAGCTAAAAAGTTCCTTGTAAGGGGTCTGTTCAGGTTGAGAGTTAGCAACTTGAACTGTC
TATTTGAGAACCCTTTGAAGTTCTCCCTGGTTTTGGTGTTGTGGACCACTTAAATCGTTA
TATGGAGTTGAAGTTAGAACTGAAAGTAACTTGTCACATTTGTTCGTTGCCCACATTGCA
TCAGTTCAGGGTTCTGTATCAGAGATGATATACTGTTTTCATGTGCTTTTTCTTTACTGC
ATATTTATCTCCATAAAAAACATTTCCACTGTGGATATATCCTTTAAAAGTGGCCGATGC
CTT
>Ps26_c127    nseq=154
CGKACAACCTCGAGGCAGCCAAGAAGTTCGAGCCCAAGTACCGCCTCATCAGGAATGGTC
TTGCTACTAAGGTCGAGAAGTCCCGCAAGCAAATGAAAGAGCGGAAGAACAGGACCAAGA
AGATTCGTGGTGTCAAGAAGACCAAGGCTGGTGATGCGAAGAAGAAGTAAACACTTATTG
ACATCTGTATTACTGTTCTGGACTGTGGGTGGTCTAGTTGCAATGTCATAATGGTCGTTA
GGTTTTGTTCTACCCTAAGCACTGAAGTGAAGTTTTGTTATTCCTGGATGTGAACTTGGC
CAGATTGGCTATAGCATGTTATGAGAAGGCTATATTGACTTGCAAGCCAATGCAGTTGTG
TGATTTTCTCATACTTGTGCGCTGGAGTTATTAATATGTTGCTGGTGGTTGTTCTGGTTC
TGGTTTTACTTAATGTTTAGACCTTTTGGGACCTAGCTGAGGTTTTGCTTTCAATGAACA
ATGAAAATTATTGAGAAATGTAGTTGGGGTGCCTGGTTTATCGAACACCATTCTTGTTTT
CTGCTCCTGGATTTCTTTATGTGTGCCTCTAATGATTGTCATTGTTCACTGCTTGCAAAG
GTTGCRRWCAYCAGWRMTCGTTAGCTTGA
>Ps26_c128    nseq=197
TTTTTTGGCCATGCAACTAAAAATCTTGGTCAGACAAAATCTGCTTTCAGAATTCTATGG
ATCGAACTGCAGACATGGCGTTTTTCAGAACAAATAAACAAGATCGAACTGCAGACATGG
CGTTTTTCAGAACAAATAAACAAGATTTCAGTGCCAATACGAACTGCCCCTTAAACCAAT
CTAGGCATTTGAGATAACAGAGGAAATACACCATACTTTCCCACAGCAAATGTCCATACA
AATCAAAGGTTCCAGTCGTCGGCCGTCGCCGCGCTGCAGGAGGCCGCGGAGGCGTACCTC
GTCGGGCTCTTCGAGGACACCAACCTCTGCGCCATCCACGCCAAGCGCGTCACCATCATG
CCCAAGGACATCCAGCTCGCCCGCCGCATCCGCGGGGAGCGCGCCTAGGCGTTTCGCTTC
GCCCTTGGTTGCTGCTACTAGGTGTTTAGGCTGCTGTCGTTGTGTTCTTCTAGGTGTTGC
GTTGTTCTTAAGTTATTAGGTTCTTGCAGTGTTGCTATCGATGAATCATGACTACCAGTT
ATCAAGTAAAGAGAAATGCAGTGGAAGTGGACTTTTGTCAGCAATCTTTTGGGATGCTCT
TCTGAATTGTTAGTAGTACTTTCTGTGTTAGGCTCCCTAAATCTATTCTTTAAATGACGC
ATGAGATTGATTGTTG
>Ps26_c129    nseq=131
TTTTTTTACTATCCATGCACAAGTATTTTTAGATCTATGCAATTTCTATGCSCAACAGTT
TTGAGGCAAGTTGTAATTATCGATAAAATGGTAGCACTAGCATTTCTTAACTGCAAAGAT
TCGGATTACATCAATCCAGAAGGGCAATACGCCGTAACTCTGCAACACCACAACTACTAC
CACCACAGCACAATTCAGATAACTCAAGAAACGAAGCATCCCTAATCACAAACGTCGCCC
GTCCAGGCACACACGCGGAAGCGGCGCAACCCAGCACGCGCAGCGCCCCGGCCTAGCCGC
CGAATCCGTAGAGGGTGCGGCCCTGCCTCTTGAGCGCGTAGACGACGTCCATGGCGGTGA
CGGTCTTGCGCCTGGCGTGCTCGGTGTAGGTGACGGCGTCGCGGATGACGTTCTCGAGGA
AGATCTTGAGCACGCCGCGGGTCTCCGATTTCTGCTGACAGCTGGGGCCAGGGAACTGTA
CGTGCTTACATTAGCCACTAAAAGTGGGCTTAAATTCAATCTAGACTGTT
>Ps26_c130    nseq=105
ACTAAGCTGAAAAGAATAACATTACTTTCTAGTAATGATGATACAGGCTAACAAASGCGT
GCGCTGCCTCCGATCCTTCACTTATAATGATCCATGGACGCCATCGATCTGCAATTCTGC
ATGCGTGTAACTGCACGTATGCTGCTAAGTGTTTGTTACGTTTGAGCTTTGATTTGTGTT
GCTTGTTTAGCAGTTTATTATTAAGTAAGGGAGAGAGAAGAGACACTAGTAGTACCATAA
TGGGTGCGCCTGCGTGCGCGCCGGGGAAGTTTGGGATGCGTGTGAACTTGTTATGTACGT
GCAATTTTAATGTGTTTTAAGACTCGAAGTTGGTAATACTCGTAGATGTGTTGGTGCTAT
CAAMMGTGATTGTGTGATCAAGCTTAAATGCATGACTACTGGTATGCGCAAGCTAAGTAT
GCGCAAGCTAAAAAAA
>Ps26_c131    nseq=260
TGGAAGTCCCTGTCTGATGCTGAGAAGGCCCYYTTCGTTGGCCAAGGCCGAGAAGCTCAA
GGCTGAGTAACACCAAGAAGATTGACGCCTACAACAACAAGCAGTCTGATGGCCCTACCG
CGTCTGGTGACTCTGACAAGTCCAAGTCCGAGGGTGACGAGTGATGCATGAAGCTCTTGC
CCACCAAGCCGTTGCAGTCAGTAGGGAAGTCTTCGTCGTCGTCAGCCTAACCCGGCGCTG
CTGTTGTCGCTGCTCCTTAAGCCTCTGGATGCCGTCTGTCCCTCTAGATGTAGCAGTAGT
TGTCCCCTCTCGGAGTTGGTAGTTGCAAGTTTTTTTGTCCCTGAAGTGAGGCAGTTTAGC
TGTAGTGTGTTCGCTTCTTCGGCACTTGACCGTTGTTGGAATGTCAGCCTGCAGTCTGTA
CTTACCCCCAAGCATCCGTGCCTGTTTTATCTCACATTGCAATAGATGAGTTAATTTGCT
GAACAGAAATCAGTCACTTATTTGCAAGTTCGCATCATCTGTGCATGCTGTTGTGATCCT
TGCTGTATTGTGAGAAACTGAAGCCTTGCTTGTCGTTGATCTGAATATCTGTTGCAACTA
TTTGGTCTGGAATTATTTCTTCCTGGAACCGAATGGTTGTTATTGACCTAAAAAA
>Ps26_c132    nseq=111
TTCNCTTTTGTTTTCACTTGATGTAAAAAAGCGGTTCTATGAAGAGTTAAAATAGAATSA
ACACAGGCATAAACCAAGAACACATAACCATCAACACAAAGGCATCCAGGCAGATAACTT
AGTTCGATAGATTACCACTCCATTCATTCCACGACAGATAGATAGTTCGGGCAGTGCCAC
CCATGACCATGGCTGCCTTACAGCTTGATTGAAAAACAGGAAACACTCCGACGACTCCGA
CACAGATCCATCACCACTTCTCCATGCGCCTTCTTCCTACTACGACGACGACTCGACGGG
AACGAAACACTACTGCAACTACTGACAGATGATAGATAAGATAGATAGGTGGGCAAGACT
TGATAGCAAGAGCCAGGATGAGGTGGGACTCAGACCGGATCCGACGCTGCGCGCCTAGCG
CCTGTTGGGGCACTCGCGGGAGATGTGGCCCTCGCCACCGMAGTTGTAGCAGTAGGATTC
AGGTCTGCCCTTCGTAGTTCGTAATACATTCCAGTAGTTCTACACTGCTTTATTTGCCAA
TCAAGTATT
>Ps26_c133    nseq=89
TTGTAGTTAGATTTGGGCTTCCTGATCGTGTTTTTTCTTCACTGTCCGTGCGTAGTTTCC
AGTCGTTTCCGTTGTCTTGCGTCCTGCTTCGTTCCGTGAGTGAGGAGGGTGAGAGGAGAG
TCTGCTTCCCCGGTGAGCTTGTCTGATTGAGAGCATCCGGCATGCGTGCTTGATGTGCAG
AGAGTTTGAGACCTGGAGTGGTGTGTCTGTACCGTGCTCGGATCATTTTCTTCTATCCAA
GTGGGTTTATCTTCAAAAAAAATCGTTGCGAGCTTGCTCTGCTACATTGTTGTTTTTGGT
TGTGAACTTGCGGTGATCAGAACCAAAAAAAA
>Ps26_c134    nseq=192
CAAGACCGCCGCCAAGCCCAAGGCCAAGGCCCCCGCCAAGGCGAAGAAGTAGATYTTTCK
TTGGGCGTGCGTCTGAGGAAGAATCTAGGGTTTCGTTCTCGTTTGGTTCTAGCTGTTTTC
TCTTTCTCTTCCTTTGTGTTCCTTTTTAGTCGAGGTGGGGGCGAGTCAGGGGTACTAGCT
TGTAAATTTGATATGGAAGCGGGGGGAACACCGGAAATTCCGTACCTATGGTGAAAAGAT
GGAGAGGGAGGGGAGACTGAAGACGACGATGACGACGAGGAGTTTGTTAGGGTCTGTATT
TTCTGTAGCTGGTGAAGAAGGTCCGCATTGTGTTGTCAAAGTTTTACCATTATGTGGTGA
TAGTATTTGTCGATTAATTTACCTTTATACTTTTGCTAAATTACTGTACTGGTGGCTTTG
TTTTGGCTCTCAAGCCTGCTGATCTGATCTGAATTCCAGATCTGAAATGGAATGGTTTGG
TGTGTTGCATTAAAAACCCWRAWGACAAAGGGTTATATGAA
>Ps26_c135    nseq=104
GGATACAGCAAGGAAAGGTAATGGGTAGCAAAACCAGCACCAGAACACAGACAAGCAAAC
ATCACCATCTGATACTGTAACACGAACTATCAGCGACAAAACATGGGTGCATATTACGCT
TAACAGACAATTGCAAAACCAAAAATGGTTTATGGGATTCTCCAAGTAAACATAGAAAAG
TTGAGGTTCCATGTCCATCTAACCCGCTCCAGACTCATTAAGGATTACATAAATTCATAT
CTAGAACAAGCCAATATCGAGAAGGCTAAAGACCACACCATCTGAAGAGATCGCTTAGGC
CACCAGAGTGCTGGCCGTGGTCGACTCATACTTCCAGGTAGGTGGGAGCTTCTTGGTGCG
CTTGTAGTAGCGGGCAAGGCGGTGGATCCTGCTCTCAACAAGAATGAGCCTGAATTTGGA
GTCCTTGTCCTTCCTGTTCCTCTCAAGATGCTTCCTAATGGCCACCGCCTTCTTAATCAG
GAAGTACAGGTCCTCCGGGATCTCCGGTGCAAGCCCATGGGCCTTGAGGATACGGAGGAT
CTTGCTACCAGTAACGGTCTTGACAAGGGGGATACCGTGCTGGTCACGGAGGAGGACACC
GATCTGCGACGGCATCTGACCCTTCTTCGCAGCCTTGGTGATCATCTCCTCCACATCGGC
AGTGGCCGTCTTGAGCCAGGTCGGAGGTAGTCCTCTTGTACGGCAGCGCCG
>Ps26_c136    nseq=575
CTTCGATGAGGGCCGAAGGCAAGAGCTGCGTCGAGCCGGTGGTGAAGGCGGAGGTCAAGC
CCAAGCGCATGCCTGTGGKGSTKYGMAGGTCSGAGCCACTGGTGATCTCCACCGGGATCG
AGAGGGTGGATGAAGATTACGTCCAGAAGGTGCGGACTCGTCCCTTGCGGAKKCTCACAC
CTCTCGATCCCAGCAAGTGCTCCGCCAGGCTTGCAGCGCAGTTCCGAGTCGTTGACGCCA
TGGCCAACGAGATCGTGGATCTGGAGGAGGACATCTTGAGGCAGCACGACGCGAAGGGGT
ATGCCTTGGTCCGGTTCCAGCACCTTGACAATGGCAAGAAGAGGTTGTTTCGTCTTCCCA
AGGAAGAAACTGCTTAGTCCTTAAGGGTTCTCCTGGGGAAAAAGGGGTGTGTCGCTAAGA
TTTTTATCCTGCCGCCTGCTGTGTCGTCTGATCTATCTGTGTGATGCTAGGTTATGTTGC
TATAAATGTGATGTTGCTAGGTTATGGTGCTATAAATTTGATGTTTAAGTTGTTCGTATG
TTATCAGTGTTCCTATGTAGCAAAGGATTCAGCCCGCCGCCCGTGAGGAAGGGAGCTTCG
AGGCGGCCTGCCACGGCTCATCGGCCGGGCAGGCTTAGCCAATGGCACGGGCCCTTGGGG
TGTGAACACCCTAATGTGGGTCGGGGCGAGCGGCGGGCACAGGCGCCGGTTGCTAGCTTG
GATTCTGACTTAGAGGCGTTCAGTCATAATCCGACACACGGTAGCTTCGCGCCACTGGCT
TTTCAACCAAGCGCGATGACCAATTGTGTGAATCAACGGTTCCTCTCGTACTAGGTTGAA
TTACTATCGCGGCACGGTCATCAGTAGGGTAAAACTAACCTGTCTCACGACGGTCTAACC
CCAGCTCACGTTCCCTATTGGTGGGTGAACAATCCAACACTTGGTGAATTCTGCTTCACA
ATGATAGGAAGAGCCGACATCGAAGGATCAAAAAGCAACGTCGCTATGAACGCTTGGCTG
CCACAAGCCAGTTATCCCTGTGGTAACTTTTCTGACACCTCTAGCTTCAAACTCCGAAGA
TCTAAAGGATCGATAGGCCACGCTTTCACGGTTCGTATTCGTACTGGAAATCAGAATCAA
ACGAGCTTTTACCCTTTTGTTCCACACGAGATTTCTGTTCTCGTTGAGCTCATCTTAGGA
CACCTGCGTTATCTTTTAACAGATGTGCCGCCCCAGCCAAACTCCCCACCTGAGAATGTC
TTCCGCCCGGATTGGCACAGCGAAGCTGCGCCTTGGAGCCAAAAGGAGGGGCGATGCCCC
GCTTCCGACTCACGGAATAAGTAAAATAACGTTAAAAGTAGTGGTATTTCACTTGCGCTC
GAAAGCTCCCACTTATCCTACACCTCTCAAGTCATTTCACAAACTCGGACTAGAGTCAAG
CTCAACAGGGTCTTCTTTCCCCGCTGATTCTGCCAAGCCCGTTCCCTTGGCTGTGGTTTC
GCTGGATAGTAGACAGGGACAGTGGGAATCTCGTTAATCCATTCATGCGCGTCACTAATT
AGATGACGAGGCATTTGGCTACCTTAAGAGAGTCATAGTTACTCCCGCCGTTTACCCGCG
CTTGGTTGAATTTCTTCACTTTGACATTCAGAGCACTGGGCAGAAATCACATTGCGTCAG
CATCCGCAAGGACCATCGCAATGCTTTGTTTTAATTAAACAGTCGGATTCCCCTTGTCCG
TACCAGTTCTGAGTCGGTTGTTCGACGCTCGGGGAAGGAAGCCGGAGCAACCGTTCCCGG
TCCATCCCCCGGCCGGCACGCGGCGGCCCGCTCTCGCCGCGTGAGCAGCTCGAGCAGTCC
GCCGGCAGCCGACGGGTTCGGGGCCGGGACCCCCGAGCCCAACCCTCAGAGCCAATCCTT
TTCCCGAAGTTACGGATCCGTTTTGCCGACTTCCCTTGCCTACATTGTTCCATTGGCCAG
AGGCTGTTCACCTTGGAGACCTGATGCGGTTATGAGTACGACCGGGCGTGGATGGTACTC
GGTCCTCCGGATTTTCATGGGCCGCCGGGGGCGCACCGGACACCGCGCGACGTGCGGTGC
TCTTCCGACCGCTGGACCCTACCTCCGGCTGAACCGTTTCCAGGGTTGGCAGGCCGTTAA
GCAGAAAAGATAACTCTTCCCGAGGCCCCCGCCGACGTCTCCGGACTTCCTAACGTTACC
GTCAACCACCACGTCCCGGCTCGGGAAATCTTAACC
>Ps26_c137    nseq=72
ATCGGWCTKRMATTWTTTGCATCGAGAATGCCAAGATCTAAGTGACTCCGGCAATACTTC
CAACAAATAACGTCTCACAAAAGGGTACACAGGTCTTAAAGCATTCAAGTTTAGCCAAAG
TTGAGATGGTACCTAAACAACTGGTACATGGCACACAGCCAGCAGACCTTAACAGTTCAC
GAGATAACAGAAATAGCTGCGGACAAAACTTATGTGATAAAGGCAATGCATCTAGGTATC
GCAAAAGCAGATCCAGGATCAACCACCAGGCACATCATTTCTTCTTGGCAGCAGCCTTGG
TCACCTTGGCACCGGTCGGGTCCTTCTTCTCCACACTCTTGATGACTCCCACAGCAACTG
TTTGCCTCATGTCACGGACAGCAAAGCGGCCAAGAGGAGGGTACTCAGAGAAGGTCTCCA
CCACCATGGGCTTGGTGGGAATCATCTTCACCATACCAAGCATCACCGTTCTTCAGGAAC
TTGGGCTCCTTCTCAAGCTCCTTGCCGGATCGTCTGTCGATCTTGGTAATGAGCTYAGCA
AACTTGACAGCAATGTGGGAGGTGTGGCAGTCCAGCACTGGGGCGTAGCCGTTGCCGATC
TGTCCAGGGTGGTTCATGATGATGACCTGGGAGGTGAAGCTGGCAGCCTCCTTGGCAGGG
TCATCCTTGGAGTTGGAGGCCACGTACCCACGCTTGAGATCCTTCACAGCAACATTCTTC
ACGTTGAAGCCAACATTGTCACCAGGTAGGGCCTCCTGGAGAGCCTCGTGGTGCATCTCA
ACAGACTTCACCTCAGTAGTAAGGCCAGTTGGACCAAAGGTGACAACCATACCAGGTCTT
GATGACA
>Ps26_c138    nseq=132
TTTAGGTACGAAAGGAATACAGTAGCATAATAATGACAACAAAAACTAGCTTAAACAAAT
TACTACAAATCCCACAACACWWWYWYWTAAATGAAAAGCGGGAAGGCAGCATGTATATTT
TTTAGTGCCAGAAATCTCATTTAAATGCATAAACTTCAGTCACAAAGAAACATATGATTA
TCCTCACATTACAAAACCCAGCCTTAGAACATGACCAGGGTCTTTGATGAGCTAGAAATT
AAACTAGACACCAAGAAGGTAAACATCTCCTGCATCTACACCAAAGCCAATCAGGTGATC
CTAACAAGCCTAGGTCACAATGCAACATTGTTCCCTTCGTCCTCCTGCAGCGCCTACTTG
GATCTCTGCCTCATCTTTCGGCGCTTCCTCTTGAGTCTCCTCATTCTCTTCTTCTTCCAC
TTGGCCCTCRTCGCGG
>Ps26_c139    nseq=112
GGAGAAGCATTGCACATTAACTCAAAATGCAAGCGGATAGATTCTAAAATATTACACACC
AAATGCAGAAGCTAACACAGCCATGGTGCAAAATAGATTCTTCCATAGTACGATTAGCTC
ATTAACAAAGCTAAGCATAAATAGTTGGGTGACTGGAAAGTACCAAACAGACAATATAGC
TCACGACAGTCAAAAACTTGACGAACATTACAATGTTTTGCCGAACAAGACTCCCTAGAC
CCTTCCGAGAGGCTTTCACCATCTAGACTGAATAGCCGAAGCTAGAGATCTTCCAGACCC
TGATAGATCCATCAGTGTAGCCAGTGTAAAGGGTGCTTCCATCCGCGCTCCAGCTCAAGC
TTGTGCAGTAAAGGATCTGGTTCTTGGAGATCTGAATGTCGGGCTTGAGGTCCTGCACGA
CGTGCTTCGACTCCAGGTCCCAGATCTTGACGGAGTCCTCTGTCGCAGCACAGAGCCAGT
AGCGGTTGGGCGAGAAGCAGAGTGAGTGGATGACGGAGCCCGCATCCAGTGAGTACAGCC
TCTTCCCCTCAGTCAAATCCCACAGCAGAGTATAGCCGTCCTTCCCGCCGGAGGCGCACA
GGGACCCATCAGGGCTCACGGCGACGGCGTTAACATAGCCACCGTGGCCGGCAAGGGTGC
AGCGCAGCTTGCAGTTGGTAAGGTTCCAGACCTTGACGGTGCGGTCCCAGGAACCAGAGA
CAATAGTGGGCGWATAGGTGTTAGGGGAGAACCTGACGCAGGAGACCCACCCRTTGTGGC
CCTCGCCGCCRCCGAGGTCGCCGCCGATGGTGTACTTGCACTCACCGAGGGTGTTCCAGA
GCTTGATGGTCTTGTCGCGGGACGCGGAGACGATCTGACGGTTGTCGACGGAGAAGGCGA
CGGAGATGACGTCTTTCTCGTGGCCGACGAAGCGGCGGGTGGTGAGGCCGGTGGAGAGAT
CCCAGAGGCGGAGCTCGCCGTCCCAGGAGCCGGACAGCGCGAACTGGCCGTCGGAGCTGA
GGACGACGTCCTGGACGAAGTGGGAGTGGCCGGTGAGGCGGCGGAAGGGGACGCCGTAAT
CGGCGGTCGCTCCGGAGTCCGGGGTGGAGTGGACCGGGTTGGTCAGGTCCCACACCAGCA
GGGACTTGTCGCGGGAGGACGAGACGATGAACGGCGAGTTGTC
>Ps26_c140    nseq=289
AAATACACTGGTCTAATATGTATCAATCTAAACCCAGAGCACGCAGCATCTAGTCTAGCC
TAAGAAATTCAACAAGATTTCATTCAATATGCTATCTTCACCAGAACACAACCCATATAC
AGATTAGAGCATCACAAACATGCACATCGACATATCCAGAAAGCATTAACAGACTGCCAC
AGAAATTCAGGGTTCACTTATTTCATCACAATTCAACCAAGATGCTGCACAGCATCAATT
GTTCACAAACACAACCAGACGACATAGGACTTGCATCAGTACAAGACCAGGACACAGAAC
ACACAACGACATAGACAACTTCCATCGGAGAGACAACCAGACTTGTGAACCCATGGACAC
GACAGCAGCTCAACGAGCCTGAGAAGTTACTGGCCACCACGGAGACGGAGCACCAGGTGG
AGGGTGGACTCCTTCTGGATGTTGTAGTCAGCAAGGGTGCGACCATCCTCCAGCTGCTTG
CCGGCAAAGATCAGGCGCTGCTGGTCCGGGGGGATGCCCTCCTTGTCCTGGATCTTGGCC
TTCACGTTGTCGATGGTGTCAGACGACTCGACCTCTAGGGTGATGGTCTTGCCAGTGAGG
GTCTTCACAAAGATCTGCATACCACCCCTCAGCCTGAGCACAAGGTGAAGGGTGGATTCC
TTCTGGATGTTGTAGTCAGCAAGAGTGCGACAGAAAAGTACCAYGAGCTGTGTTTTTGAG
AATACRAAAGWGCYCCTGCCACMWATTGTCTGTTAAGTTATAAGGAGGTGGCTTTATTTA
CAGCTACGTACAGACCAGRAGATATTGTTTATCAGAAAGTTACTTGTGTTAATATGCATT
CTTTTGTTGATAAGTTATACTACTTTGTGGAGAGTCGCTGACAGACGAGTTTTGTAATGT
TATGAAGAACAAAGAAAATAAGTTAGTTTGCATTCTTTTAAGTATCATCTAGTTTACTCA
AAAAAA
>Ps26_c141    nseq=202
AAGGACCACAAAAAAGTGCAGCAACAAAAATCAAAGACAAATTCACAAATGAAAATTGCA
GATGACTGCAGCCAGGAGCTTTGAAGCACGACACAAACATGAAAACTATTATTTCCAAAG
ACGCAAAAAGCTCATCTATGCAACCAAACCGACTAAACACAGCAAAATTACAACCGGAAC
CGTTCACATTCTTCACAACCAAAATGCTAAACTCAGGTGCAATATTAGCAACTTCGTTAC
AGGAAGGTAGCAGATAGGAAAAGCAAAAGGCAACTCATGTCCCAACTTAGCATGAATCCT
GGGCGTCCGAGGCACACCATTTCACATTTTTTATTCTCTGCATAGACAAGCAGCGGGGCT
GTTCCGCGACCTTCAAGGGTCATGGGAACCATCCAGCGGAGACGACCCTCTACTGGGTCT
TGGCAATGTGGCGGATCAGGTCGACGACACGGTTGCTGTAGCCCCACTCGTTGTCGTACC
AGGAGACGAGCTTCACAAAGTGGTCGTTCAGAGCGATTCCGGCCTTGGCGTCGAAGATGC
TCGACCTGCTGTCACCAGTGAAGTCGGTGGAAACCAAATCCTCGTCGGTGTAACCAATGA
TACCCTTGAGTGGGCCCTCAGACGCAGCCTTGATAGCCTTCTTAATGTCCTCATAGGAGG
CAGCCTTCTCGATTCTAACAGTGAGGTCAACAACTGACACATCCACSGTGGGAACACGGA
AGGACATACCAGTGAGCTTGCCATTCAATTCAGGAAGAACCTTACCAACAGCCTTAGCAG
CACCAGTGCTGTTTTTTTTAAAAAGTTTTGGCAGGTTTTCCTTTCTTTTCCCTGGCTACA
AGAGTAGAAGAGCTGCATAAGTGCATAGTTTCAACCTGCAGAATTACCACCTATTTGTGA
CAAGAGGTGTTCC
>Ps26_c142    nseq=150
CAGCAATCCTCAAATCCTCCGAGCAATCGCCACAAGAACCCATCCGCGAAGCAAATCCCT
AGCGTTCCTCCCCCAACTCCACCAATGGCCCGCACCAAGCAGACGGCGAGGAAGTCCACC
GGCGGCAAGGCGCCCAGGAAGCAGCTGGCGACGAAGGCGGCGCGCAAGTCGGCTCCGGCG
ACCGGCGGAGTGAAGAAGCCCCACCGCTTCCGCCCCGGCACCGTCGCGCTCCGGGAGATC
CGCAAGTACCAGAAGAGCACGGAGCTGCTGATTCGCAAGCTGCCGTTCCAGCGTCTGGTG
CGCGAGATCGCGCAGGACTTCAAGACCGACCTCCGCTTCCAGAGCTCCGCCGTCGCCGCG
CTGCAGGAGGCGGCCGAGGCCTACCTCGTCGGCCTCTTCGAGGACACCAACCTCTGCGCC
ATCCACGCCAAGCGCGTCACCATCATGCCCAAGGACATCCAGCTCGCCCGCCGCATCCGT
GGTGAGAGGGCCTAGGCGCTGCCGCCGTGGAGCTGGAAGTAGTAGTACTAGTTGCTTCTG
GCATCAGTAAGGTGTAGAGATGTGGTGGTTCCTTTAGAAAAAGTCATGTCGAATCAAGGA
GTAGTTGGTCCTCTGCTGTAATTTATCGCAATGTATCTGGTATCTTGGAGTTGCAATGGA
TGAACGAAATGGCAATGGACGCCGAAGTTTATCAGTTCCCATAATTTGTGTTTAGATCTG
TTCTTTGAAACATTTTATAGAACTGGTTGATGTATTTGGAGTCATTTTCTAGTTTCCGGT
TGGCGATTCTGTCGTGAATTGTTGATGCATATTCGCTC
>Ps26_c143    nseq=99
TCGAGCGCCGCATGGACTTCGTCCCGGAGAAGTCGGCGCTCGAGGTCGACGAGATCCGCG
TCGACAAGGAGACCATGGAGATGCTCGCGGAACCCTCGGCATAAGGCTGACCTCCCCGGC
GTCGAGCGCCAGCCTGAGACCTCCAGCGCGCCCGCCTTCGGCCGCCCGCAGTTCGGTGGT
GCCCGCCGCGACCGCGCTTAGGCTTCCGCCGGTCGCACTGTTGCCTACATCTATGGTGCT
CTATGGTTTGCTTCTGTGGCGATTAAGTTTTGGACTATCTGTTATGTAAATCGGTTTGGT
CTGCGTGTGATGGACATCAGATTTATATTCTCGCGACAGTTAAATCTTAAGATATTTTAT
GAAGTGCAATGAGACTTGCTACCTTTTATGCTCAAAAAATGCTTGCCAGTTTGAATGTTT
TGTTATGT
>Ps26_c144    nseq=137
TTGTCCCGCCGCCGTACGACAGGACCAAACGCATGGTCATCCCTGATGCACTCAAGGTTC
TGAGGTTGCAGCCTGGGCACAAGTACTGCCTTCTCGGTGAGCTCTCCAAGGAGGTCGGAT
GGAACTACCACGACACCATCAGGGAGCTCGAGGAGAAGAGGAAGGAGAAGGCAAAGGTTG
CCTATGAGAGGAAAAAGCAACTGGCTAAGCTCCGCGTCAAGGCTGAGAAGACTGCTGAGG
AGAAGCTGGGATCTCAGCTGGAGATTCTTGCCCCGATCAAGTACTGAGAAGCTGTGCTTT
CGTGTGTCATCTGTTTTGCGCAACATCTGGTCTCGTATTTTAATTAGTTTGTGACAGTAA
AATATTAAGTGTAAACTTTGAGGGATAAACCAAGTTACCCATCAGCTGCTACAATGTTAT
TTGAAACATTTTGTAGTCGGTTAATGTTGTGCTGGTATCTGTTTAATTCGTTCCATAGCT
TGACAGGCTTGGTTGCCCTTTCGTTCTCTTTTATTCATATAAATTGTGTTTGTATATCAW
TGGAAAACCCTCGGTTCTATCC
>Ps26_c145    nseq=117
TTCCGGAAGTGCCGCAAGGCGCAACTTCACGGCCCCGTCCTCCGTCCGCCGCGTGCTCAT
GTCCGCGGCGCTCTCGACGGAGCTCCGCCACAAGTACAACGTGCGCTCCATCCCGATCCG
CAAGGACGACGAGGTGCAGGTTGTGCGCGGCACCTACAAGGGMCGTGAGGGCAAGGTGGT
GCAGGTCTACCGCCGCCGCTGGGTCATCCACGTCGAGAGGATCACCCGCGAGAAGGTGAA
CGGCTCCACCGTCAACGTGGGCATCCACCCCTCCAAGGTGATCGTCACCAAGCTGAAGCT
CGACAAGGACCGCAAGGCCATCCTCGACCGCAAGGCACGCGGCCGGCGCCGCCGACAAGG
CCAAGGGCAAGTTCACCGCCGACGACGTCGCCGCCGCTGCTGGTGGCGCTGCCGCCACCG
GTGCCTCCCTCCAGGAGATCGACTAGGCGCTTCGCGGGAATCTGATGGTGGTTGTACCGC
CTATTCCTCCTTATCGCTCTAGTTCGTGCTCTTGCTATCGATTATGTGCTAGGAGTTTGT
GTTACTTCAAAAACTGCTTCTTTAGTATCCTTGCAATGTCAAGTTTTGGGACCTAATGTG
GATCTGTGTGTCCGAGATTTGAGATATGAAGTACTCGTTATATGGTTATAATCTTTCCTA
TGAGTTGGTCAGATCTGCTATATGTTTGCTTTACTTTTGTCATGTATCAATGATCATCTT
CTGCGTCATTAGTTACTTTACCGTTTATTMCTATTTATTATAATATTTKAGCTTGGATTG
TGCGTTTCTAATGGTAAACATTGTTTTGACTGCAAAAAA
>Ps26_c146    nseq=99
GCCTATCCCCCTGTTGGTGTCTCMTTTTTTTTGAGACCTCCACTTTGTGATACAGGATGT
AGTATCTGAACATACAACAACACACACAACACCCTCACACACTCACGCCAACTCACACCC
CTAGAAGTACATTAGACCTACACCTATACACACCTAACGCCTATAGGAAGAGAACGCAGA
GGCCAAGCCTTCAACGTGTGACGGGCACGTCATCCCATTGTGGTCCAAAGGCGCTGGAGG
AATACCTGAAAGAAAAGAATGGGGGCATGCCCCG
>Ps26_c147    nseq=198
AAACACAGATATACTTGAAATGCGTATGGAATATCAGACATTAGGGCGAATGAACACTAG
AGTTTACAGCAGAAGTTTATTTCACTCTACACAAGACATTTTTCCAACAGAAATTAAATT
ATGAATGAAGCTTGACAGCTAGAGATTTTTGGACGGGTGGTGAACAAAGAACCATATCAT
CATCAGTTACAATTGTCTTGCAAGCAAAAGAATAACACATTAACAACTAGCACACTCCTC
TACCACTACGTCATCCATCATCATGCATCAAGGGGCAACGCACTGGGATTAACAGTGTCA
CTGAAACATGACCAAGAAACAAGAAAGAAGAGAACAAATCCTTCTCACAAACACAACCTC
CACAGCAATGCAATCTTCTTTTCCTCCCCAGAAATACACGGTCTCGAACTCTCGTCATCA
TACCCGCCCCCTGCCTTCGCCGGAATCAGCAACAGCACTGCCCATGCCCTCACCTTTCTC
CATGCCAAGACCACCCATCCTCTTCTCATCGTCCATTCCCTTGAGGTGCCCTGCGGCCTT
CAGCGCCCCGATGTTGCTGACATTGCCGAAGATCAGCACAATGATGCCCAGGAAGCTCCC
AAGGAATGCTGCGGCGAATGATCCTCCAGCACGCCCAGGGCCAGCTGATGCAGCAGCGAA
GCCAATCATAGCACCAGTGCAGCGGACAAATGCATACCAGACA
>Ps26_c148    nseq=111
TGTGAAAGTAGCTTTTCTATTCTGGACATTCAGCTGGCCAGGAGGATCCGTGGCGAGAGG
GCTTAATCCCTCAAATCATTGTGATAAAAATGAAAGTCTTGTCGTAGTAGTGGTTTAATG
TGGTTTCATGTTCAGGACATCTGAGTAGGCTTGTTGTGGATTATAAGTTTCTCTTCTGCC
CCACTATGTGTTTGCTGCTACCTTCGTTGGTGTTATTACTGAGTGTTGAGTACTTGAATC
ATCTAATGTTGGTACCGTGTTGACAGTGATGTTTGTGTGTGGTGATGTTGCTGACTAGCT
GTGCTGTTTGGGCGCTGCCGGATTGTGCCATTGGCACTGATCGTTCGTTATTAATATTTA
AGTGTGGAGTTGCAGTGCGTAAAAAAAAATTTTTATTTGGCTT
>Ps26_c149    nseq=88
TCCGCACCGGCCGCGTCTGGAACGTCACCAAGACGCGCCATAACGGACGTCGAGATCAAC
AAGCAGGTTAATGGTCGCATCATCAGCAAGCGGATCCATGTCCGCGTGGAGCATGTGCAG
CCATCCCGTTGCACAGAGGAGTTCCGCCTGCGGAAAGCCAAGAACGACCARCTCAAGGCA
GATGCCAAGGCYCGTGGTGAGGTGATCAGCACCAAGAGGCAGCCTGTGGGTCCTAAGCCT
GGCTTCATGGTCGAGGGTGCTATGCTCGAGACTGTCACTCCCATTCCTTATGATGTGGTC
AATGATCTCAAGGGTGGTTACTAGGGATAATGCTTGTATCTTGAGCAGTTCAAGCGATTT
AGCATCAATGCTTATCTGAATCTTTTTGGTACTGGCTAGTTCTTTTTTGTTCTCTGGTGT
TGTGAGACCTATGTGGCTATTACTGGTTAACATTAAAGATTTTGCTATGGTTGATTGTGT
CCTGAACTCCTGATACCCTTCTTCCTTGGTTGGCCTATATATAACCTCCATTGCTAAAAA
AA
>Ps26_c150    nseq=177
TTTTTTTTTCGTAGATTTSWCAYTTTTTTTTCAGATTCAGGGCAACGAGCCCAGGGGAAC
ATAACATTACTATTATCCATATCATAACTCAGTTCATCATCATACAGGCAAGAGAGGAGC
ATGCCGACCAAGAAGGGATCGGCATCTCCAAGATTTTACAGACAGACTACTGCTGATGCT
ACTACCAACCAAATCTAGAACTAGGGGATGGTTTTGCTGGTTTCATCTGACAACGCTAGG
AAGCATAGACCAAAATCCGGGGGGGAGCACATCTATAGGCGGAATGGTGGAGGAGGTCGC
CGGCGCCGGCGTTGGAGGAGGTTCACTTCTTGGCCTTCCTCGCCGCGCCCTTCCTGGCCG
GGGATGCGGCGGCAACCTTCTTCGGGCGCCCCGCCTTCTTGGGCGTCGCTGCAGCAGCCT
TCTCCTTCTTGGCAGCGGCGGGGGGCAGGCTTCTTGGCGGCCTTGGCAGGGGACGCCTTG
GTGGAGGTCTTGGAGACCTTGGGCGGGCGGCCGCGGGGCTTGGAAGCCGCGGCAGGGGCG
GCGGCCTTGGCCTTCGCCTTGGGCTTGGGGGAGGCCACCGCAGAAGCCTTGGGCTTGGCG
GCGGTCTTGGCCTTCGCCTTCGGGGACGCCTTGGGCTTGGCCGCCGGCTTGGCAGCCTTG
GCCGGCTTGGCGGCGGCCTTTGGCTTGGCAGCGGCCTTGGGCTTGGCGTCGGCGGCGGGC
GCCGGGCGGGCGGACGGCACGCTTGAAGGAGTTCTTCACTACGAGTCAGCTTCCCCGCGG
CG
>Ps26_c151    nseq=89
TTAAGATGCAAAACGAAATTGCTCCAGTCTAAAAAAACAGATCATAAATTACAAGGTAAC
ACAATCATCACAAGGGCGAGTGAGTGTCGCCTAATGATGGGATAGACAAACGCAAAAAGA
AGAACCAGATTCAGGAGCAGATAGCTAATCGAACACAAATTTAAAAAGCACCATTACTAC
CATCAGATAACTTAGTCCACTTCATACAGCAAGAACGATCAGGAAGCCCAACATCTAACT
ACACAATCCACTCCACCCAAATTCCTGGAACTAGCATCAGGAGCAACAAGCCACGAGCAG
ATGGGGAAGCCTAGWCAAYCTAGGAGGAGGTGAACTTCGTGACGGCCTTGGTGCCCTCGG
AGACGGCGTGCTTGGCGAGCTCGCCGGGGAGGACGAGGCGGACCGAGGTCTGGATCTCGC
GCGACGTGATGGTGGGCTTCTTGTTGTACTCTGGCGAGGCGCGCCGCCTCCTGCGCGAGC
TTCTCGAAGATGTCGTTGATGAAGGAGTTCATGATCGACATGGCCTTGGAGGAGATGCCG
ATGTCCGGGTGCACCTGCTTGAGCACCTTGAAGATGTAGATCTTGTAGGTCTCGACGCTC
TTCTTGGCCTTCTTCTTGCCCTTCTTGTCGCCGCCCTCCTTGGACGSCGGCAGCCGCTTC
TCGGCCTTGGGCTTCTTCTCCGCCTTGGGGGTCTTACTMGGCCTTCTCCTCCGCG
>Ps26_c152    nseq=143
GTCTCWTTTTTTTTCTCTCAACACAAACAGTGCTTTGATTCTCAAAATTACACGATAAAT
TATTGTCTTGAATTATGTAAATGATAGTAACGACAAATCCCTTTCATCAACTACAAAAGA
ACCACAGTATCATAACAACAAAGAATTATAAAAGCTGCTGCTGAATTAATCTCTCTTCCC
TCTCAAAAAGAGCTATATCTATGGGGCCTAGGCAGGCCCCAAATCATACTTCATCACTTC
GAAGGGGAAGTGAATGCTCCAGGGGCTCCGTCTACTTGGCCTTGCCGTTCTCAGCTGCGG
CAGTGGTTGGGTTCAGCTCATCCCAGGCGCTCGATCCAGGTGACCATGGCGTCGCCGAGC
TTGGTGAAGTAGGGATCAATCTTGCCCAGCTTCTCCTTCACCTGCCCAGAGAGGTAGATG
TAGCACTTCTGGACTGTGTCGCACTCCTTGGGGATGGTCACGTTCTGGAAGAAGGGGATG
ATGTCCTCCTGCCAGAAGATGCCCTTGTATTCCTTCTTCAAGTTGACGAAGGGGTTGCTA
GCCTTGCTGTGCCAGATGTATGGCAGGCCAGTCTTGACACCCAGGCTCAAGTGGTCGCAG
ATGACCTTCACACACCACCCAGCCCACATGTCGTCGTAGCGGCCAATAGGCTGGCCATCA
CCCATGAGACCGAAGTACATGGCAGGGCCAATGAGATCCCTGTCGAAGGCAAAGGTTCAT
GA
>Ps26_c153    nseq=73
AGATGCTGGAGGCACACCGCCAGATGCTCACCACCGAGCTCAACCTCGGCTACCAGCTGG
CGCCGCCGCCGGGCGACGACGCCGTCAATAATCCGCATCAGTTCTAATTAACCTGCACAA
TCGAGAGGAGCCTTCCAGCAAGAAGCTGGCAGTTCGTGGCCTCTAGATGTTCTTGTATTG
GCTCCCGTGACCCTACTACTACTAGTAGCTTGTTATGATGTGTGTTGCACATTTTGTGTC
TGATTTTCTCCTTGCTACGGAGAACTAAACCTAATCAATTAGTCATAAATGATCAAATGC
TACACAGCAACTGAGGCTGTGATCAGCATCTGTTATATATTGTCAATCCAAAATATATAC
CATATACTGCATGATTCGATGGGTTGCAAAAATGGTGATTGTTGCTGCGC
>Ps26_c154    nseq=181
TTTTTTWYWGATGTAGAAACACAGTTATTGATGCAGCAAATTAAGCAGTAAAACATCACG
TAGTACTTGTTCATCCACAGTTCCACACAACCCATTCTCATCACAAACCCAGATATGCAG
ATACAACACCCTGATACATGGACAAACTACTTGTAAGCAGCAGCAGTACAGCTTGAAGAA
GAGCATCCAGACCTAGATAAACTGACACAGCACAAGTGCAGAACTGACAACCACACGAAA
TGAACCATAGCAGATCTACTACTAAACTGGGGTTAATCCCTTAGTTAACTACTCCATACC
ATAACCAGGCGACAGGTACTACCATGAAGAAGAGATGTAGTCATCCCTTCCCTCCCAACT
CCCACCCATCCAGATCCAGTGATGATCCAGCAGACATCGCTGCAACAAGCCCGCAGCAGG
TTCAGCGCCGCCCCCAAACTAAATCAGTTTCCCAAAGATGTAAAGCACACAGACGCCTGT
GATCGTCGCAACCCCCAGGAAGACCGCCGCCCCAATGCGCCAGTCGGCGTCGATGCCCAC
GCAGACGGACATCACCAAGAGCACGACCGCGGCGACGAACATGAACCTCACAGCAGCCAG
CGTACGCCCTGCGTCGCGAGCTGCGGCCAGGTACCTGCACAGCAGCGCCACGACGGCCAC
CGCCTGCGCGAAGGCGAGCACGCTGCAGAGGTGGAAGATGACGGCTCTGGCGTGCTGCTA
CGAAAC
>Ps26_c155    nseq=134
GGTCATYTTTTTTTTGCTACAACAAGAAGGTAAATTCGACAAGCTGATGGTAACCCCTGA
TAATATCTGAATTTATAACAAAGCAACTAGGGGAACAGATGTCCCGATAATCCGACAAGG
GTGAAGAGGATTCCAGTCTCCAGACACTCTAAACTCGACAGGTATGTCTCTCACATGCTA
AACATTCAACACGGCAACAAGATTTTCCATCCACCCAAAAAAACTTTTCGCAGTGTACAA
AACAGCACTATGCTTCCATTTCAGGAGCTCTACTTTGTGGCTGTCTTGTCCTTGGTTTTC
TGTATTTTCAGGACCTTCTTGACAATCTTCTGCTCCTCAACCAAGAAAGCACGGATGATC
CTCTCCCTAACAGCAGTTCCAGAGAGCACTCCACCATAAGGACGGTTCACAGTCCTGCGG
TTCCTAGGCAACCTGGACCTCTTATACTCAGCAGGCCTCAAGTGGGGAATCCCCTGGATC
TTCTTCCCGGTGACGGGGCACTTGGGCCCGCTCGCCCTCTTCTTGGTGTACTGGTACACA
AGCTTCCCACCTGGGGTCTTGACGACCCGGGWTCKTGGTYSGMCWAGGAGGCCAAGTCGC
CCAAGAAGTCTGCCAAGTCCCCCAAGAAAGCTTAGAGAGATGTTTGTGTGGTACTAGATC
TGTAGATGGGGTTGCCTCTGATGTGGTGGTGTTGTGTGGGGCTTTGTGATCTGCGCATTC
AACTGGAACAAATTAGAATCGGAGTTCTTTAATTGGAAGATTTTCAGCAATCTGGGCTCG
TTATGTGCCATGTGTTCATGTTCTGTTTCTT
>Ps26_c156    nseq=126
TTTTTTTTTTTTGGGTGCAAAGTGCAATCGAAATAAGGTTCAGGCATACGAGTTGCCCTG
GAATTTAGCGACAGCTTACGTGCCCATGCCGGAATTGTTTTGGCACATACAAATCATCAT
CCGTACGCACACAGCAGTAGCACGGGGGGCACACACACATGAAACGACAACAACGGTTGT
TCACGACGATTTTCAGATAACGATGGTGGGCGGGGGGTAACTTGATTCTGATAAAAGATG
GGCGGCGGAGGATAACTTGGTGATCGCCACCACCGTCAGCATCACTTCCCACCAAACAGG
TAGTCCAGGGAAGAGCCACCACCTGGAGCAGCAGCAACCTTGGTCGAAGGACGGTCCGTA
AGGAAGTTGCCGGTGTTCTGCCCGTCAGCCCGGTGATAGTTATTGGTTTGGCTGGTGACC
CCTGCAGCAACCTGCTTAGTCACATCAGCCTTTGGAGGAGCTGGGTTCTCAGCAGGAGGA
GCACTCGTGGCTGGTGCAGCTGGTTTCGCTTTTGGCTTTGGGGCATCATCACCACCACCA
AAGAGGTAGCCCAGTTGACTTGAACCACCACCAGCACTACCACCACGGCTCATTTTGATT
GTTGAAAGGAGAAACGAGGCAGAGGAGAGGGGATCGAGCGCGGTCGGCGGCGGCGAGATC
GGCG
>Ps26_c157    nseq=87
TTCAGATTTAAAGCCCACGAATTTTCAACCCAGTAACAATGCAAGAATTCACAAKTWTTT
TTTTTTTGGAACACAGAAAGATTGATGCCATTACGCCATTACTCATGAGAAGTTCATAGC
ACGATCATCAGGAGTCACCACCGTCGTGAAACCAAACGCAGGACAAACTGAAAGGCAAAC
AGGGCTGCCTCAGACATCATCAATAATAACCACCACCAAAAAAACACGCCTCCCTCTCGT
TCGCAACCTCCTCCATCGGCATCAACTACTACACTAAATTACTACTAGTTCTTGCGCGTT
GCTACTAGTGAACTACGAGATCTGGACTGACCGGATTCCATCCGCTTCCCCCCTACTCGA
CCTTCACCTGGAACACRTCCTTGCGGTCCTCGACCTTGATCTTGGGCACGGTGAGCTTGA
GCAACCCATATCCTTCATCTCCGCCTTGATCTGGTCCATCTTGAACGCGTCGGAGGGGAG
CTCGATGTAGCTGCTGTAGTCCTCGTCGTCGTCCTCGGTGCCCTCGCCCTTGATCATCAG
GCTGCCGTCCTGGTCCGCCCACACCTTCACGTGCTCCTTCGCCAGCCCCGGCATCGCCAT
CTTCAGCTCCACCGCGTTGTCGTCCTCCTTCGACACCCACCACCCGCGCCCCGGCGCCGC
GTCRTCGTCGTCCTCCATCAGCGACAGCACGTCTGCCGAGAAGAACGTGGGGTCGGAGAA
GTCGCGAGCGCGGCGGCGACGGCGGCGATCGTCGAAGACGTCCTCCTCGCCGCTGGACTC
CCCCTCGTAGTCGTCCTCGTGGCCGCGGCGGAACGGTGCGCCCCGGTGTTGAAGAGGCGG
CGGGCGGCGGCG
>Ps26_c158    nseq=148
TCTAGCCATCAGCTGAAACAATTTGTCATTGATGCTGAACCTTCTCTTCAGGCGCTCGCC
CGCAAGTACAACCAGGATAAGATGATCTGCCGCAAGTGCTATGCGCGCCTGCACCCCAGG
GCTGTTAACTGCCGCAAGAAGAAGTGTGGCCACAGCAACCAGCTGAGGCCCAAGAAGAAG
ATCAAGAACTGAGGCTTTGGAGTATCGTTTCCGTGGGGTCGTTTGGATCAAACAAGAAGA
TCCACGTCTAAAGTTTTTGCTGCTGCATAATGCTGCTTCTGTTTCTAGTCAGAACTCGGT
GGTCTTTCTGTTGAGGGGTATTCAGCGTGTTATTGCTGGCATAAATTGTGACAGAAGTCT
CGGTCATATTATATGGTAGATTACAACTCTATAAATTCGTGGTCGTTAATCTTGCTGCTG
TTCTCCWRWRCTGTGTCTWRRAWAA
>Ps26_c159    nseq=148
TTTTTTTTYAGTCTTTAGACCCAAATACTGGATGAGCACACACAATATAGTGCAGGAGCA
TGGTAGCTATATTGCCATATAGTACTGTCACCATTGACAACAAGGTAAAATAAAACATCA
CGACATCGGAAAAGTTTTGCGCAACAGAAGTTCAACATCGAGACAGCAACAGCAACGCAA
CATAACATAAATCCCACTACAACAGACGATTTAAATGGTGCATGAAACTGACTAGCAGCG
ACATCACCTCAGTTCTTGATCTTCTTCTTGGGCCTCAGCTGGTTGCTGTGACCGCACTTC
TTCTTGCGGCAGTTGACAGCCCTGGGGTGCAGGCGTGCGTAGCATTTGCGGCAGATCATC
TTATCCTGGTTGTACTTGCGAGCGAGCGCCTGCAGCGATGGCTCAATGATTCCACCACGG
AGCCTGAGCACGAGGTGGAGGGTAGACTCCTTTTGGATGTTGTAATCCGCCAGAGTGCGG
CCATCCTCCAGCTGCTTCCCGGCGAAGATCAGACGCTGCTGGTCCGGCGGGATTCCTTCC
TTATCCTGGATCTTGGCCTTAACATTGTCGATGGTGTCGCTGCTCTCGACCTCGAGGGTG
ATGGTCTTACCCGTCAGCGTCTTCACGAAGATCTGCATCTTGCCGGCCCTGGATGTTCTA
CTCAGCTCC
>Ps26_c160    nseq=77
TTTTTGKAGTCACAATACCTGCCAAGCCATTGCCAAACATAACCCCTTAATTCTGTGCTT
TTCCATGAGTTCAATTGTCATAAAACATTCCAGGAACAAGTACATCACCACAGATGTTCA
GGTACAAAACTGCATCGAATAGACCTAAATAAGGAACACACGAAACTCTCAACCTTCCCA
TGATATCAGACAATGGCATTTGCTGCACTAGCAATCCTAGGCCAAAGGTCAGCACACTCC
TTGCCAATGGGTCCAGTGATAGCAGATCCTTTCATCTCGCCCTTGGGGTTGACGATCAMT
CCAGCAATTATCTTCGAAGTACATGTAGACTCCGTCCTTGCGACGCCACGGCTTGCGCTG
GCGGACGATGACGGCGGGCATGACCTTCTTCCTGAAATCGGGCTTCCCCTTCTTGACGGT
GGCCAGGTTCATTACAGGTAGCATGATTGATATAATGAAAGTTGGCTATTGTTTGCAAGT
TGGAAAAAAAA
>Ps26_c161    nseq=90
TCTGAGAATACCATGGTGKCATACAAGGCTGCTCAGGACATTGCTTTGGCTGAGCTGGCT
CCAACTCACCCTATTAGGCTTGGTCTGGCACTTAACTTCTCAGTGTTCTACTATGAGATT
CTGAACTCACCTGATCGCGCCTGCAGTCTTGCAAAGCAGGCTTTTGATGAGGCCATCTCA
GAGCTCGACACCCTGAGCGAGGAGTCCTACAAGGACAGCACTTTGATCATGCAACTCCTT
CGTGATAACTTGACCCTATGGACCTCTGACATCTCGGAGGACCCTGCGGAAGAGATCAGA
GAGGCGCCCAAGCGCGACTCGAGCGAGGGGCAGTAAAGACGGATTTACGTGCCCTAGAAA
CTAGTAGCTAGTGTTTGCTGCTGTCTAATGACATTATGCAATGTGATCTGGACCCTGGTT
TCTTTGGTGCGAGGCTGTAGCCGTGCTATGATTATTGTCGGGAAAATCTGGGGGCTCCCT
ATATGAGATGTTGCCGGGCAAGGCTTTCGGTGTGTCCCACTTGGTGGTGGGGGTCACTGG
AGCCAGGTTTGGTTGGGTTGGGAATCCTTTTAAAAGTGTTGGTGTCACTTTGTATTTTAC
CTTTTCATCGCTGTTTATTATAAGTGGTGCTGCGTCAAAAAATGGTCTCTTTTTGGGCAT
CTTTTCATCAAA
>Ps26_c162    nseq=107
TTTAGTTWWWWTTAATGACGACTTGTAATAATAGGAATAAGATGGGAAAAACAATAAGTT
GCACCAGGCATCTCAATTCTCAAATAACACGCGCAAGATTAAACATGTGAGAACACATAA
CAAGCAATCTCTGAAACAAAATTTCAACAAGATCTATGATTGACATCATTTGACACATCA
TCGACATCTCACATATGATCCTCTCCAAGATCCATAATAGTAAGCACGGAGTCTTCATGG
CAATACCAAAACAGAGCTAGCTTAAAAGGTGTCCGATACAGATATTGAGAGCTAAAGCAG
GCTATATGCTGGATGCCCGGCATCTAGAAGCGGAGCTTGGTAAAGAACCACCTGTTCTTG
CCTGTCTTGAACCTCTCCTCGAGGCGCGCCTTGGCGGCCTTGCAGGCGGCGACCTTCTTG
TCGCGGGTGGAGAGCGCGTCGGGCCCGCCCGAGGCGACGTCCTTGAAGTCCACGTCGAGG
GTGTAGCGGGTGGGCATGATGTGGGTGAAGTTGACGAGCTTGATGAAGCACTTGACACGG
GACTTCTTCGCCGTCTTCTTGGCGGAGTCCTTGCGGATCACCTTCTTGGGGTACTTGGCG
AGGCCGGCGACGAGGCAGTGGCCGTAGGGGCGGTCGCGGGTGCCCTCCTCGAACACGCGC
ACGATCACCGCCTTCCGGCCGGCGWACCGACCCTGGAGGAGGATCACGGCCTTACCGGGC
TTGAGGAACTTCACCATCTTGTAGCTCCTGCTGCTGA
>Ps26_c163    nseq=122
AAGTACCTATCATTGCAGTATCATTGCCGTGTGCTTTGTTAAAAAAGGCCTTCCTGGTCK
TTCTTTGCTGTATGAAGTCGAACTAAGTTATCTGATGGAATAGTAATGGTGCTTCGKTKA
GAGAGGCGGCGACTGTGGGTTTGGAGTGTTTCAACCATAAGCCCCTTTTCATCTCCAAAA
GCGGCGTCCTCCTGTTAGCTGGAATCAACTATCAAGTGACTGGTCTTGGTGGTGTGCACT
TTGTGTTCGTTGAAATGCCTGTGAAGGAACTGTCATGTACTAGGCTGTGTTATGATGAGT
ACTCTTAATTACACTACCATGTGTCGTGATTCTGGTTGACATTCCTGTTCCTGATGGTGT
TGATTATGGTTTGTAGTGCTGTGCTAATTAATCTGCTATGTTGTGATCTGGTTGTGTTTA
TGTTTGTCTATGAACTGCGTTCTTGTACACTTCTTGCTTGATCACAAGATGATTACTTGT
GTGCTCGGTATGCGTTTTTGAAGTGCATATGTGCTTAATAACCTGGCCTATAGAGTTTGT
GTGAAGATTATGTGTTTCAAACACTGTATAGACGTTAACACCTAGCTAGTGAAACCGGAC
CCTGGAATCTTGGCAAAAAAAA
>Ps26_c164    nseq=133
CGCGCGCCGCCGCCGCTCGATCCCATCCTCCTCCGCGCCCCGCTCCGATGGCCCGCACCA
AGCAGACGGCGAGGAAGTCCACCGGCGGCAAGGCCCCGAGGAAGCAGCTGGCCACCAAGG
CCGCCCGCAAGTCCGCCCCGGCCACCGGCGGCGTGAAGAAGCCCCACCGCTTCCGCCCCG
GCACCGTCGCGCTCCGTGAAAGATCCGCAAGTACCAGAAGAGCACCGAGCTGCTCATCCG
CAAGCTCCCCTTCCAGCGGCTGGTGCGGGAGATTGCGCAGGACTTCAAGACGGACCTCCG
CTTCCAGTCGTCGGCGGTGGCCGCGCTGCAGGAGGCCGCGGAGGCGTACCTGGTGGGGCT
CTTCGAGGACACCAACCTCTGCGCCATCCACGCCAAGAGGGTCACCATCATGCCCAAGGA
CATCCAGCTCGCCCGCCGCATCAGGGGCGAGAGGGCTTGAGCGCGAGTGCGCCACGCTGC
GTCTTCGTTGTAGTGCTGGAACTGGATGGGTGGTTCGTTTCTTGCCGTGCTATCTTGTAC
GTACGTAGTAATGTTCTGAATGTGTTGGTGTCACTTGAATGGAACGTGGTTGCTAGTTTC
TGAATGGCTCTGTTCTTGTGAGATATGATGTCGGTTCCATGCCATCTTTTGTTGTGATTG
AGGTGTTGATTTGCTGGAAAAGAGTAGATCTGCTGATTGAGGTGCCTGCAAAATTGATCC
AAATGCTGTTGCGTATGTCTGT
>Ps26_c165    nseq=85
GGGTAGTTCTCTGAGGCCCKTGAGGACCTGGCCGCCCTGGAGAAGGACTACGAGGAGGTT
GGTGCTGAGGGCGGTGGTGATGAGGATGAGGAGGATGAGGAGTACTGATCGGCTTGCAGG
CATCGGTTGTGTCGTCAATCTGTAGATGATACCTGTCGTGGTGTCGAAAACTCTTTTGGA
GATTGTGTCTTGAGTTGTGTTATGTTGGTGTTTGCTTCCCGGTAGCTTGTTGAACTGCTT
AAATACCATGTCGTAATGGAATTAGTACCTTGATCAGTACTTGCTTTTACAAAAAGCATG
TTGGTTCACTCCATCTCGTGTATTCTCKCTTAATCAATACTTGTTTTTACATTACATCCT
GACCTTCTGGCTGATTTCTGCTGTAGCTGATAACTTAACCACTGCTAGT
>Ps26_c166    nseq=80
TTTTTTTAATCATCAACCAAATTTTAAGTTTGGAACTTAGTTCGAAAAAACAAATAATCA
ATCCAGAACAAACAAAAGGACAGAATTTTCCGAACAGACAACTTTGCGGTTTCAAAAAAC
ACTGAATTCAATCCGCACTTGGAACACAACCACCAACAAAAGAGTCGCTACAAGTATTTC
AGGAACCGAAATAGCTCATCAGATATCCTTAGGGAACATCCTCCAGTAAAACACAGTGCA
AAGGTTCGGATACTCAAGACATAAGCTAGGCCAATATGACAAGGGGTTTATCTCTTCTTT
GACACACCAACAGTCTTTCCACGCCTTCCGGTGGTCTTGGTGTGCTGTCCACGGACACGC
AGGCCCCAGTAGTGACGCAGACCACGGTGGTTCCTGATCTTCTTGAGCCTCTCAAGGTCA
TCCCTGAGCTTCATGTCAAGGGCGTTGGAAACGACCTGGGAGAATCTACCATCCTTGTAG
TCCTTCTTCCTGTTAAGGAACCAGTCGGGGACCTTGAACTGGCGGGGGTTGGCAACGACA
GTCATGAGGCGCTCAAGCTCCTCTGGGGTCAGCTCACCAGCCCGCTTGTTCATGTCGATG
TCGGCCTTCTTGCAGACGATGTTGGAGAAACGGCGGCCGACACCCTTGATGGAGGTGAGC
GCGAACATGATCTTCTGCTTGCCATCAACGTTGGTGTTGAGCAGACGCAGGATGTGCTGA
AAGTCCTCCCCCGCGATCAGCGACATGGCGGCAGCGGGTGGCGGATCTCGGGCACGCGCC
GGAGTTAGAGGAAGCGGC
>Ps26_c167    nseq=120
TGAATCAGGTGCATAAGGCGACAAATTGAGACCACCACGCATGCAAGCATCAACCAAGAT
TTTAATGAACAAACACGAATTATAATAGCAGCTCTTGATGATTTGTATTGAAAGCAGATG
ACACATCTCTTAAAACAAGAGTTCAGATGTCCAAATCGTTCACTGCACTCCTTGGCTCGC
ACTTGAAAATTGTTCTAATCTCCTAGCAAGCCCATAACCAAGCACAAATTTTAAACCAAG
GCCCAAAATGTCGAACATAAAGCTCCAGATGCCAAACCGCGTCATATTTAGTGGGATTTG
ACGTACTCCTGCACTATGTTAAGGCCCTCAGATTCTTCACCATAGTCCTTGACAACGACA
CAGGAGCAGCCCACAACCTTCCTTGCCTTGCCCTCAGAGTCAATCTTGCAAAGCCCAGCC
CACTCGCCAAGAGTTTTGGCACTTGGCACAGTAACCAGATGAACATTGTGCTCAGAGCAC
AGTGCCTTCACCAGTTTGACATAATCAGGCTGGTCACAGTCATCAGCAAGCACACARAGC
TGAGCAGCATGCTTCTCAATGGCCTTGGCTGCCTCACGAAGGCCCTTCACAAGCCCATCG
TGAGCACTTGACTTCTTCATGACGAGCTGCAGGGCAGTCATCAAGTCCATTGGCTCCCCA
AGAAACCGGGTAAGGTAGAACCTAACAAAACTAAGAAACAAAAA
>Ps26_c168    nseq=89
TCTTGTATCTACCGGCGATGGCGTGCAGGTCGTCGTCTTTGGTGATCTTTMWCCYKWGCY
TCTCCGDCGKCCGCCGCTTCTTCATCTCCGCCGCAACGATGCCGTCGCACAAGACCTTCC
GGATCAAGCAGAAGCTGGCGAAGAAGATGCGCCAGAACCGCCCCATCCCCTACTGGATCC
GCATGCGCACCGACAACACCATCAGGTACAACGCGAAGCGCAGGCACTGGCGCCGCACCA
AGCTCGGCTTCTGAGCGAGCGGATGGACCGGCTGCTGCGTCGGAAGGCTAGGGTTTAAGA
GCTATCTTCCTTCTGTTTTATGGGTGTTTCAGTGTTTCTGCAAGCTAGGAAGTGATTCCA
GGATGCTTTTATTAAGATTTTGGTGATGTAAGAGAGTTTGTAGTACTCTGGTGTCCTCGG
GATACCATGCTGCATTGCTATGACTGAAGAACCCTTGTTCCCCTTGTTACCCTATATTAT
TTGGTGATGCAGTTATTTCTGAGGCCTAAAAWTAGTTCAAAAAA
>Ps26_c169    nseq=103
GGTAGAAATGTGCGCACATAGAAGGGATGTTGTATTATACCWWWTGAGGAGGAGGAAGAC
GATGACGAGTGAAGAAGGCCCGCTCCACTGAACAATGGAGTGTTGAATGCAAAGGCCCCG
TGGCGGGAATTATAAGGAGCCTATCCAATCTACTAGAATTATTCAGTTTCACTTCACATC
GTGATGTTTTACTTTTGTCGTCCTATAACGGATAGCGCTCCTTGTTGGCGCCACCGGTGT
CTGGCGGGATGCAATGCCCCGCCTGTACCTAGATTACTGTTTCCATTGTCATCGGCTAAC
ATTGTGATGATATCAGTTTGGGTAATGTTAGTCTCAGTGAATCGTTGTTGTCTTTGGTTC
GTCTMAAWRWWRWCYYGSTTATTAGGTTACTCATCGATGGTGTTGTCGTTAGTTCTTGGT
GTTGTAACGGTGTTATTGTTCTTGGGGGCATAGAATAATTAGTTTATATGTGATGATTGT
GTTTGTGTAAAAA
>Ps26_c170    nseq=77
TTTGTCCCCACCTTAACTTAGACCTGTAAGTAAGAGCTTCCAGATGTCTAAAAAACCGGG
CTGATCTACGAGGAGACCCGCGGCGTGCTCAAGATCTTCCTCGAGAACGTCATCCGCGAC
GCCGTCACCTACACGGAGCACGCCCGCCGCAAGACCGTCACCGCCATGGACGTCGTCTAC
GCGCTCAAGCGCCAGGGCCGCACCCTCTACGGCTTCGGCGGCTGAGCTCATCCTGTCTGG
CGATGTGCCGGGAGCTCTGGGTCGGAACTGGTCGATGTTGTTAGGGTTAGCGATGGCGTG
GAGGCTTTTGTTGTCCCGTCGTGTGTGTGGTATCGTTTTAGTGGCTCTTTTGTGCAAAGT
TATCTGTTCTTCCGTGATGTGAAATGGAATCCGAAGCGTATGAATGAAATCTATCTTGGT
CATCTCTAGAAAAAAAAAGACACGCAACAGGGGGTAGGC
>Ps26_c171    nseq=64
GCAGCAAAAAATGGTCACATCGTTCTGTTATGAGTCAACACAATBBTTTTTGWAAAGAGC
AGAGCAGCAATATAATAGATTTCACTTGCATTTCCATTCCATCACAGTTATTGTGGTTTT
ACAGTAAGCCTCTCCTCGCACCAATAGTATAGTACGTAGCAATACCATTACCCACACACA
ATACGGCTGCTAAGACGACACTGAATGATCAACGAACACAAACTAAAACGGAAAGACAGG
AAACAGAGGGTGTGCAGCACAGATCTGCATTATTCTCCTCTCTAGCTAGGATAGATGGGA
CGGCAGAAAACACGARGAGGATCGATCGAGGGCCTCTCTTCAWYAGCTCATCATCTTGGC
CGGTCTGGCTAGCACATACTCTCTTCTCTTCCATCACCTTCCTATGCTCACGAGCTTGAC
ACAGCAGAGTAGCGGATCTCAGTTGTAGTAGYRYGGCGGCGGCGGGCTAGGGGTGTAGGA
GGCCGGCGGCGGCTTGTTGTACGACGGCGGTGTGGGCTTGGGAGCCGGCTTGTAGGTCGG
CGGCGTTGGGTTTGGGRCTCGGAGTGRGAGTTGGCTTGGTGGGGGTCGGCGT
>Ps26_c172    nseq=122
TCACAAAAGCTTCACATAGTTCACAGCATCCACAGAACCAACAGAWTTTTGCAAGGCCAA
CTTTCAGAATTCAGGGAACCGCAATTTCATTACATAGATTAAGAGAGCAAGGTACATCTC
CATCACAAGAAACCTAACCATCTGTTACATAACACCGACCTGGATAGATAAGAACCTGCC
TAACCCAACACACGATCAGACATTTCTGGCACACTTCCTTTGTACAACTCCTAGGCACAC
AACCACACCACAATCAGAGCTACGACCTATGGAACAGACTCATGCAGCAACCTTCCGGGC
CTTCTTGGCGGAGGACTTGACGGTCTTGGGCTTGGCCTTGGCCTTCGCAGCGGGGGACTT
CCTCGGCTTCACAACGAGCTTCTTCTTCTCGGGCGCCTTGCGCTTGGTGCCGGCGGCAGC
GGTCTTCTTGGGCTTGGTGGTGGCGGCGGCGGCGCTCTTCTTCGGCTTGGCAGCGGCCTT
GGCCGGCTTGGGCGCGGCGGTCTTGGCGACAGCGGGCTTGGCCTTGGGGGAGTCCTTCTT
GGCGGCGTCGGAGAGCTTGTACGAGGCCTTGACCTTGACGAGCTTGCCCTTGGCGGCGAA
CCCGCGGAGCTGGATCGACAGCATCTTCTTGTAGTTGGCCGGCAGCGACGAGCCGTGCTT
GTCCTCCATGTACTTGGCGATGGCGTGGGAGCTCGAGCCGGTCCTCTCCTTGAGCGCCGA
GATCGCCTCCTTGATCATCTCAAAGTAGGGTGGGTGGGAGGCAAAATAATACATACAAAT
GATCCAGTGTTCTGCTGTTTTTTTAATCTCTTC
>Ps26_c173    nseq=126
TTTTTTTTTAGMAGTGAAGCACCATTACTATCCATCAGATAACTTAGTTCCACYTCAATA
CAGAAAGAACACGATCAGGAAGCCCWACATCTAACTACACAATCCACTCCAACCAAAGTC
CTGGAACTAGCACWTCGGTCGGCTACGGCGGCCGTGGAGGCGGCGGCTACGGCGGCGGCG
GCGGTGGCTACGGCAACCGCGGCGGCGGTTACGGCAACTCCGATGGTGGGAACTGGAGGA
GCTGAGCGGTGGGGCCTTCGTGGCCAAGTTATCTGCTACTACTGCTACTGTTATCAGAGT
TATCATCCCTGTGTGTCGTCGTCGTCCTAGTGTTCGTGTGTTTGTGTTCCCCTTGTTGTT
GCCCATCTGTGTTTTTGATCGCAAGCTTGTGTTCGTCGCGTCAGAGTCAGAGCTATCCTC
ATCTCCAAACATGTGTTTGAGGGATTGGGATGCTGTTACCCTCGTGAAACTTTGTTACCG
TCCGTGTTTAAGTTAATCAGATGAAAAAAAAATGGTGCTACTTGGTGCTGCAAAAAAAWC
TCCTGTG
>Ps26_c174    nseq=87
GCAGCCAAGAACAAGCAGGGCGTATTGAGAAATCGATTATACATTACATCACGAACAGGA
AGCACCAGCAATACAGACTGAATGTGTTCTTTCCCTGTTCAGTAGGGGCTAGCACTAGAT
GGGTGAATCCTGTGCTGCTATGCAGTCCTTTTGTAATGTTATGGATGTGTTGGTCTCACT
GAAATGAAATGTGATCACTGGTTTCTGAGATTTAAAAAARGCTTTATTCTTTACAAAAAA
>Ps26_c175    nseq=125
ATTGAGCATCTCCGCTCAGAAAGAACTATCCCATCCACATTTTTTACCAAGCAGAACCTA
GCATGGACAAAATTCACCGAACAAAACCTCATGCAACAAATTCAACACCAAGAAGATGAC
ATCAAAACTTAAGATCCAGACGACCACAAACAATTAAACTTAAAAACACTTGTTTTCAGA
CATGAACTACCACATAGCCAAAATTGTTCAGAAAGGCAGGCATAATCACCTCAACAGGTG
ACAGTACATATATCTTCCAAATATGTTAAGCAGAAGCAGCAAAACAGCAATGATAACTAT
CCTACTCTGCAACAGCAGCCTCCTGACCAACCACGGCCTCCTCACCCTCAGCAGGCCTCT
CAAGCTTGACACCGACATCCTCCTTGGTATAGTCACCATGGACCTCCATTAGTTTCCCGA
GGTCGAACTTGGGGGCCTTGAGGATCTTGACCTTCCGGATAAAAACATTCTGCAGTGGGA
AGATGCTTGAGGTAGCCTTTTCAATCTCCTTACCAATGACCTCAGGAATAAACTTGGACA
CCAACTCCTTCAGGTCACAGGTAGAGGCCTGGTTGGCCATGATCTCAACCATCTTCCGGC
GGATCTGACGGATCTGGGAGGCCTGTGCATAGCAGGTACGCTTCACTTGGTTGGGTCTCC
TCTTTGTGAATCCGATGCAAAACAACCGCAACATGTAGTTGTCAGTGGTCTTCACATCAA
CATGGGCCTCAATCAGTGTCTGCCATTTCTTGACCAGGGAGCGAAGCTTGTCGGTGGTGA
AATCCATRCCCCAGAAGTTGGTAAGGACATTACGACCCTGGATATCTTCAGCCCGGAGGC
GGATCTTCCTGTAGGCCTGATCTTCATCACTCTGAAGGTCAGCAAGGCAAACCTCAAAGA
CACGGTGCTTGAGACCCTCRGAAGCAATCTTGGTACCCTGYGTCCTGGAGACKAGAGTCT
TCCCGATGTTGCGAACGGAGAACACGGARGGGGCCTTGATGTCATACCAGTCCTTCTTGG
CGAAGGGATCGACGGTCTTCTTCTTGCCACCCTTCTTCCCTTTGCTGATCCTCTTGTTCT
TACCTACCGCCATCTTGCCGCCGGCGCCGCCGCTGCGCTGGTGCCGGGGGCTTGGAGCTG
G
>Ps26_c176    nseq=130
AAGGTATAAATTAGATTTCCTTACATCACCATCCAATTCAGACAAATTAGCTTAAGAAGT
CCGCCTCTGCCGCCGCCAAGGAAGCGAAGGCCGGTAAGGAGAAGAAGTCGCCCAAGAAGG
CCGCCACCAAGTCGCCCAAGAAGGCGGCCGCCGCGTAGGCCCCGGGCAGATGGTGGTGCC
CTGTCTCTCGCTCTCTCCCTGTCCGCTCTGAACTGAAATGCTCCTTCCTAGCTGTCGTCG
TCATGAGCTTTGCTTCTTGTCATCGTTGTTTGTGTGTAATTGCGTGCCTTTCGCTCAATC
AGCATGCACTGTGTAGGTTGACACTGGTCTAGGGCCCGATCTGAAAAACACTGGTTTAGG
TTTGAAGGAGTGTGTGTGAACTCTGAAGGGCAGTGGAGGGGCGGGAACTGTGAATCATTA
GGTGCTGTTTGTAATAAGATTGTGAAGATGTGAAAAATTATGGGCCTCCATGCTGTGCTT
GATTGTCAAAAAAAACCGGTGTTGCGCTGTTATCAGCTAAATAAACTTCAGTGCAGTTTG
CTAAACGTGGAGAACGGTTAGTTTGATGTCTTGAGCTCAAGAAGGTTTTGTTTCTTTTGC
TGCCACTTCCTGTGGCTTACCCTCTCGAGTAACGAAGCATGTTGGGCT
>Ps26_c177    nseq=200
TTGTAAAGTGTCAAGACAATGATTAACAGAACGAAGAAGCGCCGTACGCCGTGGTCGGCC
AGGCGCCTCAGTAGCCGCCGCAGGCCCTGTCTYATTTCAGATTCAGGGCAACGAGCCACG
GGAAAAATAACATTACTATTATCATATCATAACTCAGTTCATCATCATCATACAGGCAAG
AGAGGAGCATGCCGACCAAGAAGGGGACCGGCACCTCCAAGATTTTACAGACCGACTACT
GCTGATGCTACTACCGACCGACCGACCAAATCTAGAACTAGGGGACTGGTTTTACTGGTT
TCATTCATCTGACAGACGCTAGGAAGGATGGACCAAAATCCAGAGGGGCACATCTATAGG
CGGAATGGCGGGGGTGTCGCTGGCGCCGGCGCCGGCGCCGGAGGTTCACTTCTTGGCCTT
CCTCGCCGCACCCTTCCTGGCMGGGGATGCG
>Ps26_c178    nseq=78
TTTTTTCTAACGCAAAAGCAGAAATGGTTTGCAGCCACAACCCACTCCATTCGGAGAATT
TCCAGAATTAGCTACTACGACAACAGTTCACGGATAAATTCTTGTAAAATCATAGAGCCC
ACAAGTCAAGTCAGATGAGGGAGAGCCTCAAATAAAAAATGTAACAGGAACGATGAAACA
GCTCAAAATCCTCTTTTCTACTAATGGATAAAGCATTGCGCAGAGGGGCATCAGCAATAG
GATGACCGGGTACACAATTCTGATGGTGGACAGGCTCACTTAAACTTAAGACTGCTAGAG
TACAATGAAATCTTGCTTATTTCTTCTTGGCGTCCCCAGCCTTTGTCTTCTTCACACCAC
GGATCTTCTTCGTCCTGTTCTTCCTCTCCTTCATCTGCTTGCGCGACTTCTCCACCTTGG
TAGCGAGACCGTTCCTGATGAGCCTGTACTTGGGCTCGAACTTCTTGGCCGCCTCGACGT
TGTCGTAGATGAGGACCGAACCCCGTGGACTTGCCGCCTCCGAAGTGGGTTGCGGAACTT
GAAAGGCCCCCCAAAAAAAAAGGTGAGCTCCCTAATCCTGCGGCCCTTCTCGCCGAGCAC
GTTCTGGGTGCGCGTGGCGCGGATGATGATCTCCGTGCGCATCGGGGTGACGCGAA
>Ps26_c179    nseq=97
CAGAGTACAACATGAAGACTGCAATCGAAATCTTCATTCTGSAAGCAACATAGAAGKYWG
ATTCAAAAAATAACGATAATACCAGCCAAACAACCCAAAATATTTAAGTTCACGACAGCC
ATGTTTTGCAGCATTCGAGTCTCGACACGAACGCATCAATCACATAAACCCACCACGAGA
CGTCTACTTTGGCAAATTAAGGACAGGACAGGCCTACTACCACCCACGTTTCTTCCCAGA
CTAAAGCACCAATCTTAGCAGAGGTCCCTCCCTCACTTTCCACCATGCTTGGCCTTGGAG
TGAGCCTGCAGAGCCATCTCGCTGTTGAATGTCTTGGTGCATGATTTGCACGGGACAGAA
CCACCTGATTTCGGGGACTTCTCCTTAGACTTGTCATTGTTCGCAGGGGTCTTCTTAGCT
GGGTGTGGAGTTGCCACATGGGCAACAGCCTTCTTGCCACCTGTCTTTTGGCCAGATGGT
GTGGCGACCTTCGCTTTCTTATCAGAAACGGGTGTTTTCAGAGCATTCTCAGCCGCTCTC
TTCTTGCCCTCTGGCTTCTTGGGAGTTGGAGTTTCTTCTTCCTCCTCTTCACTGTCCTCA
TCATCCTCGCTGGAATCACCCTCATCGCTAGAGTCATCATCATCGCCTTCCTCAGCAGAT
AAATCATCATCATCATCAGAATCATCAGTCTCATCCTCATCACTGTCATCATCCTTGCTT
TTCATTGCAACATCCTTTACAGCAGCACTTGATTTTGAAGCTGCAGCCACTGCCTTCCCT
TCACTTTTA
>Ps26_c180    nseq=71
TCTAAGGTTCTGAGGCTGCAGCCTGGGCACAAATACTGCCTTCTCGGTGAGCTCTCCAAG
GAGGTCGGATGGAACTACCATGACACCATCAGGGAGCTTGAGGAGAAGAGGAAGGAGAAG
GCCAAGGTTGCCTATGAGAGGAAAAAGCAACTGGCTAAGCTCCGTGTCAAGGCTGAGAAG
ACTGCTGAGGAGAAGCTGGGATCTCAGTTGGAGATTCTTGCCCCGATCAAGTATTGAGAA
GCTGTGCTTTTGTGTTATCAGTTTTGTGGAACAGGTGTCCCCTATTAAGTAGTTTGGTAA
AACCTTGTGACAGTATAATCTTGAGTGGTAAACCAGTATCATCAGCTTCTGCGACTGTTA
TTTCAGAACATTTTCTAGTCGGTGAATGAACTTGTTTCTTGTCAAGAAAAAATGGTTGTG
CGCTGTCATGTCTTACGTTCATCCTATCTTGAGAATTTGAGCTTGGGTTAAGACTTC
>Ps26_c181    nseq=76
CCGCCGCGACTTCTCATCCAGATCTAGGGTTCGACAGCGAGATAGGAGGGAAGGAGGGAG
AGAAGAAGGACCATGGTGAAGACGATGGCGCCGGAGAAGGCCGAGATGGGCAAGCCCAGG
CCCATGCCGCCGTTGGGGTGGTGGAAGAACCGTCCGGAGCCAGTGGTGATCTCCTCGGGG
ATCGAGAGGGTGGACGACGAAGATTTCATCCGGCGCCTGCGGACCCGTTGCGTTGTGAAG
GTGCCTGCCTCGTCCCCYKGGGATATGTACCAAAGCCCTTGAAGCCATGTGCAACGAGAT
GGAGGATGTGTTCGTGGACATCCTGAGGCAGTACGACGAGAAGGGGTACGCCGTGATGCG
GGTCGAGCACCTCGACAATGGCAGGAAGAGGATGTTTCGTCTCCCCGAGGAAGAAACCAT
CCTGGTTTAGGCGATGTTTGAAGGGGTGTGTCAGTGTGTGTGGCTAAGATATTTGTCCTG
CTAGCTGTCATGCTGTGTCTGTGTCCTATGATCTATCCGTGTGATGTTGCTAAATGTGTG
TCAGTTTTAAGTGGTTCTTAGTGTTGCTGATGCTGAATAATCTACCAGCTCTTCTATGTG
TACCATTTGTTTTCGGAATAATCTTTGATGCTGTTGCGTTTTACAAAAAWGTTTACGCTG
TGTGCTGATTGTTTCAGTGTACTCTTTCCCTCGTGTTTTACCATTGCAACTAGATAT
>Ps26_c182    nseq=152
AGCTTTTTTTTGGKTTTTTCATCTTTTCATCAAAGAGTTGAACAATGAAGATAGATGGCA
AGTGCCTGATCGATTTGATCAGGTCGTGTAGGAACAAGGTTCAAATCGTTCGTTCGTTAG
GATGCCTCAGCTGCATACATCACTGCACTTCCACTTGACACCTATTTAAACGGCTCGTCT
CBTTTTGCACAAACACACCATCACACATGTAGCATTATTCATGCCCCCAAGAACATCACC
ATTACAACACCACCAAGAACTAACACAACACCATCGATGATAACCTAATAACCAAGCAAC
AAATCAAACACAACCAACACATACATCCCAACTCTCTCCAATGCAATGCAACCTGCAGGT
AACTAGAAGCAGTAGAACAGGAAGCTATCACTAGACGTACGGTGCAACGCTAACTGCACA
GATGAACTGGAAACCAACCAACGAAACCGACCACGCATGCATGCACGACACGCACGAGTC
ACGACGACGACGACGCGCTATGGCATCTATCTCCGGCGAGCTTCTTCTTCAGGGCTTGTT
GGAGTGCTCGGGGACGGAGCCACCGGCGGCGGGGGAGCCGGGCAGGCCGCCGAAGCCGCT
GTAAAGGGGAGCCGCCGCCGCCGAAGAGTGGCATGCTGCCGATGCTGCCGGAGCCGGGGA
GGAAGCCCGGGCTGACCCCGCCGCTGCCGGGCAAGGAGAACCCCGGGATGCTGCTGCCGG
TGCCGGGGAGGCTGTTGCCGCCGGATCCGGGTAAGCCGCCAAAGGCAGGTGAGCTGCCGC
CGCCGAGGCGGTCGAAGGGCGGGAAGGTCTGCGGCTGCACCACCGCGTCGTCCTTCTTCT
CCGCCGTCTTGATGTTCCTCGCCTCGGCCGTCGTCGCCGCCGCCGCCACGGCCAGGACCA
CCAGCAGGGCCGCCGCCGCCATCACCTTCGCAGACCTCGCCATCTCGCCTCTGCTCTCTT
CTTCTCCTCTCGCTTCGCTCCTCT
>Ps26_c183    nseq=87
TTCGGCGGTGGCGGCGCCCCGTTCGGCGGCTATGGCGGGGGCGCTGGCGGCGTCACTCCT
TGAGGAGCTAGTTGCAGGAGCCATGGCGACGCACGGCTCGTACGTGCAGGGTGCGTGGCG
TTCGCGTGCATGTGTTTGTGGTTCGCGAGTGGCCAGTGGGGCACGGTGTAACGTGTCCCA
AGTTGACAAGTTCCTTTCGTTGTTGTAGCTGTGTGTGAAGTGTGTCCCGTGTGCGCGTGC
GTGGATGCAGGGCAGATCGAGAGGTCGGAGTCTGTACAAAGTCTGGGCTTGGTGTTTGTT
GCGTTGGAGGCTCGAGTACGTAGGCAGTGTCCTTTGTGTTGTGGTTCGCATCCAGTGACG
TGTACACAGCTCGTCGTGTACCACTAGTTCAATGTTACTCCTATGTGCGTTCGTGCTCAA
AAAAATGTGGTAGAGATGCTCTGCTAGCATTCCGACAAAAAA
>Ps26_c184    nseq=65
CCTTCCAACCCCCCTTCCGCGCCCTCCCCTCGCGCCTCCGTCGCCGKCGCCGYCGCCRCM
KCCRMSATGGCCCCGAAGAAGGACAAGGCCCCGCCGCCGTCGTCSAAGCCGGCCAAGTCC
GGMGGYGGCAAGCAGAAGAAGAAGAAGTGGAGCAAGGGTAAGCARAAGGAGAAGGTSAAC
AACGCGGTGCTCTTCGACCAGGCCACCTACGACAAGCTGCTCACCGAGGCGCCCAAGTTC
AAGCAGATCACCCCATCCATCCTCTCCGAGCGTCTCAGGATCAATGGATCCCTGGCTAGG
AGGGCCATCAAGGACCTGATGGCAAGGGGGCTCATCAGGATGGTCTCCGTTCATTCCAGC
CAGCAGATATACACCAGGGCAACAAACACATGAGCGATGTTTTGCATCTTGTCGAAGTTA
TCTAGTCTAGTGGGCTTGGAAGTTGCTGTTGCACCAAGTTTATTTCGATCGTGACTCATT
TGATGTTACCATTACCATTAAGAATGTTATTGAGATCATGGTACTATTTTAATCTTATGT
TGCCAGTATAATATTTAACGGTCTATCAAAGTTCGTCAGTTGTTTAAAAAAAATTAAAAA
AAA
>Ps26_c185    nseq=71
AGGAGGTGCTGTTAAAGAAACTAGGTGGTGCCGCCTCCTCTGGTGGTGGTGCGGCCGAGG
CCCCCAAGGAGGAGAAGAAGGAAGAGGAGAAGGAAGAGAGCGATGACGACATGGGTTTCT
CCCTGTTCGACTAGATGCTATTCAGCTCCCATAAGCGGTGGTTTGGTCCTATTGTGGTAG
TTAATTTTGCTGTCCTGTCTGGCACGAGCCAGTGGCTTGTGAACCTGAAAAACTTGTGTT
CTTAAATTGTTACAAGCGCCCCCCTGTGTTCCCGGTTCATGTGAGGATTTGGCTATGTTG
TTCAGAATCAAAATGTTATGCTGTGCTCTTCTTTTCTCTTTGCCATGCCTTTTGACGGTT
GTGAATTCTGTCGTTCTGAAATTTTAGTGCATCTACCTTGAATTAAATCGTGGCATAGCA
ATT
>Ps26_c186    nseq=54
AGATGCGACGGTGACCACGYGTCCGGCCTCCAGTTCCCGGTAGGCCGCATCCACCGCCAG
CTCAAGTCCCGCGCCTCGGCACACGGCCGCGTCGGTGCCACCGCCGCCGTGTACTCCGCC
GCAATCCTGGAGTACCTAACCGCCGAGGTCCTGGAGCTGGCCGGTAACGCCAGCAAGGAT
CTCAAGGTCAAGCGCATCACCCCGCGCCACCTCCAGCTCGCCATCCGAGGGGACGAGGAG
CTGGACACCCTCATCAAGGGGACCATCGCCGGCGGTGGCGTGATCCCCCACATCCACAAG
TCCCTCATCAACAAGACCGCCAAGGAGTGAAGCAGGGGTTCAACCGTCCGCGCGTGAACC
TGTGTTCTTGCCTGTGCCTGCCTGACTACAGTCCCTGCAGTTTACCGTCTGTATCGTGCT
GTGTTAATTTCAGTGTCTCTGTCGTTCATGTCTGTAATAGTTGTGGACTTGTGGTAAACT
AATACTTGTTTGCCGCTTCGTTTATGTCCTAATTAGTAAATTGGGGTTTGGGAACATGTT
CTCTGATTCCTGGTTAATTTGGATGCTATCTGTATGCTGAAGCCGAAGTATCTAGTATCT
TGGTTAAAAAAGTAAAANGA
>Ps26_c187    nseq=111
TTACGTCCCCGCCGTGCCCAGCGAGACGGCCGCGGCCTMGTCGTCGTCGTGACAGAGAGA
GAGRRGGTCATTAGGGCGTAGCGATCCGTCGTCCTCCGCGCTTCACCTGCTGCTGCTGCT
GCTGCTTCGCCGTGTTGGTTAATCTTAGGGTTGGGTTCCTTGCTTGTTCTAATTGTTCGT
CGTGGCTTAATTAATTAATGGAGTAATTAGGGGGGAGGGATGGATTTGATGTGCCGTTGT
TCCTTTCGCCGTTCAGTGTTCGTGCTGCTGGTGTGTTGTAAGCTTAGGGATGTGGTGCCG
CTGCAGCTCAGACTGAGTGTTGCTGCTGCTGCTGCTGTTCTGGTCGATTAATCTCAGGAT
GATGCTAATGTGGATGTGTACAATTTTAATTTTTAATTAGCGGATTGATGGTGATGTTAA
TGATGTCGATTTAAGGCARMAAAATTCTTCA
>Ps26_c188    nseq=104
AGCTAAAAGGATTGTATTTGTTTCTTTTCAATTCAGTCATTCCCTCGTTAAAAAGGAACG
TGCAACATTAAATAAACTTCCAGGAGCTCATGCAAAACCATATCACATATCATAAACAAA
ACGTCAATCATGCATAGCATGCAAGCCAAGGAAGGAAATCTGGTTCACGAAAATAGGGTT
CAACATTACACATAATAATTTCTCAAACTCTAAATATTACTTGTATGGCTGGTGCCATAC
TTTCTCAGGCTCTCAAGGTTCGAAGTGAAGCAACCCCAGTTTACTTCTCATAGATCCACG
GGTGCTGGCTGCTCTGCCAGTTGGCGAGGCCCTCAGGGAACCAGAGGGCAATCTCCTTGG
TAGCACTTTCAATGCTGTCACTTCCATGAATAACATTCCTGCCAATGTCGACAGCAAAGT
CACCACGGATGGTGCCGGGCTCAGAAGCCAGGGGGTTGGTGGCGCCGATGATCTTGCGGC
CAGTTGCGACRACGCTCTTGCCCTCCCAGACCATGGCGACCACAGGGCCAGAGATGATGT
AGTCCACGAGGCCACTGAAGAAGGGCTTGGCAGACAGATCAGCGTAGTGCTTCTCGGCGA
ACGACCTCTCCACGTTCACAAGCTTCAAGCCCTTGAGGTAGAAGCCCTTCTTCTCGAAGC
GGCTGATGATCTCACCAACGAGGCCCCTCTGGACACCGTCGGGCTTGATCATGATGAAGG
TGTGCTCCATTGCGGCGACGGCGAG
>Ps26_c189    nseq=121
TCTTTGCTGGCAAGCAGCTGGAGGATGGKCGCACSCTYGCGGATTACAACATCCAGAAKG
AGAGCACCCTCCACCTGGTTCTCCGCCTGAGGGGTGGGATGCAGATCTTCGTGAAGACCT
TGACTGGCAAGACCATCACTCTGGAGGTTGAGAGCTCTGACACCATTGACAATGTGAAGG
CCAAGATCCAGGACAAGGAGGGCATCCCCCCGGACCAGCAGCGTCTGATCTTTGCTGGCA
AGCAGCTGGAGGATGGCCGCACCCTCGCCGATTACAATATCCAGAAGGAGTCCACTCTCC
ACCTGGTGCTCCGTCTCCGTGGTGGTCAGTAAGCCACTGGTCATCAGAGCTCCGTGGTGG
TCAGTAAGCCACAGGTCATCAGAGCTGTTGCCTGGGTTGTCTAGTCTCCACCATGAAGGG
TGTCGTCTTTCAAGTTTCTGTGGTGTTTGTGTCGAAATTGTGTCTTGTTTCATGAACTGG
TTTGTGTCTGTGTTCACCCAAAACAGTTGTTGCGGTGCAGCAGTAAGCAGTATGGTACTC
ATGAATAAATGATGTTTGAACTTAAAAAAAGTTGGTGCTCAATAGTCCCAGCTTATTATC
TTTGTTCCGACAGTTTTGAGACTTAAGTGAGACTTGTTAGAACTAGAGCTACCTTTGTTA
AAGCTGCTGCTGTGTGTCGTTCTATAATCACAAATTGCTTGCACTTTGATGATTGCAACT
TTATCTTGCATACTTGCTGTGTCTGATTACTCCATTTTGAGATTTTGGTTGCCT
>Ps26_c190    nseq=181
GGCTCCACCCCCGTGAAGCGCGGCCGCGGCAGGCCCCCCAAGGTACGCCCCGCCGTGCCC
AGCGAGACGGCCGCGGCCTAGTCGTCGTCATCGTCGTGAGAGAGAGGGAGAGAGGTCATT
AGGGCGTAGCGATCCGTCGTCCTCCGCGCTTCACCTGGTGCTGCTGCTGCTGCTTCGCCG
TGTTGGTTAATCTTAGGGTTGTGTTCCTTGCTTGTTCTAATTGTTCGTCGTGGCTTAATT
AATTAATGGAGTAATTAGGGGAGGGATGGATTTGATGTCGCCGTTGTTAATTTCCTTTCG
CTGTTCAGTGTTCGTGCTTCTGGTGTGTTGTAAGCTAGGGATCTATCTGGTGCTGCTGCT
GCTGCTCAGTTCAGACAGAGTGTTGCTGCTGCTGCTGCTGTTCTGGTCGATTAATCAGGA
TGCTAATGTGGATGTGACAATTTAATTTTAATTAGCGGATTGATGGTGATGTTAATGATG
TCGATTTAAGGCAGCAGGGTTCTTCCAAAWRMCCCCGAGCTTGCTTGAGACCCTACTTCC
TGCATCTCTGCTGATCGGTCGCTTTGGTGATGATAACGACGTCTGTTTCTTGATCTGTTA
TATATAAGCGTGTTGTTTGCGT
>Ps26_c191    nseq=86
TTGCGGCTCTCGAGCGYTTTTTTTGCAAGAGAAAGAGCACAGCAGAGCATTTTGATTATA
AACAACATAGCCAAATCCTCACATGAACCGGAAACACAGGGGGTCGCTTGTAACAATTTA
AGAACACAAGTTTTTCAGGTTCACAAGCCACTGGCTCGTGCCAGACAGGACAGCAAAATT
AACTACCACAATAGGACCAAACCACAGCTTATGGGAGCCAAATAGCATCTAGTCGAACAG
GGAGAAACCCATGTCGTCATCGCTCTCCTCCTTCTCCTCTTCCTTCTTCTCCTCCTTGGG
GGCCTCGGCCGCACCACCACCAGAGGAAGCGGCACCACCAGCAACAGCACCTCCACTGAT
CATCGCACCACCACCGACGGCACCAACAATCACCTGGAAGACGGCGGAGCTGGGGGTGAC
CATAGAGAAGGAGGACTGGACGCCGGACGCGGTTTCAGTTGAACATTTCAGCTTTACACA
ACCCAGCATCTGGGTCATCATCACAGGGCACCTGGATGGATGGATATGTCATAGCTTA
>Ps26_c192    nseq=156
TCTAAGAAGCCAACCATCACCTCCCGCGAGATCCAGACCTCCGTCCGCCTCGTCCTCCCC
GGGGAGCTCGCCAAGCACGCCGTCTCCGAGGGTACCAAGGCCGTCACCAAGTTCACCTCA
TCTTAGATAGGTTGCCGTGCTTGGTGGTGCCAAGTTTGGTTGGGTGTGGTGGTGCTAGTA
GTGGCTCGCTCACATGTTACATGGTATGCGTATTATATTGTGATCAGAACTGTTGGATGG
AAATGGATTGCTAGTGCTTTCGATATGCTGCCTGTTCTATGAATAGGTTCCTCTGTTTAA
TGGTATTGTTACTCTGATTTTGCTGTGCTTGTTGGCTACTTCATGTGGTGATGAACTGAA
TGACAATTCTGACACAATTGAAATGGTTGCTAGTTGTATAACTGGATATTGTGATATTTC
TGTAGTGTGGTGAAATGTGAAATTTTCTGGAGTAATTAGGGTTTCTGTT
>Ps26_c193    nseq=112
ACCCCAACTACCAGGACGAGTCGGTGCTGTGGACGGAGAGCCGCGACGTCGGGCACGGCT
TCCGCTGCATCCGCATGGTGAACAACATCTACCTCAACTTCGACGCCTACCACGGCGACA
AGGACCACGGCGGCGTGCGCGACGGCACCAACATCGTGCTCTGGAAGTGGTGCGAGGGCG
ACAACCAGCGCTGGAAGATCGTCCCCTGGTAAATGTGCGGTCCCCCGGCGCTGCATCGGT
CATCACCACGACCCGGAGTCTGAGAGATCAGCCAGCTACCTGCGTTCTCCAGCTGCCATG
TTGCTAGAATAAAGTCGTGTGTGATCGATCTGTGGTGAATGGTGATGGTGTGTCACTGTC
CGTGCGTAGTTTCCAGTCGTTTCCGTTGTCGTGCGTCCTGCTTCGTTCCGTGAGTGAGGA
GGGTGAGAGGAGAGTCTGCTTCCCCGGTGAGCTTGTCTGATTGAGAGCATCCGGCATGCG
TGCTTGATGTGCAGAGAGTTTGAGACCTGGAGTGTTGTGTCTGTACCGTGCTCGGATCAT
TTTCTTCTATCCAAGTGGGTTTATCTTCAAAAAGTCTTCGTTGCGAGCTTGCTCTGCTAC
AGATGTGTTTTTGGTT
>Ps26_c194    nseq=44
AAGGAAAAGAACCCATCATATAATCAATTCTACAATTCTGGAAACACAAAGGTAGCATTT
KKCACAATTAACTTTAACACAAACATCATATAGATCCGGCAACAACATTCATCAAGGTAA
CAAAGATCCAAATCCAGCTTACATAACAGATCCCGACAAGCTTGACATTCTAATTGAACA
ACATACATGACAAGTACCACGAGATAAGAAAGATGAAATCTAAAGCGCTTACATAATACG
TTCCAACAAGCTTGAAATTTTAATTGAATAACAGACATGACAAGTACCACTAAAACATAC
CAACTAATTAACTTCGCAAGCCCTATCCTTCTAGCACCAGCAACTCTGAGAATTAGGGAA
AATATGGAATGATGCACCCATAGCCATGTCCAAGACTTTAGTGATCACAGACTTAAGTCC
ACTAGATTTAACTGGTAGATGCTCCATACTTATCTCACCCCCTCAGTGTGCTTATTTG
>Ps26_c195    nseq=80
TCGCTGCCAAGCCCGCCGATGACGCCGCASCCGMCGMCGCCGCACTCCGSCGCCGGCGCG
GARGACCTYAAGAACTGGGACGCYGAGTTCGTCAAGGTYGACCARGCCACGCTCTTCGAT
CTCATCCTGGCTGCGAACTACCTGAACATCAAGGGGTTGCTGGACTTGACCTGCCAGACG
GTTGCTGACATGATTAAGGGCAAGACTCCAGAGGAGATCCGCAAGACATTCAACATCAAG
AACGACTTCACCCCTGAGGAGGAGGAGGAAATCCGCAGGGAGAACCAGTGGGCTTTCGAG
TGATTGAAGTATGGGGGTGGCGGTGTTGCTTGGAAGAAACAAGTGTGCACTGCAATGCTA
CTACTTACTAGTGATAGTTCTGCTATTATCAGCTCGTAATGGTTGTAATTACCTTTGGCG
AACCTACTACTATTAGGTGGTTATTATGGTCAAACTTGAGTTGCTACGCAAGTTTTAAGC
TGGTATCTGCAGCCAGTTTATCAATATAATACTTAGTGTCGAATGGATGATGATTTGCCT
CGTTTTAAAWWWGCTTGTCTGCTCTGTTTGATGGTTGTGGTATTTGGGGTCTAGCAGCTT
CGTACGCACATGTTTGATGTTGTTTGTGGTTGTGAATAAGATAAGGTGTCGATGCTGATG
GCTGCATCTTTGG
>Ps26_c196    nseq=53
CAAGAACGTCGACCAACAGCKCCGCCGGCAGCTCCAGCACCTACATCGACCGCGCCGCCT
CGCTGCCCAGCAAGTGCGGCGTCTCCCTGCCCTACAAGATCAGCACCAGCGTCAACTGCA
ACACGATTAACTGAGGCGTCCTGCGCGCGGGGGCCCGGGCGAGGAATGCATGCCGGAGAA
TAATAAAATGGTGCTAGTGTTTTTAAGCTACCTAGAATATGGACTTGATATCGAGGTGGT
GTGCTTGTCGTCTCTAGTCGTTGCTGGTGTTTAGGAATCGTCTCAAGTTCCTCACGGTGT
GTCGTGGATGTCCCGGCGAGCAGAGTAGTCATGAACCGGTGTGTTCGTCTGTGTACTGTG
GCTATGCATTTCCTCGGTCGTGAAAGTACCTACCATTGCCGTGTGCTTGGTTAATTATCG
CTCC
>Ps26_c197    nseq=95
GTAWTAAGADTCGGATGAGGCGGCTCAAGAGGAAGCGCCGAAAGATGAGGCAGAGATCCA
AGTAGACAGACATGCCTTGTCCTTGCTCGGTACTCTGCAATTCGGTTGCAGTTTACTGAT
CAATTCTAGTTTTCATCCTAGTATAAAGGGGTTGTGTCTTTAGACCATTGGTGACTATGC
TGTCTGTTTTGTAATGATGAATACTGAAATTCTAAATATGGTTTCGCATTGTTTGTTGGT
ATTCTTATTCTCTGTTTGAATTTGCCGATCCTTGATGTTTCATGATAACAAATGATTTGA
GCTCGTGAGACC
>Ps26_c198    nseq=122
TTTTTTTTGACAGTGCGCAACAGTAAAAGCTTTACCAGCGCTCAAGGGACTGCATTCCAG
AAACACACAGCAATTAAGTGATATGAATTCAGCAGCAAAATAAGCCATGTTTCACCACAA
CCAAAATAACAGTAGCGATTACAGCTGACACCAAACAATAGGACGCATTCCCAGCAGAAC
AATGGCCTAACCCTTAGCTTAAAAGGGCACTATAGACTACTAGGATGGATGAAAAGCAGC
AGGGGATAACAACCCTCTCATTTCTTCTTGGCAGCAGCCTTGGTAACCTTCGCACCAGTG
GGGTCCTTCTTCTCCACGCTCTTGATGACACCAACAGCAACCGTCTGCCTCATGTCACGA
ACAGCAAAGCGACCAAGAGGAGGGTACTCGGAGAATGTCTCCACAACCATGGGCTTCGTG
GGAATCATCTTCACCATACCAGCATCACCGTTCTTCAGGAACTTGGGCTCCTTCTCAAGC
TCCTTACCAGATCGTCTGTCGATCTTGGTAATGAGCTCCGCAAACTTGACAGCAATGTGG
GAGGTGTGGCAGTCCAGCACTGGGGCATAGCCATTGCCGATCTGCCCAGGGTGGTTCATG
ATGATGACCTGGGAGGTGAAGCTGGCAGCCTCCTTGGCAGGGTCATCCTTGGAGTTGGAG
GCCACATAACCACGCTTGAGATCCTTCACAGCAACGTTCTTCACATTGAAACCAACATTG
TCACCAGGAAGGGCCTCCTGGAGAGCCTCGTGGTGCATCTCAACAGACTTAACCTCAGTA
GTCAGGCCAGTTGGACCAAAGGTGACAACCATACCAGGCTTGATGACACCAGTCTCAACA
CGGCCAACAGGGACAGTTCCAATACCACCGATCTTGTACACATCCTGAAGGGGGAGACGC
AGGGGCTTGTCGATGCTTGTCTGCTCTGTTTGAAGTTTG
>Ps26_c199    nseq=105
TTTTTTTTTTTTACGGACCAAAGATTACTTAATTTAACATTACCCAAACTGATATTATCA
CAATGTTAGTCGATGACAACAATGGAAGCAGAGCCACCTGCCAGTGGCGCCAACAAGGGG
CACTATCCGTTATAGCACGACAAAAGCAAAAACATCACAATGTAGAGTGAAACTGAATAA
TTCTAGTACATGGATATAGGCTCTTTATAGTTTTTCGCCACGGAACTGAATAATTCTAGT
ACATGGATATAGGCTCTTTATAATTTTTCGCCACGGGGCCTTGTGTCGCCGCCCCATTGC
CGGACGAAGCATGGTCCATCATCAGAACCATAAATCATCATTATATTTGTCCTCATCGAA
CTCATTCTCTTCATCTTCCTCGCTGGTAGGGGGGCTCTCACCGTTGTAGACAGCCATGGC
CTTTTTATACTCGCGCATTTGCTGCTTAGCTTTGACTGCATATGTAGCCCGGCCCTCTTT
GCCCAGGGAACTCCACGCGGCCTGGGCATCTAGTCCAAGCTGAATAGTCTCAGCCAAAGA
CATGGTCCCATCGTTCCTGCGGAATTCATCCCGGAATATGAAGTAAGGGCATTGAGGCAT
CTTGGGCATGTTGGGATCAGGGCCGGGTTGTCGTCGGATCTCCTCCACAAAGTCCCCGAC
GGTGGGGTTCTTCCCCTTACTGCCTCGTTGCATCTCCTCCATAATGTCCATGATGGTCTT
GGGGGCCTTCCCCTTACTGCCGTTGACAGGGTCCTTGCCGGCCTTCCCCCCACTGCCCAA
GACAAAGGGCTTCTCTGCCCCCTTGCTCTTCACCGCAAGCTTGGCATCGGCCTTGGCGGC
GCCCCTGGTCTCGGCGGCGCCCCTGGCCTTGGTCATCGTCATGGCTGAATCGG
>Ps26_c200    nseq=112
CATAAAACACAGAACGCGATGCAAGTATGCTGGAATATGAATTATATGATACAGCAGATA
GAAAAGCAAGACAGTACAGAGCAATTGCCACAACAAAGTTTTATCATCAACAACCAGAGT
TACAAAACAATGTATAAAGGAGCCAGCAAATTCATGGCAATTGGCAACAAGTCCAGCGAT
GTCCACACATTGAAAAGTTGCAACGTCTTGAGACAGAAAAGATCCCAACTCAGACAACGC
TAACTCTAGAGAGTTCGTTCTAAAACAACTCTTATGCAAGAGTTGACAAGGCACAACTCT
GTCTGCTCAGGTCTGACTCATGATCCACTTTCTACTCAATCAGATCGTCATCGTCATCAG
GAAGAGGTTGTGCAGCCGCTGCA
>Ps26_c201    nseq=103
GGGTGCTCGACAAGCTGAAGGCTGAGCGTGAGAGAGGTATCACCATCGACATTGCCCTGT
GGAAGTTCGAGACCACCAAGTACTACTGCACGGTCATCGATGCCCCTGGTCACCGTGACT
TCATCAAGAACATGATTACCGGCACCTCCCAGGCYGACTGYGCTGTCCTCATCATTGACT
CTACCACTGGTGGTTTTGAGGCTGGTATCTCTAAGGATGGCCAGACCCGTGAGCATGCTC
TGCTTGCTTTCACTCTTGGAGTGAAGCAGATGATCTGCTGCTGTAACAAGATGGATGCCA
CCACTCCCAAGTACTCCAAGGCCCGTTATGATGAGATTGTTAAGGAAGTCTCCTCGTACC
TCAAGAAGGTGGGTTACAACCCAGACAAGATTGCCTTTGTCCCCATCTCTGGTTTCGAGG
GTGACAACATGATTGAGAGGTCCACCAACCTTGACTGGTACAAGGGCCCAACCCTGCTTG
AGGCTCTTGACCAGATCAACGAGCCCAAGAGGCCTTCCGACAAGCCCCTGCGTCTCCCCC
TTCAGGACGTGTACAAGATCGGTGGTATTGGAACTGTCCCTGTTGGCCGTGTTGAGACTG
GTGTGATCAAGCCTGGTATGGTTGTCACCTTTGGTCCAACTGGCCTGACTACTGAGGTTA
AGTCTGTTGAGATGCACCACGAGGCTCTCCAGGAGGCCCTTCCCGGTGACAATGTCGGGT
TCAACGTGAAGAACGTTGCTGTGAAGGATCTCAAGCGTGGGTACGTGGCCTCCAACTCCA
AGGACGACCCTGCCAAGGAGGCTGCCAGCTTCACCTCCCAGGTTATCATCATGAACCACC
CTGGGCAGATTGGCAACGGGTATGCACCAGTGCTGGACTGCCACACCTCCCACATCGCTG
TCAAGTTTGCTGAGCTTGTCACCAAGATCGACAGACGATCTGGTAAGGAGCTCGAGAAGG
AGCCCAAGTTCCTGAAGAACGGTGATGCTGGTATGGTGAAGATGATTCCCACGAAGCCCA
TGGTTGTTGAGACATTCTCTGAGTACCCTCCTCTTGGTCGGTTTGCTGTTCGTGACATGA
GGCAGACGGTTGCTGTTGGTGTTATCAAGAGTGTGGAGAAGAAGGACCCCACTGGTGCCA
AGGTTACCAAGGCTGCTGCCAAGAAGAAATGAGAGGGTTGATATTGTCTGCTGTGTTTCA
TCTATCTTAGTACTCTTGCTGTTTTAAGCTTTGTTATGCTATTGTTCTTGCAGCAGGGCC
TTGCAGTTGCGTGCAACTGTAATATCTGCTGGCAATGCGCCCTATTGTCTGGTGTTGCTG
TAAACGGTACTCTTATTTTTGGATACTGTGAGTTACGAATGGTTCTGTGGTAACAATATT
TGCGGATTTGCACCTAAAAAATGGTTTTCGTCTTCACCTCTCG
>Ps26_c202    nseq=121
CATGTTTGATGCATAATGCAGGTCAGCCTGCTGACTGAAAATGGAGGCACTAAGGATGAT
CTGAGGCTCCCTACTGATGAAGCTCTGCTTACCCAGATCAAGGCTGGATTCGATGAGGGG
AAGGACCTGATTGTTAGTGTTCAGTCTGCCATGGGTGAGGAGCAGATCTGCGGTCTGAAG
GATATCGGCGGCAAGAACTAGAGCTGCATTGCCACTGTTTGGTTATTTATCTGGTCGTCT
ATTTGGGAGGTGGTGTGCCCGTTGATGATACAGGCGTGTTTGGCTATGAGTAACATGCTT
CTGGACTATGCAGAGTGATTTGGATGTACCTTTACTATCTGTAATGTTCTTTTGAACAAG
TAGCTTTGCTACGTTTTGATCGCTGTCATTTACATCACATGAGTTTGTGTAGTCATTCTC
CCAGTGTCGCCGCAGCTGGCGAGTTGCGAACCARARWWMCGGGTTTTAGTGCTACGAGTG
CACCGTCTCGTGGCTAAATAATGGATAAGGGCAGTCCCAAACCCAAAAA
>Ps26_c203    nseq=85
GATCTAAGCAACCTKTTTTGAAAGCCATAACAACTTAACTGTTTTAGGACACAAATCTTA
ATATCCGGCCATACTCCAGTTCATGTGATCATATCTCCGGAAGAATGCACAGATGCCAGA
ACATGACTTTGTTGCAATAGCTTACATATATAGTAGTCTTGTGCAATACATCACTAAACC
ACAGGCAAAATATGACTTCATTAAATATTGCAGTGATTCAAATGGAAACCAAAGGTTCAC
CAGTCAGATACAAAATTCAGGAGCACACTCAGGTAGACCAGGCAAAGTGACTATTGGGCT
TCGCACCTAGCACCAACTAATCTAGAAAACCATCTCATGGGGCTTGTCGCCATCCCTGAG
AGAGAACCGTGCACCAAGGTAGGTTTTCAGATCCGGAACAGCCTCAATAGCTTTGATCAG
CTCAGCATCCACAGTCTTCTGGTCGTCCTTCTTGAACTGCGGCAGGTCCTTGGTCGCCTC
CTTCTCTGACTCAAAAAGTTCACCCTCGGTCTTCTTTGCCTTCTGCTTCTTGTCCCTGGC
AAAGTAGGCATCATCAAACTTCTCCACGTTAACACCCGAGATATCAACCTTTGTGGAGGT
TGCAATGACGTAGGTCTGGTTCACGCGGCGGATTGGGACACCRTTGATCTTGAAAGGTCC
AGTAACAAGGAGCATGCCAGATTTGAGCTGCTTGAGGAACACGACTCTCTTGCCCATGAA
TCTCCCGGCGAGCAGGATGAGCACGGWG
>Ps26_c204    nseq=39
AGCCTTCCTCCTGAACATAGCAKKGWRATTGCACYCGCTGTGTAGATTCAGATAGCTTGT
TCTAAGTCTGATATGAGCATGTTTAAGCTTCAGGTAGGATGGTCTTTGAGATTGCATGTT
GTTGCTGCTAGTTTCTATTAGTAGACTGTTGAAAATTGCCATGGTGCAGTTATTGTAAGA
TCTTGTGCTAGATTAAAACTTCAATTAGACTATGGATTCACGCTCTGTAAAAACTTGTGC
TATTGTATGTATATGGGCTGAATTATGTGAGTTAAATTTTGTGGGTTCAAAAAAAAA
>Ps26_c205    nseq=110
GGCAGAGGAWTATCMAAACAATCAAAGCAGCTTTTWAWAAAATTTAGAAGTGAGAATTTG
ACAGCATTAAGATGGCATAAGATCAGAGATCATTTGTCGCAAGTCATAATACGAAGTACA
AAATATTAGCACCACAATTTTAGGATCCTAAAACATAAACCAAAAATACTGGAGCATGTT
CTCAGCCAAACAGCCTACAGTGCTTATAGAACCCCAGGATGCCTGATAGGTAGAGCTACG
ATCACGCTTCAGTCTGCTCCCTCAAACGACGGATTGTGCTCCTGACAGTGACCGCACTAG
CAGTGTTCATGGTATAAGCACCACCGGCCTTGACCTTGCCGCAGTCCTTGCATCCCCAAA
TTCCAACCGCCTTCCTCTTCACAGCAAACTTCCCGCAGAATTCGCAGAAGTACTTGGAGT
GCTGAGACACCTCCATCTTCTTGATTTGCTTACGCAAGCTAGCACCATACCTAGTTCCAT
>Ps26_c206    nseq=187
YCHTGGCCCCCYAAGGCGGAGAAGAAGCCGGCGGCGAAGAAGCCCGCGGAGGAGGAGCCC
GCCACCGAGAAGGCGGAAAAGGCCCCGGCGGGGAAGAAGCCCAAGGCCGAGAAGCGTCTC
CCGGCGGGGAAGTCCGCCGGCAAGGAGGGCGGCGAGGGCAAGAAGGGGAGGAAGAAGGGG
AAGAAGTCGGTGGAGACCTACAAGGTCTACATCTTCAAGGTGCTCAAGCAGGTCCACCCC
GACATCGGCATCTCCTCCAAGGCCATGTCCATCATGAACTCCTTCATCAACGACATCTTC
GAGAAGCTCGCCGGCGAGGCCGCCAAGCTCGCCCGCTACAACAAGAAGCCCACCATCACC
TCCAGGGAGATCCAGACCTCCGTCCGCCTCGTCCTCCCGGGCGAGCTCGCCAAGCATGCC
GTCTCTGAAGGCACCAAGGCCGTCACCAAGTTCACCTCATCTTAGGTTGGTGGTGGTAGT
TGCTCGGTGGTGTTGGTAGATGTGGCTCAGTTTATCCGGTAGGGCTAGTGGTAGTAGTTG
TTGGTGAAACTTGAAATGGATCGAGTATGATCTGTGTGTAGTTGGGCTTCCGTGAGAAAC
TAAGAATCGTGTGATGCTATTGGAACATCGTTTGTGTATGGATCTGGAATGGTCACAGTG
CTCGTTCTACATTTGATTTCTGTTACGATTGGTTCTCTTGCTGCGTGAGTTGTGCTTGAC
AGGGTTCTGATAACTGTATGTGCAAAACTATGTAAGATATCTTAATCAAAATTGTTTTTC
TGCTTAAAAAAAATGGGAATGCTTTTATTAAGAGATGCAGTTCATGTCAGTACCTGATGG
AAAATTAGGTGCATTTCTATG
>Ps26_c207    nseq=81
AGATCAGACCGTTGACATCGCTTCAGCTTTTCATAAGGCCAAAACCACAGAAACAAATCA
ATTCACACAACCAAATCTAGCATTAGCAAAAAAGACAGTCGGAATCCATAAGCTGGGCGC
CCACAGTCGGAAGCCCAATCAAAAGACCAACGCTAGTTTTTCATGGCAAGTCACCAGGAC
CTGCCAGCCAGTGCCACAGCGTAAAAGGTTTTCCTCAGGTAGAATCCATCATAGAGCATG
CGGATACAAATCTATTTTAGATCATGCGGGAAGCCTCTTCAACTGCTCTGAGCAGTCTCT
GTCTTGGCTTCAGATGCCTCCGTCTTCTCGGCCTCACCAGCCTTCTCCGCAGCTTGAGGC
TTCGACACTTCTTCTTCATCATCACTCTCATCCTCGAACTCATCCATTCCCATACCACCC
ATGCCGCCGAGACCGCCCATACCTCCCAGACCACCCATACCTCCCATGCCACCAAGAGCA
GACATATCCATGCCGCCCATACCACCCATGCCGCCCATACCGCCCATGCCACCAAAATTC
GAGAAGTCCATCCCATCCACGTTGACATCACCACCGTCATCATCTTCATCCACCCATTTG
TCCCAATCAACTTTGACAAAGTGAGGTGCCCGTTGATCATCCCGAACAAGCTTCTTCCAC
CATTTAGCCTCAGCTTTCTCTACAATACAGAATATGGACCTGMCAMCCACACTTATCTTG
CTA
>Ps26_c208    nseq=123
AAGGCCAATGACACCATCAAGATCGACCTGGAGACCAACAAGATTRTTGACTTCATCAAG
TTTGATGTTGGCAATGTTGTCATGGTGACCGGTGGAAGAAACACTGGCCGTGTTGGTGTG
ATCAAGAACAGGGAGAAGCATAAGGGCAGCTTTGAGACCATCCACGTTGAGGATGCCCTG
GGCCACCAGTTCGCCACCCGTCTTGGCAATGTGTTCACCATCGGCAAGGGCACYAAGCCA
TGGGTGAGCCTKCCCAAGGGCAAGGGTATCAAGCTCAGCATCATTGAGGAGCAGAGGAAG
AGGGATGCCGCTGCCCAGGCTGCTGCCAACGCATAAATTCCTCATAATGTGCCTTGAGTT
TTTGCTATAGCGAGTTAATCTGCAAGGATATAGAACTATCTTCCCAGACTATCCTGTTTT
TAAGTTTTGCCTGATGGTTGTTGATTTGCGAACCTGTGTTTGCATCTAGCTGTAATGCAA
CTATTTATCTTATCAAGTGCGTTTTCTAGAACATGTAACTAAAAAAWWTGCGTGC
>Ps26_c209    nseq=80
ATACCAAGCAATGATAATTATTGAAGATACGCTTTGTCGCTACAAGCGTTTAATGATACA
AACTTATGAAGTTACTTGTGCCATGAAAGATGAAAAATAAAATCATAGCAGAAATCAGCA
TGTTCATAATAATTCAGAGTTGATAGATAAACTGGATGTCTAATGTTCAGAAGGCTTATT
AGAGCATTGGACACACGACAGAAGTGCAGTACCTACATCATTGGGGGGACATAACCACAA
CAGTTAGGACACACTGAAATAACGAGTCATCAACTGCATTCTGACGACACACATGACTAA
TTCCCAAGCTACCAAACTAACACAACCCTTAGTACTTAAAAACCTGGCACGAGTTACTAA
TCTTGTGGTTGCTCCTCCTCCAGTCTTTAGATGCTTCAGAACATGGCAACACGGCGCAGG
AGTGCTGCAGCTAGGCGCCCCAAACGGTGATCCCCTGCATCATGTTCTTGAACTCGCCGA
AGTCGACGCGGCCGTCGCGGTCGGCGTCGACGTTGCAGATCATCTCCTGCACCGTGGCCA
GGTTGCGCGCCTCGGGCAGGCCGAGCTTCTTGAGCACGGCCTGGAGCTCGGCGGCGGAGA
TGTAGCCGTCGCCGTCCTCGTCGAACACGCGGAAGGCCTCCTTCATGTCCCCCTCGTCGT
CSTCCTCCTCGGGCACCTCCTCCGGGATGGGGCCGAACAGCGCGTCGCCGAGCGCGCGGT
GGAGGGACTCGAAGTCCTCGAAGCGGAGCCCCGCGGCGCCGGCCGGGATGTAGCCCCCGA
CGGCGGCCTCCAGGCCGGAGCGGTCGGCGCCGAGGCCGAGCGTGTCGAGCGCCGAGGCCA
TCTCGTCGAGGGTGATCTCGCCGTCGCCGTTGCGGTCGAAGAGGTCGAACACGCGGCGCA
GGCGCAGCGCGTTGAGGCTGCCGTTCCGA
>Ps26_c210    nseq=101
TCCGTTGGTGTACCTGATCCCAAGATCAGGATACTATGATGTTGGAATGAAGAAGAAGGT
GTTGATGAGTTCCCCTACTGTGTTCATCTTGTYTCTTGGGAGAAGGAGAATGTGTCCAGT
GAGGCTCTAGAGGCTGCCCGTATCGCGTGCAATAAGTACATGACCAAGTCTGCTGGAAAG
GATGCCTTCCACCTGAGGGTCCGGGTTCACCCATTCCATGTGCTCCGTATCAACAAGATG
CTTTCATGTGCCGGGGCTGATAGACTCCAGACTGGAATGAGGGGTGCCTTCGGCAAGCCC
CAGGGGGTCTGTGCTAGGGTGGCCATTGGTCAGGTCCTCCTTTCTGTGCGGTGCAAGGAC
AGCAACGCTCCTCATGCCAGTGAAGCTCTGCGTCGGGCCAAGTTCAAGTTCCCGGGTCGC
CAAAAGATCATTGAGAGCAGAAAGTGGGGCTTCACCAAGTTCAGCCGTGCCGATTACCTG
AAGTACAAGAGTGAGGGTAGAATTGTTCCTGATGGTGTCAACGCCAAGCTGCTCAGTAAC
CATGGCCGACTTGAGAAGCGCTCCGCTGGGCAGGCTTTCCTTGAGGCTGTTGCATAAGTT
GCCTAGACTTCTACTGCGGGAATCGCATTCCAGACATTTTGCTTTAGCCTATCTTATTTT
GCTTTGTGGAACATGAATTCCAAGTGTTTGTGGTATTACAGTGCCTTGTATGAACCTACC
TATCTTGTTGAACATCGTTATGCATGGAATTTAATCTCACCTGGGTCATGGAATTTTATC
TCAAAAAAACAGCATCTGATTGGAAGTGTGCTAAATGACTAAAAAAAAA
>Ps26_c211    nseq=113
TTTTTTTTCAGAAAGAGAGAACGATGTTATTTCATGGAATCCGGAGAGGGTCAGTAAGAT
GGATCCAAGCTCCTGACCCAGTCCATCTGCTGATGTTTGGGAGTGACCTGAGCAATGTTC
CTGGATTTCGATAGCTATCTCCTAGTATACGTACCTCCAACGTCATCATCACTGGACGAT
GCTGCATTGTTGCTGTTTAATTACGTACCTTAGATGTCTGTTGTCGCATGCTTTTGTTTC
TGTTTTAAGTCCGATAAAGTGATGGCTGGATGCTGGTTTTCATGCTCCAATCCGGCCACC
AGGAGAAAAACCTGCTGTTATTAGAATGATTGCTTATGTTACTTGACCTGTGGAGTATTT
GACAGGCCTGCTGCCAGTAGTATTTTGTCGAGATGGCTTTGCAATTATTGTGTGTTCCTG
CCCTATCTGAACTTTGAATCATCTGAAAATTCAGAATGCATGGAAGATGTGGTTTGGGCT
GTGATGAACAATACATGGCTCTGAGTGTTTCA
>Ps26_c212    nseq=121
TGGTGCGAGGGCGACAACCAGCGCTGGAAGATCGTCCCCTGGTAAATGTGTGGTCTCCCG
GCGCTGCATTGGTCATCAGTCATCACCACGACCCGGAGTCCCTGCCACCTGCGGTCTCCT
GCTGCCATGTTGCTAGAATAAAGTCGTGCGTGATCGATCTGTGGTGATGCATGGTGTGCG
TCTCCGTCTGTCCGTGTTTAGTTTCCAGTCGTTTCCGTTCGTCGTGCGTCGGTCCGTCCG
TCCTGCTTCCGTGAGTGAGTGAGGGGGGCTTCTTCCTCGGTGAGCTTTGTCCGATTGAGC
ATCCGCCGTCTGTGCTTTGCTGTACAGAGTTTGAGTTCTCGAGTGTTAAAATTCTGTACT
GCGCTCGGATCATCATTTTCTTCTATCCATTTGGGTTTTATCATCCGTATCTTGTTTGCG
ACCTTGCTCTGCTTAAAGATGTGTTGTTGCTCCTGAGTACCAAAAAAAAA
>Ps26_c213    nseq=123
GCACTGAATACAGGACAGCCAGTGGTCCATTGAATTTCTCCAGGAAACAGATTGCAATGG
CTTAGCTTGACGATTAGAGTTTTCAAGCCAACAATCATATCAACAACCAAACGATAATCG
CTGATGATATGTTATAGAGACAAACAAGAACCAACAATTCTTGGACTCGATTATCTAAGC
ATCACATTGGAAGTTCCACCACGCTTAAAACACATCGGAAGAGCAATTTAAACATCAAAA
CTCATCCCTTCAAAGGCTACAGCAAGACTGTTCCAACACATCCATAAGTTCACAAGACAT
AGATAAGGTAGTGCGCCTAATCCTCCTCCTCACCCTCATTCTCAGCAATGTTGAAGTACC
GGAGCTCATAGACACTGCGATCCTTGTTAGATGCGATGACCCGGAGCCAGTCACGCACAT
TGTGCTTCTTCAGGTACTTCTTGGTCAAGTACTTCAAGTACCTCTTGGAGAAAGGCCCCT
CGGAGGTGACGGTGACCTTGTTCTTGTCGCGGGTGACGGTGACGCCCTCGCCGAGGTTGC
CGGCCTTGCCGCCGGCGACCTTGATGCGCTCCTGCAGGAACTTCTCGAGCGTGGCGATCT
CCATGATCTTGTCCTCCACGGGCTTGGTGCAGTCGATCGTGAAGGTGACGGCGCCCTTCT
TCTTGCCGCCGGCCGCGCCGCCCTTCGCCCCCGCCGCCACGCCGCGCGCCATCGCCTCTT
CS
>Ps26_c214    nseq=97
ACATAAAAATGGATCAAGCAAATAAGTTGCTTATTGAGGAAGGCATGAAAGTGGWAAAGT
AAAAAAATCAGCACAAWTAAATTTGAAAAGGCAACATCTTAGAATGCCACGTTATTATCA
ATAGATAATCTGCATCATAGCCGACATCATCTTCGGATCAAGCAACCAACTGCGACATTA
CTAACACAGAACCACTTAAAATAGTTTCATTACAATCACATTTGGTGAAACGCAGCACAT
ATAGGTTTATCATTTCCCAAGTATCATAGATATGGGACTCATTTCTTCCCACTTTTCTTC
AGGCCAGAGCCGCCAATCGCACCCTTCTGTGCCTTAGCCTTCAGCTCCTTCAACGCCTTT
TCCTCATCTTTCTTCTTCTGCAGATACGCAAGATCAGACTCGTCGTACTCCTTCTTGTCG
ATCTTGGGCGCCTTCAGCGGCTTGGCCTTCCCTCCTTGCTTCGACATGGCGGATCGGGGG
AGCGGGGCAACGAAAACCCTTAGTCTTGGTCGGGCG
>Ps26_c215    nseq=140
TAACCAATGCTGGATACAATGGACATCAAACTGAAAGAATGAWTTTTTTAAGAAACCTCA
GAAACCAGTGATCACATTCCATTTCAGTGAGACCAACTCATCCATAACATTACAAGAGGA
TTGCATAGCACGGATTCACCATCTAGTGCTAGCCCTACTGAACGGAGAAAGAACGAAACG
ACACAGCACCAGCAGTAGAACACGCGCTCACGCCCTCTCGCCCCTGATGCGGCGCGCGAG
CTGGATGTCCTTGGGCATGATGGTGACCCTCTTGGCGTGGATGGCGCAGAGGTTGGTGTC
CTCAAAGAGCCCCACCAGGTAGGCCTCCGCGGCCTCCTGCAGCGCGGCGACCGCCGAMGA
CTGGAAGCGGAGGTCCGTCTTGAAGTCCTGCGCGATCTCCCGTCACAGGCCGCGTGGAGG
GGAGATCGCGCAGGACTTCAAGACGGACC
>Ps26_c216    nseq=100
ACTTACGAACGCACCTAACTTCCCATCACAACAGTATCACACGAGCAGATAAGCAACCAA
AGAGCTTAAAGGTAGCAACATCTAACTTTAATTTATCATTCGCTTAAGATTTCATTGGTG
CGAGAACATAAATCATCATCCATCACAGGCAGACCAAAACACTAGAGAATTCAGGCCAAA
ACAGATAAGTTCAAGACTCAATTGCCACAACAGCAACCACTGATCTAAAACAAGTTTGAC
ATAGTAGCATGATAACGACGAGATGAGATACGCGATCAAGAGGCAACCCGGCCGGGGAGC
CTAGGCGCGGTCGCGGCGGGGACCACCGAACTGCGGGCGGCCGCCGAAGGCTGGGGCGTT
GGTGCTCTCTGGCTGGCGCTCGACGCCGGGGAGGTCGGCCATGCCGAGGGCGGCGAGCAT
CTCCATGGTCTCCTTGTCGACGCGGATCTCGTCCACCTCGAGCGCA
>Ps26_c217    nseq=76
TTTTTTACAATAAATAGACAAGTTGCCATTGCAATTACCATTGTCTGAAAATCTCATAAG
TGACAGAGTTTTTCACATTCTTGGGCGCAAAACAGCAAAAGTGTACCAAATCAATAGAAC
ACTTATTCAAAGAGGATACAATGCCCTATCAAAGAGTTCCTAACTTCACATTCTTGGGCG
CAAAAGTGGATCTTTTTAACAGAAACACTTCACCTAAATAGGATAAGATGCCTACCATCT
GGACTACCAGAAAAGGGAACTCTCACTAGTCACTACAATGCAACCATCATCACTAAATCA
CTGAAGAGGGGGCCAACTGAAGCAGCAGCAGCAGCCGCCTGCCGTCGCAACAAGTAGTAC
GTACGGCGAGTCTCTAGGTGGTTCTGGCAGTACTACTGGTTATCTTAGCGTCTGTTGATT
CGTCGTTCTGGAGTCGTTAGTGCATGTCTTGGGTTTGGAAGGCTGGGTAAGTGAGATAAT
TAGATGCAAACTCTATCTGGTGTGAGATCTTAAGTTCGGTCGTCAATGGTGGTTGTTAAT
TCTGTGAATTCGGTTTAATTTGGTTTGGAATTTGCATGTTCGTCTGCGTATGCCGTGTGT
TGGTGTATTACATGAACCTGCAAGGCTGCAAGTAAATTAGTAAAACAGGCTTGTGGCAAA
GGCTATTTACCGAAAAGTTTCCACTGATCAACACGCAGGTGCAGTGCCTTTTGTGTTAAA
>Ps26_c218    nseq=94
TTCCGTCGCGTGCTCGCTCGCCAAGCAGGCCTTCGATGAAGCCATCTCGGAACTGGATAC
TCTTGGGGAGGAGTCCTACAAGGATAGCACCTTGATCATGCAGCTTCTTCGTGACAACCT
CACCTTGTGGACCTCTGACATGCAGGATGACGGTGGTGATGAAATGAGGGATGCGAGCAA
GCCCGAGGATGAGCAGTAGCCATCGATCCAAGTGACTGCCATCTCTATCTCTTAACTCTT
TGGGTAGTCGTGATGCTTGTACAAGGACCATTTTCGTGGCGTCCTTTATCATCGGGTCTG
CTTACCTTTCCTTTTGTTATATTGCTATATTTGTGATCCCCATGTATTGCTTTACTTTCC
CTCCTGGAACCCTGTTAGTGTGTGGGGGAGAATAACCTAAGCCTGCCTTTTAACTAGTAC
AAGGATTGTCAACTCTTATGTACTATGATTGAATGGTTATGCATGTTCCATATAGTATAT
CCAGCAAATCCTAATGATGGGCTTAGGTTGTGG
>Ps26_c219    nseq=137
AGTCATGGGATCAAGAACCACCCTGGGCAGATCGGCAATGGCTATGCCCCAGTGCTGGAC
TGCCACACCTCCCACATTGCTGTCAAGTTTGCGGAGCTCATTACCAAGATCGACAGACGA
TCTGGTAAGGAGCTCGAGAAGGAACCCAAGTTCCTGAAGAACGGTGATGCTGGTATGGTG
AAGATGATTCCCACAAAGCCCATGGTTGTGGAGACATTCTCTGAGTACCCTCCTCTTGGT
CGCTTTGCTGTTCGTGACATGAGGCAGACGGTTGCTGTTGGTGTCATCAAGAGCGTGGAG
AAGAAGGACCCCACTGGTGCCAAGGTTACCAAGGCTGCTGCCAAGAAGAAATGAGGGGTC
TGAGGGTTGTTATCTACTGTTGCTTTTCATCTACCTAGTCTTAGTGCTATTTTAGGCCAT
TGTTCTTGCAGCAGGGCCTTGCAGTTGTGTAACTGTAATTTCTGCTGGCAATGCGCCTGA
CTGTCTGGTGTCGCTGTAAACGCTACTGTTATTGTGGTTGTGAAACCTGGCTCCTTTGGC
GGCTGATTCATATCACTTATTGGCTGTGTTCTGGAATGCGATTCTCTTAGTAAATCATAG
CTTGCATTTGTTGTGCATTGTCAGTGAGTTATRAAAWRTTCTGTT
>Ps26_c220    nseq=58
TTTCTTTAGCACAAAGGAATTCAAAAGTGCAGAAGAAAGCTGTGAACATACAACCAAGAC
AGCCCACWWKTTTTCTGGTAAAATGACTACACAAACTCATCTGATGCAAATGACAGTGAT
CAAAACGTAGCAAAGCTACTTGTTCAAAAGAACATTACAGATAGTAAAGGTACATCCAAA
TCACTCTGCATTAACTGCAAGACAAAACGGCAGTCCAGAAGCATACTCATAACCAAACAC
GCCTATATCATCAACGGCCACACCACCTCCCAAATAGACGACCACATAAATAACCAACAG
TGGCAACGCAGCTCTAGTTCTTGCCGCCAATATCCTTCAGACCACAGATCTGCTCCCTCC
ACCCCATGGCAGACTGGATTTCTAAAGCATTGTGGAATTGTACCTATTCAGTCTGTACTG
TACCTGCTTGTTAAGCAGTTGAACTGCACTTTGGGGTAATGTACGATATGCTTCTTAAAA
>Ps26_c221    nseq=79
TCCAGTAGCAATTAATTCTGATAATATTATCTAGTTGTCTATAAACATGTAAACAAGTAT
CTTGAGCACTTAGCTGTGTGGCCCGATGCTCAGACCCATGTGCTGTTTCGGTGTCACAGA
TGTTATCGTTTTATCTGGATTCTGGAGGTGTTTTTAGCCCATACTTAGCTGCTATGTTTG
GAGATGTTTAATTATGTTGAGGTTTTATGTGGTTTCAACTTCTGTTTGCCATCAAGCTGT
ACCTTTCTTTCCCTTCCTATGATTTGCCAAGTTCGTTTGCATAAWCTGCCGAGTTGCCTT
TCTATGGAAAAATATGTGGAGGTTAGAGGTGGATCAGATTTTAAATGACCATGGGGTTAT
TTCTAAAAA
>Ps26_c222    nseq=147
TGGAACATAGAAAGATAGATGCCATTATGCAGTTACTCATAAGAAGTTCATAGCAAGATC
ATCAGGAGTCGTCACCACCATGAAACCAGAACAGGGCGAACCGAAAGGCAAACAGGGCTG
CCATCAGACATCAYCGACTTCGAGTTCCTGCCCCCAAATCAGCCGAGGAGAACAGCAAGG
AAGTCGCCGAGAAGAAGAGAGAGATGGCCCGTACCAAGCAGACCGCCCGCAAGTCCACCG
GAGGGAAGGGCCCCCGCAAGCAGCTCGCCACCAAGGCTGCGAGGAAGTCAGCGCCGACGA
CCGGCGGCGTGAAGAAGCCCCACCGCTACAGGCCCGGTACCGTCGCCCTCCGCGAGATCC
GCAAGTACCAGAAGAGCACGGAGCTCCTGATCCGCAAGCTCCCGTTCCAGCGTCTCGTCC
GCGAGATCGCGCAGGACTTCAAGACGGACCTCCGGTTCCAGAGCCACGCCGTGCTCGCGC
TCCAGGAGGCCGCCGAGGCGTACCTCGTGGGTCTCTTCGAGGACACCAACCTCTGCGCCA
TCCACGCCAAGCGCGTCACCATCATGCCCAAGGACATCCAGCTCGCCCGCCGCATCCGCG
GCGAGCGCGCGTAAGCATCCGCCTTTGCCGCCGTTCCGCAGCAATCAGGAGGGGGAGGGC
AGGGGAGGAGGTCAAGATGGAATCGGCTTGTTGATCTCCTCCTTCCGAAGCGTCGTCTAG
CAGATCTGAATTAGCAGTATTAGTTGTCGGTGTCTCGGTTTAATTAGCCTAATGTAAAAA
TTGGTTTACAAGTCTATTTTGTGCTTTTGCTGCTATTTGAAGCTTGGCTTCGGGATGTGA
GCAAGCTTTTGTTAAAGACTTAATTCGTGGTGTTACTAGAAGTGAAATTACATTTTTCTT
AATCCAAAAACTTATCTKCAAGGAATTGCAATTCAACATTCTGTCAATGTAAAGCTTCTA
GAACTGGATATGTAAAGTTGGCATGCCTTTTGTTCTGCTCCCTTGTATGCACTAGGAAAC
GGCCCAAGATTTGGAGTAATATAGTAGTGAGGATACATTCTGA
>Ps26_c223    nseq=85
CCTAGGTGGGCAGAAGTACAGTGAGATTCGCAGACCTGTCTATCTCAAGAGGGGTGACAT
TATCAAGACAATCCCAGACTTCTGGCTGACAGCGTTTATGAGCCATCCTCTACTCAGCGA
GCTTCTGACTGAGGAAGATCAGAAGATATTCAAGTACTTGGATTCTGTTGATGTGGACGA
TTCTGATGTCAAGGCAGGATACTCCATTCATCTTAACTTCTCCGAGAATCCGTACTTTGA
GGACACAAAGCTTACRAAGACCTACTCCTTCGCTGATGATGGAACAACCACAATAAAAGC
CTCTCAGATTAAGTGGAAGGAAGGAATGGGGCCTGTTGGAAATGGTGTCAACAAGAAGGG
CGCTAAGCGCCCATTGGTAGAGGAAAKTTTTTTCTTACCTGGTTTAGGTGATACAGAGCT
CAAGAGTCTTGCTGATGGTGTTCAAGATGAGGTGGCTGAGATCATCAAGGAAGACCTGTG
GCCTAATCCTTTGAAATACTTCAACAATGAGGTTGAAGATGAGTTTGAAGGAGATGAAGA
CGAAGATGATGATGAATGTGAGGAGGAAGGCGAGGATGATGAGAACTGAAACCCTGGAGG
GTTGCATCTGGATGGATTCTGAAACAGCATGCCGCTGTTGGTGGGGGGACTGTGGCTCTG
AAGGGGGTGGAATTATGTGACCCTTTTGCGAGTTTTTTTTTGGTTGCTTGACTTAGCTGG
GACTCACCGTAGGGAACTGTTTAATGCCTTATGAAGTCAACCAACTTGAAAGGAGACCTC
TATATCATAATCTGGGGTATATCTATGATGACGGCAATTTGACCTAGAAAAAAAAAMGAC
ACGCTCCCTTCTTCACCTTGCCGGTGGCTCC
>Ps26_c224    nseq=79
GTCTTACCAAGCTCACCAAGTCTCAGGCTGACTACATCAKCGTCCCGGTTGAGGGCCCCT
ACAAGCCTGCTCACTACCGGTACTAGGCTGCCCAGCACGATGAGAAGCTCGCTTGGGCTC
GCTTGGCTGGCCGGTTGTGTTGTGTGCCCGTATGAAGTTCGCTACACCGGCTGTTCAGTT
AACTTCTCCATGGATATCAAATGCGCCATTGGCGTAGGAGGGTCATCGCTTGAGCCTGGT
TGAGTGGGGAGAGAGGGAAGAGCTGTTTGCTTTTGCAGAAAGAATAATGGTGTAATTGGT
CGTGGGGTGAGGCTGTGTGCGTTGCCAGAAACTATACTGTTTCTGATTATCATTTGCAAG
CGATTTATTCTAGTTATGTTTCTTTCATGAATAACTTGCTTTTTTCAAGAGCATATTTAG
CCAGATCCTGAGTTTTGCTTACATCTGGTTTGTTGAGTTCTTCTTGTGTTGATGTAGTGC
TCTCGGTTCATTGTCTACTATTCTCGGTTCATTGTCTTCTATTGTGTGGTTGAAAAAAAA
A
>Ps26_c225    nseq=35
TWCAGGGTGGGTACAATAAGCTTGTTTTCGAGGGAGCTGGGTTAACATTATTCCCATGTG
AGTCATGGATATCAGTATTGCCAGGGTCTGTGTAACAGGATTATACTTGTCAACCTGAGT
CTGGATTTTTGAGAAAGCTACTCTAGGGTTTGTTCGTTTAGTTTGGTGTGTTAAATCTGG
CTACTGTATAGCCCGAGCTGAAGTGTCTGCAAGACATTCCTGAATGGTTTGGTTTTGAGT
TTCTTCAGGAATGGTCCGGAGTTGTAAACCTTTGATGGTTTCCTAGTGTATTGCTCGTCT
TAGCTTTTCCGTGGGCTCGTACTTGTTGCCCAAAGTATATTGCATATTCTATGAACTGCC
ACTTAWMAAAA
>Ps26_c226    nseq=40
AAGAAAACACAAAACAAAATGCATAAAAGGATAACTAGACAACTCCCCACAAATACGTTT
AGCAGTGCCCAAAAGGGCAAACATAGGTATTAACAAGAGGGTTCCTAAACAACAGACACA
TAGCACACCGCCAGCAGAACTTAAAAGTTCACACGATACCAATCACGATAACCACAGACA
AAACTTACACGATACTGAAAAGGTATCTAGGTATCACAAAAGCAGGCACAGGATTAACCA
CCAGGAACATCATTTCTTCTTGGCAGCAGCCTTGGTAACCTTGGCACCGGTCGGGTCCTT
CTTCTCAACGCTCTTGATGACTCCCACAGCAACCGTCTGCCTCATGTCACGGACAGCAAA
ACGACCTAGAGGAGGGTACTCAGAGAAGGTCTCCACCACCATGGGCTTCGTGGGAATCAT
CTTCACCATACCAGCATCACCATTCTTCAGGAA
>Ps26_c227    nseq=94
TTTTTTTTTAGGTTCAAAATAATTTTGTTACATTTTCATTCAGTGCACAGTGCAAAACGA
AGCATAATAAACGAGAGGTGAAGACGAAAACCATTTTTTAGGTACCGATCCGCAAATATA
GTTACCACAGAACCATTCATAACTCACTCACAGTAGCCAGGTTTACCAAAATAAGAGTAC
CGTTTACAGTGACAATAGACAATAGGACGCCAAGCAGATATTACAGTTGAGCACAACTGC
AAGGCCCTGCTGGAAGAACAATAGCATGACAAAGCTTAAAACAGCAAGACTACTAAGATA
GATGAAAAGCAGCAGACAATAACGCTCTCATTTCTTCTTGGCAGCAGCCTTGGTAACCTT
GGCACCAGTGGGGTCCTTCTTCTCCACACTCTTGATGACACCAACAGCAACCGTCTGCCT
CATGTCACGAACAGCAAAGCGACCAAGAGGAGGGTACTCGGAGAATGTCTCCACAACCAT
AGGGMWTTGTGCTGAG
>Ps26_c228    nseq=122
AAAATCAGCAATCGTGACTAGTAACAAATAAGAGAACAATAAGATCACAGCAGTTTGACA
GATGACAATGTGCAAAGTAATAAAGCTATCTGAAACTTTCACAATAGAAACCAACATGGT
AAATCTCCAGTACAGGAAAAATTCCGACAAGCCAGCAGCATGTTCATGCAAAATTGCACT
TGAGAAAGCTAAAGGATAGGGGGTCGACTGATCCAACACAGAACATGAGGGTTCTTCAAC
TATAGCTTAGGTAGGCATTCAAACATCTCTCAAGCTCCATCACAATCTTATGCAGAGGTG
GCAGCAGAAGCCTTGGCTGCGGAAGAAAGCTTGGACCTCCTCTTCGCCAAGCTCTCGCTC
CGGCGGTCCCTCTGCTCCTTCAGCCTCTGGGCAAGCAGCTTCTGGTACTCAGCAGCATCA
GCCTGCTTCTTGGCAATCCTCTTCTTCTTCTCTGCAATTCTGGCACGCTTCCTCTGGAGA
GTCAAGGGGGTCACCAGACGCTGRATCTTAGGAGCCTTGCTCACCTTCTTGCCATTCTTG
GTAGTGAATGTCCGGCGGTAGGTGTTCACATATTTGCGGACATCATCATCCTTGGAAAGG
TTGAACAGCTTCCTGATCTTGGAGGCCCTCTTGGGTCCCCTCATCCTGGGCTTCTCGGTA
TCAGTCAGACCAGGCAGATCATTGTCACCCTTCTTGACGATCACCAAGTTGATAACAGAT
AGGTCCTGGCTAACAATGCAACCACGGACAGACTTCCTCCTGCGCTCACCATCACGCCTA
CCATAACCACGGAAGCATGGAGTACCCCTGTGGAGCAGAAGGCGGACACGGCCAGAAGTT
AGCACTCCTTGTTTCATGGGGAAACCTTGCTTGTCACAACCACCCATGATCTTGAAGACG
TAGCCCTTGAACTCCTCACCCAGCGCATCACCAAGGACCTCCTGGGAGATCCTTTTGTCA
AAAAAGGCACGCAGCTTCTGGTCGTCATCAATCTCAAGCTTCTTCTGGCACCCGGTGGTC
GGGTTTGCGATGTTGAACTTCATGGCGGCGTTGCAGCGCGAGCTCGCGGGCGGCGAAGA
>Ps26_c229    nseq=195
TTGACGAAAAAGTAACAATCACATCAAACGGACAAATGCATCGAAGAACATTCATGCTAC
GAACGAACGAACGAAAAACATTCGAACAACACAGAATCATCAACACAGAGKTTTCCAGGC
ACATAACTGAGTTCGATAGATTACCACTCCATTCATTCCACGACAGACAGAGAGATAGTT
CGAGCAGTGCCACCCATGACCATGGCTGCCTTACAGCTTGATTGAAAAACAGGAAACACT
CCGTCCGACGACTCCGACACAGATCCATCACCACTTCTCCATGCGCCTTCTTCTTCCTCC
TACTAGGACGACACGACAAGACCGACGCGACTCGACGAGAACGAAACCACTACTGCAACT
ACTGATAGATAGATGTAGATAGATAGGCGGCTTAAGACTTGATAGCAGGAGGGACTCAGA
CCGGATCCGACGCTGCGCGCCTAGCGCCTGTTGGGGCACTCGCGGCTGCTACAACTGCGG
TGGC
>Ps26_c230    nseq=188
GCACAAAATTAATCACATGATCAATTACTAAACCACAATTACATGCACGCAACAKACCTG
STTGATCCTGCCAGTAGTCATATGCTTGTCTCAAAGATTAAGCCATGCATGTGCAAGTAT
GAACTAATTCGAACTGTGAAACTGCGAATGGCTCATTAAATCAGTTATAGTTTGTTTGAT
GGTACGTGCTACTCGGATAACCATAGTAATTCTAGAGCTAATACGTGCAACAAACCCCGA
CTTCCGGGAGGGGCGCATTTATTAGATAAAAGGCTGACGCGGGCTCTGCTCACTGATCCG
ATGATTCATGATAACTCGACGGATCGCACGGCCTTTGTGCCGGCGACGCATCATTCAAAT
TTCTGCCCTATCAACTTTCGATGGTAGGATAGGGGCCTACCATGGTGGTGACGGGTGACG
GAGAATTAGGGTTCGATTCCGGAGAGGGAGCCTGAGAAACGGCTACCACATCCAAGGAAG
GCAGCAGGCGCGCAAATTACCCAATCCTGACACGGGGAGGTAGTGACAATAAATAACAAT
ACCGGGCGCGTTAGTGTCTGGTAATTGGAATGAGTACAATCTAAATCCCTTAACGAGGAT
CCATTGGAGGGCAAGTCTGGTGCCAGCAGCCGCGGTAATTCCAGCTCCAATAGCGTATAT
TTAAGTTGTTGCAGTTAAAAAGCTCGTAGTTGGACCTTGGGCCGGGTCGGCCGGTCCGCC
TTTCGGCGAGCACCGACCTACTCGACCCTTCTGCCGGCGATGCGCTCCTGGCCTTAATTG
GCCGGGTCGTGCCTCTGGCGCTGTTACTTTGAAGAAATTAGAGTGCTCAAAGCAAGCCAT
CGCTCTGGATACATTAGCATGGGATAACATCATAGGATTCCGGTCCTATTGTGTTGGCCT
TCGGGATCGGAGTAATGATTAATAGGGACAGTCGGGGGCATTCGTATTTCATAGTCAGAG
GTGAAATTCTTGGATTTATGAAAGACGAACAACTGCGAAAGCATTTGCCAAGGATGTTTT
CATTAATCAAGAACGAAAGTTGGGGGCTCGAAGACGATCAGATACCGTCCTAGTCTCAAC
CATAAACGATGCCGACCAGGGATCGGCGGATGTTGCTTATAGGACTCCGCCGGCACCTTA
TGAGAAATCAAAGTCTTTGGGTTCCGGGGGGAGTATGGTCGCAAGGCTGAAACDDACTGA
GAAGAAAGAAACATGGGCATAATTGTGAATAAAAAAATAATAGAAAAAAA
>Ps26_c231    nseq=45
AWTTTAAAGCATATACGTGAGACACAATCTACTTATTTTTTTTTGATCTATATCTCGTCT
ACTAGTGTTTATAATACTTCAGGAGCTAATGAAACTATTTTAGTAAAATTCAATTCTCTC
AATTCTTCGGCAATCGCGCCAAAAACTCGAGTTCCTTTTGGATTTCCTTTTTGATCAATG
ATAACTGCTGCATTGTCATCATAGCGTATTATTATACCATCTTCGCATTTGAATTCTTTA
CATGTACGTACAATTACAGCTCGAATTACTTCTGATCTTTCTAGAGGCATTTGGGGCACT
GCGTCTTTGATTACAGCAACAATAACATCACCAATACGAGCATATCGCTGATTACCAGCG
GCTCCTATGACTCGAATACACATCAATTTTCTAGCTCCACTGTTATCTGCTACATTTAAA
AGGGTCTGAGGTTGAATCATATTATTTTGATTTCAATTTGTTATTTCAATGCAAAAGGAT
GAAAGAAAAT
>Ps26_c232    nseq=81
GCGTGTCTCAGAGCTCGGCAAGCTGCTGTCKGGCGTCACCATCGCCCACGGCGGCGTCCT
CCCCAACATCAACCCGGTGCTGCTGCCCAAGAAGGCGGCGGAGAAGGTGGCCAGCGGCGG
CGCAAAGGAGCCCAAGTCACCGAAGAAGGGCGCCAAGTCCCCCAAGAAAGCTTAGAAAAG
CTTAGAGGAACTCCATTAAAATGTTTATGTGTGGTACTAGTTCTAGATCTGTAGATGGGG
TGGCTTCTGATGTGGTGTCGTTGTTGTGTGTGGCTTTGTGATCTGCTCATTCAACCAGAA
GAAATTAGAAATCGGAGTTCTTTGCTTGCTTAGTGATCTTCGATCTGTGCATTTTAATTG
GGAGATTTTCAGCAATTCGAGCTCGTTATGTACCATGTGTTCATGTTCTGTTTTCTTGTC
CAGATTTGCAA
>Ps26_c233    nseq=69
TTTTTTTTTTTTTTTTTKWTACAATAATCCAATACTCATCCCATATATCAAAGAAGTGCA
GGCCAACATGTCTTTCTTGTGATGACAGAGGATAAGCGGTAGCATGCAGCATGCTACCAC
GGAGGTACTCACTACATACTCAGCATAACATACGCGAATAACAATAATCAAACATATGCA
AACTCCAGCTTAAAGCAAACTAGGAGATCCAGAGGGTACAACAGGCGACAAGGGTCCAGA
CCACCTTACTCGTCATGGATCGCCTCCTCCTCATCCTCGTACTCGCCCTCCTCATCAGCA
GTGGCATCCTGGTACTGCTGGTACTCGGACACCAGGTCGTTCATGTTGCTCTCAGCCWSA
CGKCGTCCACCCAGAACCCGAACCGGAA
>Ps26_c234    nseq=40
TTAGGWCCACCCTGAACCTGAACGCCATGAACAAGCTCAACACCAAGAAGCCGTGGTCCC
TGTCCTTCTCCYTTTGGCCGTGCCCTTCAGGCGAGCACCCTCAAGGCATGGGGTGGCAAG
GCGGAGAATGTGGAGAAGGCCAGGGCTGCCTTCCTCACCAGGTGCAAGGCCAACTCAGAG
GCCACCCTCGGCATGTACAAGGGTGATGCCGCTGTCGGCGAGGGTGTCTCGGAGAGCCTC
CACGTCAAGGACTACAAGTACTGATCTGCCTCCCCTTTTGAACCTGCCTACAATGATTTA
GGTTGAGTGTGGTTTGCCCGTCTGAGCTCCATGTTTGGACATTGAAACTCTCATTTTCAT
AATCCTGAACTCTTATGCTTCCCTTTGCGGATGATGGTTGGTTACTTTTTATATTTGTAT
ATTAGTCTTTTTTTGGTGCTAATCTGTGTCCTGCCGACAGTAAATCGAGCAGCCGTTTTT
TCTTCTGTCGTCGTGCTGTGGTTATATAATTGAAAAGAGAAACCATTTTATGTCCAGAAG
TTTTGACAGG
>Ps26_c235    nseq=60
GCAAACGTTGGTGCCCATGATTTTTGAAGAATGAACAAAACAAAACKTTTTTTCACAGAA
TAAGCCAGACATCTACTATTGCTGCCAGTGCAAATGGGTGTAATTAAGATGAAAGTATAG
AGCGCCCAGAAAAGGATCCAACTGCAGTAGTACAGGCAAAACTGACAAACATTCTGGTTT
CTTCTAGTTCAAATCCAACCACAAGATAGACTTAAATAGCTCGAGCTCTAAAGAGGGGCT
AAGCTCTTGTGAGATGCTTAGGA
>Ps26_c236    nseq=119
CCGCCTCCCTGAGGTTTGAATGGTGCTCTGAACGTGGATGTGAACGAGTTCCAAGACCAA
CCTGGTGCCCTACCCGAGGATCCACTTCATGCTTTCATCCTATGCACCAGTCATCTCTGC
CGAGAAGGCCTACCATGAGCAGCTGTCTGTTGCTGAGATCACCAACAGTGCCTTCGAGCC
ATCCTCCATGATGGCCAAGTGTGACCCCCGCCACGGCAAGTACATGGCCTGCTGCCTTAT
GTACCGYSGYRAYGWGGTGYYCAAGGATGTCAACGCAGCTGTGGCCACCATCAAGACCAA
GCGCACCATCCAGTTCGTGGACTGGTGCCCCACTGGGTTCAAGTGCGGYATCAACTACCA
GCCCCCCAGCGTTGTGCCTGGYGGTGACCTGGCCAAGGTGCAGCGTGCGGTGTGCATGAT
CTCCAACTCTACCAGTGTGGTGGAGGTGTTCTCCCGCATCGACCACAAGTTTGACCTCAT
GTACGCCAAGCGTGCCTTCGTCCACTGGTATGTGGGTGAGGGCATGGAGGAGGGTGAGTT
CTCTGAGGCCCGTGAGGATCTTGCTGCGCTTGAGAAGGACTATGAGGAGGTCGGTGCTGA
GTTCGACGAGGGTGAGGAAGGTGATGAGGGTGATGAGTACTAGACGATGCTTCCTGCTGC
TGTGTCAGGCCTGTGTGCTGCAGTTATCCTATGATCTGCCCGAGTGGTTATCTTTTGTTG
TGTGCTGGTTTGAACTATTATCTGTCGTTGTGGTTCGTTTACAACATCTCATGTTGTAAG
ACTTGGTTTAATCCTGCTTTGTTTCTGGATTAATAATAATCCTGTTATGTTTCGTGAGTA
TTTGGTATTGATATTTCCAACTCTTGATATTGCAAAAAATAGCTGCTTTTTGTGCAATAA
ATTACTAAATTCTATT
>Ps26_c237    nseq=106
TGTAACGTAAGAGGTACTGATATKTTTAGTTTGATTTGACTTCAATTGCACATTCATAAT
TTGTAATCGCGTTACAACATAACAATTGACATTACACAGCACGCCACATAAACCAATAAA
CGAATAACAAAATATTTCATCCCATCCTCACACACATAGTTCTATCAGTAGAACAACACT
CGACGCAACTAGTTTTTTCTCCTCCCAAGAGAACACACGGTTGGTTCTCAGTTCATCATC
TCCTCGCGACCCATAAGCGAAGGCCGGAAATATCACACGCTTCAGACCTGGAAGGGCCAC
GGCCAGGTGCTGGCGCCGTCCTCGCCGCCGACCTTGGCGCTGCGGCGCATSGGGTTGCCG
CCGCACTCCCTGTCGACGTAGGAGTAGTACCTGAGGACGAAGGCGAGCGCGAGGGCGACC
CACTCGAGGCAGAAGATGGCGACGCCGAGCCCGCCGACCATGCGGAGGATGACGGCGCCG
TCCTCCTCGCGGACGTACGACTTGAGCCCGTCGGAGAGGAAGTCKGCGGTGCGGGAGAAG
GCGAGCACGGCGGCGGCGCCCTGGAGGATGGAGACGACGACGGTGGCGGACATGTGGACG
GTGTAGCAGCGGCCCCGGGGCGGGTCGGGCGCCGCGATGACGGCGCACCCGGCGACGGCG
GCCGCCACGGTGAGCGCGTGGAGGAGGATGAGGAGGAAGCCGTCGACGGAGGGGACGAGG
CGGAGSGASAGGGTGAGGAACCCGCAAMCGGAGGCGCAMYCCAGGATGAGGTAGTTGGAG
ACGAGGAACGCGCGGCGCGCGCGGCGGTGCTGCGGGGAGGCGGAGTCCCTCGCCGGGGGA
GCGATCACCGACAGGCCGCCCATGGTGGTGTTTCTCTCTGGCGCGCGGGGGACGGCGGCG
GATGAGGACTGAGGAGGGCGAAGGGAGSAGGAAGCCGTCGACGGAAGGGACGAGGCGGAG
GGAGAGGGTGAGGAAGCCGMGGATGATCTGGCATCGGCGGGAGAGCCCGCTGTCGCCGGC
GAGGTCCTCATACGGCCCTTCCTCCTCGATGACGTTGCACTCGGG
>Ps26_c238    nseq=122
AATGCTTAAGCATCACTCACTCCGTACCCCACAAGATGCACCCTTCATGAATTGAGCTAT
GCTTAATTTCCTTATTAATCCGGAAACAGACAAACATTAACCCCGAAAGCAGCAGTTCCA
GGGATCACAAAGCAGCAGGTGCTCGGTCTGTGTACCGTTGGATCACAAAGCAGCTTGACG
AGTAGGAAACCAAAAGGTGGAGCATGATGATAAACACTCTACGTGCAGCAAAACACTGTG
GGAATGCTTGCAAAACATCTCTACCACACCATCTTGAGCACGAACGCACATACACATGCA
TTGAACTAGCTACCATGGAACTGGCGGTACACGTACGTCACTGGATCCGAACCACACACA
ACAGAGGACACCTACTAGTCTACTACTGAGCCTCCAACGTACGCAACGAACACCAAGCCC
AAACTTTTACAGACTCCGACCTCGCTCTCTGCCCTGCAGCCACACACACGCACACGGACA
TGCTTCACACACAGCTACAACAACGAAAGGAACTTGTCAACTTGGGACACGTTACATCGC
GCTCCACTCGCGAACCACAAGCCCATGCACCCTGCACGAGCCCGACGTGGCCACGGCCTC
AAGGAGTGACGCCGCCAGCGCCCCCGCCGTAGCCGCCGAACGGGGGCGCCACCACCGAAG
CCGACCGAAA
>Ps26_c239    nseq=62
TTTTTTTAGTCCAGTTCCYTTTGAGAAATATTTGGCCCAATGCTCCTTCCACATATGGGA
GTCAAGCAGGAGTGTCCCTTTTTTTTTACAAAAAAGTGCATGAGCATGGTAGCTATATTG
CCATACAGTACTGTTACCATCGACTTTCAACAACAAGGTAAAACATCACGAAATCGGAAA
AGTTTGGTGCAACACAAGTTCAACATCGAGACAACAACGCAACATAACATAAAATTCCAC
TACAACAGACGATTTAAATGGTCCATGAAACTGATTAGCAGCAACATCACCTCAGTTCTT
GATCTTCTTCTTGGGCCTCAGCTGGTTGCTGTGACCACACTTCKTAKCATTGCGGCAGTT
CACAGCCCTCGCTGCAGGCGCTCGCTCGCAAGTAT
>Ps26_c240    nseq=97
AGAGGGGACAACTACTACTGCTACTTTTTTTTGAAGGTAGAACCGAGGGTTTTCCATTGA
TAACATGAACTAGACATCACAGCAGACGGACTAGAGACTCGAACACCATGAAGAGTTGGG
CACAACCACCACAGAACACAGCATCGATACAGAGAGCACTGACTACTACACTATGACCAG
AACAAACCACCACCACATGTAGTTCGCCACCAGAAGAGGAACCGATCTAGCCGCCGAAGC
CGTAGAGGGTGCGGCCCTGGCGCTTGAGCGCGTAGACGACGTCCATGGCGGTGACGGTCT
TGCGGCGGGCGTGCTCGGTGTAGGTGACGGCGTCGCGGATGACGTTCTCGAGGAAGATCT
TGAGCACGCCGCGGGTCTCCTCGTAGATGAGGCCGGAGATGCGCTTGACGCCGCCCCTCC
TCGCCAGCCTCCGGATCGCCGGCTTGGTGATGCCCTGGATGTTGTCGCGGAGCACCTTGC
GGTGGCGCTTGGCGCCGCCCTTGCCCAGACCCTTGCCGCCCTTGCCGCGCCCCGACATCA
CCGGAAACAGGGAGGAGCTTCGCTCGCAGCAACCGCTCGGAGGAGTTGGAATCTGGAGGA
AGAGGGAGCGAGTAGGAA
>Ps26_c241    nseq=117
TTTTTTTACGCACTGCAACTCCACACTTAGATATTAACGAACGATCAGTGCCAATGAAGC
ACACAATCCGGCAGCGCCCAAACAGCACAGTTAGTCAGCAGCAACATCACACTTTTTTTT
CACGGTCAACACGGTACCAACATTAGACGATAGTATTCGACACTCAGTAATAACACCAAC
GAAGGTAACAGCAAACACAGAGGGGCAGGAGAGAAACTAATAATCCACGAAACAAGCCTA
CTCAGATGTCCTGAACATGAAACCACATTAAACCACTACTACGACAAGACTTCCATTTTT
ATCACAATGATTTGAGGGATTAAGCCCTCTCGCCACGGATCCTCCTGGCCAGCTGAATGT
CCTTTGGCATGATGGTCACACGCTTAGCATGGATGGCGCACAGGTTGGTGTCCTCAAACA
GACCAACAAGGTAGGCCTCAGCAGCCTCCTGGAGGGCAAGCACAGCATGGCTCTGGAAAC
GCAGATCAGTCTTGAAGTCCTGTGCAATTTCCCTAACAAGCCTCTGGAAGGGCAGCTTCC
TGATCAACAGCTCAGTGCTCTTCTGGTACTTACGGATCTCACGGAGGGCAACAGTTCCAG
GGCGGTAGCGGTGGGGCTTCTTCACTCCTCCAGTGGTGGGTGCTGACTTACGGGCAGCCT
TAGTTGCAAGCTGCTTCCTGGGAGCCTTCCCTCCCGTGGACTTACGAGCAGTTTGCTTGG
TACGGGCCATCTCTCCGGGCTGCTTCGCTCTCTTTGCACGCTTCGAATCGGGGTAGGCGC
CGCGCGAGGAAGAGGGAGGCCC
>Ps26_c242    nseq=114
TCRGTTTACGGCGGCATCAAGGGGAAGCTTGGCGTCGAGGATGCCCCTGAGCTGCAGCTC
AACCGCATCCGCATCACCCTGTCCTCCAAGAACGTCAAGAACTTGGAGAAAGTTTGCGCT
GATTTGGTGAAGGGAGCCAAGGACAAGCATCTGAGAGTTAAGGGACCTGTCAGGATCCCT
ACCAAGGTTCTCCACATCACCACCCGSAAGTCYCCTTGTGGTGAAGGAACAAACACATGG
GATCGCTTTGAGTTCCGCATCCACAAGAGGGTGATTGATCTGATCAGCTCTCCTGATGTG
GTGAAGCAGATCACTTCCATCACCATTGAGCCTGGTGTTGAGGTYGAGGTGACCATTGCT
GATGTGTAATGACGTGCAGTTCAGCTGCCATAAACTATTTATATCTTGTGTTGCATTAGC
TTTGTGCTCCCGTTGTGTGCTTGTAAGAGGACATCGAGTGATCGTTAGCTCCCAAGACCA
TATTTCCTCCGCCTAAAATCATATCATAGCTGTCTGTCTGATCTGCCGGACAACTTGAAA
TTTTGTTTATCTATCGTAGCTGTTTGTCTGATCCAAGGGATGTGCAACTTGAAATGTTGA
TTCAGTCATCTGTTTTCTCAGTGATTTGTTTCCCAATGTCAMCCCCTTCATGTACCTTTC
AATTTACTACATGATGCGATTTGTTCTTTTTCTCCGTACAGAAGTTGAATTTGTTTAAAT
TT
>Ps26_c243    nseq=72
TTTTTTTGTCCAGAATTTCTAATCGATCTGATCAGAGAATGTCTGAACGATCTGGTGGCC
GAGTACCAACAGTACCAGGATGCCACAGCAGAGGATGAAGAGGAGTACGAGGATGAGGAA
GAGGAGATCGCTGAGTAAGCTACCTTTCCTGGTGCTTGCTGCAGATGTGATATCCCTTGT
ATCGCTGTTAGTCATTATGTTGCTTGAGGTGCTTGTGGTGATGTTATGTGATAGGTGGGT
GGTATTGCTTATGATGGTATGTTGTGGTGACAAAACTGCATTTCTTTGTGTTGTGTTGGT
CAAGCTGTTATGACTATGAGGTAGCTTAACTTATTGTTGCTATACCATTACTCCAGCAGT
ACAAGTATCTTATGCATTAGTATAATTCATCAGTTATATATGTTTGGTGGTGCATCGACA
GTTTATGTTAAAAGCTTTGATTTATTTGTCCTTAAAAAAA
>Ps26_c244    nseq=69
GCGTGTCTCAGTTTTTTTTAGTCTGAACTCAGCAAAGACWTTYTTTGAGATTGTCATCAA
CCAATGACATGGCCAATAACATATATCATGAAAAAGTAAAAGCCGAGAGTCGGCGACGTC
CAAATGTATACGGAAAATAAATATCATTGCAGGACATCCCGTGTCTAAAGTACGATTAGT
TTTAAACACATGACTGACACGACAGATACCAAACGACCCGGAACCAACCCATAAGACACC
TAGCTGTATAGATCGTCATCATCTGCTCCAGCTGTGGAAGCAAAAGGATCGGCTGCAGCT
GCGGTACTGGCGGCGGCGGCCGTGGACTGCTCAAAGCGGAACTCACTGCCGAACCCACGG
GACTGCTGCAACGTCTGGGCGAACGCCTGGTACTTGCGGATATCAGCATCGCTGACACTG
CGGCGGGCGTACTTCATCGACTCCTCAAAGTGAGCTGCCTTGATTTCAGCAATGTCGTCA
ACTTCATCCTCTTCCATGGCCTCAGGGTTGTCCTTTCTCCTCCTTTCCCTCTCAATATCC
TTCTCAATATTCTCTCTGATGGCATATTTAACTGCACGCTGGCAAATTTCTGTGATATCT
GCACCACTGAATCCTTGGGTGTACTTGGCAAGAGCATTCAAGTCCACTTCTTTCGCCACA
GGGGACTTCCTAAGGCAGGCCTTGAAGATCT
>Ps26_c245    nseq=88
TTCGCCTCCCCCGCCCTTATGACAGGCCGGTTGGTCATGGCCTCTACTGCAACCGGAGTC
CACCAGCTATCAGGGAGCCATATGTTTACCCAGCTGAGGAGGTAGCCACTGTCAATGTCG
GCATTGCGATGCCATACTCCACCCCACCCATGAGCTACCCTGCCCCCTATGGCGGGTATG
CCAATGGGATGGCAGCTTACAACAATGGAATGGCTCCTGCCTTCCATCAAGCTTACTACC
GGTAGGTTCAGTCAGGGAAAAAAGTCGCTGATGAATGACATGACAACAACTAATGATGCC
AACGACTCAACTGCGCAATAGCCCTATTTTGTAGTGACTGACTACAACGGTAGATTGGTA
TCTCAGCTCATATGTTCTTACCACTACTACTACTATTAGATGTCTCGTGTTGTATTAGCG
CTCGTCTCATCCTAGAACACTACTCTTTACTACTACTAAGGAACCTGGATGTAAATTATG
TATGGTACCAGCGAGACTCTCGTCCTTGCCTTATGTAATTCTATTCGAACTATGAACCAA
AAAAAACCCCAAAAAAATCAGCATGTAATCCTTTATGTACTGTGAACTTAATTACAAGTG
CTTTTAGTTTTCTTTGCTGTGTGATCTGGAATGATCATGAATATCTGGCAGTTCGAAATG
TAACAATCCAAACTGGCATGCGTGCCAATTTTCAAAAAAA
>Ps26_c246    nseq=181
GCAACCCRMGGATGACGTTCTCGAGGAAGATCTTGAGCACGCCGCGGGTCTCCTCGTWGT
CGTTTTTTTTCAGGGAACTGCAAGTTTGATTCCATAAATTAAGAGAGCGAGATACATCTC
CATCACAAGAAACCTAACCATCTGTTACACTAACACCGACCTGGATAGATAAGAACTTGC
TAGACACAGCACACGATCAGACATTTCTGGCACACTTCTTTTTGTACAACTCCTAAGAAC
AACCACACCACAATCAGAGCTACGACCTATGGCACAGACTCATGCGGCAACCTTCCGGGC
CTTCTTGGCGGGAGACTTGACGGTCTTGGGCTTGGCCTTGGCCTTCGCAGCAGGGGACTT
CCTCGGCTTCGCGACGAGCTTCTTCTCCGGTGCCTTGCGCTTGGTCCCGGCGGCAGCGGC
GGCGGTCTTCTTGGGCTTGGCGGCGGCGCTCTTCTTCGGCTTGGTGGCAGCCTTGGCCGG
CTTGGGCGCAGCGGTCTTGGCGGCGGCGGGCTTGGCCTTGGGGGAGTCCTTCTTGGCGGC
GTCAGAGAGCTTGTACGAGGCCTTGACCTTGACGAGCTTGCCCTTGGCGGCGAACCCGCG
GAGCTGGATGGAGAGCATCTTCTTGTAGTTGGCCGGCAGCGACGCGCCGTGCTTGTCCTC
CATGTACTTGGCGATGGCGTGGGAGCTCGAGCCGGTCCTCTCCTTGAGCGCCGCGATCGC
CTCCTTGATCATCTCAAAGTWAGGGCGGGTGGGAGGCGGTGGCCCCCTTGGGCTTCGGCT
TCGGCGCAGCGGCCGTCTTGGCGGGGCGGGAGGCGGGCTTGGCGAGGGCAGGCATGGCGG
CGAGTGGGATCTCGAAAGACAGGGAGGGCTCTAGAAACTGCAGCTGTGTGGGCGCTACTT
CGATTTCGGAAGCTACAGCTGTGTGGGCGCTACTTCGA
>Ps26_c247    nseq=101
TGCATCCCCTGTTGCGTGTCTAGTTTTAAACAAGAAACAAGTTTTATACCACAAACACCA
CTTAAGCCACAGATACTAACTCTGTTTCATCTGTTACATCACAACCGGATAACAAAATAC
TGTCTTCGCAGCACACTACCATATGACCAATGATGTTCAGAAACAGATGCATATCGAAAG
GAAATGAAACATTAAAGTAGTTCATGTTACAGTAGACGAATAGGGTATTGAACCAGCAGG
GGTAACAGCAGCACAAGCGACCAAAAATTTAGAGCTTGTCCTCAAACTCAGAAAGAGGGG
TCATCTGCTCCTTGAGACCCTTCCTCTTGCGGATATCCAAMACCAGYGTAGCAGCCTGGG
AGCCGGCCTCCAGAGGATCAGAGCCCATCATGTCCCAGTGGTCAAACACACACTGAGGGA
ACGCCTGGCCAGAGGTTGCAGCCCTCAGCTGGCTGGAGAACCCAAAGGACTCGATGACAG
GGAGGTAAGCCTTGATGTTGTAGAGCGGGGTACCAGGCCTCTGCATCTCCTCAAAGACGT
GACCTCTCTTCTGGTTCAGAACACCATAGATACCACCAAGTGCATTTTCTGGGGCCTGGA
TCTCCACAAGGTAAACTGGCTCGAGCAGCCTTGGCTTGGCAGTGAGCTGAGAAGCATAAA
TGACCCTCCTGGCAGTTGGAATGACCTGGCCACCACCCCTGTGAATTGCATCAGCGTGAA
GAACGACATCACAGACCTCAAAGCAAATGCCACGCATGTTCTCCTCAGCCAGCGCACCCT
CCTTCGAGGCCCACTGGAAGCCAGGGGAGTCCCTCATCAAACAGGAAGAT
>Ps26_c248    nseq=74
GTGAAGAAGCAGCTTGCTGTTCCAGAGGGCACTGAAGTTTGTGGTGACTCTAAGTTCTCT
GATCTTGGTGCAGATTCCCTTGATACGGTTGAGATCGTGATGGGCCTTGAGGAGGAGTTC
GACATCAGCGTTGAGGAATCAAGCGCTCAGTCAATTGCGACAGTTGAGGATGCTGCTGAG
CTCATTGACAAGCTTGTTGATGCGAAATCGCCCTGAAGTCGCAAGGCATGATGTTGGGAT
CTCGCATGCTAGTTTTACCTTGTTCCTGCCCTGCCCACTATCCCCTTATCTAGGTTTCTA
TGCTCGTAAGGATTGGTGATTTTCTCAGCATTGTTCTCCACTGTGTCTGTAATAATACCG
ATATGATTTTAAGCTGTTGAACATTAAGGTGGTGCGTATTCTGTCAGTTCATTGTTGTAT
GAATGGTTCTTGAAAGAAAATGGTATCTTGGGAGCATGCAGCAAAGGTTGCCAAATTGAT
AATGTATGCAGTGACTGTTATATTAAMAAAATCTCAAATTACTAGTAGTTTTGATTTTTA
CT
>Ps26_c249    nseq=44
AGAAATCAAGGAGGCTCCCAAGGGCGAGTCTGGAGATGGGCAGTAAAGATGATCCATGTG
CCTAGAAACAACATTTCAGTGTTCGTCTACTAGTGAATCTGCCAATGTGCTCTGGGTTCT
TGTTTCGTCGGTATAGGCTGTATTGTTGCTTGTGATAGCTGGAAGTTGGAGACTCCCATT
TGCGCTGTGTTAGAAAATGCTTGCTAGTACCTTGCTGGTTGGCAGGTGTTGTCAAGCTAC
GATTGGTTGAGGGAGGGAGCCTTTATTTATTTGAATCATTGGTGTTACTTTGTATTTGTA
GATTGAGTGTTCCTGTTGCTGGTCTCCAWRWWMTCCTCTTTTCAAAAAAAA
>Ps26_c250    nseq=66
CGCATCCAGCGCCAGCGCCGCATCCTCAAGCAGCGCCTCAAGGTGCCCCCGGTACTTCAA
CCAGTTCACCCGTACCCTCGACAAGAACCTTGCAACAAACTTGTTCAAGATGCTTCTTAA
GTACCGCCCTGAGGACAAAGCTGCCAAGAAGGAGCGGCTTTTGAAGAGGGCCCAGGCTGA
AAATGAAGGGAAAACTGTTGAGGCRAAGAAACCTATTGTTGTGAAGTATGGCCTTAACCA
TGTGACCTACCTCATCGAGCAGAGCAAGGCCCAGTTGGTTGTCATAGCTCATGATGTTGA
TCCGATTGAGCTGGTTGTGTGGTCTCCCAGCCCTTTGCAGGAAAATGGAGGTTCCATACT
GCATTGTCAAGGGAAAGGCACGCCTTGGATCGATCGTTCACAAGAAGACCGCATCCGTTC
TCTGCCTGACCACTGTCAAGAATGAGGACAAACTTGAGTTCAGCAAGATCCTGGAGGCTA
TTAAGGCGAACTTCAACGACAAGTTTGATGAGGTCAGGAAGAAGTGGGGCGGTGGTGTTA
TGGGCTCCAAATCACAGGCAAAAACCAAGGCCAGGGAAAAGCTTCTCGCCAAGGAGGCTG
CTCAGCGGATGACCTAAATCCTGTCCTGTTATATTTATCTTGTACTTCTCCCGATCGTAT
GCAATCATATTTTGGTTGTCATTTGAGGGTTTTGCTCCTGAGTTGTGCTAGAAAGAAACC
TTTGTAAGAACTCAGTTTTTTCTGTGCTGGTTAGCTAATATGACTCAACTTCCATATACA
AAAAAATCTGCCTGCTTTTATTTGTGCTCAGAMWAAAGGACATAGAATTCATG
>Ps26_c251    nseq=77
GGCGGCGTCCAGATCTCCAGGCGGTGGGTACTATGGCGCTGCGCTACTTGGCCAGGAGGG
TCGGCATCCCCGCTCTTCGCCAGGCTTCGAGGCCCCGTGTGTCGTCGTCGGCGGGCTCTG
GACCTTTCGCATCCCGCTCCTCTCAGGCTGGATACAGCAACGGAGATGCTGGTTGGAAGC
AAGAATCACAAGTATTATAATGGACAGGGTGKCCAAACACAAAGCTGAAGTTGCAGCAAA
TGCCATCAGAATGAAGAAGATTGAGCGGCGGGTGTACATGGGGTCCGCTGCCATTACCTT
GTGCCTCTCATGGTATACTGTTGTAGCTGTCCTTCATGAGGCAAATTTGATAGTGAAGGA
GAGAGCACTCGAGCGCAAGGTAAAGCAACTCAAGGAACTAGGCATGCTGTGTGAGGAAGA
CACGGAGGGAGACGAGAATGAATAAGATGTTATCTAAGTATTGGCCTGGGACTTGCCTTC
CTGGCTATGCAGTCTGACAATGGTAATGTAAGACCTATTTAAGGCCTAAGCACTGTCTGA
TGTACCCATTTGCTTATGCTAGTTGTGGAACTGTGGTCTAAACGCACCCTCTGTCATGTT
TTATGTGATAAATAAGCTTGTCCGGAAAAAACCTTGCCCTATTTGTAAGCTGCATATGTT
ATGGGTTTGAACCTCCCTTTGTTCTTTCGATCACAATGTGTTTGGTTTGGGAAGTGGCTT
GTCTAGAATAATTTGATTYGAACAGAGATTTTATCTGATGGAATATCAATGGTGCTTATT
T
>Ps26_c252    nseq=81
TCCCAGTGAKYGATCAGTCCTCGTTTGCTTGGCTTCCGGAGCATCCAGCCACCAACCAGC
CATGAGCTACCAGCAGGGAGGAGCTTACCCGCCGCCGGGCACCGGGTACCCTCCTCCGGG
CCAGCAGGGGTACCCGCCGCCGGCCTACGGGGCGCCGCCGCCCATGGCCGCAGGTTACCC
GCCCCAGCAGCCGCCGCCGCAGGAGAAGGGCAGCAACGACGGCTTCTTGAAAGGATGCTT
GGCGGTCCTCTGCTGCTGCTGCGTGCTCGACATGTGCTTCTGAGCTCCTCTCCTGCCATC
AGTGATGATGGCGAGTCCAGATCGGTTCCTGCAGGGAGGCGAATGGAGAGAGAGCTGTTT
TCTGAGTCATGATTCCGTCGTGTATATGCTTTGTTGCCGCTATTTTGAATTTATTGTGAT
CATGGTGTTTGTTCGTGTACCTGCAACGCCATGAATCTTTAGACTTCTAGTTCATCCAAG
TTTATCTTTCTGGAGTTCGTGTCTGTGCTCTGGAAAAAAGAAAACATTTCCGATCAATTT
GTACTTGGTTTGGTGCTTCATTATAATGCCGCACTCCTTATCTTATCCTTGAAAAAGAAA
CATTTCGATCTATTTGCT
>Ps26_c253    nseq=42
TTGGAATGCTAAGKCAGCACCGGCCATGTCAGCATACAAGAAGGAGATGGAGGAGTACAC
CAAGGCTCACAGCTCGTCCACTTGAAAGGATAACAGATTCCTGCTGGTGCCGTACAGTTC
AACTGTGTTGGATTGGGTTGAACTTTTCTAATAAGGATTCTCATCTCTGAATCCTGGTTT
GGTAGATGACTTGTGTGAATTGCTAGTTTCAGGTCAATTTAGTTGGCGTAGTTGCAGTAG
ATATAGCTCGATTCATGCTTGAACAATTGAAATTGGTTTGCTTAGATTTGTGGCAGCTTG
TCACAAGTCGAAGGTTTAGCGAGTTTCTCAAGAGTTGATTCAGAGTTATGATACTCAGAA
TTAACTAGGCTGAAATGATAGTAAAAATTTGGTGCCCTGTCTGGCGTCTCAGCGTCTGTG
CCAAACTCTGTTCAACTGTGTTGGATTGGGTTGAACTYTTCTAATAAGGATYCTCATCTC
TGAATCCTGGTTTGGT
>Ps26_c254    nseq=67
TAAACTTGCTCCAACCATAGGTATTTCTKTSGATCACCGTCGCAAGAACAAATCACTYGA
GGGACTGCAGGCTAATGTCCAGAGGCTTAAGACGTACAAGGCCAAGCTGGTTATCTTCCC
AAGGCGTGCTCGTAAGGTCAAGGCTGGTGACTCAACTCCGGAGGAGCTTGCAACTGCCAC
CCAGGTCCAGGGTGACTACATGCCTATTACTCGTGGTGAGAAGCGCACAGTTGAGGTTGT
GAAGGTTACCGATGAGATGAAGACGTTCGCAGCCTATGGCAAGCTCCGCCTTGAGCGGAT
GAACAAGAAGCACCTTGGTGCCCGCCAGAAGAAGGCTGCTGAGGCAGAGAAGGAAGATAA
GAAGTGAAGTGGCTGGTATCCCGTTCGTTACATTCAGAGTATTGTAGTGGGTGGCTACTG
CCAAGGGCTTGTTCTAAGTTTTGTTTTGGTGCTGGAAATAGATACCAGCTGAACGGTTTG
GTGTCCTCGTACTGTTTGAAACCTGTTACTCGTTCTCTCTATTATGAACATCAGATTATT
GCCCTCTTGGCTTCTGAATGGCTTAGGATTTAATCTGTTTGCTCGCCTAGTTACCTACCA
GATTTTTTTGGTCGAAAGTTTTGGATAAGCCCTCGAACCATTGTTTTGTACTAATTCACA
GCCTTCTCTCG
>Ps26_c255    nseq=96
GGTGCTGTATTTTGTTTCTTTAATTTTAATTGTATATATGACAAAGATTCAGAGCACAAC
ACAGAAATCACACTTMAAAAAACTAGTAGCTCTGTTTCATGCCTGCGCATCAGGAATTCA
GGGTGAGAATTTGGAATCCAACCAGCATGACACTAGTTTTGCTTCATTCATCCATCCAGA
TCCACACGAAAAAACAGCAAAAAATAACACGAGCTAGCGATCACACAAGAACGAACCAAC
GTAACCATCAAATCAACAGCAACAACGCCCAACAAATACTCCGAGCTAGTAGTTCACCAC
CACCACGTCTTAAAACACAAACTCGATCGACAACGACACGCGCGCCGCCGTACGTGCGAA
TCCCCCACGCCCTACGCCTTGCCCTCGTTGGCCCTC
>Ps26_c256    nseq=41
GCAGTTAAAAAKATCTTTGGCTAGTTTTCTGATGTGTGTAGTGCAGTTAAAAAGATCTTT
GGCTAGTTTTCTGATGTGTGTAGTGTTCCTGAGGTAACCGAATTAGCATCCAGGAGGGTT
TAACTCTGGTAAGAACGTAGTATGGTGGGTATTATGGTGCGTATCAGACTCTGGTGAGTT
TATGGGAAACTGGCTGTATGTTAAATTTGTCCTTTTAGGATGTGAAGCAACAGCTCTTCG
TAATGCATGGGAAATGGGTTAGTGTGCTGAACTGTTTCTGTTATGCACTGTTGACATAAT
TTATAAGTCGTGGTCAACATTACGGCCTTTGTTTC
>Ps26_c257    nseq=39
CAGCTCCCGCGCCAACAACTCGGCCTCGGCCATGGATGTGGAGATGTCTGACGGAGGCAA
CAGCAKKTCGAAATCCTTGTTGAAGCCGCTTGGCAGCATTAGCAAGAAGAAGGTACAGCT
TCATTTGAAGATCAAGAAAGACAAGAGAAAAGCTAGGAAGAAGGGCAAGTTTTCTTTTAA
GAAGTAGGGCCACAAAAGCCTTTTATCTTGTGAACCAATGCAGTTTTGTTGTCAGTTCGA
ACAACACTTGTAGTGGTAGTGATGAGCACCTAAAGTGGTAACCATCCATCCTTTGGGTGG
CTACTTATAATGTTTAAATGAGTATACCTTGTGTTGTGGCTATGAATTCCAAGTATCAAA
TTGCCCAGATCGTGTTTGATTTCAMAWRRCTTTGTGCT
>Ps26_c258    nseq=115
AGCAGGAGGAGGAAGCTGCTGCTGCCCCAGAGTTCGCTGCTATCACTGATTACCAAGCAC
CTGAACAGTGGGGTGGTGACCAGTGGACCTCTGATGTGGCTCAGCCTGTTGCTATTGGTG
GTGGTGAGTGGGGTGCTGCTCCAGCTCCGGTACCTACTGGTGATGGCTGGGATCCAGCTG
GTGCCCCACCTCCTGCACCCTTGGATGGTGCTGTTCCTCCAGTTGCTGCTCCTACYGGAT
GGGACTCAGCAGCCCAACCTGCCGCTCAAGGCTGGGAATAGGCGATGCTCTCGCTTCGCG
ATGCGGCTTCTGCAGCTTGAATCAGTACTTTATGAAGCATGAATGTCCAAAATCAGACGG
CATCTTCTATAGCTATGCATTGAACACTTATGTTTTAGGGCTTTCTAGCTGAACTTGTTG
TGTCCCTGTTCTGTTTTCAACATTTCTGTGCCATGAGGGAGAGAGCTTGGGAGGAGGATG
TGAAGTAGCTTTTCTATTCTGTTGCTTATATTCCATGGATCTGTGCGATGTGATGGTTCC
ATATGATATATTCAGTCCGTTGAGAAAATCTTAAGTTTGATACAGTTGGACGGATTGTCA
TGTCATGTGCAATCCGAATGCTGCATCTGCGCCTTGAATTTGCATATGTTTTGAAAATTT
GGCATTCCACGATTAGAWAWRWWRTGGATCCAAATTAGGTGTCCTTTTGTAAATATTTAC
TGGAATAAA
>Ps26_c259    nseq=66
CGCTGAAGTTTTTATGAGAACTCCATCTGGGTGTGAGATGGGGACCATGTGAGGAGAGAC
GTGGAGATCATTTGAATTCCAGTAATTTAGATGTTTTGTTCTGAACTAAACTAAGTCGGG
CTTTTGTTTGGACAACTTAGCCATGTCTGTCATGTTCGAACCATGAGTTACCTGCATATG
TGCAGAATTTGAGCTACCTTGTTTGACAACTATCTTATCTTGTGTCTCGTTGAGCATCTA
CTTGGATGGTTATTGCCAAACCAGTGATATTTAGCGTGCCGTATATATCTGTTTATGGTA
CCTGGATAAATCCTGTGATATGGAACATGTTTTGCCCAACCAGTGATGATTGTTTACGAA
GCTTGAATATTTTATGCGATCCTACTAGCATTTTCAA
>Ps26_c260    nseq=78
AGCATCGACCCAAAACATCGTTAACCTTAAGGTACCAAAGGTCATGCAGTTTGCGCCTGA
AAGGCTGCAAACGAGCATTTGCAACRATKTGGCTATGTTGTTCAGAATCAAAATGTTATG
CTGTGCTCTTCWWWWCTMAGGTTCGTGTAACTGCTTTATCTTGCCTCAAATGTAATGTTG
TAGCGTGTGTGAGAGAGAATGTCGTGGGTCGCTTGTATGTAGCTGCACTATATGTGTATG
TTGTAATTGTGACGAATCTTTCACCAAAATAACCAATGTTCATAGAAATTGGTTACGTGG
TGATGATACTTTATTGTCGTATTGAGAAGTCATCCATTGTTTGGAATCATATTTTTTAAA
AAAAAA
>Ps26_c261    nseq=80
TTTTTTGGAAAAACTAAGTAGCACACTGGCGAGTACATGCTTTTCGAAATCCAGGAATCA
GCACAGAATTAACTCCGACCAAACTGAGATAGCAAGAGAGCATAATCATATATTTCAGGA
GACGACGGGTACTGAATGATAACATGCTTGCTAAAACATGGTCTACCACAGCTACAACTG
GTAAACAAAATCTCAATGTCCTCATAATTTCAAAGATCAACAGAGAAGACGCCCGTTTGC
AACGCCACCTTCCTCCCAATGTGCCAGCTAACTGAGGCATCACTCCATGGAAGATCCCCC
AGCACCAAAAGCGCCACCGCCACCACGGCCAAATCCAGGCCTGCTACCCCTAAAAGATGG
CTGGAACTCCGCAGGAGCACCACCCTTCTCACCGCCAAAGTCACCAGGAGCACCACGTGG
ACCTCCTCTGTAACCATCCCTGTCCCCAAACCTTGGTCTGTCACCCTCAAAACGTGGAGG
ACCCCTGGGGCGGTCACCCGGTGGGCCAGAGCCGAAGGGACGGGACGGGGGCTTGGAGGA
CTTCTTGAGGGTATTAGGCACGACCTCTGATGGCAGGTTGAGGAAAGTGCGGAGGAACTC
AATGCCATCGTTGGTCAGGTACCAGTAGTAGTATTGCCAGGAGAAGGTCTCCCTGACATA
CTCCTTTGACTTGAAGCTCTGCATGAGCTTGATGACCTCCAAGTTGGGCACGTCAAGCTT
CGGGTGCTTAGCGAGGTTGTAGTCCTTCTTGGCATACAAGACGCCCTCATGGAAGAGGTA
CTTGCAGATCTCGMGGCGGTTCTTCTTGGAGATGATCATGGTTGAGGACGAGGTGACGGA
>Ps26_c262    nseq=205
TCTCCCTCGCTGCCGACTTCGCGCCGCCGCCACCGCCGCTCGCCTCCCCGACCGCCGYCA
GGATGCCGTTCAAGAGGTTCGTGGAGATCGGGCGCGTGGCCCTGGTGAACTACGGCAAGG
ACTATGGCCGCCTCGTCGTCATCGTCGACGTGGTCGACCAGAACAGGGCACTTGTGGATG
CCCCTGATATGGTCAGGTGCCAGATGAACTTCAAGCGGCTCTCCCTTACTGACATCAAGA
TTGACATCAAACGTGTACCCAAGAAGACAACTCTGATCAAGGCGATGGAGGAAGCTGATG
TGAAGACCAAGTGGGAGAACAGCTCATGGGGCAAGAAGCTGATTGTCCAGAAGAGGAGAG
CAGCGCTCAATGACTTTGACAGGTTCAAGGTCATGCTGGCGAAGATCAAGAGGGGTGGAG
CTATCAGGCAAGAGCTCGCCAAGCTCAAGAAGGCGTCCACTGCTTAGAGTATCATACGGT
GGATAGCTTGTTGAGGTTTTGGTTCCATGTTGGATCAGCAATTCGTTCGAGTGTTGTTAA
AGCCAGAATTAGTACTACTGTTTCCTATGAACCCTTTTCGAACCTTTATCAAGCATGGCT
GTGCTCTGGAGATTTTGTCATGAATGATATGGAATATCTAAGGTAGTTTGTGATGAATGA
TCAACGTGCCTTTGTTTCTAATATCTTTTGTTGCTGGTCATTTGTAGCTGAGTCTGCTGA
GATGCGTCTATATTGACCTGGTTTGCAATGAATATGCAATGTGCATTTATTTGGTTCCAA
ACSGAGGCGTACCTCGTCGGGCTCTTCGAGGACACCAACCTCTGCGCCATCCACGCCAAG
CGCGTCACCATCATGCCCAAGGACATCCAGCTCGCCCGCCGCATCCGTGGTGAGAGGGCC
TAGAGGGCATGGTTGGTCGCCGTCAGTCGGGTGAACTGTAGAGATGTGTTCCGTAGTCTC
TTACCGTGTGTTATGTGTGATCCAAGTTTTATTTCTCATGATGTGGTTGTGCTGGTGAGT
TAGAAGTTTCATTTCTCGTGATGTAGTGTCTGATGTAACATCTCATATCATCAGCAATGG
AAAGTTAATTGTCTGATCTTGTCAAAAAAAATCTGTGCTCTCCAGTTCGTTGTTTTTGTG
CATCTGCCCTGCTTGATCTCCTTTCAGAATTTGATGCGTTCATT
>Ps26_c263    nseq=50
CCCTGTATAAAAAGGTGCAGCCATTCAAACAAGGCGAGGAAGGCTATCAAATGATATTTG
CTCGSATTTCATCTAACCATCSATCAGGCACCAAATTGGCCGGTTACATCCCYCRTGAGT
TAGCAAACATAAAACCCTCTAGGCTCTCTAGGTTTTGTTACAATAGCTACATCAATAGGT
TTACACAACACACDAAAAAGATACATACAGTATGTATGTAGCAGTGTATCTGGATAATTC
AGTTGTGCGTCTAATAAGATATAGCAGCCTGAATGGTTTTGAACATGACGAACCTGGTGT
GATTGAGAGCTAGTAGGTTTGTGAACCCTGTCACTCTGTCAGTGCACAATGGTAATAATA
ATTGTAGTAATTATGGTCCAATTGAGTCTTTATATATGAGTATGATGATATTTTTTTAAA
AAAAAA
>Ps26_c264    nseq=91
TCGCACCCATCCAAGTCGTCGCAGGTCAGCAGAGCGAGCGCGAAGCCGGCCATGGCGCCG
ACGCAGGCCAAGTCAGGTCTCTTCGTCGGCATCAACAAGGGGCACATCGTCACCAAGCGC
GAGGTGCCGCTTCGCCCGTCCGACCGCAAGGGGAAAGCTACCAAGAGGGTGACTTTTGTC
AGAAGCCTGATTAGGGAGGTTGCTGGATTTGCTCCCTATGAGAAACGTATCACTGAGCTT
CTGAAGGTTGGGAAGGACAAGCGCGCACTTAAGGTGGCCAAGAGAAAGCTTGGTACTCAC
AAGAGAGCAAAGAAGAAGAGAGAGGAGATGTCAAATGTCCTCAGGAAGATGAGGTCTGGT
GGTGGTGCTGCGGAAAAGAAGAAATAGATTTTGCAGAATCATGATCCCGTGGCGTACTTT
GTTATGTGCTTCATTAGTCCCTGGAATAGGAATTTTCTAGCCTTGGCAACTGTTTTGGCC
TCAGGAACAATCCAATGTTTGTTCTGAGTGAACCTACAAAGTTTAGAAACTATTATCGCC
ACATGGGTTCTTTGCTGATTGCCTTAATCGTTTTGAAAAAAGAAATCCGTACTCTATTAT
GTGTGGAATCCTGGTATGCCTCTTGGTAATGCTTGTCGCTTGTTAAAA
>Ps26_c265    nseq=95
TTGTCTGTTAAAACAGAATTGGGAAGGAGGCCTCAATTTGATTCTGTTAAATCAGATTGT
ATTGTCTGTTAAAAACAGACTGGACAGGAGGCGAGGAAATATAGAAGGGAACAGATGATT
GATATCAAAACCCATAAGGAGCATCCAATAACCATCCCATTCATGCATAACATCCACGGA
AACAGACTAGCATGCCTCAAAAACAATCTTATGTGAACCTATTGATTAGGAGGGAATTCC
TCTGTTACACCAAGTTCTCATGCTAGAAAGTAGAAACTCAACATCCTGTTCAGTTGCATT
TCAAATCCTCTGAAACGCTAAGATGCTGACTTCCACATTACGCGTCGCTGATCGTCACCT
CAACCTCCACACCTGGCTCGATGGTGATGGAGGTGATCTGCTTGACCACATCTGGTGTGC
TGACGAGATCAATCACCCTCTTGTGAATCCTCATCTCAAAGCGGTCCCAGGTGTTAGTGC
CTTCGCCGCAGGGGGACTTCCTGGTGGTGATGTGGAGCACCTTGGTGGGCATCCGGACGG
GCCCCTTCAACTTCAGATTCTTACCCTTGGCACCCTTCACCAGATCGCCGACCACTTTCT
CGAGGTTCTTGACGTTCCTGGAGGAGAGGGTGATGCGGATCCTGTGCTGCGGCTCCAGCA
TGCCCGCCTCRTASCCCGCCTTGCCGGACTTCATCGGCGGCGCGTACGCCACGTCC
>Ps26_c266    nseq=111
CCGCCACTCCCCCCGCTTCTCTCCCTCTCCCTCTCGGCGCCCGCCATTCCCWGACAAAGG
GAGCTGAGTGACCGGTTGCAGCCATGAGTAAGTTGCAATCTGAGGTTCTCAAGGATGCCA
TCTCCCAGATCGTTGTGGCTTCCAAGGAGAAGAATAGGAAGTTCACTGAGACAGTTGAGC
TTCAGATTGGCCTGAAGAACTATGACCCACAGAAGGACAAGCGTTTCAGTGGCTCTGTTA
AGCTGCCCCACATCCCCCGCCCCAAGATGAAGGTGTGCATGCTTGGTGATGCCCAGCACG
TTGAGGAGGCTGAGAAGCTTGGACTTGACTACATGGATGTCGAGTCTCTGAAGAAAATGA
ACAAGAACAAGAAGCTTGTCAAGAAGCTTGCCAAGAAGTACCATGCTTTCTTGGCGTCAG
AGGCCATCATCAAGCAGATCCCCCGTCTCCTTGGTCCTGGTCTCAACAAGGCAGGCAAGT
TTCCTACATTGGTTTCTCACCAGGAGTCTCTTGAAGCCAAGGTGAACGAGACGAAAGCTA
CAGTCAAGTTCCAGCTGAAGAAGGTTCTTTGCATGGGTGTTGCTGTTGGTAACCTGTCCA
TGGAGGAGAAGCAGATCCAGCAGAACATCCAGATGAGCGTCAACTTCCTTGTGTCCCTTC
TGAAGAAGAATTGGCAGAACGTGAGGTGCCTGTACGTCAAGAGCACCATGGGGAAGCCAT
ACAGGGTGTTCTAAGTCTTGCCGCTATCCTTGTGAAGGACCTCGAACTGGGCTTGCCACT
TAGATATGTACCCATCAGTTTTGTGTCTGTCAATGAGACTGTTGAAATATCTGGTCCTTA
AATTTAGTGTTTTGCTTAATAGAACCTGTGGAGGAATGCTTTTGGAATTATGCAGTCGCA
TCTTGTGTTATGGTTTTTTAAAAAAMATTAGTAGAACCAAAGGCAAGCCTCTCTTTGCTT
TG
>Ps26_c267    nseq=112
TTTTTTTTCGCGAGAGGTGAAGACGAAAACCATTTTTTAGGTGCAGATCCGCAAATATTG
TTACCACAGAACCATTCGTAACTCACAGTATCCAGGTTTACCAAAAATAAGAGTACCGTT
TACAGCAACACCAGACAATAGGGCGCATTGCCAGCAGATATTACAGTTGCACGCAACTGC
AAGGCCCTGCTGCAAGAACAATAGCATAACAAAGCTTAAAACAGCAAGAGTACTAAGATA
GATGAAATGCAGCAGACAATATCAACCCTCTCATTTCTTCTTGGCAGCAGCCTTGGTAAC
CTTGGCACCAGTGGGGTCCTTCTTCTCCACACTCTTGATGACACCAACAGCAACCGTCTG
AC
>Ps26_c268    nseq=66
AAAGAATCATAGCAAACAGGCAATCTGCAGCTMRRWMGGATGCCAGAATTGCAGACAAAA
ATATAACTGATCAAATGTCTTGGCAACAGACTTCAGAACACCACATACAACGCACAAGAT
ATGCATCACATAGTACCACCGAATCATCATAGTAGCTAATGTAGCAACCTACAGACTAGA
TACTGGTGCACGCAACAGGGCACACGGCTGACTTGGGTCAACATAGCAAGGCCATGAACT
CACTCGTCAGAGTCACCATCCACATCGAAGTCAGAATCATCAGTTACCTCCACCACCTCA
TCCTCATCCTCGTCCTCGCTCTCAATGTCGTAGACAGGCATCTTCTTCGTAGTAGCCCTT
GCTGTCCTCCTAGGTTGCGGAGCAGCTCCTGGCTCTGCAGAGCTGCCAGACGGTGGTGAC
GCCTCAGAGCTTGTAGAAGCAGCGGCCGAGCCTCTCTGCAAGATAGAGCCACTCTTCTTG
TTGAATGGAGACTCCCTCATCTTCCGGACCTTTTTTCTCAGGAGAAGGAGCGATGGTGTT
GATGTCCTCTGTGGGCTTGGGCATCACGGCCTTGTCCTTAGCTGGTGCCCTCTTCCTGGT
GGCAGTAGCCTTGGGCTTCACGGGAGCAGCAGCAGGCTTCCGTCCTCTACCTTTCTTTGG
ACCTTGGACTTCTTCTGGGACTTCCATGGAAACATCGGCATCCTCAATGGGTGACTACTT
AAAGCTTGCAGAAGGGTTCATGAAGAAGCGGTGATTAATCATTTG
>Ps26_c269    nseq=92
TGAGAAGGTCAAGGATKAWWGAGCTCATCCTTGATGGCAACGACATCGAGCTTGTCTCAC
GCTCCGCCGCCCTCATCAACCAGAAATGCCATGTGAAGAACAAGGATATCAGAAAGTTCC
TGGACGGTATCTATGTCAGCGACAAGGGTGCCATTAATGAGGAGCAGTGAGCTTAGTTAT
CTACTTAGTCAGTAGCTAAAAATGCCTGCTCTGTTTTTATCATCCTTTGGATTGCAATTT
TCTGAAACTGAACTCTGTTCTGGGTTAGGATGTGTCATGGAGCTTGCTATGTTATCCTAT
ATATTGGTGTCTCTGTTTAAGAGTGAACCTTGTTTACCATCCCCTAAAGATTTTTGACTG
CAAGCATTGGTGGTTGAAACGAAGATGCGAATTATCTTAAATTTTATTGTTCAATGAAAT
GGCTCTGAATGATTTTGTTTTTATATTTACATTACATTGAAAAATCATTAAGCCCTGTAA
AGGTTTGGATGATAAGCATGA
>Ps26_c270    nseq=66
TTTTTTTTAATAAAGGCATTCAATAAAATTCAGAACCTCCAGGTAAAAGGTCAGATTTCT
TCCATACACATCTCTAGGTCCAAACATCAAAATTGCATGCATATTCATCCACGATCCAAC
TTCCTAATGTAAAATAAGATAACACAGAAAGTCTTCCAAAGGGCACACTACCAATATGAT
CGTGAACCTAGTTCATCCTTTTGATGAGCTCATTGATGTAGTTCTCACGGTTACCAGCGT
CACCACCCTCAACGTAGTGGTTTCTCTTCTTCTTCAGGCCTGCCAGCGGCGCCTTCAACT
TGAAGGGCCAGAGGAAGTTGTTGGCCTCCTTGAAGTGGGGGCCAACAGTCATGATCTCAT
GGACAAGATCCTCAATGCAGA
>Ps26_c271    nseq=68
TCCGTCCTGTCCCCCCGCAGAACCCTAGCTCCAGCCACCATGAAGRGCAAGGCCGACACC
TCGTAAGAAGGGGCGGATGGAAGGGCTCAAGGCCGCCGGCGGCGCCGCCAAGCGGAAGAA
GGCCGCCGCGAGCGGAAAGCCCAAGCGCCCGCCGTCCGCCTTCTTCGTCTTCATGTCTGA
ATTCAGGCAGGAGTACAATGCSCAGCACCCTGATAACAAGAGCGTCGCGGCCGTGAGCAA
GGCAGCAGGGGAAAAGTGGCGTGCTATGTCAGAGGAAGAGAAGCAACMTTACGTGGACCA
GGCTGGGCAGAAGAAGCAGGACTATGAGAAGAACAAGGCCGACTTTGATAAGAAGGAGAG
CACAAGCTCAAAGAAGGCTAAGACCCATGATGATGAGGGCTCTGACAAGTCAAAGTCTGA
AGTTGAAGATGACGATGGTGGCAGCGACGAGGAAGATGAGTAAATAGTGTCTCCATGGTC
ATGAGGTAGCAAATGGTATGTTAGGTCCCCGATTAGTTTACTGGTTTGCTATCTTTAATA
TTAAGTTCTCTGGAACAGGCTTGTATGATGGGGATCTGTAAGACTTGTGTTTCATGAGGT
TGTTAGTTTAGTGCATTAGCAAAGAAAAAGCTGAATGCTGTAGCTGTTCTGTTGCTTTTC
TTTTGCTAACCACTTGTGTCTCAACTTGCTGTACCTGTTTCATTCACTAATCTAATGACT
AGTCAGCTATTGTCTTAAAAAAWTAGTTTATACGTAACTTGGTGTGTGGCGTGTGCCCTG
CATAAATCGAGATGTTTTGGTTTTATAWAWGTTCGTTTCTTTAGTGTGGGCGTGTGCCCT
TCTTAAATTGGGGTAATCTGTTCTGTTGTATATGGTGATTCTGTGTTTGTG
>Ps26_c272    nseq=140
GTTTTWKACTGCGTCGCGGGATCATACTGTAAATATTAAATCCGAGGCCAAATTTCATTG
GGTTCTCATAGCATCATCAGCATCAATCCATCAGCATACCCCCCCACATAGTACTAGTAC
ACAAATCAGGCGGAGACACAACATCCATTTGGATTCGCAGATCCACCACCTAATGAAACC
CAAGACACACACACACGCACACACACCATTACTAGTAGCACCACCTCTCAAATCTTATTT
CATCACGAAGCGAGGAGGGAGCGAATCGGATGGAAAAAAAAGGAGACGGACAGACGGAGA
TAGCAATACGATACGAATACGATACACGCACACGACTCGACGCTCGACGGGGGCAGGATC
ACCATCATCATCATCATCGTCAGGATCAGATCTAGGCGAGCTGGCCGCAGTCGGCGATCT
TGACGGCCTTCGCSGTGGTGCCGCTGCGSGACCCAACCTTCTCGATRGCCTTGACAACAT
CAAGCCCCTCAACCACCTGCCCAAACACGACGTGCTTCCCATCAAGCCACGGGCACGGCA
CGGTACATATGAAGAACTGCGACCCGTTGGTGTTWGGCCCKGCGTTCGTCCATGGAGAGG
ACCCCGACCCCCGTGTGCTTGCGCACGAACTTCTCGTCGGGGAACTTGGCGCCGTAGATG
GACTCACCTCCGGTCCCGTTGCCGTCCGTGAAGTCGCCGCCCTGGCACATGAAGTCCGGG
ATCACGCGGTGGAASGTSGAGCCCTTGTAGTGGAGTGGTTTCCCCTTCTTTCCGACGCCT
TTCTCGCCGGTGCAGAGCGCGCGGAAGTTCTCGGCGGTCTTGGGGACTTCGTTGGCGTAG
AGCTCCATCACGATGCGGCCGACTGGGGTGTCGCCGATCGTCATGTCGAAGWACACGCGC
GGGTTGGAGGTTGCCATGGGTGGAGATTGGAGGGWGGGAGGGATTGGATCGACGAGGGTT
TAGGGATTTGTTGGGGGAGAAGAAGGGGAAGGAAATCCTYTGGGGTTTTGATTTGGTGGT
GGATCTGCGAATCCAAATGGGTGATGGGATGGTGTTTGTCTCCGCCTAATTTATGTACTA
TGTGCTGATGAATTGATGCTATAAGAACTGAATGCAATTCGGCCTCGGATTTGCTTGGCA
ATATTTGAATATTTCTGC
>Ps26_c273    nseq=61
TTTTTTTTAAGTCACCAGAAATATGGTTTGACTGGATTAGGAGACGAGATWTCAGCAAGC
CAAAACCCAAAGTATAATTTAACAATTTAACCACTTGGTCATTGTAATCCAAAGCAACCA
CAGCTAATTAGACAAAGCAGGTGGCAAACAGAACAAGGCTAATCCATCACCAAATACATA
GCACTGGAATAGATATTAAAAGCTCAAAGCCTTATATGGCTAAGCTGTTCCAGGACCCTA
ACGTTTCACATGGGCAAAATTTGAAGGCTACATACTCGGAAAGTGAGACACAGGCTCAGT
ACAAACATCATATTCCAGACTACGATCTAGTCTCCCTTCTTGCGGAAGGAGCAGCCCTCC
GTCAGCCTGGCCTTTCCTCCAGTGGGCTGGCAGAGGACAGTTTGGCAGCCTGGGCACACG
ACAACAGTCTGGGAGTGGCTGAAAACAGTGGTTATGCTGAAGCATCCCTGGCACTTGACG
TCCATGAAGAAAGAATTGGGGGACTGGACGAGGCGCTTCTTCTTGTGCTTGAGCTTCTCG
AGCTCCGCAGGGGGGTTGAGCAGGTCGATGTCGTTCTGGAGCACCATCTTGCAGGGCTTG
CTTGAGCTCGGCGGCAGTGGAGAGGAAGGGGGAGGTGCTCTAGATAGGAA
>Ps26_c274    nseq=150
TTTTTTACTTGCCTTAACGGACAAACGTATCTAAAACAAAGAATTTAAGGCTCGTCTAAA
TTACCATAATACGAATCAGAAAACCAGCATWTTWTGGCAAAGATTCAGATAACAGTAGCC
TTTCATTTCCACCATGATAATTCATACAATTCAAAAGCCTTGCCTACACCAGAGCACACA
CCAGCCAAGTCTCTGAACTACAACTACAACCAAGAGAAGAAACACATCCCAGGCAGGAAG
CTATCAACACCTAAGACGAGGTGAACTTGGTCACGGCCTTGGTGCCCTCCGAGACGGCGT
GCTTGGCGAGCTCCCCGGGGAGGACGAGGCGCACCGAGGTCTGGATCTCGCGGGAGGTGA
TGGTGGGCTTCTTGTTGTAGCGGGCGAGCTTGGCGGCCTCGRCKRSGAATCGTCTCAAGT
TCCTCACGGTGTGTCGTGGATGTCCGGCGAGCAGACGTAGTCATGAACCGGTGTGTTCGT
CTGTGTACTGTGGCTATGCATTTCCTCGGTCGTGAAAGTCCTACCATTGCCGTGTGC
>Ps26_c275    nseq=83
TTTGAGTCAGAGAAGGAGGCGACCAAGGACCTGCCGCAGTTCAAGAAGGACGACCAGAAG
ACTGTGGATGCTGAGCTGATCAAAGCTATTGAGGCTGTTCCGGATCTGAAAACCTACCTT
GGTGCACGGTTCTCTCTCAGGGATGGCGACAAGCCCCATGAGATGGTTTTCTAGATTAGT
TGGTGCTAGGTGCGAAGCTCAATAGTCACTTTGCCTGGTCTACCTGAGTGTGCTCCTGAA
TTTTGTATCTGACTGGTGAACCTTTGGTTTCCATTTGAATCACTGAAATCTTTAATGAAG
TCATATATTTTGCTGGTTGGTTTAGTGATGTATTGCACAATACTACTATATATGTAAGCT
ACAGCAACAAAATCCTGTTCTGGCATCTGTGCAAAGGATCACATGAAGTGGAGTATGGGC
AGATATTAAAATTAGTGTCTCGTTCTTGTGTTAAATCAGTTATCGCTTTCAATTCAGGTT
GCTTAGAT
>Ps26_c276    nseq=57
TCCTATTATTCTCTAGCGATTCAGATACTTGACTTCAAATGAATTCCTCGAGCACAAGAA
CCCTATTTTTTTCCGGGCATCAGTTCAGTAAATCTACTCATATCCAGGCTATACATACAT
AGCGTCCAAAAATACACGATAGTTTTGACACATATAACCCAGTCACCATCAAACATTTAG
CAAATACTAAGACAGCGTAAAGGACCTGTGCACAATGAATGGGCCAGAGCACACTAGAGA
AAGAAGAAAAGATCATAAGCTTTTTTTTGCTCAAAGCAGCAGTATAATAGATGCAGTTGA
ATGTATCAGTCTCGACTCTCTGATCTGCCCTTAATGGCATTTGAAACCGTGGCAGACAGA
GAGGATAATAATCAGAATAAGTGCGATAATGATTCCCAGGACAATGAGCTTGATTTTCAT
GTTCTGTAACCACATCTTTCTCCTCACCTTCGTTCCCTGATTCCTGAAATCTTGTGCCTG
TGAGCGCAGGTTCTCAGTCTTGTCAACAAGCAGCTCAATCTTCTCTCCACGATCTAGAAC
CTTTTCAATGTTTTCCATCATAACACCCTTGACTTCTGAAACTTGCGCCTTCACTTTGGC
AAGCTTGCTAATCTCTTCAGGGTGGTCTACACAGTACTGCATGTGCTCTTTAAGTTTTGA
TCCAAACTCCCGGTTGAGGCTGTTAGCTGCAGCAGTAGCAGCTTTCCCACCACCATATCT
TTW
>Ps26_c277    nseq=58
TGGTGCTCCTGGTGATTTTGGTGGTGAGAAGGGTGGTGCTCCTAGCGGAKTTCCAGCCAT
CTTTTAGGGGTAGCAGGCCTGGATTTGGCCGTGGTGGCGGTGGCGCTTTTGGTGCTGGGG
GATCTTCCATGGAGTGATGCATCAGTTAGCTGGCACATTGGGAGGGGGATCTTCCATGGA
GTGATACTTCAGTTAGCTGGCACATTGGGAGGTGGCCTGCAAATGGGCAGTCTTCTCTGT
TGATCTTTGAATTATGAGAACAATGAGATTTTGTTTACCAGTTGTAGCCGTGGTTCTCTG
AGACATGGTTTTGTGATTTTCGTTTCTGTTAGATGAAATTCTTGAAATGAAGGAGGCTGT
TGGTAGACCATGTTTTAGCATGTTACAAGCAAGTTATCATTCAGTCCCTGTCATCTCCTG
TTTCCATATATGATTCTWAATCTCTTGCTC
>Ps26_c278    nseq=87
TTGCACTAATCCCATATHCCCHCGMAAAAAATCCCAAAACCCTAGGCTTCGGATCTCCCC
CACCCCCGATCTCCATGGCGAACCCCCGCGTCTTCTTCGACATGACCGTCGGCGGCGCCC
CGGCCGGCCGGATCGTGATGGAGCTCTACGCCAACGAGGTCCCCCGCACCGCCGAGAACT
TCCGCGCGCTCTGCACCGGCGAGAAGGGCGTCGGCAAGAGCGGCAAGCCGCTCCACTACA
AGGGCTCCACCTTCCACCGCGTCATCCCCCAGTTCATGTGCCAGGGCGGCGACTTCACCC
GCGGCAACGGCACCGGCGGCGAGTCCATCTACGGCGATAAGTTCCCCGACGAGAAGTTCG
TCCGCAAGCACACTGGCGCCGGCGTCCTCTCCATGGCCAACGCCGGCCCCAACACCAACG
GCTCCCAGTTCTTCATCTGCACCGTCGCCACCCCGTGGCTCGACGGCAAGCACGTCGTCT
TCGGCCAGGTCGTCGAGGGCATGGACGTCGTCAAGGCCATCGAGAAGGTGGGGTCCGGCA
GCGGAACCACCGCCAAGGAGGTCAAGATCGCCGACTGCGGCCAGCTCTCCTAGATCTCTC
AGATCTGATCTGCCTGCCCGGCCGCCCTCCCTCCGTCGTTGTCGAGTCCGCCGAGTCCGT
CCCTTCCATTAAGCTTCGATCTGAATAAGATGATGGTGATCTGAGAGGTGGTCTGAGTCG
AGTCGTGTCCTAGTCGTTTATCATGTGTTGTGTACCTCCCTGGTGGTTTAATTAGGGGTT
TAGGTGCTGGATCTGCGAATCACTGTGTGATGGATATTGTCTCTGCGTAATCCATGTTTC
TTCTGTTATCTCGATGAATGAATGAGAACTGGTTGGTGTTTCGGAATTGAAATAATCAAA
TTTTC
>Ps26_c279    nseq=72
TTTTTTTTGCAAAATCAAGAGTTGGAAATATCAATACTAGTCATGAAACATAACAGGATT
ATTATTAATCCAGAAACAAAGCAGGATTAAACCAAGTCTTACAACATAAGGTGTTGTAAA
CGAACCACAACAACAGATAATAGTTCAAACCAACATACATAACCACTCGGGCAGATCATA
GGATAACTGTGGCACCCAGGCCTGACACAGTAGCAGGAAGCATCGTCTAGTACTCATCAC
CCTCATCACCTTCCTCGCCCTCGTCAAACTCAGCACCAACCTCCTCATAGTCCTTCTCAA
GCGCAGCAAGATCCTCACGGGCCTCAGAGAACTCACCCTCCTCCATGCCCTCACCCACGT
ACCAGTGGACGAAGGCACGCTTGGCATACATGAGGTCAAACTTGTGGTCAATGCGGGAGA
AC
>Ps26_c280    nseq=71
TTTTTGGAACGAACAGCAGTAGAAGCTACTAGAAGGGAATCTGATAGATTGGAAGCACAA
ATCATAGGCTGAAATCAATATCAGCGATTTGTCTCCTTCACAGTGCATGCTTGAGAACTG
ATCAGACAGCAAATCTTACAAGTACAAAATTTTTCAGGGAACAGAGCATATATTCCATTG
CAGCGAGGCCAACACACCATCCAGAGCATTACAGGAAGAAACGATCACGAGGCCAGTTCT
AGCATGACAGATTAGCACTACAGGCCAACAAACCGAAAGAACACTGACCACCCCTTGGCC
TTGGGGGATTATTGGAAATAAAACATGGCGATATGTGTTGCAACGTTGACGAATAAAACA
TGTTTTGTTGCCTGCTCAAGCAWCTAAGACAAAAAAAA
>Ps26_c281    nseq=145
TTTTTTCAGCAAGAGACAGGTTCAGAAGACTTCAGATTATCGAATGGCGCAAAGGAATAG
ACGCACACCAGAGCAACGAGAATAATGAACCATAATTTCGCATCCAGTACATATCAAGGT
AGCTTGTCTCGGCAAAACTTAGCTTAAACAAAAGTAACACGGGACCAATACATAACCTCT
GTCCACAAAGCTTAAGGTAACCAAGTGTCTTCGCATTGCCCTTATCATAAGATAGAAACC
TAGCTAGGATTGCTCAAACTGCCATTTCACAGGATTCTGTTGTTGAGGGAGCTTTAGACC
TCAGGGGCGAGGACAGGAGGGCGCAGCTCATCCTCCTCCTTGGGGGCGTGGATGGTCACC
AGGTCAGGCAGAGGGGTGATGGGGCCAACCTTGCCCTTCGGGTCCCAGTCGAGCATGATC
TTAACCTTGATGCCAAGAACACCCTGTCTGAGAAGGACATGTCTGACAGCAGCGTCAATG
TACTCGTTCACAGGCTGACCAGAAGAGATCATGTAGCCATCCTTGAACTTCATGGACTTG
GCTCTTTGGGCCCTGAGCTTACCACTCACAATAACCTCACAACCCTTGGCACCACTCTCC
ATAACAAAGCGGAGAACACC
>Ps26_c282    nseq=83
ATTACAACAGACTTCCAGTATCTTCAAATACAACTTAAGCATTAGCAAGGGACCGCTCTT
TTGAATAAATTTGGACAGTTTTCATTCACATTCCACAGAAACGACGCAACCAGAGTACAC
GATCCAAAATAAGAGAAAATTATCCAGCAAGCATATCAAGTCTAGCAGTTTTCTTGCAAT
AAACTGCTGCAGTCAACAAACGCACAAGAGTAGCAGCGCCATTCATATTCATCGATTCAA
CATGAAACCCTCAATCACTCCGCCTCCCACAATTCTTGGCTGTCTTTAACCATAGTTCAG
GCGGAACATGTCATTCTGCACATAGAAGCTAGTTCCAGTCGGCAGCAAATGGAACGCCTG
GGAGAACTTGATGGGGTGCTCCTCGGGGCCGGTGCGGATGGAGCCGGAGACGAAGACGAG
CATGCCTCCCTGGGGCCCCGACGGCTGGCAGTCGACGGTGACGATCTGGTGCTCGCACTG
CTGGAAGGGGAGCGAGCCGAGCTTKCCGGCGATGGCGGCCGGGCCCTGGAACTTCTGGCC
CTCGAAGGTGAGCATGGAGGTGTCCTGGTACAGCCCCACAAGCGCGGCGCGGTTGGTGTC
GAACGTCCGGTAGTAGTGCTCCACGAAGGCCTTGGCCACCGCGTCCGGGTCCATCGCCA
>Ps26_c283    nseq=41
AAACGATGCTATGGCGCAACAGTGGAGGCTAAAGTWGKSTCCAGCTGAGTCTCCGATGAC
TCGGTGTTCTAAGACTGCTGGCAATTTTTGCTTGATATCTATCTTATCTAGAGTGCAATG
ACATGGTTTGCTTGGTTATTGGAGTTTTAGCTTGCTCTATAATTAGCTGAACTAGGGGTT
GGTCTAGTTTTGTCGTGCATTGGTTATTTTGGTTTTGTGGATTTGTTATTTCGTTTTATC
ACCAGAATTATTACCGTTGTTGCTTTGTCGTCATTGTGGGTTTGGTTTGATGAGCTTGTA
GATTGTAGGCTTCTAAA
>Ps26_c284    nseq=70
TGKWSSTGYWKGCGYAARMTYMWKGAGCTCAWGKCCGAGCTCTCCCTCCTCCGCGTCGCC
AAGGTCACCGGCGGGGYACCCAACAAGCTCTCCAAGATCAAGGTGGTGCGCACCTCGATC
GCGCGCGTGCTGACGGTGATCTCGCAGAAGCAGAAGGCGGCGCTGAGGGAGGCGTACAAG
AAGAAGAAGCTGCTCCCCCTCGACCTCCGCCCCAAGAAGACCCGTGCCATCCGCCGCTGC
CTCACCAAGCACCAGCTTTCTCTGAAGACGGAGAGGGAAAAGAAGCGTGAGAAGTACTTC
CCCATGAGGAAGTATGCTATCAAGGCCTAGATCAGAACTGTGGGAAGCTAAGCTTAGCAT
ATCATCGGCTGTTTCTTTGCCTAGGAAGTGTTTTATGTTTTGATTTGTATGGACATTTTC
TGTGGGAAAGTACGGTGTATTTCCTCTGTTATCTCAAATGCCTAGATTGGTTTAAGGGGC
AGTTCGTATTGGCACTGAAATCTTGTTTATTTGGTGTGAAAATGCCATGTCTGCAGTTCT
ATCCCTAGAATTCCGAAATCAGATTTTGCCTGGAAAAAA
>Ps26_c285    nseq=131
TTTTTTTTTAAACTTTAAGAACGGTTTTTTTTTAGYCACAAACGGAACCAGATAAACATA
ATCACGGTGACAAAACCACATCCAGACAATGAAGCACAGCATGGAGGCCCATAATTTTAC
ACATCAATCTTATTACAAACAGCACCTAATGATTCACAGTTCCCACCCCTCCACTGCCCT
TCAGAGTTCAAATACAGTCCTTCGAACCTAAACCAGTGTTTTCCAGATCGGGCCCTAGAC
CAGTGTCAACCTACACAGTGCATGCTGATTGAGCGAAAGGCACGCAATTACACACAAACA
ACCACGACAAACAGCAAAGATCACGACGACGACGACAGCTAGGAAGGAACATTTCAGTTC
AGAGCGTACAGAGAGAGAGCGAGATACAGGGCACGACCATCTGTCCGGGCCTCCGGGGCC
TACGCGGCGGCCGCCTTCTTGGGCGACTTGGTGGCGGCCTTCTTGGGCGACTTCTTCTCC
TTACCCTCCTTGGCTTCCTTGGCGGCGGCAGAGGCGGACTTTTTGGGGAGGAGGACGGGG
TTGATGTTGGGCAGCACCCCGCCGTACGCGATGGTGACGCCGGCCAGCAGCTTCCCGAGC
TCCTCGTCGTTGCGGATCGCCAGCAGCACGTGCCGGGGGATGATCCGGTTCTTCTTGTTG
TCCCGCGCCGCGTTCCCCGCGAGCTCAAGGACCTCGGCGGCGAGGTACTCGAGGACGGCG
GCGAGGTAGGACGGGGGCGCCGCTGCCGATGCGCTGGGAGTAGCGGCCCTTCTTGAGGTA
GCGGCCGATACGGCCGACGGGGAACTGGAGGCCGGCCTTCACGGAGCGGGAGACTGGCTT
CTTCTTGGGGCCGCCGCCGCCGCGACGCCCGGCCGCACCCTTCTTCGGCGMSTWGCGGCC
CTTCTTGAGG
>Ps26_c286    nseq=64
GTTAGACATACAATATCTACATCTTCAAGGTGCTCAAGCAGGTCCACCCCGACATCGGCA
TCTCCTCCAAGGCCATGTCCATCATGAACTCCTTCATCAACGACATCTTTGAGAAGCTCG
CCGGCGAGGCCGCCAAGCTCGCCCGCTACAACAAGAAGCCCACCATCACCTCCAGGGAGA
TCCAGACCTCCGTCCGCCTCGTCCTCCCCGGCGAGCTCGCCAAGCACGCCGTCTCCGAGG
GCACCAAGGCCGTCACCAAGTTCACCTCATCTTAGGTTGGTGGTAGTTGCTCGGTGGTGT
TGGTAGATGTGCCTCAGTTTATCTGGTAGTGGTAGTGGTAGCAGTAGTTTGGTGAAAAAT
GAAATGGATTGATGATCCTCTGTGTAGTTGTAGCTGCTGTGAGAAAGTAAGAATTGTATG
TGATGCTTTTGGAACATCGTTTGTTTATGGATCTGGAATGGTCACGGTGCTCGTTCTACA
AAAGGTTTCTGTCGTGATTGATTATCTTGCTGTGTGGCTTGACAGTAACCAAATGTAGAA
CGAGA
>Ps26_c287    nseq=177
TTTTAGACCAGCAATCCAATTCATGTTAAAACTACAGAACTGAAACAAAKTWWWYTGAAG
ATGATGCGCTGAGAAGAACACCAGACACATCATGCATTGCAGGGCATTAGAACCAGATTA
GTAAAGATGAAAACTCTAGAGCCTTTTAAGCTTTAACACAAAGAACATAGAAACAAGTTT
CACTCTAATAAGATGGTTTGAGGTTCATCACATAGCCATAGCACCACATCCCAGAAACAT
CAAAACTTGAGTACTTGCAACGAAAACCTAGAGACATAACAGAAGATAGTCTTGGACAGC
ACAAGTGAATTTGCTAATGGCTGTTCCTTGAGCTCCTCAGTCGAAGAGGCTGAAGCCCAT
GTCGTCATCCGACTCCTCCTTGGCCTCTTCCTTCTTCTCTTCAGCAACCGGGGCAGCAGC
AGCTGCAGCACCACCAGCAGGGGCAGCAGCAGCAACTGGAGCAGCACCACCACCAGATCC
AACGGAGAGGATGAGGTCCTCAACGCTGCGCTTCTCAAGAAGCTTGGCGAAGAGAGCGGG
CCAGTAAGACTCAACCTTGATGTTGGCGGCCTTCACGAGGGTGGCGATCTTCTCAGCGGT
GATGGGGATGCCATCGTCGCTGAGGATGAGGGCGGCGTAGGTGCAAGCGATCTCGCTGGA
CGACATGGCGGCGGGCGGATTCCTCTCACCGGATGGATCTGCGGTSTCCCCTAGTCGTTT
ATCATGTGTTTGTGTCCCTCCGTGGTGGTTTCATTATGGGTTTAGGTGCTGGATCTGCGA
ATCACTGTGTGATGGATATTGTCTCTGCCTAATCCATGTTTCTTATGTTATCTCGATGAA
TGATGCTGTGCTATGAGAACTGGTTGGTGTTTCGGAATTAAAATCATCGAATTTTCTCTA
AAAAAAGTGATTGACCAAAAAAA
>Ps26_c288    nseq=67
TGCCAAAACCTCACTTGGGCACGCATGCTTGTGGAACATTAAACATGCCCAAGAACCTAT
CAATGGTAACATGACATGGAACAGGCGAACAGTCTACACTTCAATGATTCACATGGGCAT
GCAGTAGACACAGGCAACGAAATAAAATTCTCCGACGAACAATTACCAGTAGCACCGATC
CCAAGGAAGGTTTCCAGCAAGCATAGGTGCATAAGCAAAGCAAGTCCAACCATCTCACTA
TGGATGGTAGTTGGACATCGACTACAATAAGATCCTAGATGGATCGGGGGATACACACGA
CCAGCGACAAATCGAAGGAAATAATGGCCCACAAACAATTTCTTAGACGACACAA
>Ps26_c289    nseq=52
GGGCCTCAGGCGGTGTCAGGAGACGGTCTATTTTGAAGCAAGCTGCGATGTGAGCCAATG
CCATCATGCGGCGCTTTCATATGTATCAGATTCCATTTTGCAGGGCACGGCCCGAACAAA
GGTGTGAGTGGGCGGATTAGGTGACTAGATTGTATCATTATGTACTTGTGATTGGTTTGT
TGGACTAGGTTACCGATGATTAATCTTTCTCCATTTGATTTATCTTGCACTGGGCCTTGT
TAGCAGTGCAGGAAATCGCTACAGATAATGGACGGGAATTCTTTCTTACATCGTCTCTTT
CATTTCGTGAGATGTTTTTTTTGCCCTTGTGGTGAACACTTGTAGA
>Ps26_c290    nseq=106
TCCGCCGCCGCAGCAGCGCCGCTCGACGTCCACTTGCAACCATGGACGGAGCAGACTGAG
AAGGCTTTCCTCAAGCAGCCTAAGGTTTTCCTCAGCACAAAGAAAGCTGACAAGAGTAAG
AAGCCAGGCAAGGCAGGCAACCGCTTCTGGAAGAGCATTGGCCTTGGTTTCAAGACCCCC
AGRGAAGCAATTGAAGGGACCTACATTGACAAGAAGTGCCCATTCACTGGAACTGTTTCT
ATCAGAGGCAGAATTATTGCTGGAACATGCCACAGTGCTAAGATGAACAGAACCATCATT
GTTCGCAGGAACTACCTCCACTTTGTTAAGAAATACCAGAGGTACGAGAAGAGGCACTCC
AACATCCCAGCTCACATCTCCCCATGCTTCCGTGTCAAGGAGGGTGACCATGTCATCATC
GGCCAGTGCAGGCCCCTGTCCAAAACTGTGAGGTTCAACGTCGTGAAGGTCATCCCAGCT
GGATCCACTGGCGGTGCAGGCGGGAAGAAGGCCTTCACCGCGGCCTGAGCTCTAGACTAT
GTTCCATGAGTAGTCTATAGAATGATGTCTTTTTGCTTTAAAATTCCTGCTAGGCTGGTG
TTTTCGACTATGGTTTGGAGATTGTTCCCCGTCTGAATGGAGTCCCATCATCTGAACATG
TTACCCTTTATGGAATCCTGTCGTCCAAAGTTTTGTTATGGWCACAAGTTTATCCCCATA
CGCAGGTAAAAGTACTGCAGCAATGCCGCATCAGAGGGGAAACGATACAGACCATAACAA
AACTTTGGACGACAGGATTCCATAAAGGGTAACATGTTCAGATGATGGGACTCCATTCAG
ACGGGGAACAATCTCCAAACCATAGTCGAAAACACCAGCCTAGCAGGAATTTTAAAGCAA
AMASASTTTGCCAGGCCGTTTTGTGAGGTCTTGGCTTCATCTCCTGTACATTGGAGCTGC
TTATCTATCTGGTTCTATATCTAGATGCTACTTTACCTTAAAGTTTAGACATTGTGATAA
TGTGAGAGATTTTGAATAGGGTCTGAAGTATGGTTTTTTATTATTATCTTTTATGTACAA
GGAATTCTTATATGCTGTTCTTATTTTGTGCTTAAAGTTGGTATTTGAATTTATAACCTC
AGTAACCTAGTTTAAAAAAAA
>Ps26_c291    nseq=69
AAGAACGTAGCAAAATGCGATACCTGGTGTGAAAAGCAWTTTTTTGAGCATAAAAGGTAG
CGAGTCTCATTGTACTTTATAAAATAGCTTAAGGTTTCACTGTCGCGAGAATATAAATCT
CATGTCCATCACACGCAGACCAAACCGATTTACATAACAGATAGTCCAAAACTTAATCAC
CACAGAAGCAAACCATAGATCACCATAGATGCAGGCAACCACTGCGACCGGCGGAAGCCT
AGGCGCGGTCGCGGCGGGGGCCACCGAACTGCGGGCGGCCGAAGGCGGGCGCGCTGGAGG
TCTCAGGCTGGCGCTCGACGCCGGGGAGGTCTGCCATGCCGAGGGCCGCGAGCATCTCCA
TGGTCTCCTTATCGACGCGGATCTCGTCGACCTCGAGCGCCGACTTCTCCGGGACGAAGT
CCA
>Ps26_c292    nseq=51
TTTTTTTTGAGCGCAAATYGGCACATCGCAATCACAATTCTTTCTTTCATTCCAAAACGA
GTTCAGATACTGCATTAGGTACTCGAGGAAAACATAGTGCATTGCCATAACTAGATGCAT
TAAACTTCAAATTCTCTAAACCCATAAAGGCAGGGCACATCTTAGTTCAAAACTGCAACC
ATCAAACACGACATAATAGAAACATAAAGACAGGTATGCTCAAGCCTCAACAACAACCCT
TCCAGCCACTTGGTCCAGATCACGCCTTCCCTGGGAGGTGATGAGCCGCCCACCCTTGGG
ATCCACATCAATGATGCCCATCTTCTGCAACTGCTGCAGGATGTTGCGTGAAATGGCACC
ACTGCTCTTGCAGAAGTGTGGTGGGCGGGAGCCGTTCCTCTGGCGGCCACCATAGATCTT
CTGGAAACCACCAACACCAATGCCTTGCCTCAGGTAAATCTTCCTGGCAATTGAGGCAGC
CCTGGTGTAGTACCAGTCAGGGTCATAAGGAGGGAGCTCCTTGAACCTGGCAGTCTTCAC
AATGTCAACCCACTCAGGAAGCTCCATCTTGCCG
>Ps26_c293    nseq=86
TTTTTWKWTAAATCGAAACTGCAATGTTTAAATGGCGAAAAAACTACAAGCAACAACACT
ACAACAGGCAGGTTTCAGCCGAGGATTGGTTATGCCCGAACACCTAGATTCTACAAATCT
TTGCAGCAAATCCCAAAAAAGAAGAGAGGCAACAAATAATCTCTGTTCTCTAGCTAGAAA
ACTAGCACAACATGGTAATTCATACAAGCACGATTCAGATAACAGTAGCCTTTCATTTCC
ACCATGATAATTCATACAATTCAAAAGCCACCACAACAGTTCCCTACACCACACAGCAGC
CAAGTCTCCGAACTACAACTACAACCCAAGAGAAGAAACACATCACAGGTAGGCACAAGC
TAAGCCTATCAGCGCCTTAAGACGAGGTGAACTTGGTCACGGCCTTGGTGCCCTCGGAGA
CGGCGTGCTTGGCGAGCTCCCCGGGGAGGACGAGGCGCACCGAGGTCTGGATCTCGCGGG
AGGTGATGGTGGGCTTCTTGTTGTAGCGGGCGAGCTTGGCGGCCTCGGCGGCGAGCTTCT
CGAAGATGTCGTTGATGAAGGAGTTCATGATGGACATGGCCTTGGAGGAGATGCCGATGT
CAGGGTGCACCTGCTTGAGGACCTTGAAGATGTAGATCTTGTAGGTCTCCACGCTCTTCT
TGGCCTTCTTCCTGCCCTTCTTGTCGCCGCCCTCCTTGCCGGCGGACTTGCCCGCCGGGA
GCCGCTTCTCAGCCTTGGGCTTCTTGCCCGCGGGGGCCTTCTCGGCGGGCTCCTCCTCCG
CGGGCTTCTTGGCCGCGGGCTTCTTGGCCGCTGGCTTCTTCTCCGCCTTGGGCGCCATCG
ATGTGCTGGGAAACGAGGGGTGSTCGGCTTGAATGCGAGTATGAGCTGGGAGAAAAGGTC
GA
>Ps26_c294    nseq=85
AGGAAAAGTGAAGAACCCAACGGAAAGCCAGGCGCATTCAGTAAAATGCATTTCATCTCC
ATAAAGCAGCAGAGTCCACAATACCATGACCAGGGAAATGTACATTACTCAGTGAACCAG
CAGCTGAGTTTGATATGACGCGAGGCCAAACATAAACCCCAATTCAAATCCTTTTCCGAC
ATTGTCACCAACCAACAAACCCAAGCTAATTATTCACTGCATGCATATAATGCGATACGC
CAAGTAGATGCGCAAGCCCACGGATTACTGAACCAAATGAGGTGCAAACTTAAGTGCCAA
ATGACCAAAATAGCATATGACAAACTTAGAAACCCTGCTCCAGCAGGTAATCGCCGAGCC
TCTCCACCACCATATTGCATTGCCCTGGAGTCATTGGTTCGTCATAGATACCAATAATCA
AGGCCAAGGTGGTCTTCTTGACAGTGATGCCTCCAGTGTCCCTTTTTACTTTACCTCGGA
TGACTAGCACCAGGTTCACCTTGGATACTAC
>Ps26_c295    nseq=84
CTTTAAGGTGGCACGATTGCCAGAGGGGCCGCTCGAGTACCCTGTCCTTACGCCTGATGG
TGACCTCTCTGTCATGCTGGTTGACCAGAGGAGAACCCGAGTTCAGGATGACATCTGCGT
CTTTGACATGAACCTCAAGAGGCTCCGATGGCACGGATTTGTTCACGAGTATCCTTTCAC
TAATCATGTTATCTTCCCTTCCAATTTCCTCCCAAGGAAGCATGGTTCACGCAAGAGGAC
GGTTGACGACGAACACCATCCTGCTGCAGGGCTCGCGGCACTGGCAGGGAGTAAGCAATG
GGTCAAGTAAGAGTCTGGGAACGTGACGAAAGGCATCGAGGCAACAGTAGCACACCTTTT
CTGGATCTGGTCTTGGTTGTCGCCAGGTGGCTCTTCTCTTTGGAATTAGCGCACGGATGT
TAAGGCTCTTAGTCTCCCAACTTGTCTCAGCCTATATGTGCGTATCTTTTGGTCGTGACG
TGTTTGTGGAACACGCGTGTGTGCTCACTTACTAGTTTATCTTCGTCCTATGTCGCTGAA
CCCGTAGTTATGTTATTATTGAAAACCATATTTGTGGATGGATGCCAATCTGCCATCTGT
GCCTTTCTCTGAAAAAAAACTATTCAGTTGTGCTTGTGTC
>Ps26_c296    nseq=50
TTTTTTTTAAATCCTGAAGCATCTTCTTTTCTTCACATGAATTCCGATGCGAATCCGCTA
TAATAACAAGAAAAATCACAAAGGAAGTTGAGGAAAGAAAAACCCAGAGTTTCTACACTC
AGCAGACTAAAAGAGCAGCGACACACACCCCATTAAAAGGAACAAGATTAGTCTTCGTCA
TCACTGCGACACTGCCCCGCCCCCAAAGAGTCATTCATATGCCCGCCGCCCACCTAAAMA
YCKATAAAACACCATGTCTGCCCTCTATGTTAAACCTCCTTCAAATCCAGAACTCATGTG
CTTGAAAGA
>Ps26_c297    nseq=57
TTTTTCCCAGAAAGCAAACCGCAATCGATTTTTTGTAACAAACAAAGGCACAAATCATCT
GTCGAAATCCGCATATACTTTGTTCTCATAATAATAGGTGTCCGAAAGTGAAGGTGCAGC
AGTAAACAACTACAAAAGCCATAACCAAAACGAGATACCATGTTTGATGATCCCAATAAC
AAGTGACATAAGATAATAGCAACCAAAACCATAATTTCCTGGGTGGTGATAAACTACAAA
GGCTTGAACCAGAAGATCACTGTGTAACACCAAGCCACTTGGTGAAGTTCTCAAACTCTG
TGTAGTCGCTGTCTGAGATCATGGTCTTGTACCACGCCTTTCCAGCAGCCTTAACCTTAG
CAGCCTCCTCTGGGCTGAGCTTGGTCCTCTTAGAGTCAAGCTTCTCCTTCCTGGCCTTGA
CACGCGCTGCCTCAGCAAGAGCTGCCATCTTGCGTGCAGTCCCCAAGTATGGGTTCAGCT
TGAGCACAGCAGCCATGTTCTTCAACGGGTTCTTCCTAGGCTCCCTGCGCTTCACYACCT
TGTTGATGGGCTTCACAACCGACTGCACCTCATCAGAGTTGATGAGCCTGGACAGGTCAG
CATTGGCCATCTTAGGCCTAGGGAGCACAAAGCCCTTCTTCTTGGCCGAA
>Ps26_c298    nseq=77
TTTTTTTTATCCATTCTGAACTTTTTTTGAGATAAGAACACCATCTGTGATTTAGTAAGT
CATCAGAAAGATGCACCTTTTATAGAGACATAGCAACAAATAGAGAGAACACATCCTTAG
AGAACACAAGAGTAAGCTAGCTTTAGCATCGGTACAGGCACACACCACCTTCCTCTACTA
GAAGGCACCACCTAAGCGAGTCTAGAACGCACTACTACAAGCACAAGTGATACATCATCC
ACAAGAAACGGCCACCACCACCACCGGAAGCACGGTGTAGTCAGGGATCTAGTCCTCGTC
ACCGGCCGCGGCCTTGGCGCTGCCTCCGCCAGACTTCTTGGGGAGCAGCAGGTTGTGGAT
GTTGGGCTTGACGCCACCGCTTGCGATGGTAACCGTGCCCAGCAAGCGGGAGAGCTCCTC
GTCGTTGCGGACGGCCAGCTGGATGTGGCGCGGTACGATGCGGGTCTTCTTGTTGTCCCT
CGCGGCGTTCCCGGCCAGCTCAAGAACCTCAGCAGCCAGGTACTCGAGCACGGCGGCGAG
GTAGACGGGTGCGCCGGCGCCGACCCTCTCGGCGTACTTGCCAGCCTTGAGGAACCTGGC
GATCCTGCCGACGGGGAACTGGAGCCCGGCCTTGGAGCTCCTGGACGTGGCCTTCTTGGC
GGCGCCGGAGCCGATCGCCTTCCCTCTCCCGGCCATGGCTGGCTAGCTGCTAGTGTTTGT
TGCGRAGAATCCGGCAGCGAGAGGCAGCGAAGCGAAGGGCGGAGAA
>Ps26_c299    nseq=60
GTGCACACAGGGATATGTATTCGTWAAAACGAGCGAAAAGAAATTCAGTCACACAGAGAG
CTGCGAACAAAAACCTTGCTCATTTCATTTCATTCATTGCGGAACAGTCTGGAACGGTAA
ACATGAGGGAACACCTAATCGAACGGTAACACGGGACGCTAAACTCAGGGGTAACTCAGA
TCTCGAACGGTAACACGATTGCTAATAGATATAGATAGGATAACTTGGCTGCCGCCTGCA
CGGGAGGGCCACCTCGTCAGTTCCTCCAGTTGCCACCGGAGTCACCGCGGCTGCCGCCGT
AGCCACCGCCGCCGTAGCCGTCGTCGCGGCTGCGGTAGCCGCCACCACCTCCACCGTAGC
CGCCGCCGCCGTAGCCGCCCTGACGACCGCCACCGCCGTACCCGCCACCGCCACCGTAGC
CGCCGCCTCCCTGGCGACCGCCGA
>Ps26_c300    nseq=38
TTCGCGCCCAGTTTCGTTGGGGGCCCTGCCGCGGCGCCGGCGCCAGCCACTGGGGCAGCC
GGGAGGACGGCGGTTGCWGGGAACGGTGGTCAGYTGCTTCTCGGCGCCGCCACCGTTMTT
GTGGCTCTGCTCGTTGGGTGGTAGTGGCGTTTTGTGTTCGTTTTGCTTGCTGTTAAGCTC
TAAGGAACAAGGAAATGGTCTGCTTCTTCTTCTGTCTGTAGAAGAAGGGAGGGATAGTTA
CATAGTTTGTGCGGAAGATGATCAATCATAAATGGATAATTCACAAATCATGAAATGGTT
GCATCTAAGATTTTATYWSTWSTAAAAAAA
>Ps26_c301    nseq=58
GCCCTGGTGTATATCCTGCTGGCTGGAATGTAACGGAGACCATCTTTTTTTTGCAGCACC
AAGTAGCACCATTTTTTTCATCTGATTAACTTAGAAAACGGACGGTAACAAAGTTTCACG
AGGGTAACAGCATCCCCAATCCCTCAAACACCCGGTTTCATGGGATGCTTGGAGATGAGG
ATAGCTCTGACTCTGACGACGAACACAAACTTGCGATCAAAAACACAGGTGGGCAACAAC
AAGTAACAGAAACACACGTCGGAGACGACGACGACGAACACGACACACAGGGATAACTCT
GGTAACAGTAGTAGCAGATAACTTGGCCACGCGGGCCCCACCGCTCAGCTCCTCCAGTTC
CCACCATCGGAGTTGCCGTAGCCGCCGCCGCCGCGGTTGCCGTAGCCTCCTCCGCCGCCG
TAGCCGCCGCCTCCACGGCCGCCGTAGCCGCCGCCGCCGCCACCGCCGTAGCCGCCGC
>Ps26_c302    nseq=59
GTCAAATGCTGAGGACTCCGGTGCTGGCCCTGGAACAAAGGATTATGTGCATGTGCGCAT
CCAGCAACGCAACGGCAGAAAGAGTCTKACTACTGTTCAGGGACTWAAGAAAGAGTTCAG
CTACAACAAGATCCTCRAAGGATCTCAAGAAGGAATTCTGCTGCAATGGTACTGTAGTCC
AGGACCCAGAGCTAGGCCAGGTCATTCAGCTCCAAGGTGATCAGCGTAAGAATGTCGCCA
CTTTCCTAGTTCAGGCTGGGATTGCAAAGAAAGAGAACATCAAGATTCACGGGTTCTAAG
GGACCTGTAAATGCGTGCGCGCAATATTGTGCGCTAACGCATATTGGGAAGCTTGAGGCA
GTGATAATATAGGTTACTGCTTTCTATAAGAAGTATTGTGCTATTATCGAGTGTGTTTTG
CTTGATGCAAGTTGTGTTCTTTCCTCATTATGCGCCTCCAGCCTATGGGTATGGCTTGTA
TGGAGTATTGTTACCAACTTAATAAAAGTACTCTCTGTTTGGCTATGATGCTGATAWAAA
WTHTCATDRTCAGTTTAGATTTTTCAACCCTTCCCTTAAA
>Ps26_c303    nseq=101
GGGGAATTCAGAACAAGTCTATTTCCCTGTGCTCAGGGGGATGCCAATGGACTAGCAGTT
TCAATAAGCAATGCAAACAACAGACGCCACAAATCATATAATATGATTAAGGAAGCAACA
TTAGATAACAGAACCGTCAGGTAGAACAGACTACCAGACTCAAACGGACTTCACAAGGTA
ATACATATGAGTTCAACAGGACACAATAGCCCTCAAAAGTCCATTGATGGTTGCGGGGAG
TAACTTGGCTGGTTATTTAGGTGACAACGATTTCATGGTTTGGCACATTCACCACATAGC
CTTCTTCTAGCCCATGGCATACTTCTGCGTCCAGGAGCGAGCAGTGGACTCGTACTTGGC
CCTATCAGTCTTGTACATGTGAGCAATCTCAGGCACAAGAGGGTCATCAGGGTTCGGGTC
CGTGAGCAGTGAACAGATTGACAGGAGCACCTTTGATATGGTCAAAGCAGGGCTCCACTG
TTCCTTTAAAATGTCAAGGCAAATGCTGCCATTGCTGTTAATGTTCGGGTGGAACACCTT
GGTGCGGAATGACACCTTTGGTGGTTTGAAAGGATAATCCGGAGGGAAATGAATGTTCAC
CAAGAATACACCACCGGCAAATGGGCTGTCCGAGGGCCCCATGATAGTGGCTTGCCAATG
GAACATGTCCTCACCAACAGGACCTGCGCTGCAGGAGGTGGGCGGATCCTTCTGCAGGTC
CTTCAACTCCTTCAGGATCCTCTTCGACGCCATGGATCAAACCCGATCGATGCCGGGGTG
GCGC
>Ps26_c304    nseq=77
AATTACAATAGGAAGGAAGACTACCGACAAAGCGTGCTGAGGCTGACAAGAATGACAAGT
CTGTGAAGGACCTTGTCATGCTGCTGTTCGAGACTGCRCTCCTCACCTCYGGCTTCAGCC
TTGACGACCCBAACACCTTCGGCAGCCGCATTCACCGCATGCTTAAGCTGGGCCTGAGCA
TCGACGAGGATGAGACCCCGGAGGCTGACACTGACATGCCTCCTCTGGAGGACGACGCTG
GCGAGAGCAAGATGGAGGAAGTCGACTAAGCGTGCCTGGGTGCAAACGTTTGAGTCTTAG
TTAGCTTAGCTGTTCTGATCGTCCCAGAAACTTGAGTTGTCGGTTAATTTTGTGTGGTAC
GTACTCTAGCCTGCAATGTGTGGGGCTAGATGCTGTGGTTCCGTGGATTGTCGATCTGCG
TACGTTCAAGTACCGTATAATAGTTGTGTTAGTATTATGATGTTCTTATTATTAAMCTGC
TGTCTTCCAATTGTGTTACCGTTTTTCTCGTTGTCTTTTACAGAAGATTACGGGTCAATA
TAGACTAAACTATTCAGTGGCATCTTAATAAAATTTGTTTCGAAATTTAAAAAAAACT
>Ps26_c305    nseq=85
TTTTCTATCACAATTCGTTAAACAAAAAGCAATTCCAGCCCAATTAATAGCAACAGTAAC
AGCCTAATATTAACAGTAAGCAATTTCAACACACATGTTCAACATCACATATGCTCCCAT
TCAGAATCACATAAAAAAAGGTCACATGCATTTGTTAATCCAACATCACTAGCAGTGCAG
CGTAGCAAATCAGGCCTCCTCTATTTCCCTTCAATTGCTTGTTACTGGATGCAGTCATGC
GCAACTGATCCCTATCCAATCACAGATTAGCTCGGTCCTTGTTGCATCTAATCGTGAACC
ATCTCTTTTGTCGCGGCCTGCAGTCTCACCCTACCTCCTTGTAGGCTGCAACCAGTAAAT
GAAATAAATCACATTAGCTTTCAAACTGCTATGCATTGACTGTATTTCAGTTCAGCTTGA
ATATATATTTGAAAGAAAATAATACTTAGTGAAGCATATGCTCAAGCAATAAGWWTA
>Ps26_c306    nseq=133
CGGCGCCCAGGGGGTCSGGTATTGTCGCCGCCCGCGTGCCAAAGAAGGTCCTCCAGTTCG
CCGGTATCGAGGATGTGTTCACCTCCTCCCGTGGCTCCACCAAGACGCTCGGTAACTTCG
TCAAGGCCACCTTTGATTGCCTCATGAAGACCTATGGCTTCCTTACTCCTGAGTTCTGGG
ATGAGACTAAGTTTTCGAAGACGCCGTTCCAGGAGTTCACTGACCTCTTGGCCAAGCCGA
AGGGGCTAGTGATTGAGGCCCCTGTGGAGACTGTTGAGGTTTAAGCCTGTTGGAGGTTCA
GAACAAACTTTGCAAGTTTGCAAGCAGTAGAAAACTGGTTCCTTATCCGCTTTTGTGTGG
CTTATGTATTAATGTCCTGCATATCCTAGTTTTGAATTTGTGAAACAGTTAAGGTATTGC
ACTTGAAAGTATCCAGATGTTCTGTTCTGTTTTCACCGTCTGAAGCACATGCAATTTTGC
GAGATTATGCTGTAWATRMTTGAGTGTGTCCTRMMWMWRMWSTKMGWCACKTTTTATCAA
AAAAA
>Ps26_c307    nseq=45
TTTTCCTTCGTCAGATACTCGGCTGAGGGACTCCATGGAACAGAAAAGTCGTGTCAATGA
GAAGAAGGAAGACATATATCAACGTCTATCAAAAAAGATTGACATGGTTTCAGATGGCTT
GGACGAGCACTCTCGTTTACTGAAGCAGCTTGAGGTTCAGATTAAAGAAAATAATAAGAA
TCGTGGAGCAATCGACCTGACACCATGGGTTGTCTCGATACCTGCATCGTTCCTTCTGTT
TGTCTTTTATAATTATGTACAGAGCTGAGTGTGTCAGGAAGGGGAGGGGAAATCTGAGGT
GTAAAACTCTGCTTTGGTGTTAACATGTATGAACCTTGAACAAAGTGATTTGTGATATAT
GCTTGTTTGGCTGCTTACCCGTTACAAAAAA
>Ps26_c308    nseq=88
CTGTCGGAGAAGAGAGAGATGCTCAACGTCCTGAGGAAGAGGATCGAGATGGAGAAAGCG
AAGCATCAAGCTTGCATGCGGGACACACACGACGACACACCATGAGGAACTCGAGACGAT
TTCCTAAACACCAGCAACGACTAGAGAAGACAAGTCACACCATCTCAATCGATCTAGTCC
ATTCCATTCTAAGGGCCATGCTGTGGGAGATATTCCCGGTGTCCGGTTCAAGGTTGTCAA
GGTCTCGGGTGTGTCTCTGCTTGCCCTTTTCAAGGAGAAGAAGGAGAAGCCAAGGTCTTA
GATTGCTCTCAACACAGCAAGCATGGTGTAGAAACTTTGAAGGCTCTAGATGTTTAAGAA
TGGTTGCTTGCTATGTTTACAGCATGCTGTTGCAGTTGTTAACCTAAGATTGTGTTGGTG
AAAACTTCTTGTCAGACTCTTTGCTTCTGTTAAGAGAATAGTACTATCATGAGTTTTGTT
CGCAGAGGATGTTAGTAGCTCTCCTTTCAGATAACATTATCTGGTTGTTTTATGATCCCT
ACATGACATGACTGTTTTTTCCTTTGAGGTTACGTTGGTGTAATATTTATGCWRWTAAAA
AAA
>Ps26_c309    nseq=90
CTGGTCAAGAAATGGCAGACTACTGATTGAGGCCCATGTTGATGTGAAGACCACTGACAA
CTACATGTTGCGGTTGTTTTGCATCGGATTCACAAAGAGGAGACCCAACCAAGTGAAGCG
TACCTGCTATGCACAGGCCTCCCAGATCCGTCAGATCCGCCGTAAGATGGTTGAGATCAT
GGCCAACCAGGCCTCTACCTGTGACTTGAAGGAGTTGGTGTCCAAGTTTATTCCTGAGGT
CATTGGTAAGGAGATTGAAAAGGCTACCTCAAGCATCTTCCCACTGCAGAATGTTTTTAT
CCGGAAGGTCAAGATCCTCAAAGCCCCCAAGTTCGACCTCGGGAAACTAATGGAGGTCCA
TGGTGACTACACCAAGGAGGATGTCGGTGTCAAGCTTGAGAGGCCTGCTGAGGGTGATGA
GGCTGTGGTTGGCCAGGAGGCTGCTGCTGCAGAGTAGGATAGTTATCATTGCTGTTTCGC
TGCTTAACATATTTGGAAGATATATGTACTGTCACCTGTTGAGGTGATTATGCCTGCCTT
TCTGAACAATTTTGGCTATGTTGGTAGTTCATGTCTGAAAACAAGTGTTTTTAAGTTTAA
GTTTGTGGTTGTCTGGATCTTTAAGTTTTGATGTCATCTTCGTGGTGTTAAGTTGTTGCA
TGAGGTTTTGTTCTGTGAATTTTGTCCATACTATGTTCTGCATATTCACTTGGATGGATA
GTTCTTTCTTTCTGAGTGGATATGCTCGATACTGCCTGCTTTTCAATTTTCAATTTGTGT
ATGTTATTTCAATGACAAAAAAAAA
>Ps26_c310    nseq=53
TCCGTTATTGGTTCTAGCTGGTGTTGTGAGGAGGCAGGCTGTGGATATCTCACCCCTGAG
GAGGGTCAACCAGGCCATCTACCTCCTCACCACTGGTGCCAGGGAGAGTGCTTTCAGGAA
CATCAAGACCATTGCGGAGTGCCTCGCCGATGAATTGATCAACGCCGCCAAGGGCTCATC
CAACAGCTATGCTATCAAGAAGAAGGATGAGATCGAGCGCGTTGCCAAGGCCAACCGTTG
AGAGCAGCTTGTGTGTCCTGGTGCACTGGAGCTACTATTATGTTGCTGGTGGTGGTTCTT
GTTTTACCTAATGTTTAAGACTTTTTGCGACCTAGCTGTGGTTTTGCTTTCAATGAGCAA
TGAAAATTACTGTGAAATGTAGTTTGGGGTGCCTGTTTATCGAACACCATTTTTGTTCAA
TGCTCCTGGATTACTTCATGCATCCCTCTTGATAAGCGTAAATGCACTGTTTGCAAATTG
CTTGCAAAGGTGAAACAAGAACCACCACCAGCAACATAATAGTA
>Ps26_c311    nseq=103
TTTTTTAAYWTTTTTTTGCACCGAAGATAACACATCATTAGGTAAACACGTTTCTCATCC
CCATTCAAAACTAGCATTGCAAAGAAAACTGTTGTACTTTTAGACACATCAGAATGTTTC
ACCACCCAGCACTTCAACTATTCTTAAAGACAAACGGATATTCAAAAACCTGGCAGCACT
CAACAATAGACTCAAGTCTGACATTCTATAGCAGAGTAACTAAAAGGGATAAGAGCTTGC
ATCCCACGAGAAACTTGAGTGCTTGTCATCACAACCCAAGCCCAGGTCCGAGACCCCAGC
AGCAAGTATGGTGCACAATAACTGGGATTCTAGATCTTGTTGAAGGCAACAATGTCGCAA
CTCTGGACATACTCGTTGATGGGCTCCGCCGTAAGATGGTCCTCAATAAGACTGTCAACA
GACACGAGATCATCCACAATGGTCAACATGATGGTCATCTTCTTGATGCCATAACCAACA
GGCACAAGCTTGGATGCTCCCCAGGTGAGACCCTCCATCTGGACACTGCGAACARASWMM
TCAAGCTTC
>Ps26_c312    nseq=109
CTGTATAGCTTGTAGTGGTAGTAGGCTAGTAGCAAGCACTCCGGTGCAGTATCGGTCGTC
TCCGCCGCGTGTGCGACTGCGTGTTTTGTAAATACCGGGACCAGTGCGGTTTGATGGGAA
TAAGCGCGCGCTTTAGCTTCTGCTGGTGCTCGGAGGAGGAGGAAGAAGAACCGATGTCAG
TGTACTAGTGATCATCGAGTATGTTGACGATGCTTCATCATCGTGCTAGTTCAATCACTG
ATGCTGTCTTAATTTTGTCTCTGCGTGTKAWAMTGTGACTAGAAATCATGGGATTACACA
GCTCAAAA
>Ps26_c313    nseq=54
TAAAAAATGGAACGATGAAAACATAATCATAGGCAGATGATGTAGGTAGTATGTCACAAC
TTAGCGAGCAAAACTCGACATTTTTTCATGACTGTTTGCAATATTACCAAACCCCTAAAC
ACCAGGTTCTGCATTGAAACTATTGATTTTGATTTATAGAATACATAGTTGGAGTGACAA
ATATTAAAGCAAGATACCCAGATTCTGATACATGAAAACAGTCAGCTACCCAACAGGATG
CATCCTCAGGCAGTCTCGGCCACAGGGTACTCATAGACCACATCCTTCCCGCAAAGCCTG
CGGTACACAGCACTGAATGTCTCCAGCTTGTACTCGTAGACCACATCCTTCCCGCAAAGT
CCTGCGGTACACAACACTGAATGTCTCCAGCG
>Ps26_c314    nseq=47
AGTACATCACTCGCTACATCGCCGGCCTGCAGCAGAAGTACACACAGAAGTGGTGGTGTT
CGCCCCTTCGGTCTCTCCACCCTCATCGTCGGCTTCGACCCTTACACCGACAAGCCGGCC
CTGTACCAGACCGACCCATCCGGTACCTTTTCTGCCTGGAAGGCCAACGCCACGGGGAGG
AACTCCAACTCCATGCGGGAATTCCTCGAGAAGAACTACAAGGAGACATCCGGGAAGGAG
ACAATCAAGCTCGCCATCCGTGCACTTCTGGAGGTTGTTGAAAGTGGTGGGAAGAACATC
GAGGTTGCAGTGATGACAAAGAAGGAATGGTCTCCGTGAACTTGAGGAGACTGAGATTGA
TGAATATGTTGCTGAGATTGAGGCAGAGAAGGCTGCAGCTGAGGCTGCAAAGAAGGGTGC
CCCGAAGGACACCTAATTCTTGGCTTTTGCTGTACCTGTTTGTCTTTACTATGTTCCACA
CACTATATTAACTGTTTTAGAGGAATGCTAGATTGTTAGGTGAAACTTTATGCTTCTATG
CCTGTACACTAGCATGCTGTGGAATGTGCTTATCCATATGCCTTCTTTGGAATGCTTCAA
ATTTCATCTACTGTATCCGCTAGAGAGTTGAAAGTTCAATCCTTGTTCACCTAAWWCCGT
GTT
>Ps26_c315    nseq=77
TTTTGATCACCATCGGCGCGGAGAGGTTTAGGTGCCCTGAGGTCCTCTTCCAGCCATCCA
TGATCGGCATGGAATCTCCTGGAATCCACGAGACTACCTACAACTCCATCATGAAGTGTG
ATGTGGATATCAGGAAGGACCTGTACGGCAACATTGTGCTCAGTGGTGGGTCAACAATGT
TCCCAGGCATTGCTGACCGTATGAGCAAGGAGATCACCGCCCTTGCTCCGAGCAGCATGA
AGATCAAGGTGGTTGCTCCACCTGAGCGCAAGTACAGTGTCTGGATCGGAGGGTCTATCC
TAGCTTCTCTCAGCACCTTCCAACAGATGTGGATATCAAAGGAGGAGTACGACGAGTCGG
GCCCAGCAATTGTCCACAGGAAGTGCTTCTAAGTTGGAACTGGCCTTTTCGTGTAGTCTC
CTGTGTGTGGGTTTTTTCATGGGGGAGGGAGAAAAGATTGCAGGTTATGTTTGTGTTGTG
CAGACCTGGTCGTTATTTGGGCCACTTGTATCTGTGGTTGCCCCAGTTACCTTTGTACTC
TCCTACTATTTTCGTTGCTCTGTGACAGTGAGGTCACCTTGTGGAACTTATGGTTGGCTT
GATCGGTTGCAACTGTTATAGATGATAGTTCTATAAGTTGTTTTGTGGGTAGAGAATTAT
GTGGATTTTAAAAATGTATTATTTTTTGGTGTGCCTTGGGTGGTTGTTGGCTAGCGGTTG
AAGAAATCTATCTATGGGAGGCCGAAACTAGTAGCTCTGTTGTTCTCTTATAATCATGTG
AAAGTTCTACTGCCGTGATGATGATCAAAAAAWTGGTGACCACTCTGATGAAATGCCAAA
TCTGCCTGTAGCGCATGCGTAAAAAA
>Ps26_c316    nseq=59
GAATGAAGCAAAAGAATAGCAACCCAGAGATGTTGAGCGCAAGAAACTACAAACCACAAG
GAAACTGACATGAACAGAGGCATGAGACAGGTCAACTTTGCAACGGCAACCAAGTACAAA
TTTTAGCACCATAATTTTAGATATCCTTGAGCATAACCAGAATATTGAAGGATGTTCTTA
AGGCTAAACAGCCATATAGTGATTGAAGTCTTAGACACTACAAAAAGCCCAGGACTACTG
CAGAAAAGAGCTCCAATCATGCTTCGGTCTGCTCCCTCAAGCGCCGGATGGTGCTCCTGA
CAGTGACTGCACTAGCAGTGTTCATGGTGTAAGCACCACCAGCCTTAACCTTCCCACAGT
CCTTGCATCCCCAAATTCCAACTGCTTTCCTCTTCACAGCAAACTTTCCACAGAACTCGC
AGAAGTACTTGGAGTGCTGGGACACCTCCATCTTCTTGTATTTGCTTACGACAAAGA
>Ps26_c317    nseq=92
TTGAAGACCCTCACTGGCAAGACTATCACCCTTGAGGTGGAGTCCTCCGACACAATTGAC
AATGTGAAGGCGAAGATCCAGGATAAGGAGGGTGTCTCATCTTTGCTGGCAAGCAGCTGG
AGGATGGCCGCACCCTGGCGGACTATAACATCCAGAAGGAGTCTACCTTCCACCTGGTGC
TCCGCCTCCGTGGTGGCCAGTGAGTTCTGAGGGCCATGGAGCTGCTGTGTCCCTGGTTAC
ACAAGTCTGATTGTCTGTGTCCTGTGGTCTGTGTCCTGGTCAGGTGGGGGGTGCCTTTTG
CCTGTCCGATATGTCTGTCTCGCTGCGTTCGTGAACATTATGCTGCTGTGCAGCAGCTTG
GTTGAACCGTGATGAATGAATAAGTGAACCCTGAACCTTGTGGCAATCTGGTTGTTCATG
TTTCTGGATACATCTTAATGTGAATGTTTGTGCAGTGGAAATCTGTGCATGCCTTGTTGC
TTCAGCAAAAAAAWGAGACACGCA
>Ps26_c318    nseq=76
TACCACAAAACACTCATTTCACATTATCTCTAACAGAAAACAATGTGATGCAACCACAGT
TAAGAATTAAACTACATCAAAGATCACAGGTGATGCATCATAAATCGATACACAAGAAAT
TGCGATAACTGGTAGCAAAAGATAGCATTGATATATCCGAGATATTTGATATGGATTGAC
ATCACTACTTTCAAAATCCTCATAAGCACTGTCCCACCAGGCAGTAGCAACAGCAATTTA
AAAGCTAGCAAGTCTTTTTAACACAAATAACTGAGACAGGAACGCACTACTCAGATATAG
ATCTCAAAACCAAGAGGCGGACAAGGACTGAAACCTAGGCGGTGAGCACGACGGCTCCCC
CAGCGGCCTTGATCTTCTTCTCGGCGACCTTGGAGATGAGCTTGGCCTTGACGACGATGG
GCTTTTCCGGCAGCTTCCCCTTGCCGAGCACCTTGAAGTAGCCGAACTGACTGACGTCGA
TGAGCGGGGCCTTGTCGCCGCCGGCCTCCGCCGCCTTCTCGGCGGGCACCATCGACCAGA
GGCGCTCGACGTTGACGGCCGGGCAGTGGAACCTGTTGCGGAGCTTGTGGAAGTAGCGCA
TACCGACCTTGCCGAAGTAACCGGGATGGTACTTGTCGAAGAGGAGGCGCGTGGTGGTGC
ATGCCACCGGCGTTACCGCGACCTCCAGGGTGCTTCCGGTGCTTGCCGATACGGCCGTGC
CCCGCGGACACGTGACCGCGCTTCTTGA
>Ps26_c319    nseq=105
TTTAAACGAAACCTAGTGATATAACATAAAATCTGATGATGAAACCATCCACGAAACTTG
TACCGAGACAGACCTTAGAGCATAATCACGGTTGTAACCGCCAGATGACAGTTTCTCACG
CTTAATGTTAGCGTGGATACAATCAATGTTCGGCGAACACCCAAAATATATATACCTCCG
GCAAGCAGCGGAGACATTAACAACTAGTAGAAAGCATCATCATGCACCAGCAACAAGCAG
GTTACACTATCAGCAGTTCACAGCTTAGCGCTAGGTCAAGTGACAAGGAAGCAGCAAAGC
ATTACAAGGTCCATCACGACACTGTTATTCACTCCTGTACCAACACAGAAACAGTGCATG
ACTTTGAAAACCAAGCATAGATAATAAGCAGACAGATCGCCTTGTCTTTTTCAGCTTCAT
GCTGCTCCAGGGCACACAATTGCAAGTTATTTCTTGCCACGCAGCTTTGTTCCCAGGGCC
CTCTCGAGCTTGCCAATAATCTGCTGGTTTGGGATCGMCTTGCCCGACTCGTACTCCTGG
ATCACCTGTGGCTTCTCATTGATCATCTGAGCAAGTTGTGCCTGGGTCATCTTCTTATCC
AGCCTTGCTTGCATGAGATTTTTCTTCAGGTCACTTGGGACACGCTCATGGGTAAGATTC
TCTAGTGTCGTCGTCGAGCCGCYTTGGTGTTGAGGGATGTCCCGCTGGATGCCGCCTTGT
TCGTACCAGCGTTGTACTTCTTCATGGTCTCGATCTCGGCGCCGGAGCGGCGCGCGGCGT
TGACGGCCTTCTCATCCTTCTTGGCGGCGGCGTTGGGCGCCTTCTTCCGCACCACCACCG
GCTCCCAGTCCTGCCTGATCGGTCCGATCCCCGCCATCTTTTCTCTCTGTCTCCCTTCCT
ACCTCTCCTTCGCTGTCGCTGAATCTCCGGCCCGGCAGCCCCTCTCTCTGA
>Ps26_c320    nseq=45
GTKKKAACATCTCTTTTCTAGATGGCTCGCCTCTCTGGATGCTGAAGTTGTGGTGTCAAC
TACTGTTCTTAAAACCTCTTGTCAAATTTCAGTGTTACTAGTAGTTCTTAATGTGGACCA
TGCTTATGTATCCAAATTCCAATGCCTGACATTTGAGTGTTGGTCGACTTTTGGCTAAAT
GAAGTTTTGTAGCTTGAATCTGTTCTGTCTGAAATTTGCTGCTTGCTTTGTTACCTTTGC
GGTAAGTTTDWA
>Ps26_c321    nseq=36
TGCGGAAGCTGTCAAGAAGAGGCGTCGCACCACCAAGAAGCCATACTCACGTTCAATTGT
TGGTGCCACTTTGGAAGTCATCCAAAAGAAGAGAAGTGAGAAGCCTGAAGTTCGTGATGC
TGCTAGAGAGGCTGCTCTGCGTGAGATCAAGGAGCGCATTAAGAAGACCAAGGATGAGAA
GAAGGCCAAGAAGGCGGAGGTGGCGAAATCTCAGAAGACACAATCCAAGGGTGGTGCTGC
ACAGAAGGGTCCTAAAGGCCCGAAGATCGGCGGTGGCGGTGGGAAGCGCTGAATGCCATC
ATAGACAGTTCTGTCAACTTGCCTACCCTCCGATACTATTGTTAGACCTTGGTCAAGTTA
GTCTCGTTTCGAGTTTTCACCTTGCCAATGAGATTGGCGTGTCCTGGTTATTTTGAATTA
TTTCCAGAGTTGATTTACATTAGCACTTATCTTTGCCAATTATTAGTCAGCAAGTTTTGT
CAACGATTGCCAACATGGGATCAGCGAATGATTTTGCATGACTTGTGTTCCGAGTTCAAA
CCAWGTTTTCGTGCTGAAGGTGTTTGCTCGTTAACTTG
>Ps26_c322    nseq=100
CTCCTCCTCGCTCGTGCWSKYTAGGGTTCTCCCACVAGCGGCGGCGCCATGTTGGTCTAC
CAGGATCTGCTCACCGGCGACGAGCTCCTCTCGGACTCGTTCCCGTACAAGGAGATCGAG
AACGGCATCCTTTGGGAGGTCGAAGGGAAGTGGGTCGTCCAAGGAGCTGTTGATGTCGAC
ATCGGTGCCAACCCGTCTGCTGAGGGTGGTGGTGAGGATGAGGGTGTTGATGATCAGGCG
GTGAAGGTTGTTGACATTGTTGACACCTTCCGTCTTCAGGAGCAACCTGCTTTTGACAAG
AAGCAGTTTGTGACCTTCATGAAGCGCTACATCAAGAACCTGACTGCCAAGCTGGAGCCT
GAGAAGCAAGCAGAATTCAAGAAGGGCATTGAGGGTGCCACCAAGTACCTTCTTGGCAAG
CTCAAGGACCTCCAGTTCTTTGTTGGTGAGAGCATGCATGATGATGGAAGCCTGGTGTTC
GCCTACTATAAGGATGGAGCTGCTGACCCGACCTTCCTCTACTTTGCGCACGGGCTGAAG
GAGATCAAGTGCTAGGCTGGCGHCGWCCCCCCTGACCCTACCCAGGGGGTTATCATCTAT
GTAGTACTTGCTTTTGTTGTTTTTTTGTTGTAGCTGCTGCGGCTGACTCTAGTAGCATCT
TGTGTCGTAGTCAGTTACTATATCCGCTTGCTTGTTCGTGATGTGCCGAGAAGGGTGTTT
TGGAAACAACTGTCGGGAAGATTAATGGGTTATAATGTCTTGAAACAATTGGTCTTTTTT
CCTTGTAATTGGCAAAAGATAGATGAATCAGTTGTACTATACCCTATGTTGCTGGTTGAT
TAGTCCTGTTGCCTGCTTTGACAAAAAAA
>Ps26_c323    nseq=65
GGTACATGTAATTTTTATGCAAGTGTTTTTCAAAAAAGGGGAACCCACCCTTCAGATAGG
GTTCCCTCCTGAGGCACTGACTAGCAGCTCGTGCATGACCACCTTCCTGCCCCCATGGTT
GCCGTGAGATCGAACTACTGTGATTCTGAAATAATAAAGATGTGTGGCGGCTGGCCACGC
CGCTGTCGTATGTTGTGCTTCGAATGATAGGTTAATATTCTTGTATGGCTTGTATGTGTA
ACATTTGCGTGATGAACGAACTTAGAAACTATCCATATAATTCTCGAATAATGTGTTGGG
TATAAGGTTCGTGTGACTGCTTTATCTTGCCTCAAATGTAATGTTGTAGCGTGTGTGAGA
GAGAATGTCGTGGGTCGCTTGTATGTAGCTGCACTATATGTGTATGTTGTAATTGTGACG
AATCTTTCACCAAAATAACCAATGTTCATAGAAATTGGTTACGTGGTGATGATACTTTAT
TGTCGTATTGAGAAGTCATCCATTGTTTGGAAAAAAAAA
>Ps26_c324    nseq=51
TTTTTKCAWWWTGGGTAATTCTAAATTTGTCTTCAGCCGATATATTGATGTGCGAACCAA
ATAGAAAGTATCAGCAGATAAACAGGTGCATCACAGCATCCAACTAAAACACTCAAACCA
CGACAAAGCTAATTCTGTCTGCCACAAGAGTTCAGAGTATTTTGGCATACAGACTAGACA
GCAATGGTAGCAAAAGTCGTCCAACTCATTTTGGGTTCCTGAGAACGATGATGACTGAAT
CCCCACGGAGGAACATCTTGCTTATGAATCTGTCTTTGTTCACCGGAAGAGCCTTCTTCT
TGCCTTTACCAGTCTTTGGTATCTCAGTCCACATCTCCCTAACATTCTCCAGAACCATGT
TGCAATGCCGATCAAACGCCCTCACACGACCAAGTAGCTTCTTGTTGTTCCGGCAGTTGA
TAAGAACCTGGGTATTGTTCTTGACGCTCATCATCAGCACTGACAGAGGACCCGTGCTGA
ACTCCT
>Ps26_c325    nseq=52
AAAAGCTCAAAATGGCATCAACATTGCTATAATGGATTCATGGTTTTTTTCTCCTATTTT
TCCATTTTTATTTTCAAAATAGGAAGTTCAAGATAGAATTCGGGTACTATAGGTGGGGCC
ATTACCATATATAACATAAGACTTCTCCCCCAATTCTGTTTAGTCGAGCTTCTCGATCTG
TCATTATACCTCGAGAGGTAGAAAGAATAGCAATTCCCATTCCGCCCAAAACCTTAGGAA
TTCCTTGATAGTTGACATAAATTCGTAAGCCAGGTCGGCTGATACGCTTTAAAGAGGTTC
TAGTTCTATATATTCCCTTTCTAGTTTTTCTCTTTTGATGTCGCAAAGTTAAAACCAAGA
AATATCTGGTACTTTCCTGATGTTTCCGAACACTTTCAATAAAACCCTCTCGTAGAAGTA
TTTTAACAATGTTTTCGGTAATATTTGTGGATACTACTCGAACAGTTCCTTTTTGATTCA
TGTCTGCGTTTCTTATAGAGGTTAGTAAATCAGCAATAGTGTCCTTGCCCATAAGACTCT
AATTCTAGGTTCCTCCTAATTTTTCTATAATCAACATGTTTTCCTTTTTCTTTTCATTTT
AGATTTTAAAGCATATAC
>Ps26_c326    nseq=54
TTTTGCACAGATTCAAACATGCTCTGAGGCACAAGAACGTACTGCATTCACAAGATAGAT
CATAGATCTTGGTAGTTTTAGTGGCATACAGCATCAGAGTCTAGCCATTCAAACATTGAA
GTACCTAGAACAGCGAGGACGACAAATTTATTACAAAGATACTTGGTTCACACTAACTCC
AGATGCAAAACAAGATTACACGATCCCATTCGAGGAAGGACATCAGGGCCGGGAT
>Ps26_c327    nseq=53
TTTWAAAACGGGAAGGCAGCATGTATATTTTTTAGTGCCAGAAATCTCATTTAAATGCAT
AAACTTCAGTCACAAAGAAACATATGATTATCCTCACATTACAAATTAGAACATGACCAG
GGTCTTTGATGAGCTAGAAATTAAACTAGACACCAAGAAGGTAAACATCTCCTGCATCTA
CACCAAAGCCAATCAGGTGATCCTAACAAGCCTAGGTCACAATGCAACATTGTTCCCTTC
GTCCTCCTGCAGCGCCTACTTGGATCTCTGCCTCATCTTTCGGCGCTTCCTCTTGAGTCT
CCTCATTCTCTTCTTCTTCCACTTGGCCCCCC
>Ps26_c328    nseq=45
CAAGAACTCGCCGTGGATGGGCGTGTACAACATCGACCCCAACCGCGCCATGGGGCTGCC
GGCCAAGTGCGGCCTCGCCACGCCCCCAAACTGCTGATGATGATGACCACCGTATACGTC
AAGGCTTGCTGCTGTGTTTCTATCCTGGCTAGCTAGCTGGATGCTTCGTCTTTCGTGATC
CGTCGAGGCGTGTGTGCTCGTCGTGTATGTGTGTCCTGTAGTCGATCTTAATTGTGTCGG
TGACTCGATCGGTGGAGTATGTACGTATGTACGCCGTCGCCATGTGGGTTAATATAATGT
TCGGACTGTTTGTGCTTTGTCGTCCATGCGTACTCGATCGTGTGTTGCATGGTTGCCTTA
TAAGCTTTGAAAAAAAA
>Ps26_c329    nseq=70
TTTTCTGCTTCAGGAATCATGCCAAGAGCAACGGATTGCTAGCTCCACTTCAATTCTAAG
CCAACAAGATCGGGAACCAAATTTCACAAGATTACACACACACATTGCAACGCAGGCATG
CAGATGTTCCGCAGAACGCGATTGGAGGTTTACAAGTTCTCAGTTCTCACAATCCACACC
ATGCCAAATTACCAGCACAGAAACACACGACAAGCAGATCGCTGGAGCTCGCACGAAATC
CTAMMGCCTWYGCCWTRACRRCAATTAGTGGCCAAATGCATAAGC
>Ps26_c330    nseq=46
ATCCACAACAGGGTCAGCAGGGGCATGCTWTTGGTAWTTAACGCCTAAGCATGATCTTAT
TATGTATATATATGAACTTAGCTCTAGGAGTTGAGCAAAACTCTAGAATCATATGCTCCC
TCCATATGAACTTAGCTCTAGCATGACCAATAATATTGTGGCGGACAGTACCTCAATATG
GATGATTTGAGTATCTTGGTTTCTGTTCCGTACGAGGAGTTCCTGTTATATGTGATTTGT
TCTGGTGTGACACTACCAACTCTTAAATTCCGCCATGTGTTACTCAACTTAATCAGAGTT
ATTCATTCTGTGAAAAAAATGTATGCTGGCACTGAGTTTACCAAGAAATTTTGATAGAAC
CTTGTGTTATCAAAGTCATTGTGACTAAAAAAAAA
>Ps26_c331    nseq=85
GCTTGCGCATACTTTGAGCTTGCGCATACCAGTAGTCATGCATTTAAGCTTGATCACACA
ATYWYKKTTGKATAGCACCAACACGTCTACGAGTATTACCAACTTCGAGTCTTAAAACAC
ATTAAAATTGCACGTACATAACAAGTTCACACGCATCCCAAACTTCCCCGGCGCGCACGC
AGGCGCACCCATTATGGTACTACTAGTGTCTCTTCTCTCTCCCTTAATAATAAACTGCTA
AACAAGCAACACAAATCAAAGCGAARATGTGGGCCACAGCACCACTGCCCGTGCGATGAT
GGATGAGTACCTAGTTGGCGAAATTGATGCAACTACAATACCCACTAAGGTGAAGTACAC
GCCCCCGAAGCAACCACACTACAACCAGGATAAGACCCCGGAGTTCATCATCAAGATCCT
CCAGTTTTTGGTCCCCTTGGCGATATTGGGATTGGCTGTTGCTGTAAGGATCTACACCAA
GTCGGAATCCGCCTAATATTGTCAAGTCGTTCAAAGATTACAACTGAATAATTTAGTGAG
GATTGCATTTCTTGTATGAGCGAGCATGGGCTGTAATGAATTTGGAAACTTCAGTCTCTG
TGATGGTACCATTACGTGCAACATCTATCAGTAAAGTGAGACTCAAGTTAAGTGAATGGA
TATTAAGTTATAAATGCCTTATTTATTAGGAATGTTGCTATGCTCATTATTGTTGCTAGG
TGCGGTTTGTTTTGTGTTGTGTTGTAACCTGTTCCGAGCAAGATGTGTTTTGCTACGTAC
TTTTGAAAGAATATATAACCTGAGCTAGTTTGCAAAATACAAAAAAAAACTAAAAG
>Ps26_c332    nseq=117
TTCTGCCCCGGCGACSGGCGGCGTGAAGAAGCCCCACCGCTTCCGCCCCGGCACCGTCGC
GCTCCGTGAGATCCGCAAGTACYAGAAGAGCACGGAGCTGCTGATCCGCAAGCTCCCTTT
CCAGCGCCTCGTCCGGGAGATCGCGCAGGACTTCAAGACCGACCTCCGGTTCCAGTCGTC
GGCGGTGGCGGCGCTGCAAGAGGCCGCGGAGGCGTATCTCGTCGGGCTCTTCGAGGACAC
CAACCTCTGCGCCATCCACGCCAGGCGCGTCACCATCATGCCCAAGGACATCCAGCTCGC
CCGCCGCATCCGCGGAGAGCGCGCCTAGGCGTTTTGCTTCGCCGCGCTTGGTTGCTGCTG
CTAGGTGTTTAGGCTGCTGTCGTCGTGTTCTTCAGGTGTTGCGTAGGTTCTTGTGATATG
TTGGTGCTACCGTGCTATGGAAGTGTCTATGAATGATGACTACCAGGAGTCCTGTAGAGA
AAAATGCAGTGGAAGTGATCTACTTTTGTTAGCAATCCTCTAAATTTGTTATGCTCTCCT
GAATTACTTGTACTAGTTTCTGTGTTGGCTCTCTGAATCTATGCTTCAAATGACCCACCC
AAGTTCTGGGTTGCTGATTTTGMAWGTTGCTTAGC
>Ps26_c333    nseq=91
TTTTTTTTAACYAAGAACACATWWYYWTYAACACAAAGGCACCCAGGCAGATAACTTAGT
TCGATAGATTACCACTCCATTCATTCCACGACAGATAGATAGATAGTTCGGGCAGTGCCA
CCCATGACCATGGCTGCCTTACAGCTTGATTGAAAAACAGGAAACACTCCGACGACTCCG
ACACAGATCTATCACCACTTCTCCATGCGCCTTCTTCCTACTACGACGACGACTCGACGA
GAATGAAACACTACTGCAACTACTGACAGATGATAGATAAGATAGATAGGTGGCCAAGAC
TTGATAGCAAGAGCCAGGATGAGRTGGGACTCAGACCGGATCCGA
>Ps26_c334    nseq=46
TTTTTTAAAGAATCTAACTTCAGCTTAGATAGAAATAGAATGCAGCTCATAGCATAATAC
GACCACAGTTTAAAAATCCGGTTTTTTTTTAGCAAGCAACCAACCAGCCCTTCCATTCCA
GCAATGATTGATTCATAGATACAGGCAAAGTTTGATCCATAACAAATCACCCACTGCAAA
ACCTAACCTAGCCTAGACAGACAAGATACTAGAAACACTACTGCTGCCACTGACGAACCA
AAGGAAGCCAAAACAGCGGCTGCGACCGACTGAAGTTGGGTTCCCGACCGGGTGAGCCAT
CCGCCAGGCCCGCGAAACGCCACCGGCCGCCGCCTAGAACTCCTGGGACGCGGATCCGAT
GTCAGCCTTGCCCTTGCCGCCGGCCTTCTTGGGGAGCAGCGTCTGGTGGATGTTGGGGAG
AACCCCTCCGGCGGCGATGGTGACGGCCCCCAGCAGCTTGCTGAGCTCCTCGTCGTTGCG
GACGGCGAGCTGGATGTGGCGAGGCACGATCCGGTTCTTCTTGTTGTCGCGCGCCGCGTT
GCCGGCGAGCTCCAGCACCTCGGCGGCGAGGTACTCGAGRACGGCGGAGAGGYWGTTTCT
TGTCACGGTTCAACTTGCAGATGGTAAA
>Ps26_c335    nseq=52
GGCGATATGCCCATACTTTGAACATGGGCGTCGTAAAGGAATAAGTATGATGCCGTCCAA
GCGAGATCTCAAGGKCAAAGGACCTGGTGCTTTAACTAAGGGAGGCGCTATGCTGCGGTG
GCCTGCTGCTCCTCCGCTGCGCCTCCCGATCCGTATATATTATGATATAACTTTGCTCAT
AAGACATGGAAACTCGCTAGGTAGTGTCTAACCTGTCATGCTGACTTCTGTTGATAGAAG
AGAATGGGGCTCAGATGCTGCTTAGGTGTGATTTATCCTTATCCATGAATAATCTAAGTT
TGTGGACACTGTTTTTAACTTAATGGAACTCTTGTAGGTGTGGCTTGTGCAACTTGAACT
TGAAAAGCTTGGTTTACAGATGTGGAGTGGTAAACAGATTGAACATTTACCAAGGCCTAC
TATATACACATGCAACAAAAAGAATCATCATACCACGTATTAGAATTTTGAAGGGTT
>Ps26_c336    nseq=125
CAAGAAGCCATGCCACCTCACTGCCTTCCTTGGSTWACAAGGCTGGAATGACGCACATTG
TGCGTGAGGTCGAGAAGCCTGGATCCAAACTCCACAAGAAGGAAACCTGTGAGGCTGTTA
CCATCATTGAAACTCCTCCTCTTGTGATTGTTGGGCTTGTGGCATATGTGAAGACTCCTC
GTGGCCTCCGCACCCTCAACTCTGTCTGGGCTCAGCATCTTAGTGAGGAGGTGAGGAGAA
GGTTCTACAAGAACTGGTGCAAGAGCAAGAAGAAGGCTTTCACCAAGTATGCTCTCAAGT
ACGACAGTGATGCTGGCAAGAAGGAAATTCAGGTGCAGCTTGAGAAGATGAAGAAGTATG
CCTCTGTTATCCGTGTGATCGCCCATACCCAGATCAGGAAGATGAAGGGTTTGAAGCAGA
AGAAGGCTCACCTAATGGAGATCCAGGTCAATGGTGGTACCATTGCTGACAAGGTGGACT
ATGGCTACAAGTTCTTTGAGAAGGAGGTTCCGGTTGATGCTGTGTTCCAGAAGGATGAGA
TGATTGACATCATTGGTGTGACCAAGGGTAAGGGTTACGAGGGTGTGGTCACTCGTTGGG
GTGTTACCCGCCTTCCCCGCAAGACCCACAGGGGTCTCCGCAAGGTTGCCTGTATTGGTG
CCTGGCATCCGGCTAGGGTTTCCTACACTGTTGCCCGTGCTGGTCAGAATGGATACCACC
ACCGCACTGAGATGAACAAGAAGGTTTACAAGATCGGCAAGTCTGGGCAGGAGAGCCATG
ATGCCTCTACCGAGTTCGACAGGACTGAGAAGGACATCACTCCCATGGGTGGCTTCCCCC
ACTATGGTATCGTCAAGGGTGACTACCTGATGATCAAGGGTTGCTGTGTCGGCCCCAAGA
AGAGAGTGGTGACCCTGCGCCAGTCCCTCCTGAAGCAGACCTCGCGGCTGGCCCTKGAGG
AGATCAAGCTTAAGTTCGTCGACACCTCGTCCAAGTTCGGACAYGGGCGCTTCCAGACCA
CCGAGGAGAAGCAGAGGTTCTACGGCAAGCTCAAGGCCTAAGCTGCTGCTTGTTCTGCGC
TGCCAAAGTCCTAAATTGTCACCTGATACTAGTTTCCTCCCTTGTTTCCTGTGGTACTAA
GTTTTGTAGCAGATGTTTGAGAACCTGTTGCCCAAGTTTATCTGTGGATTCGTCATCTGT
GCTCGAAACCTGCTTGTGCGATTTTGCTAGTTGCAATGCTCTCTTGAACATTAAATGCTG
ATTGCAATTGTGGGCGACAGTCTAGTGTTGTTTTGGAAWWCGTTTTACCTCTAGGTTACA
TCTGCTGGCGACAATTTTGCGAGACAATGCGAGCAGTCTGGCCAAAAAAAA
>Ps26_c337    nseq=97
TCACAAATCATCATGCAWKWWTWTGGAACAAATCATWGATAAACATAATTCACTGCAGGT
ACGGTACTGCAAGGATTAATAATGATAATAACCGTTTTCCATCATCTGGAGCAGCAAAGC
ACAAAAACAAGGAGGCAGATTTTCTCATCTCCTCAGCGACACAATCCATCTCTCACTTCT
TCACTTCTTAACCTTAACGACCAACAACGACTGACTCACCAAGCACACGATGATAACTGA
GCAGAGCAGTTCCCCTACGAAACCGAACCAAATCCAAAGCGAAACGAAAAGGAAAATAAA
TAAAAAGCGGCTGGCTCCTCTATAGGAAGGAGGCGGGCGCTCGGGCCCAGATCGGCAAAA
CTAAAGCAATACTCCGACGAACGAGACATAAAAGAGTGAGAGGCTTAGGCGAGATCTGGA
CCACCACCACCACCACCACCACAGGGTAGTAGTAGTAGTTGGGCGATGATCCCGATCCGA
TCGGATCCGCCTCACACGCGGCAGTCGCGGGCGATGTGGCCGGCCTCGCCGCAGTTGTAG
CAGGAGCGGTCGMCGCCGCCGCCACCACCACCGCCGAACCGGCCGCCTCCGCCGCCGCCG
CTGGAGCAGTCCCTGGCCATGTGGCCAGTCTGGCCGCAGTTGTAGCAGGCGCCGCC
>Ps26_c338    nseq=46
TTTTTTTTTGGACTCAAATAGAGCAGAGCAGAKGGGGGGCAAATGCACTGACGACTAGTC
GGTTCTATAGAAGGTTAAACTGTAACTTTCATCAGAAACAGGTATTGCAATGCAAAGAAA
GTACAAAGGTTTTGAACCACAAATATTCACCAGGCAGTCAAATAGTCAGATAATCAAGGT
GAATGAAGTTAACTGAAGATACACAAACAATGCCAAAGCACGAATAGACATGGGCACTGA
AAGTTCAACAAACATCACATGCACTTCCCAGCTAGCACCCAGCCAACAGTCCACTGCTAC
AACCTTTACAAGCTGGATCTCTGAGAGTACTTTTCAGTTCCCAACTCAACGATGCGGTCA
AGTATCCTTGTGCTGCTCCTCAGTAGCATCATGGTACTCAGCGTCCTCCTCAGGCACAGG
GTGCAGCACATCCTCCGCACCCACCGCTGACGACAGGCCACCAGCCTCCCCATCCTCCGC
CGAGCCGTCATCAGGGAAGCGCACCACCACGACAGGGC
>Ps26_c339    nseq=33
TTGTAATGTTATTAGATGTGGGCACTTGTTTGTCCATTAAGCTATGGCATAGCATCCCCG
GGTTATGTCTTGTATCCTTGAGAGCAGAGGGGTCAGAGGCTATGTAACATATCTGTTGGT
TCTTTTGCAGGAGATAGTGCCTTGTTGAACTGGTGCGGAAATGTTGTAGGCAACAAACTA
GTGGCACGTGTTGTAAAACTAGCTGTGGGCATCCAATTTGTGGKCCCCGTTCTAAAGAAC
CGTACTTTGGATGTAGAATCTGAAGCTGGAGATGTAGTAATTGGATTTAATAAGGTGTGT
TAGTATAGTTTTATTHWAWACTGTTAAAAAAA
>Ps26_c340    nseq=83
CGGCACTCACACACAACAGATGAATGATGTGGCGTTTTTATCAAGGGCCCCGTTCGTGAG
GGTGACATCCTGACCCTGCTCGAGTCTGAGAGGGAGGCCAGGAGGCTGCGCTGAGGCAGC
TGGTGCTTGTGCCTGTTGTTCGCTGTTCCTGTTAAACAAGTTAAATGATGGATTGCTACC
CCCTTTCTTAGTGTACTGCTTTCGTATCAAGTTATTGAACAATGCTACTTTGTCCTTTGA
GTAGGCTATGGAGATTGAGTTAAGAGCAATGGAAATGTAATTTGAGCACTCATCTTGCAA
GTTTTGGTCTGTTACTACATGAATTTAAGTGCGCTTGATGTTGTGGGGCATGGTTATGTT
GCAATCTGGGTAGCAATCATGAATGGCTTGTGTGGTTGCTGTATGGCTACTAATATGAAA
TTTTGGTGAATGTTGCACTGTCCACCTCAAATCCAAATCTTTGTTTGGGTTTGTCTTGGG
AACCGGAACTCAGTTGTGGATGTATTCATCCTAAAAAAMAAGTAGAAAAAAAA
>Ps26_c341    nseq=138
TCCTYMAWTCTCCATTTCGAACTCCACCTCTCCGATCCCTCAGCTTTCCAAACCCACCCC
AATCCCCGGCGATGGCCCGCACGAAGCAGACGGCGCGCAAGTCCACCGGCGGCAAGGCCC
CGCGGAAGCAGCTGGCGACGAAGGCGGCGCGCAAGTCTGCCCCGGCGACCGGCGGCGTGA
AGAAGCCCCACCGCTTCCGTCCGGGCACCGTCGCGCTCCGTGAGATCCGCAAGTACCAGA
AGAGCACGGAGCTGCTCATCCGCAAGCTCCCCTTCCAGCGGCTGGTGCGGGAGATCGCGC
AGGACTTCAAGACCGACCTCCGGTTCCAGTCGTCGGCCGTCGCCGCGCTGCAGGAGGCCG
CGGAGGCGTACCTCGTCGGGCTCTTCGAGGACACCAACCTCTGCGCCATCCACGCCAAGC
GCGTCACCATCATGCCCAAGGACATCCAGCTCGCCCGCCGCATCCGCGGGGAGCGCGCCT
AGGCGTTTCGCTTCGCCCTTGGTTGCTTCTACTAGGTGTTTAGGTGCTGTCGTTGTGTTC
TTCTAGGTGTTGCGTTGTTCTTAAGTTATTAGGTTCTTGCAGTGTTGCTATCGATGAATC
ATGACTACCAGTTATCAAGTAAAGAGAAATGCAGTGGAAGTAGACTTTTGTCAGCAAAGA
GGCGACGCAGCCGGAGATGAAGACGTTCGACCCGTGGCCCGTGTTCTTCCGCCGGGAGTG
GCGCCGCAACTGGCCCTTCCTCACCGGCTTCGCCATCACCGGATTCCTCATCACCAAGAT
GACGGCCAACTTCACCGAGGAGGACCTCAAGAACTCCAAGTTCGTTCAGGAGCACAAGAA
GCACTGACGGGACCAGGTGATGGAGTTGTCCGTGTTGGCTCGGTGGCCAGCCAATTCTGT
TATGCTGTTTGAATGAAATTAGTCCACCTTCCTTTTCTCTCTCTTTTTCATCCAAATGCT
TGCACTCTATGCTCCGTTTGTAATGTAATAAGAGGCAAATGAATTGTTAAACCAGGAAAA
AAATCAGCTTCTGATTATAATACTCCCAAGATCGCTAAGGTTTCCTGACTGATATCTGGG
ACATGTGCACACTCTCTATATCCTTTTGATGTTTGGTAGTGGTAGCTGGTAATGAATTAA
GAGAGAATTCCTTATGTGCCACTGAGAAATACAACTCGTGAGCTCTATGCTATTGAAAAT
TACTTCATGAGCTACTAWRMMAAAA
>Ps26_c342    nseq=49
AGCAACATGATGATGATGCATCAGCCCCAGCAGCAGCAGCCGCAGATGATGTACCACTCC
TCTCCCCAGATCAGCCCCTACACTGGCTACTACAACCCTTACAACTACTACTACCATCCC
CATCCTGGCAGCGCCGGTTACCCGGCCAGCAATGGGGATGTGGAGACCATGTTCAGTGAT
GAGAACACCAAGGGATGTGTTGTCATGTAGAGGTGTTGTGATAGTGCTAGAATCTAGAGG
TTGGTGATGAAGCATGGTAATGGTGATGCAGTCCTGCTACCTTTTCTTTTCTTTCTTCCT
TTCATTATTTTTCTGCTCTTATGGTTTCGCCTGTATCAAGAATGAATCATGGTGTTGACT
TAGATGTGTTGTTGAAAGTAGGGGCAACATGAGAGGGTGTTCAAACAGTGTAATGTAATA
CCTTTTACTGCCTAGTGCTTTGCCCTGACTGGCTTGCTAGAATTTGTATATTGTATATCT
GGTGAGAACTTGTATCCTATGGCATGTGATTGGTGATC
>Ps26_c343    nseq=62
GAGCGGCGGAGATGACGACGAGCCTGAAGAAGAACCGGAAGAAGCGCGGTCACGTGTCCG
CGGGGCACGGTCGCATCGGCAAGCACCGGAAGCATCCCGGAGGTCGCGGTAACGCCGGTG
GCATGCACCACCACCGGATCCTCTTCGACAAGTACCACCCGGGCTACTTCGGCAAGGTCG
GCATGCGCTACTTCCACAAGCTCCGCAACAGGTTCTACTGCCCGTCGGTCAACGTCGAGC
GGCTCTGGTCCATGGTGCCCGCCGACAAGGCCGCGGAGGCTGGAGGAGACAAGGCCCCGC
TGGTGGACGTGACGCAGTTCGGCTACTTCAAGGTGCTCGGCAAGGGGATGCTGCCGCCCA
AGCCCATCGTCGTCAAGGCCAAGCTCATCTCCAAGGTCGCCGAGAAGAAGATCAAGGCCG
CCGGCGGCGCCGTCGTGCTCACCGCATAGGTGACGAACCCAAAAAGGAGGAAGCACATAC
TCATCACTAAGGATGATGGGGTCGGGGATGCAACGTGTCCAATGCAAGGATGTCATAAAT
TGACATTGTACCTATTCTCCATACTTGCATTTGGTTTATGATTTGTGGACCTCATTTGGC
TTAGTTTATCTTAGTTTTGAAGCTTTTGTTTTAACTTGAGCAATGAGGATATGGTAGTTT
AGCGCGCCCCCAACTTGTCACCTATTTTGTTGAAGACATTGCAATGGGTCGGTTCTGCTT
AGCGATGGCAGGTTCTTATGTTATACGTGMATTTGGTTTCAAAAAAA
>Ps26_c344    nseq=168
CTCGATCTCCTCCCGATCTCCCCAAATTCCTCCCCGGCTCCGGCAGCATCGGCAGCATGC
CACTCTTCGGCGGCGGCGGCTCCCCTTTCAGCGGCTTCGGCGGCCTGCCCGGCTCCCCCG
CCGCCGGTGGCTCCGTCCCCGAGCACTCCAACAAGCCCTGAAGAAGCTCGCCGGAGATGC
CATATATAGTGCGTCGTCGTCGTCGTGACTCGTGCGTGTCGTGCATCGGTTTGGTTGGTT
GGTTACCAGTTCATCTGTGCAGTTAGCCTTGCACCGTACGCCTAGTGATAGCTTCGTGTT
CTACTGCTTCTAGTTACCTGCAAGTTGCATTGCATTGGAGAGAGTTGGTTGTGTTTGATT
TGTTGCTTGGTTATTAGGTTATCATCGATGGTGTTGTGTTAGTTCTTGGTGTTGTAATAT
GGTGATGTTCTTGGGGGCATGAATAATGCTACATGTGATGATGTGTTTGTGTTGTGGGAT
TTGTAGTAATGTAAGCTAGCTTTTGTCATCATTATTATATTACTGTACTCCCTCCGTCCC
GCAAAGACTGTTCATATAACTTTCAAAATTTGTCTTACAAARARWGTTCTTTTAGCTCAT
ATTAAATGCTCTTCTCATT
>Ps26_c345    nseq=84
GCAACAATTGAYTTKAAGTTCACCTTAACAGCACCTGGAATCAATACCTCGAGTTCAGAA
TGACAACGGACAAAAGGGGTTTCAGGGCAAAATGGCATCATCATATAGCCGCAGAACATC
AATAAAGCTGATAAGTGATAACTCAGCCGAAACGACTGGATGTGGAGGAAAGGGTACTGA
TAAATTGCCTAACAAAATTCTGACAAGCAACTCTGATATACAAAGTCAACTGACACAGCG
GGGAATAAACAGCATGTGACGCCATTATGTCTGAATAGCAGTAGCACAGCAACCTGCGGC
GCTGACAGCAAGGAAAGTATTGTGTTTTCAGGCGGCAAAGTATGTTTTCAGGCAGTAGGT
GCTTCACTTCCCACCAAGAGACGGGAACTGGGATTGGTCTTGGATTGCAGGAGCAGCTGG
TGGAGCACGATAACCCCCACCATATCCCCCTCCGAAGCCCCCACGGTCACCACGGCCCCT
GCCACGACCACGGCCACGGCCACCATAGAACCTTTCTCCTTCAGCAGGTTTCAGGAACTC
GTTGATGCTCACAGACTTCTTWGCGCGYTCATCACGTTCAGCATTTTCTTTCTTCTTCAG
AGCRTCCTTATCAGAACCCAATTTTACGAAAATTTCATCATTTTCTTTCTTGTTGGAAAG
YGGCTGCATRGACTGAAGATCCTTATCAACTTCAACCTTCCTCTCTTCTGTCTTTAGGGC
AAGAAGTGCCTTCCGCTTTTCCWCCCYTATTTGGGCATCGAGTTTTATTGTGGTCTGGGC
TTTGGCACACACTGCAATGCTTACGTTTATTAGGTGCAACTTCGTGTCCTGCCTTATCTC
TTGTGTTTGAAGGCCTCCTCGTTCCTTCCGCCTCTTTGGTGCTCGCAG
>Ps26_c346    nseq=56
ACGCCCCCRAGATCCAGCGTCTTGTGACCCCTCAGGTCATCCAGAGGAAGCGCGCCAGAA
TTGCAGAGAAGAAGAAGAGGATTGCCAAGAAGCAGGCTGATGCTGCTGAGTACCAGAAGC
TGYTGGCCCAGAGGCTYAAGGAGCAGAGGGARCGCAGAAGCGAGAGCCTTGCCAAGAGGA
GGTCCAAGCTCTCTTCTGCTGCCAAGGCCTCGGCYSTCACATCCGCTTAAGGAGTGTCCA
GATGCTTTTGAGTTGTTTTATGAAGAGGCCCCTACCTATCTAAGAACAATGTTATAGCTG
AAGAAGACCCTGCGTCTCACATCCGCTTAAGGAGTGTCCAGATGCTTTTGAGTTGTTTTA
TGAAGAGGCCCCTACCTATCTAAGAACAATGTTATAGCTGAAGAAGACCCTGCGCTATGT
TTGCTATGTTGTGAACCTCTACTTTCTAGTGTCATCGGTGCAATTATGCGTGGACATGAT
GCAGGCCTGTCAGAAATATTTTTGGAACCTGAGATTTGTTACGATGTTACCATCTTTCTC
CATGACAAAATATGAATATTTAAACCCTATGCAGGTTGATTCCGGTCCCCCGACTGAGGA
TTCT
>Ps26_c347    nseq=41
GAATTGTTCGTCCAGGTAATTTTAAACTTTTTTTTAAAACCCAAACCGATATTTTTCTTA
ACTTTGCACACTGGCATCATACAAATAACAAATATATTAGTAAAGCTATCGGAATCAACG
TTGGCATTCATATTGTGCCTCCCTTATCTTCTTCGAGACGGTAGTTGGCCTTTATACCAG
GCAGAATTTGAACTACTAAACGCGGAAACATAGTTTCCCAGCATCGTTAGGTGCCATATA
GAGCTGCATACATCTCCCAGCTACATAATCCAGGCTTCGAAATCTCTCAAGCTTTATTCA
GAGGAACGAATCCGTGCCTTATAGCTGCCGACCATGCTTTCTCAGCGTCCATCATGGCAT
CCCCACACTCGTGCTTGGTCCATCCTTCGAGAGCGTGAAGTATTCCAGCAATGCGCCAAG
CACTCATCACCTTTCTTGGCAGCCAATTCTCGCAGGCATGGACATTCTGCATAGTTTCCG
GGATCTTCATTGCTGGGGTGCTCAAGTAAGTGCAATCCTTGCGAAYTTTCTTGAWGGGGA
ACTGTGAAATAGGAATGAATATAGCTCCTTGTGGTGCCAGCTTCTGTTCTTGGTCACCAA
TGTTGTC
>Ps26_c348    nseq=49
TTTTTTTCTAGCATCAAACAATCACGGACGTGAGAAGCAGAGCATGTATCGAGCAAAGGT
TCATACATCATCATTCTCCACACTTAGTACAACAACGATCAGTTCGAACAATACAATCGC
TGCCACTTGGTGTCATATGGCGCATTACAAATTATAGCGTGCAAGCAGAAACACAATGAA
AACGGAACAGAGCAGAAGAGTACTCACACGCAAGCACCTTCAGAGGTGCTGCTTATTCCG
GAAACCACGGTACTAATTACTTCGCTTTTATTAAGACAGCTGCTTAAGAGTGTCGCAGCC
ACGCTTTTGCTCGTTCACCAGGGAACAATCTTCCAGCGCTGGTTGTCACCCTCGCACCAC
TCCCACAGCACAAGAGTGGTTCC
>Ps26_c349    nseq=41
TTTTTTTCAAAACTGTCCGATCAAAATTCATCGTTGTCCAGGCAACAGGTTATACAARWC
TTTGAAGCAAGCATTTAGCAGCTTTGGAGAGGTTACTGAAGCAAGGATCATCATGGACAG
GGAGAGTGGAAGGTCAAGAGGCTTTGGCTTTGTGAACTTCAGCTGTAGTGAGGAGGCCAA
GGAAGCTGCTGATAAAATGGATGGTCAGGAACTTGATGGGCGTAGTGTCCGTGTGAACTT
CGCTACTGAGAGGCCTGCTGGAGGGAACCGTGGTGGTGGCTTTGGTGGCGGCGGCTACAG
TGGTGGTGGCCGTGGTGGCTACAGTGGTGGTGGCGGCGGCTATGGCAGCTATGGTGGTGG
CAACCAAAGCTATGGTTCTGGAGGTGGTCAGGATGCATTTTAAAATGTGGGCTGACTACC
AAAAATATTTGAAATAATGAACTTTAGGACCTGATGTGTGTGGCTTATGTGAAGCCTTGT
TTATGTTTACTATTTCGTGCTCAGAGGTTGGTTAAACGGTTAAGTAGGTGCAATTCATGT
GCTACCGAATTTTGCCTGCGGGTGGTTTTGAAGAGTGCAAAGTTTCGTGCATTTCTCCTG
TGAGAAGGAACACAACAAAATTTGAGCACAGTACTTTAAAGATCTCGTTCTATTAAGTAT
CATCTGAAAGCTGTGA
>Ps26_c350    nseq=71
TTTTGATTTCCAATCAGATCATTTCATTACTGTCTCATGATTCAGATAAACCTACTACAG
CCAGAGATGMGCTWGTTATGTTGAGAGAAGAAAAATGGGAAGTCTGGTTAGATTATAATC
TCTTTTTTTCGCATGTTAAAGTAGTTTTGTTGCAACAGAACACCTGCATCTCTTATGATG
ATGCGTACTTTTGGTTTTGATGATATCGTGTCGTTATGGATCCTATCAAGCACTGTTGAA
TTCCAGTTATGTTTGTGCTAATCCTATACTATTTGCTAAACGTTGATGTCAGTAATTTGC
GTACTGCAGTGTGATTGATAT
>Ps26_c351    nseq=43
TTCGTTACTATCGAACCTGCTCAACCCAACCGGCGGAGCTCGAGAAGCTCAAGCACAAAA
AGAAGCGCATCGTCCAGTCCCCCAACTCTTTCTTCAAGGACGTCAAGTGCCAGGGGTGCT
TTAGCATAACCACTGTTTTCAGCCACTCCCAGACTGTTGTGGTGTGCCCAGGCTGCCAGA
CTGTCCTCTGCCAGCCCACTGGAGGAAAGGCCAAGCTCACTGAGGGCTGCTCCTTCCGCA
AGAAGGGAGACTAGATCGTAGTCTGGAAGATGGCGTTTGTACTGAGCCAGTGTTCACTTT
CCGACTATGTAGCCTTCAAATTTTGCTGATGTGAAATGTTAGGTTCCCGGAACAGCTTAT
AGACAAGGCTTTGAGCTTTGAATATCTATTCCAGTGCTATGCATTGGATGCTTTGCCACC
TGCTGTCTAATTAGCTGTGGTTGCTTTGGATTATGATGACCAAGTGGTGAAATTGTTTAA
TTATACTTTGGGTTTTTGCTTGCTGATAAAAARWMGCTTTCTTCA
>Ps26_c352    nseq=129
AGGAACTCTAGACAATCACCAGGACCAGCGATCCAATTCATGTTAAAAAAAATGGTCCAT
AGGCAAACTAAAACGAAGTAAACAKAACAATTTTTTTTGTAGAAGAACACCAAACACATC
CACTCATCAGAGGGCACTAGAACCAGATTAGTAAAGATGAAAACTCTCTAGAGCCATTTA
AGCTTTAACACAGAAACAAGTTTCACTCTAATAAGATGGTTTGAGGTTCATCATCACATA
GCCATAGCACCACAACCCAAAAAATCAAAACTTGAGTACTTGCAACGAAAGCCTAAAGAC
ATAGCATTAAGATAGTCTTGGACAGGACAAGTGAATTTGCTAATGGCTGTTCCTTGAGCT
CTTCAGTCGAAGAGGCTGAAGCCCATGTCGTCATCGGACTCCTCCTTGGCCTCTTCCTTC
TTCTCCTCAGCAGCTGGGGCAGCAGCAGCTGCAGCACCACCAGCAGGGGCAGCAGCAGCA
ACTGGAGCAGCACCACCACCAGATCCAACGGAGAGGATGAGGTCCTCAACGCTGCGCTTC
TCAAGAAGCTTGGCGAAGAGCGACGGGCCAGTAAGACTCAACCTTGATGTTGGCGGCCTT
CACGAGGGTGGCGATCTTCTCAGCGGTGATGGGGATGCCATCATCGCTGAGGATGAGGGC
GGCGTAGGTGCAGGCGATCTCGCTGGACGACATGGCGGCGGGCGGATTCCTCTCACCGGA
TGGATCTGCGGTCTCAGAGGAACAGAGGCGGCGAGGGTGGAGAGTTCAATGCATGTAGTA
AAA
>Ps26_c353    nseq=66
TCAGTCCTCAACTCCTGGTGTTGCTGACGCAGCGGCCCCAGCTGACGACGACGACGACGA
TGATGAYGTYGACCTWTTTGGTGAGGAGACTGAAGAGGAGAAGAAGGCTGCTGAAGAGCG
TGCTGCGGCTGTCAAGGCTTCTGGCAAGAAGAAAGAATCTGGGAAGTCGTCAGTTTTGCT
TGATGTGAAGCCATGGGATGATGAGACTGACATGGCCAAGCTTGAGGAAGCAGTTAGGAG
TGTCAAGATGGAAGGACTGCTCTGGGGTGCATCCAAGCTTGTCCCAGTTGGGTACGGYAT
CAAGAAGCTGCAGATCATGATGACCATTGTTGATGATCTTGTCTCTATCGACACTCTCAT
CGAGGACCATCTGTGCGCTGAGCCAGTGAACGAGTATGTCCAGAGCTGCGACATTGTCGC
CTTCAACAAGATCTAAATCTGCTCGAGTTGCAGGCTGTGGTCGGTGGACAATGCAGAAGC
CCAATTTATCCAGAGTTTTGTTGTCTATGTCAGCTTCGTGTGTCGATGCCCGTGAGGTTT
TTGGAACTTGTCAAGTGTACCAGCTACTGGGGGTTAATTTGCTTGAATTTGAAATATAAT
CTGGCTGGATTTCTGTTAGTATTGTTACTAGTTCGTGTCCTTTCCTGATTTGTTCTTTGT
CCAYTGGTTATGCACGAGAAGGCTATGCCGCACAGCGAAGCCGATCCATTATGCCTGCGC
TGCGTTGTTGTATCGGTAGGTTATTAAGGCGCCCTCTCA
>Ps26_c354    nseq=49
TTTTTTTGTCATAATATACTCTTGTGATAAGAGTAGATTCAGGAGCTTAAGACGAAAACA
CCTTTTTTTAGGTGCAGAATAGCAAGATTGTTACTACAGAGCGTTTAACTCACTCAAAGT
AGCCAGGTTTAACCACAACCAAAATAACAGTAGCGTTTACAGGACAGCAGACTAGGGCAC
ATTGCCAGCAGAAATTACAGTTGCTACCAACTGCAAGGACAATGGCCTAACAAAGCTTAA
AACAGCACTAAGACTGCTAAGATTGATGAAAACCAGCAGACGATAACAACCCTCAGACCT
CTCATTTCTTCTTGGCAGCAGCCTTGGTAACCTTGGCACCAGTGGGGTCCTTCTTCTCCA
CGCTCTTGATGACACCAACAGCAACCGTCTGCCTCATGTCACGAACAGCAAAGCGACCAA
GAGGAGGGTTATCAATGTAAGCTTCAGTGATCTTTTTGTTGAATGAGAAGAGTATCGGTG
GTATTGATTTGAAGCAAGAAACCACTTGATATAAAAATACAAGGGAAATTTCTCTATAA
>Ps26_c355    nseq=77
TTAAAGTAGAGGAAGGATGCAAGGTCCCAGCTTTTAGATGTGGGATGGGGTAGCAAGTTC
AGGACTTCAATTTCTTGTTTCACCAACTGTTTCAGACAGTTTAGGGACAACTGGAGAAGT
AATTAAGATCTTTCGGATCTTTTAAWTTTACAAGTCTATTAGGAAGCATCTTGAGAGGAA
CAGGAAGGACAAGGACTCCAAATTCAGGCTCATTCTTGTTGAGAGCAGGATCCACCGCCT
TGCCCGCTACTACAAGCGCACCAAGAAGCTCCCACCTACCTGGAAGTACGAGTCGACCAC
GGCCAGCACTCTGGTGGCCTAAGTGAGATCTCTTCAGATGGGTGTGGTCATTAGCCTTTT
CGATATCGGCTTGTTCTAGATATGAATTTATGTAATCCTTAATGAGTCTGGAGCGGGTTA
GATGGACGTGGAACCTCAACTTTTCTATGTTTACTCGGAGAATCCCATAAACCATTTTTG
GTTTTTCAATTGTCTGTTAAGCGTAATATGCACCAATGTTTTGTCGCTGAAAGTTCGCCT
TACAGTATCAGATGGTGATGCTGCTTGTCTGTGTGTTCTGGTGCTGGTTTTGCTACCCTT
TATGTTTGTTTGTCCTATGAAAAAATGCTGCTTATCAACTACTTGCCACAACCAAAAAA
>Ps26_c356    nseq=57
GGTGGATGAAATTAATATCTAGATCTGGCTAGATAGAGTCCTGCCAGAAGAGCAGCATGG
GATGAATGAACAAAGAACAATTAGATAGCTGAAAAACACTTACATCGTCAGATTTTTCCT
TCTCTTCAAMCTTCTCTTCCTTCTTTTCCTCTTCAGCAGGTGCTGCACCACCAGCTCCAG
CAACCGGAGCTCCCATGGCAATTGCACCACCACCTGAAGGCACCGAGGCGAACTTTWCCC
TTCCAGCTGCAATCACTTCGGTTATGTCCTTGTCCTTGAGTTCCGTGAGCAGGAARTCCA
GTTTCTCTTCAKMACCCCCATCCTCTTAGTCGTTGTCTCAGCTGCCACATTTCAGCTATG
GGCCTGTAATAAAATGTTGTTTCACAATGGATCCGATGGTTTGCTTCTGTAAGAAATGCC
AATCATGGCCTCTGAATCTGACGGCTTACCTTCTCTGTTGCAAAATTATTCAGTTACAAT
GATAGTGTTTTTGCATAGTCAACTTTGCTGTTCCWCAGAAAAACGGCGTCAAGGTTGCTG
TGCGGAAGGTCCC
>Ps26_c357    nseq=103
TTTTTTTTAAGGAAGCATCACTTATCCAAAGGCTGAGCAGTGCTCAGAACCGAGTTTTTA
AACTTGACAGCAAAATATCTCCAGCGAACACATGCAGCCAGCAAACAGGCAAATACCAAT
AACTGGTGGCAACAACTAGATGAAAACAACTTCAATATTGCTCAATAAAACGCTAGAGCG
ATCACACATACTTGCCAAATCCAGGAGAACAATACCAGTCCACATGGGCCTAGTGCCAAC
TAGCGGCAATGCAAAGCAATGAGAACTAATTCGACCTCTACCAGCCTACTACAGGAAAAG
AAGTGAGCAGGGTAGACGATAACAGCTACAATAATGGCGCAGCACACAGCTTTGACAGCG
CAGGGACATCTAAGGGTTACTGTCCCTCACCAGCATCACCTTTGGTGGCTTCCTTGCCCT
CCTCAGCACCATCCTCCGTGAGGTCAGAGGTCCAGAGGGTCAGGTTGTCCCTCAGGAGCT
GCATGATTAGAGTGCTGTCTTTGTATGACTCCTCCCCAAGAGTGTCCAACTCTGAGATAG
CCTCATCGAATGCCTGCTTTGCAAGGTTGCAAGCTTTGTCTGGGGAGTTCAGAATCTCGT
AATAGAACACCGAGAAGTTCAGAGCAAGTCCAAGCCTTATCGGATGTGTAGGTGCCAGCT
CAGCAAGAGCAATATCCTGAGCAGCCTTGTAGGCCACCATTGTGCTCTCAGCAGATTCCT
TCCTCTCTGCGCCAGTCTTAAACTCAGCAAGATACCTGTGGTAGTCACCCTTCATCTTGA
GGTAGAAGACCTTCGACTCGGCGGCAGTAGAAGAAGGCACGA
>Ps26_c358    nseq=98
TTCGGCAACAAGGACATCATCATGGTTGACCACATGAGGAAGATGAAGAACAACGCCATT
GTCTGCAACATTGGTCACTTTGACAATGAGATCGACATGCACGGTCTTGAGACCGTACCC
TGGTGTTAAGCGCATCACCATCAAGCCCCAGACCGACCGCTGGGTGTTCCCTGAGACAAA
CACTGGCATCATTGTCCTYGCTGAGGGTCGTCTGATGAACCTTGGGTGTGCTACTGGCCA
CCCCAGCTTTGTCATGTCCTGCTCATTCACTAACCAGGTCATTGCTCAGCTTGAGCTGTG
GAAGGAGAAGAGCTCTGGCAAGTATGAGAAGAAGGTGTACGTGCTCCCCAAGCACCTTGA
TGAGAAGGTTGCTGCTCTYCATTTGGGCAAGCTTGGTGCCAAGCTCACAAAGCTCTCCAA
GTCTCAGGCTGACTACATCAGCGTCCCAATTGAGGGCCCCTACAAGCCCGCTCACTACCG
ATACTAGGCTGCCCAGCATGACTAGAAGGTCATTCGGCCAGCCGGTTGTGTGGTGTGCCT
GTACGAAGACGCTGATGTGTCGTGCTTAGGATGAATTATTATGGTCATCGCTTGAGCCTG
GTTGAGTAGTGGGAAGAGGAGGGAAGAGATGTTTGCTTTTGTGGAACAATAATGGTGTAA
TTGGTCGTGGGGGTTGTTAGGCGGTGTGTGTTGCCAGAAACAGTTTCTGATTACCATTTT
GCAAGCGATTTGCTCTAGTTCTGTGTTTCCATGAATAACTTGCTTTCTTGAAAGCATATT
TTAGTCTGATCCTGGGTTTTCATTACGTCTGGTTTGTACTTTGTAGTGTTGTGTCCAGCA
ATTTCGTTGGGCCTTCTCAGTTCAGTATCTTTTGTGTCGCCTTATGCTGTTTATTGAAAT
GCATCGATTTATGTCWAAAWTGCT
>Ps26_c359    nseq=74
CTGAGACTGACATGMCCCCTCTGGAGGATGATGCCGGCGAGAGCAAGATGGAGGAGGTCG
ACTAAGCGCGGCGGTTGTTGACTTTTGAGTTGTGTTAGCTTAGCTGTTCGTGTTATTCCC
GAACCTCGAGTTCTTTATTTTGTGTGGCATTACTTTTCCTAGCCTGCAATACGTGGGGCT
AGATGCTATGGTGGACTATCCAAGTACGTACGTTAATCTTCGGTGGTATAATAGTATTAT
TATTATTATTATCCTGCTTCCAATTTTTGTTACAAAAAAAA
>Ps26_c360    nseq=40
CGACGAGGAGGGAGACTACGAGGACGACGAGGAGGAAGAACAAGACCTCCAGGACTAGTT
GAATTTATTATGATTTTTATTCATGTCGTCTTGTGCTGTTTACTTGTCATTACTATTAGG
TCCGTTCTCGGTTCCTTGCTGCTTAATCCTACCAGTGCCTGTTGAAACAGAAGGCAGCAG
GCTCATGTTGTATTTCACACGATCGTGTGCAATACCGTGCTTGTTGCTTACAACTGTTTA
TTAGTATTTGTCATGTGTCTGACGATTAATTACAATTGTTATGTTAAATCTTAATTTCTA
TCTAATGTAGAGCTGCTTGAGTTTTCAAAAAAAA
>Ps26_c361    nseq=164
TTTTCTTCCGACGATGTGTAGAATATAAATCGAGGAGGCCCTCGCCCTGGTGGTCCTGGT
GGCCCTCCTGGTGCTCCTGCGGCTCCAGCACCAAATGCTCCCCGCCCATAGGTTTAGACT
ATCAACTGCATGAAGTCTGGCCTGTTGGTAGCCATGGATGTCTTAATTCAGTATCAGTGA
GAGTCAGGGTGTGGAGTTGCTATAATGTAGAACTTTTGTCTGAAGTATCTTCTCGTTTGA
ACAATTGTGCTCAACTATAATCTCACTTGAACGTCAGTGGGTTCAATTATATTGGTACTC
TGTTTCAATTTCATTCTCTGCTCGTTTTGACATTTTCTGATTAAAGTTCTAATATTTTTA
CCAGTCAGTGGGTTGAATTAWA
>Ps26_c362    nseq=120
TCGGTCAAGCCCCAAGAACCACTTGCAAAGAWTTTTTTGGCATTCCAAAATCATCGACGT
CATACTTTTGAGCATCTCAGAAATGGAAATTGGCACATATATTTGCCCCCGGCCTCTAAT
ATAAGTGCAAGAGTCAGCTAAAAGTAATAAGCTAACCAATGCTGGATACAATGGACATCA
AACTGAAGGGTTCATAGTTAATACCCATCTCGCACCACATTCCAGTCACAGTTCCAAGCA
TGCTAAACTACACAAATCCTGCAAGGGTCTCAATAAGTACGACTTGGCGATCGATCTACC
AAACTAAATGTAGCCACTACTAGATCACACCATGATGGCATATATGCCACTCACAAAGTA
GCCAGATCCAGTGCCTTATGGTTCATCAGCTAGCTGATCCTCCATGGAGCTCCCATCGTC
CATCGATCAGGTATGATGAGGTATCCTTAGCTTACCCTACCCGTCGCTTCCCACGAGGAG
GGCCACGAGGCAGACGAGGTCGCCCACCGCGAAGACGAAGATGGTCGCAGCCCTAGTTGA
TCTTGATGAAGACGGAGTACCCTGGGMGGTTGACGTTGCGGATGCCGATGCCGACGGCGT
ACATGCAGTGGCCGGCGACGGCGAAC
>Ps26_c363    nseq=59
CAAGGGTAACGGGAAGCTTTTGGCAAGCGCCGGAACAAGACGCACACGCTGTGCGTGCGC
TGCGGCCGCCGCTCCTTCCACCTGCAGAAGAGCACCTGCTCCTCCTGYGGCTACCCCGCG
GCCCGCATCCGCAAGTACAACTGGAGCATGAAGGCCATTAGGAGGAAGACTACTGGCACA
GGGAGGATGAGGTACCTTCGCCACGTGCCACGGAGGTTCAAGAGCAACTTCAGAGAGGGA
ACTGAGGCTGTGTCAAGGAAGAAGGGAGCTGCTGCTGGTGCCAACTAAGCTTGTACTCCA
CTGTTAGGTGTGGGTTGTGAAACTAGTGTTTTTGTTGCTTTAAGTTCCTAAATTGAGAGG
CAAACGATGCTTGTCTATGTTATTCGATACCCTGGATGTTAATCCTTCAAGTTTTGAATG
TTGAATCGTGCCAGATTGTTAATTGTCACCATATTTACAGAATTAGTGTCCAGCTGCCTT
TGCGATTGCTGTTAAAAAAAAACTGAGACACGCAAAGGGGATAGGCAA
>Ps26_c364    nseq=71
TTTTTTTTTTYAGATAGAAACCAACAATTTGCAACAAGTTCAAGGCAATCCACTGTTACA
GATGAAGCATTAACGGATCAAGCATGCTGAACATAAAATAAAAACACATAATTCCGGATA
TCTTAGTTCAGACAACAGAAGCACAACTGCTTAAACCATATCTAAGAGCGGCAGTAGGCA
TCACAAGCCACAGCAAACCAGCGCATTACGCCTCCGGCGCTGGCTGCGTGAGGCCCGACT
TGGCAAGCAGCTTCCCCAGCGCGTCAGGGGAGCACACCTGGTACTGCACCTCACCGGTGC
CGGGCTGCAGGAACACCTCGGCCAGCTCTAGCTTCTCAGCAGTCAAGCTGGTGGAGTCCA
TGGTCTTGCTGAGGACCTTGAGCGCGAGGGCGACGGCCTCCTCGCGGGTCAASCCATCCT
TGTAGTCCTGCTTGAGCATGGACTGCGCGGCCTGGCTGTTRGCCCCAACGGCGGCGGCCT
TCCACCCGCCGTAGTTGCCAGATGGGTCGCTCATGTAGAGCTGGAATCCGTGGTGCTTGT
CCCACCCGGCGAAGAGGAAGGAGACCCCGAAGGGGCGGAGGCCTCCGAACTGTGTGTAGC
CCTGCTTGGTGTCGCAGAGGGACTGGACGAGCTGCTCGACGGGGATGGGCTCCTGGTAGG
AGAGGGCGTAGCGCTGGGCGTGTTGGCGGGCGGTGTTGATGAGGATGTTGGCGTCGGACA
TGATCCCCGCGACGGCGCAGGCGAGGTGGGAGTCGATCTTGTACATCTTCTCGGCGGATC
GGGAGGTCTGGAGGAGCTTGGAGGTCACCTTCTTCTCGCCGACGAGGACCACGCCGTCGG
CCGCCARGATCCCGAGGGCCGACCCGGCGTTG
>Ps26_c365    nseq=46
GCTGAGAAGCTATGTACCAAGGTGCTGGAACTAGACAGCCAAAATGTCAAGGCTCTGTAC
AGAAGGGTCCAAGCCTACATTCAMCTTGCYGACCTAGAGCTRGCAGAGGYTGATATCAAG
AAGGCRYTGSAAATCGAYCCTGACAACAGGGATGTGAAGTTGGAATACAAGACCCTGAAG
GAGAAGATCAAGGAGTTCAACAAAAAGGATGCCAAATTCTACAGCAACATGTTTGCTAAG
ATGACAAAGTAACTAGCTAAAGACACAAAAGCTTTTGGGGTGGGGGATGTACTGAAGCAG
AGGATCAAAGCCTGACGTCCCTGCTGCCGAAGGACCAAGCACGTTGCTTGACATTTCGCA
TTCTGGCCCACTGTGTAATCTAGTAGTGTGCACGGATGATTGGATCTGTTAGGACAGCGT
TGAGGAACATTTATTTCGAGAATTAATATTGGCTCTGAACTTTCTGATTCCTGGTTCTTG
GGATCACGGAGCGTTAAAAGTCTTGAAAAGGAGTCGATACTCCTCCCTAGTCTGATTTTC
GTCGGACCGTGCATTTATCTCCTAGACTAGAAATAAGTTCCAAGCCTTCTGAATGAAARA
AAMTGGAGTGTCTATAGCTCAATAAAA
>Ps26_c366    nseq=67
TTTGTTCAAAATGAGCTGMKCTCCTGCATTGTTTAATGCTGCTCGGCTGATGTCCACCAA
GCTTTTTGTTGGTGGTCTTTCCTGGAATACTAATGATGAGACTTTGAAGCAAGCATTTAG
CAGCTTTGGAGAGGTTACTGAAGCAAGGATCATCATGGACAGGGAGAGTGGAAGGTCAAG
AGGCTTTGGCTTTGTGAATTTCAGCAGTAGTGATGATGCCAAGGAGGCTGTTAGTACAAT
GGATGGTCAGGAACTTGATGGGCGTAATATCCGTGTGAACTTCGCTACTGAGAGGCCTGC
AGGTGGGAACCGTGGTGGTAGCTTTGGTGGCTACAGTGGTGGCGGCGGCGGTGGCGGTGG
CTATGGCAGCTATGGTGGTGGCAACCAAAGCTATGGTTCTGGAGGGGGTCAGGATGCATT
TTAAAATGTGCGCTGACTACCAGAAATATTTGAAATAATGAACTTTAGGACCTGATGTGT
GTGGCTATGTGAAGCCTTATTTATGTTTACTATTGTGTGCTCTGAAGTTGGTTAAATGGT
TACATTAGTTGCAATTCAGGTGCTACCGTGCTACTGAGTTTTGCCTGCTGGTTGTTTTGA
AGAGTGCAAAATTGTGTGCATCCCTCCTATGAGAAGGAACATAACAAAATTTTGAGCACA
CTACTTTATATATCCTATCTGTTGCAATGTGTCCGGAAGTATAAAACATTAGTTGCCAAT
ATTTGTACTTAAAA
>Ps26_c367    nseq=121
TTTCTTTACAACCAACTAACATTAGACTACCGCGAAGCGTCACCGGAAGGTGCTCCGCGA
CAACATCCAGGGCATCACGAAGCCGGCGATCCGGAGGCTGGCGAGGAGGGGCGGCGTGAA
GCGCATCTCCGGGCTGATCTACGAGGAGACCCGCGGCGTGCTCAAGATCTTCCTCGAGAA
CGTCATCCGCGACGCCGTCACCTACACGGAGCACGCCCGCCGCAAGACCGTCACCGCCAT
GGACGTCGTCTACGCGCTCAAGCGCCAGGGCCGCACCCTCTACGGCTTCGGCGGATAGGT
TAGGTGGTCTGTCTGTGTCGTTCGGATCGAAGGATAGCTTTGTGTCGCCTTCATGTGTTC
TTGTGGTAGTTGCTGTAGTGGAGATGTAGCTGGTTGCTTGGTCCTTTCGGTGTCGGATTT
GTGGATGTATTTGTCTGAATTGGATGGTGATGTAGGAAATCAATTTATCCTTAATTTTTA
TGTCTCCCCTTCTACCGTTGGWACTATAATTTTCACAACTAAAAAAA
>Ps26_c368    nseq=84
TTCTAGGTTACGAGCTGTACCGCCCGGGGACCTTCTACTTCGTCAGCGGCGTGCCGGGGC
GCTGCGAGGCGGGCCAGCGGATGGCGTTGCTCGTCGCCGGCGCACAGCCGCCGCCCTTCT
TCTTCGCGCCGACCAGCGGCGTCGCCCTGCCACCGGATTATGATGAGCCGGCGGTCCCGC
CCCCCGGTACCACCGCTCCGCCGGCCACCGTCGTGCTCATCAGGCTGACGCCGTCGGCTT
GGCTGTGGGTCGTCACCGTGGGGATCTTCCTTTTACTTCTCGTGGTCGTGGGCATCGTCG
TCTGCTGCGTCAACGAACAGACGAAGGTAACGATGGCGTTCGTGGGCGCGCTCGAAGCTA
AACACAAAGCATTGGCTACCGAGCTAGGTAGGGTCTAGGTCCTAGCTAGTTTTACCCAGA
GAGCTTAGTTACCAGAACCTGAAGTCCTGATCGAAATGTGATGGATGTGCTAGTTGTGTG
CCTGATTAGTCCTAGCTGTGTGCCTAATTGAATTTGTAGGACCCGGAAATGAACTCCTGT
TCATGTGCATTCTTGCACTCCACTTTGATGTACTACGTAACAGCTCGTCAATTGTTAAAA
TCTCTCTGTCAATCTATTTCACTTCTGCTACAAGTGTGTTGATTTCAA
>Ps26_c369    nseq=114
CTCGCTCCGCTGCCGCCTCCGCCGCCGAACTTTTTTTTGTAGCTAAGAACATCCATTCGT
TCAATTGATAGGCTTCCAATTCTTCGCTACAACCATAAACAACTGTTTAACACCACAACG
CAGCTAGACACAGCAACTCCCCCTAAATCCATCAGGAACCCTAGCTCGCGACTGCAGGAG
GCGGACGCGGACACGGACGGGGCTCAGCCGCCGAAGCCGTAGAGGGTGCGGCCCTGGCGC
TTGAGCGCGTAGACGACGTCCATGGCGGTGACGGTCTTGCGGCGGGCGTGCTCCGTGTAG
GTGACGGCGTCGCGGATGACGTTCTCGAGGAAGATCTTGAGCACGCCGCGGGTCTCCTCG
TAGATCAGCCCGGAGATGCGCTTGACGCCGCCCCTGCGCGCCAGCCTCCGGATCGCCGGC
TTGGTGATGCCCTGGATGTTGTCGCGGAGGACCTTGCGGTGACGCTTCGCGCCGCCCTTG
CCAAGACCCTTGCCTCCCTTGCCGCGGCCCGACATGGCTTCCCTCGGAGGCGGTGAGCTC
GAACTGGAGAGGATTGGTGGTGGTGGGTGA
>Ps26_c370    nseq=32
TTAGCCTTGGTTCTATGGGTTACATCGCCTCAAACATATGATGTTTTGGCGAAGGACTAT
AATCAAGGAGGGGAGCAGCAAAAACTCATCTAATTTGTTGTTAGTGGACCCATTTAATGT
ATTCATTCTGTTAAGCAAAACGACTATAATCTATGGTCTGATTGTGAGATACCATTTGTA
TTATGTGCGTGGAATGTGTAAGGTTTAATATACCGAACTATATAAGTGTGAATCTGCATA
TGTTCTCCATTTGGATGCTCTTATCAATTTTGCCGTTCC
>Ps26_c371    nseq=53
CAAAGCAGAACTTCTCAAGTTCCTTGCAAAAAACTTACACSTTTTTTTTGTACCATCGCA
ACAGAGCACGTTAAAAGCAAAGCGCATGATCATAGAGCATACACTAGATATCATATTCCA
GGAGTTCCACGCTTGCCATCCCAGCGAAGCACAAAGTCTTCTATGCTGGAAGCGCACACT
TGACACTACGATAGAGATACTACGGCGACCATATCACACGTCACAGGTTCAAGTCTCCAG
ATCACGCACGCAGCCACCACACGGGCCATGTTTTAGCATCATCTAACAGCCAAGTCTAGA
GAATGTCTATGCATTCGTTTATGCATACCAAGCATCAATACCTACGAGATTAGTTCCAAG
CAAGGGAACCCAAGGTAAGCGAGGGAGCTTGCTCTTCACGAGCTGGAGTCCTGGAAGGTG
TCCGGCTTGTGCTTCTCCATCAGGCTTGTAAGGGCAGCGTCGAGCTCCTTCTCCAGCCTC
CACCTCCTTCTCCATGTACCTCTTTCTTGAGCCTCATTTCTTCGTCTACAATCGTTGGTA
CTTTGATCAGCTCGTCC
>Ps26_c372    nseq=50
CCGTTCAGCCCTCAACGACAACAGCGGCGCAGGTGTCCTCCCAGCGGTGGCCGGACTCAC
CGCGCGGCTTGTGATCCTAGCCTCCTTGTGGCTCATGGCTCTGTACCTTAGCGCTTGTAT
CATGGCGCCGAGACGAGACGCCCCTACGTCGCACAGCTTCGGTTTGGGCGTCATGTTCGT
TCAACTTTTCTAGTGGCAGGCAGAGGGAACCCTTTTGTTGGTGGCGGCACTGCGTCCTGG
TGAAGAAAACAACTTTGCTTGGATGAATGGCATTGTTTCCATTCACTTTTCTCTGCTGTA
AAATCTTAGATTCTAGTAGGAGGGAATTCTGTGTTGGCCTTTGTGGACATGGTGGTGCTT
GTTTATTCGGGTGCTTAGGGTCCATGTGTTAATTTGTTATTGCCTGATCTGCTGCTGCTA
TTGCTTTACCATCTGTTTGCCCTGATGCAGACTAATCTGCTGGTGATTGCTGAGGAAGCA
TTTGACAAAAAA
>Ps26_c373    nseq=45
AAGATTGTAGACTTCCACTGGAATTCATCAGATCCTTGGACGATCGTGAGTGTGTCAGAT
GATGGTGAGAGCACTGGTGGTGGTGGAACATTGCAGATATGGCGCATGAGTGATTTGATC
TACCGCCCAGAGGAGGAAGTTCTCACAGAGTTGGAGAATTTCAAATCTCACTTGGCCAGC
TGCACTCCGAGGAACTGAATCATATTATGATCTGTGGAATCCTCCAATCCGTTGAAAGCT
CGCTGTAGGTGTTCTAGTTTCCTAGCCATTAACTGTGGCTCCAGTTGGCATTGGTATTGT
ACCGTGATGCTCCTAGACCGGTGACTTGTGAGCTTGTGTTGAGCTTGTTGCGTGACTGAA
CTGAGTATGCCCGCGAACGAAGCAGAGCTGGATATCTCCATAGTCTGTAGGCCGACTATT
CGGATATTGCTGGATATTGTTGACAATTATTCTGGATTGTGCTATTGAACCTAGTGAGAT
TGTTGAGTACCGGTGTAACGATTCATGTCTAAAATATGCTTACAGCCTTACCCACGTCTG
GAGCGCTGTATAGCATGCATCTTTTTACACTTATGTTACCTGCCCTAACCAATTAGTGTC
ACATGCTAGTAAGCGAGCTGAGTCAAGGGCTCGCTCGGCGCTCGCTGTGGTGGGTTGTGC
CGTTGAGGAACCTACAGCTCAGTTCGTGGTATTGTTCTTGGTGTGTAAAACGGACAGTCC
AACACGA
>Ps26_c374    nseq=50
GTAGTCTTTCCTGAGTGGGTTGACATTGTGAAGACTGCGAGGTTCAAGGAGCTCCCTCCT
TATGACCCTGACTGGTACTACACCAGGGCTGCCTCRATTGCAAGGAAGATCTACCTGAGG
CAAGGCATCGGTGTGGGTGGCTTCCAGAAGATCTATGGTGGCCGCCAGAGGAATGGCTCC
CGTCCACCACACTTTTGCAAGAGCAGTGGTGCCATCTCGCGCAACATCCTGCAGCAATTG
CAGAAGATGGGCATCATTGATGTTGATCCCAAGGGGGGACGACTGATTACTTCCCAGGGA
AGGCGTGATCTGGACCAAGTTGCTGGAAGGGTTGCTGTTGAAGCTTGAGCAGTCCCATCT
TCTGTTTGAATTATTATGTCCTGTTTGATGGTTGAGATGGCTGCTTTGAGTTAGGACTTT
TGTGCTGCCTATTTTGTCCATGTAGCTATGGAGCATCACTGAATATCATAATGCAATATC
AGAACTCCTGGAACCAAAGAAATTTGTTTGTGAAATGTCTGAGTTTGATATCCATGGTGC
ATTCTCTTTTTTGTACT
>Ps26_c375    nseq=32
AAATATCTTCAGGGATTACAAGTTCTTTTGGTCAGAAGAATGGATCTATCAAAGATAGTC
TTGAGGAGGAATTCAGGAGGTGCAGAAGGAAGGAGTACATAATCAGAGCCATCACCGTTT
TGGTTACTGTGACCTTTTCAACATGCACTGTGGTAGGTGGTGTTGCTTACCTTGAAAATG
TTGAAAACTTCCGCCCAAAAGAATAAATTATTGGCTGTCGCCATCAGCATATCTAAGTAA
ATTGTAGTGTTATGTTAAAGCACTCTATTTATGGTATGTTTTGTGAGGGCACAAACTCAA
GACAATTTGTGCATGTTGTGATGTTGCCTTAGTAAAAAGGTGGTGGAAACTTATTATGAG
ACAATGATGTACTATGTTGAATCCATTTGCATAAAAACTGTTTGAATAAAAAACTTTGGA
AGTGATGMWWAAAGCGGATGGAGCCGGAGACGAAGACGAGCAAGCCTTTTCTAGCACAGC
ACAAATGGGAATCTCCAATTTCCAGCTATCACAAGCAACAATACAGCCTATATCGACGAA
ACAAGAACCCAGAGCACATTAGCACATTGGC
>Ps26_c376    nseq=66
ATACTCCGACAACCAGCCGGGCGTGCTGATCCAGGTGTACGAGGGTGAGCGCGCCAGGAC
CAAGGACAACAACCTCCTGGGCAAGTTCGARCTCTCCGGCATCCCGCCGGCRCCCCGCGG
CGTGCCCCAGATCACGGTSTGCTTYGACATCGACGCCAACGGCATCCTGAACGTGKCGGC
GGAGGACAAGACCACGGGCCAGAAGAACAAGATCACSATCACCAACGACAAGGGGCGGCT
GAGCAAGGAGGAGATCGAGAAGATGGTGCAGGAGGCGGAGAAGTACAAGGCGGAGGACGA
GGAGCACAAGAAGAAGGTGGAGTCCAAGAACTCGCTGGAGAACTACGCCTACAACATGCG
CAACACCATCAAGGATGAGAAGATTGCGTCCAAGCTGGCGGCGGACGACAAGAAGAAGAT
TGAGGACGCCATCGACGCTGCCATCAGCTGGCTGGACGCCAACCAGCTTGCCGAGGCGGA
CGAGTTTGAGGACAAGATGAAGGAGCTGGAGAGCCTGTGCAACCCCATCATCGCCAAGAT
GTACCAGGGTGCTGGCGCGGACATGGGTGGTGCTGCTGGCATGGATGAGGACGCTCCGGC
TGGCAGCGGCGGCCCTGGCCCCAAGATCGAGGAGGTCGACTAAGCTGCTCGTTTCTGAGT
TTTATCATAAGTTTGCTCTGCTGTATCGCACTTATCTATGGTTCTGTCGGTTGGTACTTT
TGTGGTGATAAATTTTTGGACCTCATGTTGGTTGGTCGGTCGGTTGATTAAGTAGTGTTG
GTGAACTATTGTTATCGGTGGCTCGACTGTTATGATCAGTCGAGCGGTTTTAGTGATACG
TTATTATTCTGGTTCGGTATCAAWGTTTCGCTGCCTCGTTTTGTTTT
>Ps26_c377    nseq=49
AAGCTTGTGATCTTCCCAAGACGTGCCCGCAAGGTCAAGGCTGGTGACTCCACCCCTGAG
GAACTTGCCACAGCCACCCAGGTCCAGGGCGAGTACATGCCTAATCACCCGTGGCGAGAA
ACKCTCAATCGAACTTGTCAAGGTGACGGATGAGATGAAGGAATTCTGGGGCCTACAAAA
AGCTTCGCTTGGAAAGGATGAACAAGCGTCACCAGGGTATGCGGCAGAAGAAGGCTGCCG
AGGCTGAGAAGGAAGAGAAGAAGTAAACCGGGGATTTGCATTGCAAAGAATAGTTCTCTA
CCTAGAGTTATCATTAGCTTCTGAAGTTCGATCTGGCATTTTGATACTGCTATTTGTCTT
ATGCTTTTGAGTTTATAAGCGAACCAATCAAGTCCATACTATCCTGAGATGAATTCAGTA
TTTGGCTGCATGTACGGGTGGTTCTGTAATTCCATCTTGCTCTTACGAATTGGGGGCTTG
GCGCCTCGTACATCTAAGTTAAAATGTTCCGGACTTCCGGTTCCTGCWRRAWMGTTGTTT
AACAAGATCATCTAAGCA
>Ps26_c378    nseq=46
ATCTCATGTATGATGGGAAGGACGAAGGACTTGTTTGAGCACTTCAGCTCAGTGGCGCAG
AGGCTGGGCGTCTACACCGCTAAAGACTATGCCGACATCCTTGAGTTCTTGGTCCAGAGG
TGGAAAGTTGCGGATCTCACTGGGCTATCTGGAGAAGGGAGGAGGGCACAGGACTTTGTC
TGTACCTTGGCACCAAGAATCAGGAGGTTGGATGAGAGAGCTCAAGCAAGGGCGAAGCAG
GCACCGGTTATTCCTTTCAGTTGGATTTATGACCGCAAGGTGCAACTTTAATCGGGAGCA
GTAGGCAGTGGGAGCACATCCTATATTTGTTGAGTCTTGGGGTTCTCTATAAGAAAGCAG
CCTTTAGGTTATCTAGCAGGATAGAATTACTACTTATCGATCTCACTCGCGCAAAGTATG
CCATCAGTTGTCTTGTAAGTTGCAGGTTTGGATCTGGTGTAAGACTTATGTTGGGTGCCT
TTTCTGGCAGCCATGAACGGCTCTTGCAACTAAGTAAACTTATGTTGTATTGAATATGTG
AACTGTGAGATTTACAGGACTTCTAAGTTCCGAAGTAATAATGAGATTGTGTATGGACGA
GCTTGCTATGGTACAWRWWRAGACTCTTAAG
>Ps26_c379    nseq=70
TTTTTTTTWKWCGGAGCAAAACAGTGTGTGCAACATCAACCACACATAGAAATTTAAGAT
GAGCAAGTGCTTCAAACTCTGTTCCAGATTCCAAACGGCTGCAGTAGTAACATTGATATC
TCCACAGCATAACTACTAAAGCAAGACAAAAATAGGAGGAACCACATTGTTCGGTGAGGT
ACATAAACAGCATAAGGAACAAAACACCACTTCAGTATCAGCATCTGATGATGATCTCCT
TAGAAGTCTAGCCTTTAGGCGTTGGGGATCTCGACATCGCCATCATCGATCTCCTGTTGA
AGATCCTTGGGGTCCTTGCCGTCGACGGTGCAGCCGACACTGACGCAGGTGCCGAGGATC
TCCTTGACGGTACCGGACAGCTCCTTGGCCATGGACCTGAACCTCATGGTCCTGGCGATC
TCGATGACGTCGTCAAGGCTGATGTTGCCACTGTGCTTGATGTTCTTCACCTTCTTCCTG
TCCCTCTCAGGCTCCTTGAGGGCCTTGATGACGAGCGCCGCGGCGGAGGGCACGACGGAG
ACCTTGGCCTGGCGGTTCTAGG
>Ps26_c380    nseq=42
TCACAACCAAGGAGCTGGGTACTGTCATGCGTTCACTGGGGCAGAACCCTACAGAGGCTG
AGCTCCAGGACATGATCAATGAGGTCGATGCCGATGGCAATGGCACCATCGATTTCCCAG
AATTTCTCAATCTTATGGCTCKCAAGATGAAGGACACCGACTCGGAGGAAGAGCTTAAGG
AGGCATTCCGTGTGTTTGACAAGGACCAAAATGGCTTCATCTCTGCTGCTGAGCTCCGCC
ATGTCATGACAAATCTTGGTGAGAAGCTAACTGATGAGGAGGTGGACGAGATGATCCGTG
AGGCTGATGTCGATGGTGATGGTCAGATCAACTATGAGGAGTTTGTCAAGGTCATGATGG
CCAAGTGAGCCACCGAACCATAATCGGAAGGCGGAGAAGATTGTGCATTGCATATTAGTC
AAGATGCAACTCTTATTTCATCAACTTGCTGTTAAACGTTCTATTAGCTGTAGTTGCTAA
AAGGACAGTGCAGTTCCTTCTATGTTCTTCTCTCCTGTGTGTTTTCAGATCTCTTGTTTT
ATGTGAACCTGTAATGCTTATCCTTCCTGGTGTGTACTGGTTGCAGTTGCTCCCTTATGT
AGTTATATTTTTTCATCAACTTCCGCTTGACTCAGTATTATTTGGATGGTTGGCTATTTC
TATTGCCATGGCATATTTGATAGATGCTACTGTGCTTCAATGCAAATTTTATTCTATTCT
AGAAAAAAAA
>Ps26_c381    nseq=57
GGACCGTCTCCGTCGCCGACCTCCGCCACGTCCTCACCTCCATCGGCGAGAAGCTCGAGC
CGCACGAGTTCGACGAGTGGATCCGCGAGGTTGATGTCGCGCCTGACGGTACCATCCGCT
ACGACGACTTCATCCGCCGCATCGTCGCCAAATGATTTCCCCCCTTCCTTCGACTTCGCC
GCCGCTCCCACTTGCTTCGTGTGTAATGACCTCGTCTCCCCGTGATTTGATTCGGTTTGG
TTTCGTTTCCTGTGATCTGATCCTTTGAGTTGAATTTGGCCATCACTTCTCTCCTCTTCT
GCTTTTCATTTCGGAACTGCTGCCTAGGGTTTGGATAAATGGATAATGGTGTGTGTGATT
ATTATGGACCGATCGATTAATTAATGGATCTGGCTGATGTTGATTTCCTTAGCTACTCCC
TGTAATGTAATACTTTTGCAATGTGTAAAGTGTGGATCTATTTTCCTTCATCACTGTTTG
GGTATGTTTGCTTATTTGATGGTATCATTACTGGAACAATCCATCCAACCATGATTGCTT
G
>Ps26_c382    nseq=41
AGCTCTTACAATTCCTTCACYTTTTTGTCAGCACATACTGTAGTATATGAGGGGAATGCA
GACGTGAAGTGTTAGCAGTTAACCAGTTAAACCACACATAGTATTTTACGGGCGGCTACT
ACCAACTTACACTTCGCTACTCAAGCAAGAAACAGAAAACTGTTGAACGGGTAACAGCAC
CAGGGAGGCACAAGACCTAACGACCACTACTAGTTTTCACATCATCGTCCTCCTGCTTTC
AGACACTGATCGATCAAGGAGCAACACCACTCTATCCGGAAGCGAGTTTGGTATGATCAG
ATCAGACGATCAGTACTTCACGGGCATGCCGAGTCGATCCAACCTGC
>Ps26_c383    nseq=38
ATTCACCGAAGCGACGAGACCTTGAAAGCAGCTTTTTCAAGTGTCAGTAGCGGGACGTTC
TGTCAATCGGGGAAGGTTTTTGGTGACAAGACCTGGAGATATCAGAAGTGAGAATGCTGA
CATGAGTAACGAGAAATCCTGTGAAAAACACGATCGCCTGCCAGTGGAAGGCTTTCTGCG
TTCAGTCAATCTACGCAGAGTGAATCGGTCCCTAAGGAACCCCCGAAAGGGCTGCCGTCC
GATGGGTACACGAAAGTGACGAAGTTGCTTTGACTACTGAACCAWGCCTGGATCGTCGGA
GCGAATTGGATGATCGGGCCGAGGGTTTTTAAAACCCCTCTTCCCCTCGCTCTCCTTTCC
TTAATATTCACCGTCGAGTCATCAAAGCCGTCCTGC
>Ps26_c384    nseq=77
CGAGAAGAACAAGCCCGCCAAGGGGAGCCAGCTTGATACCAACAAGAAGGCCATGAGCAT
CCAGTGCAAAGTATGTATGCAAACATTTATGTGTACCACGACTGAAGTGAAGTGCCGGGA
GCATGCCGAGGCTAAGCATCCAAAGTCAGACGTGTACCAGTGCTTCCCTCATCTGAAGAA
GTGAAAGCCTGCACTAGCAGCCAGAGTGCCATGGCCATGAAGTTCAGAAAACGTGTCTGT
CAGCTGTGGGGTTTGATCCTCCATTAGTATAGGGGCTCCCCTTCACTTAGGGAGTTCATC
CTGTGGTATCTGTCGTCTATCATGCGTCCTGTCCTATGTTAAACTACATAAGAAAGTGAT
GTCGTGTCAAATGAAACTACTGTCTGCTGGTAAAACCTGGTTTCAGAATGATGAGTTTCA
TGTGCAAGCTTGTTTGTGCCTCACCCTGCCCAAGAATTCTTTTGCGAGTACAGTTTATCC
TWGKWWKKRSTGTCCTATTAAATATTTACTCCGGTCTTTTTGTTAGTT
>Ps26_c385    nseq=57
TTTTTTGCGAAAGGAAGGATGGTATTAAAATTGCAGCGCATTACATCCCCAAATTACAAA
GAAGACCTTAAGAAAAACAGAAATTACAAAGCAGTCCATCACAGTCTTCTTCGCCTTCCT
CAGAGGCCACCGACGACCGCCGGCGCCGCCGAGCTTGGAGAATCCCGTCTTGCCGCCGAG
GAGCTCCACTCTTGGAAACGCTGCAAGAGCCAACGCCACGGACCTCTCCCTGACGCATCT
ACTATCCCTGGGGCACATCAGCAGCATCCACGCCGGAGAAGACGGAAGAACACCAAGAAC
ACCACCTTCCTCTGATCTATCCACCCACAGATCCAGAGCCGGCGCCACCAGCGACAGTGG
CCCGGAGAAGACACCCCATGGGGATATCCAGATCATCCCCCTTTCGCAGAAGAGAGAGAC
CACAAACCTCACAAGGTGGCCGGAGAAGAGGACGCCAGAACCGCCGGAGATGTCGAAGAA
GCTCCCGCTGAAGCTCAGCCCGAAGACATCGTCTTCACCTCGACGGTCAACGCCGTTCCC
CGCATCACCACCAGGGAGAAAGGAAAACCTCGAACGGCGACACACCACCGCCCAAGGCCA
CGTTATTCTCCATGGGCCGCCACTGAAGAGGAGGTCGCCGGTTTTGCCGCCGCTGCCGCC
GTAGCCWCCGCCAGCCGTAGCCGTCGTTCGCGGCTGCGGTAKCSGCCACCACCTCCACCG
TAGCCGCCGCCGCCGTAGCCGWGGACGGGGAAGACGTCGGTCATGACTCCCCAGAGCGGC
TTGAGCACCCACGGCACGAAGAGGAAGACGGAGAGGAACTGCACGGTGGACGGCTGCACC
CGCTGCACGTCCTTCCAGTAGTA
>Ps26_c386    nseq=100
ACGAGGTTGACGCTGATGGCAACGGGACCATCGACTTCCCGGAGTTCCTGAACCTGATGG
CAAGGAAAGATGAAGGACACCGACTCCGAGGAGGAGCTCAAGGAGGCCTTCCGCGTCTTC
GACAAGGACCAGAACGGTTTCATCTCGGCTGCCGAGCTCCGCCACGTCATGACCAACCTC
GGCGAGAAGCTGACCGATGAGGAAGTCGACGAGATGATCCGCGAGGCTGATGTGGATGGC
GATGGCCAGATCAACTACGAGGAGTTCGTCAAGGTCATGATGGCCAAGTGAGGAGCGGTC
CCCATGAAATAAGTCTGTCCAAATTGAACCGTTATCAGGCTCACAAGCTGTACTTTGTCA
TGTCCCTTTGAGTATGTATCAGTATCATGCAGGTGGTAATGTCGAGTAGTTGTCGGGTTA
GGTGTAGTACATCAGATACCCTGGTTTCTTTTGATTGTGATGTTACCTTGCATTATTGCG
CCTGTTGGGGCTCTAGGATCTGTTGAAGTTCATGTTTGGGGCTTTAGGATCTGTTGAAGT
TCCATGTTTTCTTGGGCATTGGGTGTTTTGTTTACGTAAGGATGCATTTCTGTTAATTTA
ATCGTCTACGCTATGCTAGTTTTTTTAAAAAAAAA
>Ps26_c387    nseq=45
TCGRKTCCGTCCGGTTGAGTGCCAAGTTCGGCTCGTTACCCATGAAATATGATGCTAACC
TTTGAGGGAATCAGAGCAGAGTCGTCAAGTCGTGTCCTGGTAGCTCTGTTTGTTTTACAG
AGATTGCTGTTCAGAGTCTGGACTTGATTTTGTTGAGAACAAGTCCATTGGTATCAGTTA
GGAACGTTGGTAAGTGAGTTTGCGAGTATTTCACTGCATGGATCGTTATGGATTACCTTA
AGTTCATAAGGTGCATCCTATATTTTTATTTGTGTTATGTACAATATTTCACTGCATGGA
TCGTCGAGTATTTCACACCATAATGATTTATTGTTATAAGGTATTTTGAACACCAAAAAA
AAA
>Ps26_c388    nseq=55
TTGGTATTTTGACAGGGTCGACGCGTTTGTGCATCAGCTCAAGGGTAGCAGCGCGAGTGT
CGGCGCACAGAAGGTAAAAAACACATGTGTTCAGTTTAGGGAGGTCTGCCAGCTCAAGAG
CAGGGATGGAATGCCTGAAGACTTTGGACTTGGTGAGGACTGAATTCTATGATCTGCGTG
TCAAGTTTCAGACTATGCTTCAGCTGGAGAAGCACATCCAGGGATTCAAGTGAACCCGAG
TTGGGGAACGGAGCTGCATTTCGGGATGATGCCTACACCGCTCAAGCTTCAGAACATACG
GATGTGCTCCTTAGCTGCAGCAGAATTAGATCTGGCACCTTTGTGTTTCCTTAGTCGCTG
TCATCATCGTCTTTCATCGTTAGTGTTGTCCGTGTTGGGTGATCCATCTTCCTGCAAGCA
GTCGCAGGTCGTCTGGTCACTCCTAGTCCTAGTCGCGATTTCGTAGTCTCTTAGGTCCCC
AAACTGCCTATCGGTTTGGACTTTGAACAGTGTCAAGCTAGTCGGTACCCTGGTTGTGTT
ATGGTGAAGCAAAACAATGCTGTGGTTAATTAAATCTGCTGCTTATTGGTGATAAAAAAA
CATGTGTCTTTGAAGCTGCTGCTGTACCTGTGTCCTATTCTAGGTGTCCATCTGGTCTGT
GCCATGAAAGAGTGGTGTCTTTAGA
>Ps26_c389    nseq=60
AGTCAAACGGCCACGCCTACTGCCTTAGTATTTGTTACATGCATTTGTTACGAGCTGATA
AAGTAGATACAATAATCCAATACTCATCCCACATATCAAAGTGCAGGCCAACATGTCTTT
CTTGTGATGACAGAGGATAAGCGGTAGCATGCAGCATGCTACCACGGAGGTACTCACTAC
ATACTCAGCATAACATACGCAAATAACAATAATCAAACATATGCAAACTCCAGCTTAAAG
CAAACTAGGAGATCCAGAGGGTACAACAGGCGACAAGGGTCCAGACCACCTTACTCGTCA
TGGATCGCCTCCTCCTCATCCTCGTACTCACCCTCCTCATCAGCAGTGGCATCCTGGTAC
TGCTGGTACTCGGACACCAGGTCGTTCATGTTGCTCTCAGCCTCAG
>Ps26_c390    nseq=137
CGTGTCTCAGTTTTTTTTATGCAAACGAACTTGGCAAATCATAGGAAGGGAAAGAAAGGT
ACAGCTTGATGGCAAACAGAAGTTGAAACCACATAAAACATCAACATAATTAAACATCTC
CAAACATAGCAGCTAAGTATGGGCTAAAAACACCTCCAGAATCCAGATAAAACGATAACA
TCTGTGACACCGAAACAGCACATGGGTCTGAGCATCGGGCCACACAGCTAAGTGCTCAAG
ATACTGACATGTTTATGACAACTAGATAATATTATCAGATAATTGCTACTGGATCTCTTC
ACTCCTCATCCTCATCACCACCATCACCACCACCACCAGTTGCCTTCTTCTGGTTCTTCC
TCTTCACCCTCCCTGGGGGGCCTCCACCGAACGGGCTTGACAGCGAAAAGTCAATGTGCT
TCTCAGACTCCACCCTCACCATGAAAGATGGGACATTGACGATTTGCCTGCCAACCCTGA
TGTGACGTTGCTTGATCAAGACACGAGCATGGTGGATGGACTTGGCCATGCCAGCCTTGA
AGACAAGAGTCTGAAGGCGCCTTGCGAGGAAGTTCTCAGCGGTGAGGGCAAGGACGTAAT
CAAGCTTGTTCTGACCCTCAGCAAGCAGCCCATAGCGGTTCATGCGGCGGAGCAGCGCCT
CACCCTCAAAGATACGGCGGGGGTTCTTCTCGTCAAGTGTGAGCAAGTGCCTTGCAGCGT
TACGGATCCTGCTCAGAGCATACTGGACCCTCCACAGCTCACGCTTGCACCTCAGCCCGT
ACTCACCAACGAGCTTCAGTTCAGCATCAAGACGCTCCTTCTCATAAGGACGCCTTGGCT
TCTTGAATGTCTTACCATAGTTGCGGTAGAAGTTGACGTGCACCATGGCTGGTGCTCCTC
CCGCCCTCGCCTTCGCCTCCTCTTCTCCCTTCTCTT
>Ps26_c391    nseq=36
TATCATAATCGCACCATGTADTAATGAATTGTTTGGGTTTAAATGGACCAAGCATTGTAT
TCTGGCTGGCAGACTCCTGCATGCTAGTTGAGAATGTAGAACATCAATGATCAGACTAAT
GTCAGTGTTATTGTGCCACATTACCGTTGCTATCGTCCCTGCACAGGAGTTCCTCATCGA
AAGGTTCATGCCAAAAA
>Ps26_c392    nseq=72
TCAWTCAGTAGCATTTCATTGAACAAGAAAATTCAGATAGCTCGCATATTCGTTTCAACC
ACCAATGCTTGCAGTCAAAAATCTTTAGGGGATGATAAACAAGGTTCACACTCTTAAACA
GAGACACCGATATATAGGATAAGATAGCAAGCTCCATGACACATCCTAACCCAGTACAGA
GTTCAGTTTCAGAAAATTGCAATCCAAAGGATGATAAAAACAGAGCAGGCATTTTTAGCT
ACTGACTAAGTAGATAACTAAGCTCACTGCTCCTCATTAATGGCACCCTTGTCGCTGACG
TAGATACCATCCAGGAACTTTCTGATATCCTTGTTCTTCACGTGGCATTTCTGGTTGATG
AGGGCGGCGGAGCGTGAGGCGTATTGCCCTTCTGGATTGATGTAATCCGAATCTTTGCAG
TTAAGAAATGCTAGTGCTACCATTTTATCGCAYACAKYACRRCTTGCCTCAATACTGTTG
CAGATGTTTGTGATGTGAACCTAGTACGAGCAATGCTAGTGTTTTTTCTTGCAAGACTGT
TCTTGCAATTGCTAGTGTTTTTCTTGCAAATGTTGTTTCGGTCTTAATACTATCATGATG
AAATGGACCATGTTCAAGAACGTTGCGTTCTTGGCAGATTTTGAGTG
>Ps26_c393    nseq=40
TTTTATATTAAACAAGGCTTGCATCCAACATGGGCGACAAATACATAGATTGTGCAAACA
CAAGGAAATCAGACGGTTTTTTAATAGGGTCAACATCAAACTCTTTCATAAACCCTGAAC
GGAAGAGATGTGCTGGGAACATGAATGAACATGAAAATACTCTCACAAACAATGTCGATA
GCATTCTCCAATTACATAGCATCCTAAAACAGTACAAACTGATGAACTTGTGAAGTTTGC
AACCAAAACTTGCGAAGTTTGCAACTGACAGATCCAATAACACAGCACAAAAAGGATGAC
CCCAATAACTCTCTCTAACACAGTTTTCCCTAGCAGATACAAAGAGCTCCTTACTCCTCA
GCGATGGCACCCTTGTCACTCACATAGATACCATCCAAGAACTTCCTGATATCCTTGTTC
TTCACGTGGCATTTCTGAATA
>Ps26_c394    nseq=59
AGGAAGACAAACAAATCGCAACTTGKTGGAGGATCAATCAGTACTATTTTTTCTCCCAAA
AGACAAGCAACAATCAATCAATAATCCAGTTAACATTCATGTGCAAGGCAAAAGGAATTC
ATTTGAGGGCAGAAAGAAAAGACACAAATGGCTCAGCTTGCAAGGTACTGCAGCAGATGC
AATTGACAAAGAATTACAAGAGCACCAAAAYSGMCRMCGACGAGAAGGAAGAGGAGGAAG
AAAGAGCTGGCGGAGATGGGCCACTCCAACGTCTGGAACTCGCACCCCAAGAACTACGGK
CCCGGCTCCCGCGTCTGCCGGGTCTGTGCCAACCCTCATGGACTGATCAGGAAGTATGGG
CTCATGTGCTGCAGGCAGTGCTTCCGCAGCAATGCCAAGGACATTGGCTTCATCAAGTAC
CGCTGAAGACATTGCCTTGCTGCTGTTGTCGAGAACTTCACCTGCATCAAAGAAGAAAGT
GATCCTTCAGTAGAAGGCTCAGTTTATGTGTTTTAGCTTTTTGTTCAGACATGAGAACTG
ATGTGCTAGCTACTTGTTAAAGTTTTGATTGGTGCTATGTTCTTGTTCAACTAATTATAT
AATTAAAAGATTAAAGTATTTTGGCATGCGAGGTCTCTATCTTGCTTGTGTTGATGCCCT
CTTTAGTTATTGTATAAGTGCTTCATGTATGAGGTTTGTACTGATGAAATGTCGAAACTG
GAATTACAGAACTACTGTTGATTCTTATATTTGTATCAGTGGTATTACACTTTGGTTCGG
TGC
>Ps26_c395    nseq=84
GTCGCACCACTTCTACCCCAACGCCTCCCCGCTGGTGTTCAACCTCCTCGTCAAGCCCAT
GATGGGCGGCGCCCCGGACCCGGTGGTGGTGGACAAGCACGCGCACCAGCTCGCCAAGGT
GCTCGACATCTACGAGGACCACCTCGCCAAGAACAAGTACCTCGCCGGCGACGAGTTCAC
GCTCGCCGACGCCAACCACATGTCCTACCTGCTCTACCTCAGCAAGACACCCAAGGCGGG
CCTCGTCGCCGAGAGGCCGCACGTCAAGGCGTGGTGGGAGGACATCGCCGCCCGCCCCGC
GTTCAAGAAGACCGTCGCTGGCATCCCGTTCCCGGCGCCGCCATCCGCCGCTTGAGCCGT
CGCGGACGGCGTCGAATAAAAAAGTAGTCTGGTCTTGGTGCTGCTAGATCCGTTGAATAA
ACAGCGTGGTGCGTGTTCTCGGTTGTGTCAAGAGAGCACGTGCGGCGGACGCGATGTGGA
ATTGCTTTTGCTCCTCGATCATCAGATAATTGTTCATGTTGGTTTCTAGTTGTTCGTATG
ATGTGATTAGCGATGTTCGTGTGATCTTTTATAGACTTCAATGAACGCCTTTGTTTTTCC
CCCTCAAAAAAA
>Ps26_c396    nseq=60
TCCGCTCTCTTCTCCGGAGAACCCTTCCCTCCCGAGACCAGCGMGCGCGGAGACGCCGGA
GCGAACCTTAGCCTGTCACCATGGTGCTCCAGAACGACATCGACCTGCTGAACCCGCCGG
CGGAGCTGGAGAAGCTCAAGCACAAGAAGAAGCGCCTCGTCCAGTCCCCCAACTCMTTCT
TYATGGATGTCAAGTGCCAGGGCTGCTTCAGCATCACTACTGTGTTCAGCCACTCCCAGA
CGGTGGTGGTCTGCCCGGGCTGCCAGACGGTGCTCTGCCAGCCAACAGGAGGGAAGGCCA
GGCTAACTGAGGGGTGCTCCTTCCGCCGCAAGGGCGACTAAACCAGTCTCGTCGAGACGT
CAAAAAAAGCTCTGTTTGGTCGAGCTGCTAGCTTCCAGGATGTAGTCTGAAAGTTTTGCC
AATGGCTGCTATGTGAACCCCATGCTCTTTGAATCTTTTGCTAGAGTGAACACCGGTACC
TTTATATTCGATTGGGTAAGGAAATGTCAGACTAGCTGTGTGTCCTGGTGATAATTGGGC
GTCAATGAATTATTCGTCTTCTATTACTGTGTGTTGCCTTTTGCCACATGGTGGGTTTTT
GGCCGCAATGGTTTGCTGTGATTCCTTC
>Ps26_c397    nseq=152
GCAGGACAACAACGAGACTTTTTTTAGACAACAACGATTACTTCATCTAACATTACCCAA
ACTGATATCATCACAATGTTAGCCGATGACGACAGAAACAGTAATCTAGGTACAGGCGGG
GCATTGCATCCCGCCGGACGCCGGCGGCGCCAACAAGGAGCGCTATCCGTTATAGGACGA
CAAAAGTAAAACATCACGATGTGAAGTGAAACTGAATAATTCTAGTAGATTGGATAGGCT
CCTTATAATTCCCGCCACGGGGCCTTTGCCATTCACCGCTCCATTGTTCAGTGGAGCGCA
TCATCTTCAGCTGAGCTCACTCGTCATCATCTTCCTCCTCCTCRCTACCCTCGTCATCGT
CCTCATCATTGATCTCDGACTTTGACTTGTCAGACTCCTCTTCGTCTTCCTCTTCCTCCT
TGGCAGAGGCCTTCTTGGCAGCAGCAGTGCTCTCGCCCTTGTTGTAGGCGGCAATGGCCT
TGTTGTACTCATTCTTGAGCTTATTGGCCTTGGCTACATAAGGAGCCTTGTCCGCGTCGG
TGAGGGATTTCCACCTGTTACCGGCTGCTTTTCCCACCTCAGCAACAGACTTGTTCTTAG
GGTTCTTCTCCTTGAACTCCTTGCGGAATTCCTCCATGAAGACGAAGAAGGCGCTGGGCG
CCCTCTTGGGCTTGTTGGGGTCCTTGCCGGCCTTCCCCTTCCTGCCCTTGGCGGCGGGCT
TCTCCGCTCCCTTGCTCTTCACCGCCAACTTTGMGTCGGCCTTGGCGGCGCCCTTGGATT
T
>Ps26_c398    nseq=39
GTCTAACAGTTTTAAGACGAATTCTGCCTTATGGTCTGTACTGTGTGGTTTGCTGTTATG
CGAGTAAAGAACTCCATGTCTGTTATGTTAGTTTTGCAAAATCGTCTATGGACCAAAACT
CTATTTGATTGTGGTTAAGGTTTTGTACGAGTGTTATTCGTGTAAATGGTTTGGTACATT
GTGTGCTGCTACTGTGAGCAGTCCTACCTAGTTTGCAAAACGGTGTCGATGAGCTGTTTC
TTGTTCCTCTATATAAATGTTCAATGAAGCTTGCAAATGTATTGTCAAWWRRWMTTCATG
TTCTGC
>Ps26_c399    nseq=87
TCSGGGGAAGAGGAGGCACGGCGGGGAACAAGTTCCGCATGTCGCTGGGTCTGCCAGTGG
CGGCGACGGTGAACTGCGCCGACAACACGGGCGCCAAGAACCTCTACATCATCTCCGTCA
AGGGCATCAAGGGGCGTCTCAACCGCCTCCCGTCCGCCTGCGTCGGCGACATGGTTATGG
CCACCGTCAAGAAGGGGAAGCCCGACCTCAGGAAGAAGGTCATGCCCGCCGTCATCGTCC
GCCAGCGCAAGCCGTGGCGCCGCAAGGACGGTGTCTACATGTACTTCGAAGATAATGCTG
GAGTGATTGTGAATCCCAAGGGTGAGATGAAAGGCTCTGCTATCACTGGACCCATCGGTA
AGGAGTGTGCTGATCTTTGGCCTAGGATTGCTAGTGCAGCAAATGCCATTGTTTGAGAGC
TTGTTGTATTGTGTTAAGACTTCTGTATGATCTCAGTATCTATTGCAACTAGGGAGTGCT
GTTGGACTTAATTGCTCCTTTCTGTTTGGTTACTCAGCAGTTTTGTAGTGAACAGAAATT
TGTCTTCCATGGGATCTATCTATATAACAACAATGTGCTTGTCTATAWAAWAVHAASCAT
WYWWGGGTCACACCACCAGC
>Ps26_c400    nseq=68
TTTTTGAGCATACCAAGCATTGAAGCTCACAAGAAACGAGCAGAAAACATTGCAAAAGCG
GTGCAAACATCCACAGTTACCACATACACAGTTACCACATAGGCAGCACGTAATCTCAGA
TATCACAAAAGGGAAGCTTTGCAATTCAGGGTAAAACAGCGCAAAAAGCTATGGAGGCAA
GGTAACTTATGATAGGCAAAACCATAGTACCGAACTAATGCGCAAAATCTCTGAAATGTT
TCAGCCACATAGAGATACTCATCACAGGTAACATAACATTAGCAGACTCAAGGTGACTGT
TCTAGTGCAGAGGAGCTCCTCCTACAGAGGGCAAACAAAGCATTACAGCTCCCTGAATCC
TCAGGTGTTGGTTGCCCTGGTGTAGATCTGCTGGCTTGAGTGCTGGGCGACCATCCGGAT
GAGGCCACGAGCCATCAGGTCCTTGATGGCCCTCCGAGCAAGGGAACCATTGATCCTGAG
GCGCTCGGAGAGGATGGAGGGGGTGATCTGCTTGAACTTGGGCGCCTCGGTGAGCAGCTT
GTCGTAGGTGGCCTGGTCGAACAGCACCGCGTTGTTCACCTTCTCCTTTTGCTTCCC
>Ps26_c401    nseq=65
TTTTTTTTGGGTACGAAGGGAGTATTAACACTTAACATTATCAATTTGGCAACCTTTGCT
ACAAGCTCCCAAGACCCCATTTTCTTCCAGGAAGAACCATTCATACAACAATGAACTGAT
AGAATACGCACCACCGTAATGTTCAACAGCTTAAAATCATCTCGGTATTATTACAAACAC
AGTGGAGAACAATGCTGAGAAAATCACCAATCCTTCAGAGCATAGAAACCTAGATAAGGG
GAGAGTGGGCAGGGCAGGAACAAGGTAGAACTAGCATGCAAGATCCCAACATCATGCCCT
GTGACTTCAGGGCGATTTCGCAGCAACAAGCTTGTCAATGAGCTCGGCAGCATCCTCAAC
TGTCGCAATTGACTGAGCGCTCGATTCCTCAACGCTGATGTCGAACTCCTCCTCAAGGCC
CATCACGATCTCAACCGTATCTAAGTTGTAATTCTTGM
>Ps26_c402    nseq=36
AATCAGCACAGCAGTAGCCCTAATCTTATTTGAGCAGATGACTGGGAGAGAGTCGCTGTT
GTGTTTTGATGATATATGCCCTCACAAGGTTTGGCTGAGCTTTGGTTTTTGGTGAAGCAT
TTTATGTGGCTGTGAACTGGGTTGTAAGCGTGATTGGAGTGCAGTAGAGCAGAGATTTGT
TTCCCATTCGGTCATCATGACATGAACTGTATATATTCTAGCTTGCTCCAGCTCATGTAA
CTTGGTTGCTGAATTTGTGGTTTAGAACATGAGACTTTTGTGTCGATCAGGTTTTAGCGA
GTCTGTTGGATTTGAATTTGTGGTTAATGTATCCGAATTGGTGTGGTTTATTATGATGTT
TTTGACTTKATGCAAAAAAGAAATATGGCTTTCAAATTAAGTTCCGAATTAGTAGATGCT
GCCAAAGGGAGTAGGGGGTGCCATACGCAAAAAGGAAGCGACTCATAGAATGGCAGAGGC
AAATAGAGCTCTTGCACATTTTCGTTAATCCATGAACAGAATCTAGGTATGTAGACACAT
GGATCCATACATCTCGATCGGAAAAGAATCAATTTTAGAAGGAGAATACGGACGATATTC
TTTTTCG
>Ps26_c403    nseq=99
TTTTTTGCAAGTAACAAACTCTGATTTCTGAGTTCTTCCAGCAAAAATGCACAGATCACA
AACCACGGCTCCCACCAAGAAGTCGAAGAAGAGCACAGAGAGCATCAACAACAAGCTGCA
GCTGGTGATGAAGAGCGGCAAGTACACGCTCGGCTACAAAACCGTCCTCAAGACGCTGCG
CAACTCCAAGGGGAAGCTGATCATCCTTGCAAACAACTGCCCTCCACTTAGGAAGTCTGA
GATCGAGTACTATGCCATGCTTGCCAAAGTCAGCGTGCACCATTTCCATGGAAACAATGT
TGATCTTGGCACTGCCTGCGGCAAGTACTACAGAGTGTGCTGCCTCAGTATCATTGACCC
AGGTGACTCGGACATCATCAGCACCACCCCTGGTGCCCAGTGAGCGAAGAGGAGCGAGCT
TTGCCTATCCCTAGATGAGATGCTACATAGGGCTCAGACCTTTGTTGCAAGGCCAATGGC
CGTTTCTTGTTTGTCTTCAGTCTATGAGTTGTTCTTGCATACAGATTGTACCTCATATGG
TTGTATGTAAGGCATATCTGGGGTTTTGTTTGATGAGATTGTCATAATTATTTCCGTTGT
CTCATCTTTGTTGGTGTGGGTCACATTAGATCCGGTCAGCATATGTGATTTGCTGGGTAA
TTTTTGCCTGGTTGGCTGGGGGATTGCGTTGCTCGTCAAGCTTGGTATGATTCGTTGATC
GCCTGGTTTGGTTTCGCAAAA
>Ps26_c404    nseq=42
TTTTTTGAATTCTGAACCAGCCCAACTGACGGACGATTGTATGGCATTTTCAGAAAACCT
TTGAGCCGTCTATTGATGGGTATTGGGTACAAACTGTCGACATACACAAGGAACGACGGT
ATGAACCTTCCTTTGGTTGCAAACATCGTCAGCAGAAGCTAGCTCATCATATAATGAAAG
TTAAAGCACGAAAGGTGATAAAAGGATGCTCCAGAAAAATGACACCAAATGGACAATGGT
ACAAATGGTAGAGCTTTCAGACAAGGCTAAAGTAAGTTTGGGTACAAGCAACCTGGACGG
GCAAACCTAAAGGACGCTAAGCACAACATCGGGATTCAAGCAGATCAACAGACTGAGGCG
GGAACAGGGGAGAATAGACACAGGCCGCGCCAAACAGCCTAGAAGAACTTGTTGAACTGG
CCACTCAGGGTGTCCTTGAGGTTGGAGTAGAGCCCGTACAGGGAGTATTGCCGCAGGTTG
GACACCTCATACCATGAGTTCAGGACCGACTCGTGCTTGTCGGTGCCTGAGAAAGCCAGC
TGGATGCCGATGCTGCAGTCGACAGGCCCTTGGGTCTTGCAGCTTTGTGTTCTGATAGCG
CAAGTTTGTTTCCCGAGGCAAACAAAGTTTGACTTGCCTGTACAAGCACCACAGCCATCC
TTCTTCCAGTGCAAGTTTTGAAGTCTGCCTTTGTTGAACAGGGTGAAGCTGGACACTGTA
AACGA
>Ps26_c405    nseq=46
ATGCCCGGCTCCAGCAGCGCTGGCTTCCCCGGCGTTGGCGGCAGCAGCAGCGGTGTCTCG
CCGTTCACGCCGGGTGGCKGCGGCGGTGGCGGCGTGGTCGGTATCCACGGCGGCAGCGGG
GACTGAGAACGAGGTGGCCGCCTGGCCGGGGTGTCACCTGTCAGGCTGTGTTGGCGGTTC
GGGGACGTGCGAGACCTGGTTACATTGATTTGGCAGGTTGTTTATCTGGTAGTATGAGCT
TGGTGAGTGTGGTGTGTAGCGTGGAAGGTTGTTTATCTGGTAGTATGAGCAAAGACAGTG
GCTTGTTCTTGTTGAGTACTGTAGTTGTGTTCATCGTGTTGTGTACTGGTTCTCACTTCT
CAGTGCTTTGGTGTATCCTGTGCTTTGTGTGTGAAGGACTGCTTCTGTATGATCTTATGG
TATTACCTGCTGACCAAAAAWGTGCGCTTCTGTATGATCGATGATGGGATGGATCGAGCT
CAGGAGCTCGATCCATAAGGTCACCCCATCATCCTTTACGA
>Ps26_c406    nseq=61
GAAAACAGAAKTWTATCATCTCTGAACCCCGAACTGATGCAATGTGGGCAACGAACAAAT
ATGACAAGTTACTTTCAGTTCTAACTTCAACTCCATATAACGATTTAAGTGGTCCACAAC
ACCAAAACCAGGGAGAACTTCAATGGTTCTCAAATAGACAGTTCAAGTTGCTAACTCTCA
ACCTGAACAGACCCCTTACAAGGAACCTTTTAGCTCAAGATAAAACCTAACAGATAAGCA
CGATAGTCCACACCTTGAAATTATCTTTAGATGCTGCTGGGGTACATGAAGACACGGACC
TTGCGCCCCATGGATTCCGGCGGCAGGTTGGACTTGAACTTGGCGCGGACGACGCCGGAG
TTGCGTGACTTGATTTATATGTTACTGCTGGTGGAAATTTTATGTAAAA
>Ps26_c407    nseq=37
TTTTTTTTTGGAAGGGAAAGGGAAAGACCAATATAACACAAATGTGATACAATCGCAAAC
GAAACAGTAAAATCCCTTGGAAGAAAACAAACAATGGATATGTTCAATGACCAAAAGACC
AGAATAAGGGATAACCAAATGCAGTCAGTTTTCAACACTAAACTAGTTACTACCACATCA
GGAGAGAAACTAGCTTCAAAAGGGCTTGCAAGGTTGACCTGTCAAAA
>Ps26_c408    nseq=86
TACTTGTCCCTGTTGGCCGTKTTGAGACTGGTGTGATCAAGCCTGGTATGGTTGTCACCT
TTGGTCCAACTGGCCTGACTACTGAGGTTAAGTCTGTTGAGATGCACCACGAGGCTCTCC
AGGAGGCCCTTCCCGGTGACAATGTTGGGTTCAACGTGAAGAACGTTGCTGTGAAGGATC
TCAAGCGTGGGTACGTGGCCTCCAACTCCAAGGACGACCCTGCCAAGGAGGCTGCCAGCT
TCACCTCCCAGGTTATCATCATGAACCACCCTGGGCAGATCGGCAATGGCTATGCCCCAG
TGCTGGACTGCCACACCTCCCACATTGCTGTCAAGTTTGCTGAGCTTGTCACCAAGATCG
ACAGACGATCTGGTAAGGAGCTTGAGAAGGAGCCGAAATTCCTGAAGAATGGTGATGCTG
GTATGGTGAAGATGATTCCCACGAAGCCCATGGTTGTTGAGACATTCTCTGAGTACCCTC
CTCTTGGTCGCTTTGCTGTTCGTGACATGAGGCAGACGGTTGCTGTTGGTGTCATCAAGA
GTGTGGAGAAGAAGGACCCCACTGGTGCCAAGGTTACCAAGGCTGCTGCCAAGAAGAAAT
GAGGGAGGGTTGTTATCGTCTGCTGGTTTTCATCTATCTTAGTAGTCTTAGTGCTGTTTT
AAGCTTTGTCAGGCCATTGTTCTTGCAGCTGGGCCTTGCAGTTGCGAGCAACTGTAAATT
CTGCTGACAATGTGCCCTACTGTCGGGTATCCTGTAAACGCTACTGTTATTTTGGTTGTG
GTGAAACCTGGCTACTTTGAGTGAGTTAAAGGTTCTGTAGTTACAATCTTTGCTGTTCTG
CACCTAAAAAAATGTGTTTTCGACTTTCCDGAATCTACTATATCT
>Ps26_c409    nseq=56
AGGCAACAACATATTCAAGGAGGAAGCCCCTGCCTCGGCCGAGAAGTCTCTGAGCTCCGC
AAAGCTGAAGGAGATGAGTGGCAGTGACATATTCGCTGATGGGACGCCTGCTCCTCGAGA
ATACCTTGGCGGCGTCCGAAAGCCCCCTGGTGGTGAGAGCAGCATCGCACTGATCTAATT
GTTATCGGCTGCCCGAATCCGGACTGGCTAGCTTCCCTCCTCACTGAAGCGCACGGCGTG
TGCATTTCTTGACCTCGCTTGAATCTTGGGACTGGTCCTTGGATCATGCTTTGGGGATCT
TAATTTATGATGGGTATCTTTAGTCTAATATAATGTAGAGTCAGCATAATCTGACTCGGT
CACTTGGCTCATGTCTGATACGCCTGTGTGTGATCTCATCTTTGGTTTGTGCTACTCTAT
GTATTAGTCCTTCTGAACTGAGAACTTGTGCAATAAGTATTTGGACTCATTTCTGTTTAG
ATTACATGTGCTGTTTATATATAATGCAATCATGCAAATCTGTTAAAAAAAACTAAAAGN
GACACGCACAGGGAGTAGCAG
>Ps26_c410    nseq=57
CAGATTTTGCTGACGGTGAGCTTAAGGAGGAGATGTTTGCTATCCGGTTTGGCTCCGTAG
AGAATTGCAAGAAGTTCAAGGATTTGGTTGAAGAGATTGCCGAGTCACTTACAAAGAGTG
AAGGCAAGGAAAATGAAGAACAGTTCGTCGACTGCAGGATTGCTGGAGAAGCTTAGCGTG
AGCGAAAACAAATCTGAGGAATGTGTGAAGCCAGAATCCACAGAATCTGGCAAGGAGGCA
GAAACTAAAKCTGAGGCAACCCCATCTGAGTAGATGGCTTAGCTGCAACTGCGCAGCAGA
TCTGCCTGGTGGCAAATCAGTTTGTTGGTCCTTCCCACAGGTGCAAGCTCGATCGTTACC
CATGAAATACATATGCTGCTAACCTTTGCGGGGAGTCAGAGCAGTCTTTTGAGTCGTGTC
TTGGTAGCGCCGAGTCAGGCTACATTTGGATTTGGTCTGGGCTTGATTTTCTTGTAAACA
AGACCATTGGTATCAGTCGGGAATGTTGGTATGTGAGTTTGCGAGTATTTCTCCGCATGG
ATTGTTATGGATCGCGTTAAATTCATATAAGATGCATCCTATATTTTTATGTGTTATATA
GAATACATCATTTCTGTCGATATTAMAAGTGAAAAAAA
>Ps26_c411    nseq=45
GTTTTTTTTTGGTTAACCCAAAGGATAACTTCAGATACTTCGGCTTCAGCATACAGATAG
CATCCAAATTAACCAGGAATCAGAGAACATGTTCCCAAACCCCAATTTACTAATTAGGAC
ATAAACGAAGCGGCAAACAAGTATTAGTTTACCACAAGTCCACAACTATTACAGACATGA
ACGACAGAGACACTAAAATTAACACAGCACGATGGGACGGTAAACTGCAGGGACTGTAGT
CAGGCAGGCACAGGCAAGAACACAGGTTCACGCGCGGACGGTTGAACCCCTGCTTCACTC
CTTGGCGGTCTTGTTGATGAGGGACTTGTGGANGTGGGGGATCACGCCACCGCCGGCGAT
GGTCCCCTTGATGAGGGTGTCCA
>Ps26_c412    nseq=49
TTTTTTTAGCTCCAGCATCCTAGCATCAACTCGTTAGGACAGGGCAAATTTCGCACAAGC
TGATCTTACTACATTTCAATTTTACCAAGCTCAAGTTTACAGCATGCCACGACCACAAGA
CTACACTGCTGTAAATACACATTTTATGGGAATATAGAACAGATTGGGTTTAAAAGATAA
CAGATGCATTGGAAATAAATATCCAATCAACACAGCTCATGCCTTTGTGGTCCATAATTA
TTGCAGTTACTTCCGCGCTTCGGACTTCCTCTGCTCCTTGGCAGCTTTCTCCTCTTCGCG
TTTCTTTGCAGCATCTGCCCTTTGCTGTCTTATTAAAGCAAGACGCTCTAAATCCTTCCG
TGCTTGTTCTGTTTTTCCTTGCTCCTGAAGCTTCATATAACGTTCATGAGCTTTTTGTTT
TMTCAAGCTCCTCTCTTTCRCGCCTTGAGAGTTCAGTTGTCTTTCCAAGTATCAACTTCC
TTGGCCTTTATATTCCTTGACTTTCACCAASGTTTGGTATTTTCAATTCTGAATTAACTA
CCTTCAGTACCTTTAAGTTTAGGCTTTGTCATCAGACTCGCA
>Ps26_c413    nseq=70
GCTGAAATCCAGCCAATTTTTCAACGGCAACAAAGAAAACAWTTTTTTTGTGCTGAAAAA
GACAGATGTATTTTTCGGATGGAGCTGGTTCAGTCACCAACAAACCTCGGCAGCAACATC
GGACAGAAGTACCATAACTCGTTCTCAACTCATCAGATACACATCAAATCCAGGTGCCTA
ACTCTAAAAGGATGAACCACTGCAGGCTCTTATAAAAAAGTTCACTCTCACATCACATGA
CACTATATCTACTCGACCAGGTCATCATCGTCGTCAGGCAGGGGTTGTGCCGCAGCAGCT
GCAAGCTCAGCTTCATGCTGTTGCTGCATGGCCATGTCAATCTGCACTTCCGGAGGCTTC
AGAGCAACAGCCTCGACAAAGTGAAGGTTTTGGTCCCCTGCCAGCTTCCTTGCAAGGTAA
AGGAAGGGCTTCTCAAAGTTGTAATTGCTCTTGGCAGAAATCTCATAGTACTGCAAGTTC
TTCTTCCTGTGGAATGTAACTTGCTTGGCTTTGACTTGCCTGTTCTTCACGTCAACCTTG
TTACCACAAAGGACAATGGGAATGTTCTCACACACCCTGCACAAGTCCCTGTGCCATGTT
GGTACATTTTTGTATGTCAGCCTTGAAGTAACGTCAAACATGATGATGGCACACTGGCCG
TGGATGTAGTAGCCATCTCTGAGACCACCAAACTTTTCCTGCCCAGCAGTGTCCCAGCAA
TAGAATCGGATTTTACCACAGTTGGTGCTAAAATCCAGCGGGTGAACTTCAACACCAATG
GTGGGMTCATACTTCTTCTCAAACT
>Ps26_c414    nseq=41
CGTTKAGTTGACCTTGCTGAGCCTCAACCTGCGGTGGGTGTTGCAGAGAACGCTGCTGAA
CCCCCAGTAKCTTGARGTTACTAACCCTCATCTGCCTGAAGCTAGCCACCASAGAGAAAC
WTTCCAAGAGTTMCCTTGGYGCYGCAGAATCCWGTTGTTGCAATCCAGAAGCCAAAGCAT
GACAAGCTGTTAACCTTAGCTGCATTTGGGCTGACTCTGGCTATTATGGCCCTCGTGATC
AAGAAGTTCCVTGAAAATCAATGGCCTGGCAGGTTTCATTGATGGCAAGTTCTGAGGCAT
ACAAGAGATGCCTCATTCCTCGTCTGAGTGGCTATGCTATGTGCTCCTATAATGTAACCC
CGTAAGGTTTGTAAATGGCTGTTGTCTAGTTATAGATAAAATCAAAGTGGGATCATGTTA
TGTTACCCCATTGTATGTAGGACACTGGACACTGATGGAAAATTGCAGAGGCTTTGCATC
ATCAGTTAGTGCATACTGTGCTGTGGCTTGYCTATAGTCTGCATTTTGTTTGGCTGGCTC
GGTGATCCATTTGGTTTCGAG
>Ps26_c415    nseq=88
AATGCAAGCACAGTTAGGACCACATCATAGATGACAGGTGATGCATCACGAATCGATACA
CAAGAAWTTGTGATAACTGGTAGCAAAATAGCATTGATATATCTGAGATATTTGATATGA
ACTGACATCACCAATTGCAAAATCCTCATGAGCACTGTCCCACCAGGGAGGAGCCACAGC
AATTTAAAAGCTAGCAAGTCTTCTTAACACAAATAACAGAGACAGGAACGCACTACTACT
TCAGATATAGATCTCAAGACCAAGAGGCGGACAAGGACTGAAACCTAGGCGGTGAGCACG
ACGGCTCCCCCAGCGGCCTTGATCTTCTTCTCGGCGACCTTGGAGATGAGCTTGGCCTTG
ACGACGATGGGCTTCTCCGGCAGCTTCCCCTTGCCGAGCACCTTGAAGTAGCCGAACTGA
CTGACGTCGATCAGCGGGGCCTTGTCACCGCCGGCCTCCGCCGCCTTCTCGGA
>Ps26_c416    nseq=89
ACAGGCGGGGCATTGCATCCCGCCAGACACCGGTGGCGMMAGACWWTTTGCCATGAGGGA
TGCCAACAGGCTCATGATTTCATGAATCAACTGACTACATCAACAACCTCGTGCAGAAAC
AAGATTGACCACATACTAGGCAAGGCATTCACAGAAGAAAGCTGCAACTGCAAGTCTGAA
ACCGAAACATACGAAGTGCAACCAATCTAGCAGATTACAGTTCCAGCGACCACAGATGTT
AAGGTTACATAGCATCACCACTTCTCAGTTCATCCACTACAGCATCCACTTATATTGGAG
TAGCATAGACCATTATAACTACAGGAAAGTTCAGCTCCACCACAAAGGCCTTTCATGCCG
AGTAGCTCTGTAGCTTCAGTCCCCACCAACCTGGCGTTTCCACGAATCTTCCACGATGAG
CTCATCAACTCCCCAGTCCTCATAGCTTCCATCAGGTAAGTACCTCCTGATTGTGAAGGG
GATCTTGCGCGCTCTCAGCTCCTTCATCGCAATCTCAAGAGGATCAGTTTCTCCCTCAAG
TTCAACCATGACTGGAGCATTCATGCTTATCTGCAAAGCCCGTGTACCCAGGATGCGTGC
ACGCTCATACTTCGTCATATATTTTGTGGTTTTGCGCTCGCTCTTGGCTTTTTCCTGTTC
CTTCTCTTCACCCTCTGCACCTACAACATCATCAGCGGCGTCCTCATTGTTGTTTTCAAT
CTCTTCTTCAGCCCCTTCCTCGATCTCAGGTTCCGGGGGTTCATCTTCGTACCCCATGTC
CATTTCGTTGTAATCGTC
>Ps26_c417    nseq=88
CGAGGACGAGAAGAAGAGGAAGGAGGAGCTCAAGGAGAAGTTCGAGGGCCTCTGCAAGGT
GATCAAGGAGGTGCTGGGTGACAAGGTCGAGAAGGTTGTGGTCTCTGACCGTGTGTTGGA
CTCTCCCTGCTGTCTGGTCACTGGCGAGTATGGCTGGACTGCTAACATGGAGAGGATCAT
GAAGGCTCAAGCGTTGAGGGACTCCAGCATGTCTGGATACATGTCCTCCAAGAAGACAAT
GGAAATCAACCCTGAGAATGCCATCATGGAGGAGCTCCGCAAGCGTGCTGAGGCTGACAA
GAACGACAAGTCTGTCAAGGATCTTGTCATGCTGCTGTTTGAGACTGCGCTCCTCACCTC
CGGCTTCAGCCTTGACGACCCCAACACCTTCGGCAACCGCATCCACCGCATGCTCAAGCT
GGGCCTCAGCATTGACGAGGATGAGACCGCTGAGGCTGAGACTGACATGCCCCCTCTTGA
GGACGATGCCGGCGAGAGCAAGATGGAGGAGGTCGACTAAGTTGTTGGCTTTTGAGTCGT
GTTAGCTTAGCTGTTCGTGTTATCCCTGGAACTTGAGTTGTCGGTTTACTTTGTGTGGCG
TTACTTTTTCTAGCCTGCAGCACGTGGGGCTAGATGCTGAGTTGGATTATCCAACTGCCT
ACGTTAATTGTCGGTGGTATAATAGTGTTATTATCAGCCTGCTGCTAATTTCTGTTTCTT
GTTTCCCTTTATGTTTTTGTTTGGTTGTCATTTTTTTTACTTACACTCAAATTATCTGTT
TTAATTTCCT
>Ps26_c418    nseq=108
AGTAAACWTTTTTTAATCAGCAGATCTACAGGCAACTTAGAATTTATAATGCTAATTCCC
AAGAAGATGCATTTAACAGACACAAGAAGGGTAACAATTCAGTCTCAGCTAAGACTTGCC
GAATCCAAAATATAAGAACTGTGTTTAACTGACAAACAGATAGGGCACATTGCATGTAAA
AATAGTTCACAAGATAACAGCAATGGCTGTGGACAAAACTTCAGCAACATAGAAGCATCT
AGGTAAACCAAAAGCAGCAGATCATTTCTTCTTGGCAGCAGCCTTGGTCACCTTGGCACC
GGTTGGATCCTTCTTCTCAACACTCTTGATGACTCCCACAGCAACAGTTTGCCTCATGTC
ACGGACAGCGAAGCGACCAAGAGGAGGGTACTCAGAGAAGGTCTCCACCACCATGGGCTT
GGDVSGAAYCAWSWWGGGGACCGGCACCTCCAAGATTTTACAGACCGACTACTGCTGATG
CTACTACCGACCGACCGACCAAATCT
>Ps26_c419    nseq=56
TTTTTTAAACCAGGCAAATCATCATCCACTCGACACACATATATTAATAATAAATGGCTG
CAGATAACAGCTTAAAACCACTCAAGTTTGACCTCCATCTAGTAACCACCTAGTAGCAGT
AGTAGGTTCACCAAAAGTAATTACAACCATTACGACCAGATAATAGTAGAATTAGCGCTA
GTAACTAGTGCACACTTTTCTCTTGCAAGCAGCACCGCCACCAGCAAAGACATGCATCAC
TCAAAAGCCCACTGGTTTCTCCCTGCGGATCTCCTCCTCCTTCCTCAGGGGTGAAGTCAT
TCTTTATGTTGAATGTCTTGCGGATCTGTTCTGGAGTCTTGCCCTTGATCATGTCAGCAA
CCGTCTGGCAGGTCAAGTCCAGCAATCCCTTGATTGTTCAGG
>Ps26_c420    nseq=56
TCCGCCTCCAGGACGATGACGGCGACCTTGGCGAGCTCGGCGCCCACCTTGGCGGGCTTT
GAGTGCGGTCTTTGCTGCCCCCCATGTAGTCTGATCTAACTGCCGTGCTAGTCGAACAGC
TTGATGCCGCCGCTGTTTTCCAGAGTCCAGACTATGGATGTCCAAACCATCTATCTGGTA
GCCCCCTTGTTTCTGCTCTGACCTGTGTCTGTGCCGGAGCTTTTGAGCATGGATCTGGTT
ACGTTTAATCATGCGCCACTAAGTGAAATCGACACATGAATTATATGTGGCACAAAGATG
CAGGGGTGGGTGGTAATGTCGTGCGGTACTGTTTCCCTGTGGTGCGGTGGCATCAATGCA
GACTTATTTGCGGTAAAAAAAAA
>Ps26_c421    nseq=33
CAAGAAATTCTCAAGAAGTTCATGGCTGAGCACCCGGAGATGGACTTTTCAGGGGCGAAA
ATTGCTTGAGGATGRTCAAACAGCATCCGGGGATGTACTTCTCAGGGGCGGAAAAATAGC
ATGAGGATGGTCAAAGCCAATCACTAGGAGACGGTGGTTGGGAAATTGTTTCTACAAGTA
TCTTCATGTTTGGGTGTCTTCTTAGTTGTGACTATGGTGGATGATGGGTTCTTTTGCTGT
GCTGGAGAATATACTTTAGGACTGTGACTTGTTTCCTGAACTGGATTATATCATCTCTTG
CGTGGATCGTAATGTGCTAGCCTCCGACGTGCGTGTTAACTCTGAACTGGATTATATCAT
CTCTTGCGTGGATTGTAATGTGCTAGACCTCCGACGTGCGT
>Ps26_c422    nseq=96
GAAAACTGGGCACCATTTCTACACACCGTTGAACAACTGGATGYTTTTTGGAGAGCAAAC
GTAGTAACATCTACTGATATAGCGCAACGGAACAGGGTAGTAGCATACAAGCTATACAAT
GCACAATAGTAGCATCCAAAATTACACGACACTCAACACCCCCTTCTTCACCCAGTCACT
TCCCCAGCCAACAGCAATCAACCATCAGGAACACACTCTGTGACCACCAAGAATAATCAG
CGCCACGGACTCAACCACTAAACAGAGCAAAACTCTCAGTACCATTGTTCGTTCGCGTCC
TCCTCTCCTCACTTCTTGCCGCAATTGAAGCCATGGCACACCGACAGGATGATGATGAGG
ATGAGCGCGATAATGATGCCCAGCACAATCAGCTTGATCTTCATGTTCTGCAGCCACATC
TTTCGCCGCACCTTGGTGCCCTGCTGCCTGAAGTCTTGCGCCTGAGAACGCAGATTTTCA
GTCTTGTCAACAAGCAGCTCAATCTTCTCACCACGGTCCAGAACCTTCTCAATGTTCTC
>Ps26_c423    nseq=80
GCCAATCCTGACAACAAGAATGTTGCCACTGTTGCCAAGGAAGGAGGGGAGAGGTGGAAG
TCCATGACCGACGAAGAGAAGAAGCCCTACCATGACAAGGCTGCCGAGCTCAAGGCTCAT
GCTGAGAATGGCGAGGGCAGTGGTGAGAACAATGTGGCTGATGAGAAACCCAAGGCAGAT
GACACTGAGGGAGACCAGGAGGTGAATCAGCCAGCAAAGAGACGTCGCCGCAAGGTTGTT
GATGATGAGGATGAGGTGGGCAACAAGGAAGATGAGGATGAGAAGAATGAGTTGGATGAC
GACCTGGATGATGACATGTAGACGGAAGAGACCATTTCTTCTCTGTAAATGGCAGATGTG
TGCGTCTTGCTAGACTGTCACTTGTTTGGAGAGGGGAAGGGGTGGCTGGGATTGTAGTCA
GTAGCTTCACTAGGGAAGGTGGTGTTTTCATTTTGGTATCTTGCAGTTGGTGAGTCGATC
CTGGGGGTTGAAGGGTGGTGCTAATTTTGGCACCTGAATGGATCATGATGTCCCTGTATT
AGCATCTCGACTGAAGACTGAACAAATGTGGGCAGTGCTTAAATTCAGTTTCCACATTCA
TGGCTGCTTTGTGAGTAGCAGTGTTCAATATGATGGTCCATTAGCTGGAGAAACTGTCTC
ATCCCAAGCTGTCTCATCCCATTGGCTGGGC
>Ps26_c424    nseq=56
GGAGTTGCARAATGACAACTTRTACTTAAGGAACAGGGTTGAAGTAGAATGAGAGGGCGC
AGCAGACAGTGAACATGATGGGGGCGCCGTCGACGAGTGAGTACCAGCAAGGCTTCATTC
CTTATGACCCGATAAGAAGCTTCCTGCAGTTCAACATCATGCAGCAGCAGCCCCAATTTT
ACTCCCAGAAGGACCGGAAAGACTTCAGCCTTGGTGGAAGATAAATGGACAGATAATGGG
GCTTGGGTTATCTGTCATGTGCCTGCAAGTGAAGTGATGAGAAACTGGAGCTATATTGCT
GTGGAACTATATATAAAAATGAGTACTGCTGCTTCATGCATGTGTACGCATGCCACCATT
AGGGCTTAATTTAGCACCACCTATGTGATGTAATTATATTAATCTTTACTTGCAACTCCG
ATACTGCATCTATCGTTCATGTTTCTATATGTAATATATATATTGGTGGTGCTGTCTGTC
TTAAAAAAAAA
>Ps26_c425    nseq=57
GGAAACAGAATTACCACCATGATGCRMAGAAAAGTYAAGGATGCAGGAGAGGCAAATCTT
AGCAATGAAGGTAAAATTAGTGTCTCAGCGCCCAGCTAGCCCAGGACGCGGCACAACCCC
TACACGCTACAAAATTTTTCCCAAACGTTGCATAGAAGGAAAAGCTTAGAAACCATCCTT
AGCCACAATTCAAATAGTTGAAACTCATTACCACTCCTCCAGAACATAGAAAAGTTGGCG
ATATTTTCTTAACTAAAACAGACTTCTTTATCCAGCACCTTAGCAGACACCTAGGACACA
ATCTAGAGAAGGTCAGCAACGTTGGCAGGCAGCTCCTCGACAGTCACGTTGTAGAACTTC
TGGATGTCATACAGCATCCGCTCGTCGTCACGGGTGACAAAGTTGATTGCGACACCCTTC
CTSCCGAAACGACCACTACGACCGATGCGGTGGAGGTAGTTCTCAGGCTGGGTCGGCAGG
TCATAGTTGATGACCAGGGAGACCTGCTGGACATCAATACCACGGGCAAGCAGGTCGGTG
GTGATGAGCACACGGGATGAACCAGACCTGAACTCCCTCATGATGATGTCCCTRGTGTTC
TGGTCCATGTCACCRTGWGTKGCAGARACAGTRTGGTCCCTGCTCCTCATCTTGTCWGTG
AGCCAGTCCACCTTGCGGCGGGTGTTSACGAAGATGACACTCTGRGTGATGGCAAGAGTC
TCGTACAGGTCACATAGTGTGTCCAGCTTCCAG
>Ps26_c426    nseq=55
TTAGGGATTCCGGCCGGGAATGTTTTCCCGGCGGCGCAAAATATCATCACATTCACAACC
AGAGTTCTGGACAAAGAGCTTAAACAAACAAGCACACAGCAAGCGATCATCCATCACGAC
CAACTGAAAAGCACATCCACATCGCATCACCTCGTCCGATCCAACCAACAAGCAAACGAA
CGAAAGCTAAACAGAAACGCAAACGAACAAGCAACACACTTCTAGGCAGTGGCACGTCAG
CTACGGGAACTCGAAACTACAAACGGGACGATAGGCCACGCGCCGGGGGTGCATGGGCGA
CGACATGGAACGCGATGGCCGGCGGGCTGTGAMGATCACCACCGAGCCTGCACTGCGTGC
ACCAGCCGCGCGCCCGCGCGCGGCGGCTACACCAGGGCATTGACGGCACTCGGAGCGCTC
GGGCACTTGCCGCCGAGGTCGCCG
>Ps26_c427    nseq=68
ATAGCTAGGGTTTGCGACGCAGGGCTTGTAGGCCTCTCTCAAGCGCAGCCATCATGCCGA
AGCAAATCCATGAGATCAAGGACTTCCTTCTCACAGCGAGGAGGAAGGATGCCCGCTCTG
TGAGGATCAAGAGGAGCAAGGATGCTGTCAAGTTCAAGGTTCGCTGCTCCAAGTACCTCT
ACACACTGTGTGTGTACGACACTGAGAAGGCCAACAAGCTGAAGCAGTCTCTACCCCCTG
GCTTGAGCGTGCAGGAGGTCTAAGCTTTGGAAATCGTGACTGGTTCCGGTGCTGGTTGCT
TCGAAGATTTACCCATCTACCTTCAATTTAGCTTCTGTAGTTGACTTCTGAGTGTTTTAA
ATGAAATGCTGTGATTGAGACAAATGTGATGTGAAAGTAATATGAGGCCAGTGAGCCTCC
ATTTGATGTTCCAATGGATTGTCATGTTATTCTCGTCTCCAGTGAATCATGTCCATGCAT
GCTTTTGCTTTCTACTGCGGAAAGTTTTGCCAGCAAAAAACTACTTGTGTGATATGAGAA
GACCAGTTATCACTTATCAGGTTTAAAGCTAATCTTCTGGAT
>Ps26_c428    nseq=66
AGAAGATCTATGGTGGCCGCCAGAGGAAATGGCTCCCGTCCACCACACTTCTGCAAGAGC
AGTGGTGCCATTTCACGCAACATCCTGCAGCAATTGCAGAAGATGGGCATCATTGATGTC
GATCCCAAGGGTGGACGGCTGATTACTTCCCAGGGAAGGCGTGATCTGGACCAAGTGGCT
GGAAGGGTTGCTGTTGAAGCTTGAGCAGTCTCATATAATGGTTGATCTGGCTGCTTTGAA
TTAGGACTTGTGCTGCCCTATTTTTTGTTCAGAGAATTTAAAGTGTAATGCATTTAGACA
TCTAGCTATGGTGCAGCACTATATCCTTGCTGAATATCTAATGCAATATCAGAACTCCCA
GAACCAAAGAAATTTGTTTGTGAAATGTCTGAGCTGATATCCATGTTGCATTTTCTTTTC
GTACTGATCTAGTGCGCTAAAWARTKTCCTGGATCACTCTCCCAATTTTCGTTTGCTTGG
GTTTGTAGGTTTTGAGTCCGGTCAGTAGTTTTTACGGTTTCATGTTGTGAAGCTACC
>Ps26_c429    nseq=118
TTTTTTTTTAGTTATCCAGCAGGCAGCAACCATTACCACACCGTAGCAGACCATCACACA
GACAGACAGGGTGCAAAGTCCAAACGAAATAAGGTTCAGGCATACGAGTTGCCTTTAGCG
ACAGCTTACGTGCCCATGCCGGAAATGTTTTGGCACATACAAATCATCCGTACGCACACA
GCACAGGCGCACGCACACACACATGAAACGACAACAGCGGTTGTTCACGATTTTCAGATA
ACACTGGCGGCGGGGGGTAACTTGATTCTGATAAAAGATGGGGGCGGAGGATAACTTGGC
GATCGCCACCACCGTCAGCATCACTTCCCACCGAACAGGTAGTCCAGGGAAGAGCCACCA
CCAGGAGCAGCAGCAACCTTGGTCGAAGGACGGTCCGTAAGGAAGTTGCCGGTGTTCTGC
CCATCAGCCCGGTGATAGTTATTGGTTTGGCTGGTGACCCCTGCAGCAACCTGCTTAGCC
ACATCAGCCTTTGGAAGAGCTGGTTTCTCAGCAGGAGGAGCACTCGTGGCTGGTGCTGGT
GCCGCTTTTGGCTTTGGGGCCTCATCGCCGCCACCAAAGAGGTAGCCCAGTTGACTTGAA
CCACCACCAGCACTACCACCACGACTCATTTTGATTGTTGAAAGGAGAAACGAGAGGCAG
AGGCGAGGAGATCGAGCGCG
>Ps26_c430    nseq=59
GGTATGTACGTTGCTTGTATGTGTGCGCATGCGTTCGTGTGTGTGTGTGTTGTATGCCGA
TCAGCAGCCACTAGTACTGAGAGCTGACCTCTATCATTGTTGATGGAACTGGGCGTCACG
ACTGTGTTGACATTATCGTGAGTGATGCTTTGATGTATAAAACTGTTCCAAGTTGTGTCC
TATTGGATTTGTTTGCTGTTTAATGCTCATTGTTGTACTAAAAGTGTTGAAAGTTCCCTT
CAGCTT
>Ps26_c431    nseq=82
TTTGATTGTTGAACCAGACGATGTACTAATCGGGTACTACGAATGTATACAACAGCTTTC
CAAAAGTAGCATGATATTGGAACTCCAATCCTTGTGCAAAATGAACAGGTCCAAAGAACA
TTCAACAGTAGAAGTAGGGTAGAACAAACATTTAACAGTGACATCATTACATAATCCAAA
CAAAAAATATATCGTGCCAACAGAAGACACCTAACAGGTTGCAGAGGCGATTCTGTCCTA
AGTTTCCATCATACATCCGGAGCTCCTAGTCAGTTCGCAGTTGATATCCAAAGCCAGGCC
CCTCAAGCCYTGCTACCTTCGTTGGTGTTATTACTGAGTGTCGAATACTTGAATCGTCTA
ATGTTTGTACCGTGTTGACAGTGATGTTTGTGTGTGATGTTGTTGCTGAAACT
>Ps26_c432    nseq=92
TTKAGTAACAATCATGCATTGCTAAACGAAGACYAACTGAAAACACAAACATTTGACAAC
ACACCATTATAGATCCAACTCACACCAATATACGAGTATTTTTTAGTCAACAGTTGTACA
AATATCCAACTGCGTCACAAGTTCATAGCATACATGCAACATGCACCATCACATGACAAG
TCCTTGAATGTTCACGAGCAAACCAAATACACATCAAGGGCATTGTTCTGGAGAAGATTG
GTATTGAGGCCAAGCAGCCGAACTCTGCCATTCGTAAGTGTGCTCGTGTTCAGCTGGTGA
AGAATGGGAAGAAGATTGCTGCCTTTGTGCCGAATGATGGTTGCTTGAACTACATCGAGG
AGAATGATGAGGTACTGATTGCTGGATTCGGTCGTAAGGGACATGCCGTGGGAGACATTC
CTGGTGTCAGGTTCAAGGTTGTGAAGGTATCTGGTGTGTCGCTTCTTGCGCTCTTCAAGG
AGAAGAAGGAGAAGCCACGGTCTTAGATTGCTTTTGGATAGGCAAGAAAGGAGCAGACTG
TCAAGGCTCTATGAACAAACTTAAGTTGTGCTAGCAAGAGAGCTGCATCTTTTGTTAACA
TCTATTGAGAGTTTTGTTTCCATTTTGAAGATATTAATATGTTGCATCGCTGCTTCGAAC
TGGGCGAAACTTCCAGTTTGTTTTGCTGTCTGTCGTGGGATGCCTCAAGCGTTATATTTT
TTTCTWCAAAAAAA
>Ps26_c433    nseq=32
TTTTTTTTTCGTCGAACACCATCTGAAGGTAGGATTATCATCATTATATCAAACGGCAGA
TGGTAGTGTTCTCATTATATCAAACAGCAGATGACCGACCACCAACTGCTGTGGCGTCCT
AAGCACACATACATTAAACTCTGCGGATAGCATACAAAACAAAGGTAACCAACCCAGTGC
AACCAGATCCTACAGCTAGGCCTTGACCACACAAGCGTGAGCTCAATATTTTGGTTGCAT
GGTTTTCCCAGATGCTGCTCAACAGATCTGACGCTAAGCGGCATGGTTCCCAACACCTGC
TGCTTTTTCCTTATGTCTTTGCTGGTACTCATCATGATACTGCATACAGTTGTTACCTTC
CCAGTGACCGGCCACAACAGACCCAACAAGCGTAGCGGCAAGTCAAGGAGCGCCAGTAAC
AGTCCTATCCCTCTGCTCACCCGCGGGCAGTCCGCAGAATGTGA
>Ps26_c434    nseq=33
GAAGACAAGCCGGCGGCGGCGGTTACCGGGGAGAAGAAGACCAAGATGGTGAAGGTTCAC
CCGAACTACATCAAGGGGCTCCGGGTGCTGATATCCAAACGGAAGCCCATCCGCATCTTC
CGTGAAGAGGACCTCAAGGCCCTGGATCCCGAGCTTCAGGCTGAGCTGCGAGCCAAAGCT
GCAGATTGGACATCAAACATTGTGAAGAGCAGGGAGAGGGATATGGACCTCCTCAAGCAG
TATGACGACAAGGGCTACGCCGAGATAGAGGTTACGGATGATGAGGGCGAGAACGGCGAG
TATGAGTACTATTAGGCAGTGCTGATTCGTTTCCTGGGGTCAAGTAGTAGTCACTGTTTT
ATTCGTAATGTTATGTTTATTTATGCAAGCTGTGTCATCGATCCATCTAAATAGTATCAT
CTGTGCTATGTAAGCTTAACGGGAACCATGTATCAACCCTATGCTAGCTAATTATCATGA
TGCTTGTCTTAAATGCCTMWWWWTTT
>Ps26_c435    nseq=43
TTCTAGGACGGTGCTGTTCTCTTGGGTTTGCGCCATCCTTGGGATGGACATGATGATCAC
TCTCATGGTCATGGTCATGGGCATGGGCATGAACATGAGGCGTCGTCATTCTTCATCTTC
TTCCCATTAAGCTTACTCCTCCTTGTGGCTGATGGTGACTCTGCCCCAACTAAAGTTTCA
GTCAATAAATTCTACTGCCCTGCATGGGACAAATGTTGTTTGCGAGTTGTTTAGCACAAA
ACTGGTTCCCAACGATTGTGCTCATGTATTTGGTTTCATGCTTCAGTTGATATGTTGTGG
GAAAAAATTCAGTGTATGCTGCTGTTCCTTTTGATCAGTACTTGCTGTGCTCCTTGCTCT
GCTCTCCGGCTCCTACATGAAAACACCACTCGACTCACCTTCACTGCCCCAGATATGTAT
TTCATGGGCTTAATAGCAGTTCAATTGAGAAGAGGAATGGCAGAGTCACGGTGTTGCTTT
AGTTTAAAAAAAAA
>Ps26_c436    nseq=66
CTGGCGTTAAGAGTTAGTCGGAAACCAGATCCAGTACTCCGAGAAGTACTTCGACGACAC
CTACGAGTACAGGCACGTCGTCCTCCCGTCCGAGGTCGCCAAGCTTCTCCCCAAGAACCG
TCTTCTCTCTGAGAACGAGTGGYKTGCGATCGGTGTTCAGCAGAGCCGCGGGTGGGTGCA
CTATGCGATCCACCGGCCGGAGCCGCACATCATGCTGTTCCGCCGCCCGCTCAACTACCA
GCAGCAGCAGGAGGCGGCTGCCGCGGCGGCCGCGCAGATGCTCCCCAAGTGAGCCCTCCG
GTGAGGGAGGCGGCGACCGTGGGTTTTCAACCATAAGCCCCTTTTCCTCTCTAAAAGGGG
CGTCGCTCGCTGTGCTTCCGATTAATTTCTCTTCCTGTTGGTTGGAATCAAATATCAAGT
GACTGGTCTAGTGGTCTTGGTGGTGTCAACTCTATGTTCGTTGAAATGCATGTGAAGGAA
CTGGCATGTACTAGGCTGTGTTATGATGAGTACTCTTAATTACACTACCATGTGTTGTGA
TTCTGGTGGACATCCCTGTTCCTGATGGTGTTATTCTGGTAATCTGGTTTGTAGTTCTGT
GCTAATTAATTTGTTATGGGGTGATCTGGTTGTGTTCAAGTTTGTCTATGAACTTGGTGC
TTGTCCACTTCTTGCTTGATCGCAAAAARAACHTAAAGAGMTCAGTATGC
>Ps26_c437    nseq=95
AGGAGTACTGACAGACACACAGACAAAATACATAACTTAAGCCAATCCTGAATTCCTGAT
AGATATAAGGCCCAAAACATAACCCAAAATCCATTAGGACAGGAATTTTKCGGCAACAAT
AAATTAGCTCATTGCAGGTTATGATTTCTGCAACTTAGGAGTACTGACAGACACACAGAC
AAAATACAAGCCAATCCTGAATTCCTGATAGATATAAGGCCCAAAACATAACCCAAAATC
CCAYTAGGYACAGGAACATGCGGCAACAATAAATTAGCTCATTGCAGGTTATGATTTCTG
CAACTTAGCCAGCCTCCACTTTCCCCATCCTTCTCCGCCGTCGCGGTCGCCTCGCAGTCC
GAAGAGCTTCCGACTCCGATGGCCAGCCGCTGGGTCCGACCCGAGGTGTACCCGCTGTTC
GCGGCGATGGGCGTGGCCGTTGGCATCTGCGGGTTTCAGCTCTTCAGGAACATCACCGGC
AACCCGGAAGTCAGGGTGAACAAGGCTGGGAGGGCAGCTGGGGTTCTTGAAAACCATGAG
GAGGGGAGGCGTTATGCAATGCATGGACTCCGAAGCTTTGTGCATGACAAGACCCCTGAA
ATCATGCCAGCGATCAACAAGTTCTTCACTGAGCCAAAGTGAAACATTTTGCTTGGCTGT
TGACTGCTCTGCTTAATCGCTATTGTCGATTGTACCCGTGTCATCCATAAATTGAAGCAC
AGCAGATACCTCTTATTAATAGTACCATATGTGATGACTTTCTGTGTGTGCAATGGTTGA
TGAGTGATGTCATCGGTATGACTTCCTTTGTGTGCAATGGTTGATTAGTGTTGCGTCACC
CATGGTTGATTTCCATGGTTATTGTTGTGCCTCACAGCCTGTCTGATAAACTGTCAGCCA
ATGTCCATTTGGTTACTGCCACTGATAGCTGGGTGATGTGCGTCCCTTGTGCAGTTTGTG
AAACTGCAAGCTTGATTATACATCATGACTTACGTACTAAAAAAAAA
>Ps26_c438    nseq=36
TTGGTCATGAACCCCATCAGCCGCCAGAATTTCATCGTCAAGGATCTCAAGCCTTGATCA
GGTTCAGGTGGTGATGGCCCAAACTGGACATGGTGATGTACTGATGGTTGTAATAGCTAC
AGGGTGCCTGTGCTGTGTTCCCCGATTAGTAGTACTTGGTCTGAATAAATCAGTGCTACC
TTTCGTCTAGTGCGGTCTTGTCTCTTCAGAAGCATATTTGCTTTAGACATTTGTCATCCT
GGATGGTTGTTTTATATGCTGCGTAGCCTCAACTTTGTGTCTGCTCTCACTATGGTGTCG
AGTGATCTGTGTCGCGCTGGGCGACTGGAATATATGCCTTGTCTCTGATGCAAAAAGAAG
ATGATTTGGGGCCGCAGCTGTTTCAAACCCCAGC
>Ps26_c439    nseq=51
TTTTTTTCAACAATAAACACGTCATAATACCAGGGCGATGGKACAGAAGCACACAAAGCA
ACGGGAATATGGGTAGAAAAAAGAGGCATACTTCATGTAAAATCCCACCGACGCATCCAA
CCAAATTCTCGTACATGACAAAACCGTACCACGGGCACAAATAAGGTAGGTCAGAGTTCT
CAACAGGATGTCCTTTTCTAATGGTAATGCTTGACTTATAAACCCTTCACAACGGCGGCA
CGCAGCAAAATTATGAGGACTCCTTTTTCTCTTCAGCGGCCTCCTCAAATGTCTCTCCAG
GGACAAGCTCAGGGACGTCATCGTCGTCATCCTGAGCAGCACCCGCACTGGCACCAGCCT
CAAGCGMTTGAAGCTCCAGGGGCCTGCTTCTGGAATTGCTCCGCAAGCCTCCTCAGGTTG
TCCAAGTTGTCAGGRCCAAGCTGATTGATGATCGATGGAAGCAGATCTTGCAGCTTCTTT
GTCTGTGGAGTTCCACTGACCACCCATGTATTAGCACCAATTGAAGCTTGCACTTTAGGA
TTCACAAACTGRATGACAACRTCATCCTTAAAGATGTTCACCTCTTCAATACCAGGGATG
GTGTTCACTCCTATTCTTTTCAGGGTGCTCTGAAGCCTTTTGTCATCTGTGGTTGTAGTC
TTGTGGACTGCCTT
>Ps26_c440    nseq=128
TTTTTTWATTTTTTGACGCAAACAACATCAATTAAAACCACGATCATTTCTTGATTCGAC
TAAATTGCTGCAAACACAGCACAAGTTCATTATAGCTGCTCCAGAACGCTAACACTTGTG
CAAAAGTTCTCTCTCCAGGATACAACACATCATATAATAGTACAAGCATCAAACACCAGT
TCTCCCTTTTTAAGACGTAGACTTTTGCTTCTTGGGCATCCTGTAGCCACCAACGACGCA
GGCGTGGTCGCGCTCGAAAGGCTCCAGGGTCACCTGCTCCGATGGCTTGAACTGGTCAGC
CTTCAGCTTCTCCACTTCAGCAGCAAACACAGCCTCAGCAGCCATGGTGGAGTCAATACA
GTTTGCCTTGATAGATATCACAAAATGGCCACCATTCTTCAGGAAGTATGAAGCATTAAG
GGCTAAGATCCTAGCCTGGTCAGGCTGAGCAACATCAGAGAAGATAACATCAACCATGCC
AACCAACATGCGGTACCTCGCAGGGTGCCTAGCATCCTCAATAATGGGGATCACATTGGT
TCTCTTCTTTGCCATATTGACAAGATCCCTACCACTCCTGTGAGAGAACTCGAGGAGCCC
CAGCTATACA
>Ps26_c441    nseq=58
AGGTTAAACCTCATGATGAGAACAAGWWWWKATTTCAGCAAAGCACACAAAAGTCATGTT
GATCTTAGGAGCACAAGTGAGCAGCTCATTATCAAATCTAGCAGATCACACAAAGAGTTA
AGCCCTGGTAGTCAACACTCAACAGCGACAACTATCTCACATTCCCACTTCCATAATGAC
ATGCTACATTTTCAGTCTGGATGGAGTACAACGATTCCAGCACAATGACACGCTACATTT
CAGTCTGGAGGGAGTACAAGTTTCTCAAGGAAATACTATGCGCCAGATCTCACATCTCCC
CCCTTCACTTGCCAGAGTTCATCATCAAAGTTATGTTGTCACCTTTCAGGAGTATCCTAC
CCAATGATTTCCTAGTGTTCTTCTTAATGTTGATTTCCTCAGCATCCTCAAGGACCAAGT
TCATGTACTCATCAAAGCCAATGATGCGACCCTCAATCCGGAGATCCTTCTGCTCGAACA
GCCAGATCTGGATGCGCGCTTTGCTCTGGAGGAACCTGAAGATGAGGTTGATGGGCTGGG
TCATGATACGCTGGACCTTGGTGGACGCCATGGCTGCTGCGGCGGCGGCGGAGCTCCTCC
WWCGAGCGTCTGGAAGCTTCCGGAGGCGAGGCGAGGCGAGGKCGAGGCGCGAGCGSGGCG
GSGRGRCSRGGAGTACAAACTGAGACACGACAA
>Ps26_c442    nseq=76
CGCTCAAATTGAATGTTAGTTGTGAAAATTATAGTTCAACCAACCGTAGGAGKKKKKTTT
TAGTAAATTAAGGAGAAATTGATTTCCTACATCACCATCCAATCCAGAGAAATTTGCTTT
CGAAGCAGCGGTTCTTACATCCACAAATCCGACACCGAAAGGACCAAGCAACCAGCTAGT
ACATCTCCGCTACAGAAACTACCGCAAGAACACATGGAAGGCGACGCAAAGCTACCCATC
GATCCGAACCACACAGACAGACAGACTACCTAACCTAGCCGCCGAAGCCGTAGAGGGTGC
GGCCCTGGCGCTTGAGCGCGTAGACGACGTCCATGGCGGTGACGGTCTTGCGGCGGGCGT
GCTCCGTGTAGGTGACGGCGTCGCGGATGACGTTCTCGAGGAAGATCTTGAGCACGCCGC
GGGTCTCCTCGTAGATCAGCCCGGAGATGCGCTTCACGCCGCCCCTGCGCGCCAGCCTCC
GGATCGCCGGCTTGGTGATGCCCTGGATGTTGTCGCGGAGGACCTTTAGATGGAGGTCAA
ACTAAGTGGTACGTGTGTTAAGCTGGTATCTGCAGCCAGTTTATTAATATAATACTTAGT
GTCGAATGGAATTAAAAAAAAA
>Ps26_c443    nseq=40
GGCAAGCAGGAGAAGCCCACTGTCCGCACAGATTCAGATGAGTAAAGATCTGGTGCCATG
GTGACAGTCCTTGCTACAGGTGTTTTGAAGTGTTGTGCAAGCTCTGGAACTTGCTGTTTG
GCTGGCTTGATTTGATGGTCAACGCTGAAGAATAAATACTTTTGCGACAATTGATCTTTT
TAAACAATGCCATGTTATTGTTGCTGCTAATTGCGCTTTGCTCTGCATATCAATCATGTC
AACTTAAGGAAGATTGTGCAATTTGGTATCAAATAGTTTTGCTTATCAAAGTTGCCCCTT
AAGAATTTGGAGAAGTAATCTGTAGAGAAAAAAAA
>Ps26_c444    nseq=92
GAGCTCGTCGGCCTCCGCGTCCTCGCGAGAACGAGAGCATGGACACCCAGGTGAAGCTTG
CTGTTGTGGTGAAGGTGATGGGCAGGACCGGCTCCAGGGGTCAGGTGACCCAGGTCAGAG
TGAAGTTCTTGGATGATCAGAACCGTCTCATCATGAGGAATGTCAAGGGCCCGGTTCGTG
AGGGTGACATCCTCACCCTGCTTGAGTCCGAGAGGGAGGCCAGGAGGCTGCGCTGAGGCG
GTTGGGTGCCATTGTGGTTCTTGTATGGAGTGGGTGTCTTTGAATTTGTGCCAGTGTTTG
TGTGCTTTGTGTGACCCTTAGAACACCTGCCTTATGAATTAGTAATCCTGGTGATAAGAT
AGCAGTTTTGTTTCTCGATCCAGGTTCAAAGTAGACATCTGTCATGGTTATCCTATTAGC
TCAATTGATGCATGCATTGAATACTAGCTRAATCTGTGAGGTGTCTGATCGTGTGCCTGT
CGATCAGTCGATGCATGAGTAAAGAAGCTCTTCTAGTGCTTACAAAAAAAA
>Ps26_c445    nseq=55
TTTTTTTTGTCAAACCAGACGACAAGATTGCATACTAACATTTAATGCAGTTTCAAGTAC
AGACAGAAGAACTCCCTTATGTACAGACATGGAAACGGACAGTGTGAAATACTGAAATAT
ACAGATCTATGTTCCCACGTTCAAAGCCCAACGAAATATACATATTCCGGCAAACGAGTC
AAAGCATTTCAGCTTCACAGCGACCTACTTATATCTAGATACCTTAGACTTCAGTTACTA
CCTTCACACCTTCCATCCTCTCCTAGTCTCCTGGA
>Ps26_c446    nseq=49
GYTTTTTTTTGGGTCAAGGCAATGACCCGCCATGCTTACGGCTTTATTTATAGGATCATA
ATAATAAGTTCATAAACACAAAGCATAACAGCACACACAACGTCACGTTACAACGCGGGC
GGAGGCCTCTATCGCGCTCCAGCCCTCTCCCAGGTTCAATGTTCGAGCACGCTAACGAGT
TACACCGATAGTACAGAGCTGACGGCGGCCGCGGGCGACCAAGGCGGCATAGGCCGGCCT
ACTGCCCCCCGCAGCAGCGCCGCCACCATCAAAAGGGAAGGATAGCTACGTACTGGGCAG
CCTAGTGCTGCGCCAGCGGTGTCAGGTTAAGTACGATTACAATTCTCAAAGCAAATGGGA
GATAATAATGTCCTAAACACAGGGTGATGCATMCCATTCCAACAGAGATAGAGCAAACTT
TATGTGCACCTCACGGCAGAGGCGCCGGGTTGGATCTGCCCCTTG
>Ps26_c447    nseq=80
TTTGACCGAATGCATCAAGTGCTTAAAATTCCATTCCAGATTCCAAACGGATGCAGTAGT
AACATTGATGTCTCTCACGGCGTAACTACTAAAGCAAGACAAAAATWGGAGGAACAAGCA
GAGGATTCCTCTGAGCAATAACAGTGTCATTGAGGAGGGCCTCGGGAACCACAACATCAT
CTGCATTGAGGATCTTGTCCATGAGATCATGACCGTTGGCCCACACTTCAAGGAGGCCAA
CAACTTCCTGTGGCCATTCAAGTTGAAGGCACCGCTGGGTGGCCTGAAGAAGAAGAGGAA
CCACTACGTTGAGGGTGGTGATGCTGGTAACCGTGAGAACTACATCAATGAGCTCATCAA
GAGGATGAACTAGGCTCTTGTATCCTCTAGGTCTGAGAAGTTGTTTTACTCTAGCGAGTC
ATGTTGGGTGATGACAGATACGCGACTTTGACATTCCAAACAGAATGCAGAACTTGGCTC
TTTCACAGTGAGACTTCCAGTAGGAAACCTGTTCTGCTTATGCATCTGGAGATATTTGTG
TTTATCCACACATGTTGCCAWWAAAGTGTGTGCTGTGTTTTTCGATTAACTCTGATCCAG
GATCCAAGTCAGTCATCAGTTAATGATCAGCATCCCCAGTCATCATGATGTTAAGGAGCA
GAACTGACGTCCCTTTTGTGGCCGGTTTCTAATATCAGGCATCGGTGCTAGTTGGTTT
>Ps26_c448    nseq=89
GAAGAAAAATGACATTCCAAAATCATCGACGTCTTACTTTTGATCATCTCAGACATGGAA
ATGGCCACATATATATATTTGTCCCCACTAATATAAGTGCAAGAAGTCAGCTAAAAGTAA
TAATAATGTAACCAATGTTGGACACAATATGGACATCAAATTAAAGGGTTCATAGTTAAT
ACGCATCTCGCACCACAGTCCAGTCACAGTTCCAAGGATGCTAAACTACACAAATCCTGC
TAGGGTCTCAATAAAGTACGACTAGGCGATCAATCTACCAAACTAAATGTAGTCACTGCT
AGATCACACCATGATGGCATATATGCCACTCACAAAGTAGCCAGATATCGATCTAGTACC
CTTATGATTCATCAGCTGATCAAGAATTCCAGATCCATGGACCTCCCATCAGCTATGATG
AGGTATCCTTAGCTTACCCACTAACTACTCGTCGCTTCCCACGAGGAGGGCCAGGAGGCA
GTAGAGGTCGCCCACCGCGAAGAGGAAGATGCTCAAAGCCCAGTTGATCCTGATGAAGGC
GGAATAACCA
>Ps26_c449    nseq=77
TACTTTTTACTAGACAATTAGGTTTACAACCAAAAAGAACGACCCCAAAAATCAAGTAAA
GCGCACTTGCTATGCGCAGGCAAGCCAGATCCGTCAGATCCGGCGTAAGATGGTGGAGAT
CATGACAAACCAAGCCTCAACATGTGACCTGAAAGAGCTAGTATCCAAGTTCATCCCTGA
AGTCATTGGTAAGGAGGTCGAGAAGGCTACATCAAGCATCTTCCCTCTCCAGAATGTCTT
CATCCGGAAGGTGAAGATCCTGAAAGCGCCAAAGTTCGACCTGGGAAAGCTCATGGAAGT
ACATGGCGACTATAAGGAAGATGTCGGCACCAAGCTGGAGAGGCCTGCTGAAGCTGATGA
AGCCATAGCAGGACAGGAGGTTGCTGCTGCTGAGTGATAATGCTGTTGGGTTACTTTGGT
GTCGTTTATGTTTAGGGATATATGCATTAGCACTCTTGAGTTGGTGAGATGAACTTCCCA
GTCAATGTTTGATACCTGCTGCGCCACACTTTTGTCGAGACCTGTTCTGTGGCTGCATAA
ATTCGAATGAAAACTTGAAGAATGTTTGCTGGGTTTTCCGTTGTGTCAGTATAATTCAGA
TGGAATGGAAAGTCAAGTCTTGTTCATTGGAATTGCAGCAAGCAGCATGGAATTGGCTGT
CGTACCCTCCGAGGCTCTGTATCTGAGATTGTGCCGACCTGTATCAAATTTTTAGAAAAT
TTCATTTGTGTCATCCCTCAT
>Ps26_c450    nseq=62
TGAAGGTGCAGGTGACGGTCCCGGCAGGGCGCGCCGAGGAGGCCGTAGCCTTCTACAAGG
CCGCTTTCACCGCGGAGGAGGTGTCCCGCTCCACCCACCCAAAGCGCAAGGGCGACGGGG
AGGAGGCGGCGCTGCTCTGCGCTGAGCTGAAGGTCGGGGCGGCGACCCTGCTCGTCTGTG
ACCAGGCCGGCGACGACGTCCCCGCCGTGAGCAAGGAAGGCGCCGCCGCTAGTGGGCTGG
TTCTGCGCCTGGAGACTGGCGACGTGAACGCGGCCGCGACGCAGGCGGCGGCCGCCGGCG
CGGCGCTGCAGGGAGAGGTCACCGAGGACTGCTGCGGGCTGGGCGCTACCCTCGTCGACC
CGTTCGGTATCACCTGGGCTCTCGGCTCCTCCACCTCCGCCAAGAAGTGCGCCTAGAAGC
AGCCCCCTCGGCCGCCATGGTCGTCGCAGCCCGGCGGATGCGCTCCTCTTGGCCKGCGGT
GGTGGTGRTGGTCATGGTCATGGACGAGAATAATCCAATCGATATGGGGACTGATGGCAT
CGTAGTAGTGTTGTTGCTTTTGTTAACCAGTGTAGTAGTGGTCGCTGAAATGCTCTGATG
GTCGCTAAATTTCAGCCTGTTTTTAAGTAATTGGTCCTGGTGTCTGGACATTGGTGTGGA
CTTGGAACATTGATGAATTAATGGTGTTCTGTAGGTAATGGGAATGTGTTTCWTWTTCAA
AAAA
>Ps26_c451    nseq=28
CTGGCATGAGCGAGGGGTGCTATTCTGCTATTGGTGGGATCGTTCTATGTGAAGTTGGAG
TTGGATCGTTTTGTATCATAGTTCAGGGAGTTGTGCCGCGAATGCTCAAACAAAACCTCG
CTAAGAATGATAATAGGTTCAATGTAGGTTTGCTATGCCTTGATCTACCGAACTATCTGT
TAACATGAGTATTGAACAAGATCAGTCGTTTGTGATGATGCAATGGTTAAAACTTTCTTG
AATGCTAAAAAAAAA
>Ps26_c452    nseq=36
GGGCAGGTGGTGTGGGAGCACAGTGCCAACTTGCTTGGCTACGAGCGGCAGTCCCCACAG
CAGGCGCCGTCACATGTTGGCAACGGATTCTTCCATCCCCTGGAAGTTGGCCCTGAGCCA
ACCCTTGCAGATTGGGTTCGCTCCCGAGCATATGAACAACTTCATGCCTTGCATGGCTAC
CCTGAAGAAATGGATCGGAAAGTAAGGAAATAAAAATGCGACGGCCGCCGTCGCGTTAAT
TACATTCTACTGCAAGAGTGACTGTTTGTGTTTCAGTCACATATATCTGTCTGTCTATGT
TTGTGTCGATGTGTGGAAAACTGTCTAGCGCGCAAAGACTAGCTGTTTGATTATTGGTAC
GGTGTTCAAATAATGTGTCTGGTATAAAGGCCGTACGGCACAACCTCCACACGCGTACGG
CTGCTTAATTGTTGCATAAAAGTACGGTGTAACGGATGTACATTTCGTAATTTGCAGATT
GCAGTACTAGTTTATTACGTGTGTTTACAAAAAAAA
>Ps26_c453    nseq=50
TAGTAGCTCATCAGGTCCGCTTTTTTTTCACAGCAAGGAAATGATGTTTACATAAACGTC
CGAGGCATGGTTCAAAATTCAGAAGACAGGGAAGTCTGCTTGATACGTTCCWTGGTAGTA
GGCTTGGCATGGCCTGGTCTTAATTTGTCAAAGGAGACGTCTCGTGGTGGGTTATGTGGT
TGATGCGTTTGTGTTAGAAGACTCGGATGCTGCAAAACATTGCTGTCCTGAACTTAATAT
TTTGGGTTGTTCGGCTGGTGGTATTGGTAATTTCTGGCTARAAHACRMAACAGGGGATAG
GC
>Ps26_c454    nseq=46
TTTTTTTTAGTCTGAAACACACCTACTCCCATTCCAGCAACGAKTTYWRCGGCAAGTTTG
CTGTGAAAAGGAAGGCGGTTGGAATTTGGGGATGCAAGGACTGCGGGAAGGTCAAAGCTG
GTGGTGCTTATACCATGAACACTGCTAGTGCGGTCACTGTCAGGAGCACAATCCGTCGTT
TGAGGGAGCAGACTGAAGCGTGATCATAGCTCTTCCTATCAGGCACTCCTGGGGTTCTCT
AGATGAATCACTGTAGGCTCTTTGGCTGAAATATCTCCCAAGGTTTATGCTTTAGGATCC
TAAAATTGTGGTGCTAAGATTTTGTACTTGGTTGCTGTTAGGACTTCGACAATTGATCTC
TGTGATCTCTGATCTTACGCCATCTTAATTGTGTGAAATTCTGTTTTTTTTGGTCAGCTG
CTTGGATTGTTTGATATTCCTTTGGCATTGGTCTGGTGCTTCTTTTGCTTATCTTGTCAC
AAAGTACGCATCTTTGTGTCAGGCAGTATTCCATTGCAACTACTAATTGCTCAACTGTGT
TTGGGCCAGAGCACTATTTTAACTGCGCATGACCATGAGACGTGCGTAGCTTCCAGTGTA
ACCTTGGCTACGAATCTGTTGAA
>Ps26_c455    nseq=33
AAGTTCCTTCCGCTGGCAACCCAACATTCTGAGCATAAGCCAATYYYCMATAGGMWGGAT
AACCATGAAGTGGTGGCGTGATCTCTTGAGATACTTTTTTTTGGAGAAGGGAGGCTGGTT
GTTGAGCATATATTTTTCCCCGTCCAGCTTGAAATCATCAATTATTTAGCCATAAACCTT
ATTTAGATGGGTTGCATAATTTTACATCTTTGGTTATATGTGAGCTTAAATCAGCAAGGA
TGTATCTGTGCCTAAAATGTTGTAGCTACCCAGTTCCCGTGTGCAATTAAACATTGGATG
AGCCCAATATATATTACTTGGATAAAAAAWRCCTTGTATTTGTATAAGGAAAATTCGAAG
TACC
>Ps26_c456    nseq=77
CTGTCGCCGCTGAAGCCCGACATGGAGGCGTATTCCGCCGGATCGAGGAAGAAGCCGCAC
GCCGCCGGATCGAAGACGGGGACGAAGAGGCCGAAGAAGCTCGAGGAGGTCGAGAAAGAG
CCGCACGCTGCCGGATCGAAGAAGAAGAAGGCGCTACTGCCGGAGGATTGCACGCTCGAA
GAGATGTTGGACTTCGTGAAGGAGCCGAAGGATTTCCTGGGGATGAAGTGGAAGACGGTG
AAGCTGAAGCTGACCGAGGACAATGTCAAGCACTTTGAGGAATACATCCCTCCCCCTCCC
TTCCGTCCCGCGATTTAGATTCCACGGGGGGCTTGTTCCGCGTAGCTGTAGATAGAGCTG
CCGCTCGCCATGAGGCTTGCCTTGAAAGGCGCAAGAGGGCCGTCCAGCAGTTCAAGGAGA
CGGGCTCCGCTGAGCTCGAATTGGACCGCCTCGACGACGAGTGCGATGCCCTTTCTGAGA
TAAAAGATTTCCTCAACGACCCCGAGGTGTAGTACAACTGCGCCCGATCACGATCAGATC
CGTGGGGTTATTTGCAGCAGGGATGCTTGGTTGGTGGTAAGAATCTATTTCTGTATAAGG
CTGTCTAAACTTTGTCTTCGTGTGTGAGAGTCCTAGTACTACTATCTCGTGTGATCCAGT
TACCTCATAATAATGTGTGTTCAATGTCAGTTAATCTATCTGATTCAGATGTAATGGAAC
CTCTAGTTATTTGTGTTGGCAATTGATAACAGAGAGCGGACCTGCTAGTTTGTTTTGTTG
GCAAATATTTACTTCGTGGGATTGTAGCCGGCAATCCATTCTGGCTACTAAATTTTACTC
TGTTGGTAATTCAAA
>Ps26_c457    nseq=48
CGACGGTCTGCATCACCACCAAGGAACTTGGAACTGTGATGCGCTCATTGGGGCAGAACC
CTACTGAGGCTGAGCTCCAGGACATGATCAATGAGGTCGATGCTGATGGCAACGGAACCA
TTGACTTCCCCGAGTTCCTCAACCTGATGGCACGCAAGATGAAGGACACTGACTCCGAGG
AGGAGCTCAAGGAGGCCTTCCGTGTGTTTGACAAGGACCAGAATGGCTTCATCTCTGCGG
CTGAGCTCCGCCACGTCATGACCAACCTCGGTGAGAAGCTGACTGATGAGGAGGTTGACG
AGATGATCCGTGAAGCCGACGTGGACGGCGATGGCCAGATCAACTACGAGGAGTTCGTGA
AGGTGATGATGGCCAAGTGAGATGTGCCCTTTTGAAGCTAGTTTCTCTCCTGATGGTAGT
AACTAGTTTAGTGTTGAAAACTGACTGCATTTGGTTATATCCTTTATTCCGCTCTGTGGG
TCATTGAACATATCTGTTGTTTGTTTTCTTCCAATGGATTTTACCGTATCGGTATTTTTG
TTCGGATTCGTTTGCGATTGCATCACATTTGTGTTATATTGGTACAATGATCATGTCTTT
ACCTTCCAAATTTAGGTGTTTAATCTCTCTCGCCTGGTATGATGCAGGTGTATCTGGTCA
CAAA
>Ps26_c458    nseq=42
TAGCCTTTGCCACAAGCATGTTTGCTAATTTTACTTGCAGGTTCATGTAATACCCGAACA
CACGKCATACTCATTTWKGACATGCAAATTCCAAACCAAATTAAACCGAATTCACAGAAT
TAACAACCACCATTAACGACCGAACTTCAAGATCTCACACCAGATAGAGTTTGCATTTAA
TTATCTCACTTAACCCAGCCTTCCAAACTCAAGACGTGCCCTAAGACTCCAGAACGACGA
ATCAACAGACGCTAAGATAACCAGTACTGCCAGAACCACCTAGAGACTGGCCGTACGTAC
TGCTTGTTGCAACGGCAGGCTGCTGCTGCTGCTTCAGTTGGCCCCCTCCTTGGGCAGCGC
GCCCATCCACGCCGGCGGCTGCATGCCCGTCTGCTCGTGCACGGTCGACAGCAGCGGAGG
CAGCATCTTGTACACCCCGGCCACMTGCTGCATCGCRGCGCCGCCGGYGCCKGAGCCGCC
TGSAGCCGCGAGGTCGCCGCCGGCGTCCGAGCCGTTTGGTCCAGATGCTGATCTTGGGCT
GCATGCCGTTCACGGCGCCGGCGTTGATGACGAACGAA
>Ps26_c459    nseq=50
GAGCTAACAAATAACTTCAGCATCAGAAAATCCATGCAAGATTCGAGTAACGGAACTTGA
GAGTTCTTGATGGCAAGATGAAAAATATAAGACAAGCATATAGGTCAATTAACTGCAGGC
ACATCTCATAACAAGGATCCCAATTTCTGAAGCACATAACACATTCCAGAATCTTAACAA
GTCGCTCTATTCAGACCAAAAAACAAGCTCGGATGAGTTCTTGGAAATATCCTAATACTT
TCACCATACTCCCTTCAATAGRRTTGTTACATGTGCACAGTTCCCCGGCAATTGTATCTA
TGCAATG
>Ps26_c460    nseq=78
TTTTTTGKACTGTTATTGCCATGTCAGAGGGCAATAGACAAAAAATTCTAAACATAAACT
ATATAGATGTATCAACACGAAAGGCTAAAAAATCACCAGAAACCTCATAAACGCCGAGCA
TACTAGCAGCACAAGTAATACAGTACCAAAAGCAAGATTCCATAGCATAGGGAAAATACA
AGCATCAACAGCGACGGACAGTGTACACTAGCAGTAGAACACGGCAACAAAACACTCAAG
GAACACAACCACCAGAGTATCATGGTCACAGATCTCACAGGTCGTCGGGGTGCATCTCTT
CCTCATCCTCG
>Ps26_c461    nseq=37
TCGTCTCCTTGTGATTTGATTCGGTTTGGTTTCGTTTCCTGTGATCTGATCCTTTGTCTC
GTTTGAGTTGAATTTGGCCATCACTTCTCTTCTGTTCTGCTTTTCATTTCGGAACTACTG
CCTAGGGTTTGGATAAATGGAGAATGGTGTGTGTGATTATGGACCGATCAATTGATTAAT
GGATTTGGCTGATGTCGATTTCCTTAGCTACTACCTGTAATGTAATACTTTTGCAATGTG
TAAAGTGTGGATCTGTTTCCATCATCAATGTTTGGGTATGATTACTTATTTGATGAGATC
ATTATTGGAACGATCGATCCAACCATGATTGCTTGCCTAATCACAAATGGATGCTATATG
AAATGCACCTGTTAATGTATTGTTGTTGATCTAGTGATACTTTTGTTTAAATCATACAGT
TTCTTTCGGGCTGTCAATGGTATTGGAATCTGGAAATTTCATGATAAAAAA
>Ps26_c462    nseq=62
TTTTTTAGGAGGCAACWYWWTTTAAAACATCAATTAATCAATTGCGAAAAACAAGTACAA
CACCTTGCAGTGTCCGCTATCATGGAAGTTACACTGCCGCAAGATTATTCATGATGTCTG
AGAGTAAGTGTAGCTTCTCCAAATCTTGCCTACATAAATCAAAATCTCTGGTTGCCACAA
TCCATTGTCAACAGCTTGAAGCACAACATAACATCTTTCTTTTTATTTAACAGTTGCTTG
GCCGAAGAAAAGGTGGTACAAATCCCGGGCGCAGCAAACTATGCCGCCTGTGCTGGGGTT
GCCTCTGCCTTGTCTTCCTTCTTTCCCCCAGTGAAAAACTTGTAACCACCATAAATAGCA
GCACCCCACATAGATAATAAAGACATGTTAAAGTCTCATTTAGCTTCAAATGCAACATCC
GGTCAATTAAAACACAACTGAATAGCCATTCACAGAATAACAACCAACGGGTCAATAGAT
GATGATATTAACAACAACAAACTAAGGCATCATGGTAATCTCATCAAAATAGAACGAGAT
TAGCAGAAATCACCTTTCAATTGCTTACATACCAATTACACTTTTAATGAAACACTGGTA
AATGAGGTATTACAATGGACACATGGTGGAAACTGTGCGGGGGCATTGTTTGGTATTCTT
GTRCTTCTCTTTCCCATAGTAAAGAACCAATGCAAGTGCGGAACCGAA
>Ps26_c463    nseq=42
TGAACTTCGAACTAGCTCATTCGAATTTCACAAAACACAGCAAKTWWWGWTTTTTTTTAC
AGGAAAGCATTAAGATTCCATTAGTTCCAACTGGTTCCGTGGGATAACATTAATATACTC
ATCTAATACAGAAGTACTTGAAGCAAATCTACGTTACGAAGTCTCTCTAGCTTAGAGAAG
AACACGATACAGCATATAGCACACATCATGCGCCAAGTCAAGTACTCGGGTCAGCTAACA
GTTACTACTATATAAGCGAAAGCCTATCCGGAGACGGACCCTCTGTTGCTGATTATTATC
CTAGAAACCCCCACTCCCACCCCATCATGAACGAGCAGGAAACTAAACAGGGCACTGCAC
ATCACTAAGACGCGGCATCCGAAACAACATGGTCCTAGGCTCTGAAGAGGCACTTGTCCA
AGAAACTCTCTAAAGCAACTCTCCCAAGTAAGCATTAGCAGGTGATCTTGTTTCTATCAT
CAGTCTGATTCTTCCATCTCGTCATCGGACTGTGGGTTCTCTACCTCACTACCACTGCTC
ATGC
>Ps26_c464    nseq=164
TCTCAGCCCCATTCCGATTCCGGCGACCTCGTTCCCCCTTCACCCTCTCGATCCTCGGAG
CACCCTCGGAAGGRRGRAGAAGATGAGTTYCGGCGGCGGCAGGGGCAAGCCAAAGGGCAC
CAAGTCGGTGTCGCGGTCGTCCAAGGCCGGCCTCCAGTTCCCCGTCGGCCGCATCGCGCG
CTACCTCAAGACGGGCAAGTACGCCGAGCGCGTCGGAGGCGGAGCCCCCGTCTACCTCTC
CGCCGTTCTCGAGTACCTCGCCGCCGAGGTGCTGGAGCTCGCCGGCAACGCGGCGCGCGA
CAACAAGAAGAACCGGATCGTGCCTCGCCACATCCAGCTCGCCGTCCGCAACGACGAGGA
GCTCAGCAAGCTGCTGGGGGCCGTCACCATCGCCGCCGGAGGGGTCCTGCCCAACATCCA
CCAGACGCTGCTCCCCAAGAAGGCCGGCGGCAAGGGCAAGGCCGACATTGGATCCGCGTC
CCAGGAGTTCTAGGCGGCGGCGTTTCGCCGTCCTGGCGGATGGCTTCCCCTCGGTCGGGA
ACCCAACTTCAGTCAATCGGAACCGCCGCTGTTTTGGCTTCCTTTGGTTCGTCAGTAGCA
GCAGTATTTCTAGTGTCATGTCTAGGCTAGGTTAGGTTTTGCAGTGGGTGGTTTGTTATG
GATCAAAGTTTGCCTGTATCTATCAATCAATCTTGCCGGAATGGAAGAAATGGTCGGTTG
CTGTTGATTGCTATGATTCTTGGATGTCAATTTCGAATCTGTTGCCTGAATGTTGCCGAT
TCTGATTGTGTTGTAACTTTCAGATTTTACCTGCTTGGTGGCATAWRMAA
>Ps26_c465    nseq=52
CAAGGGCGAGTCTGGAGATGGGCAGTAAAGATAATCCATGTGCCCAGAAACTACTTGTTT
GAGTGTTCGTCTACTAGTGAATCTGCCAATGTGCTAATGTGCTCTGGGTTCTTGTTTCGT
CGATATAGGCTGTATTGTTGCTTGTGATAGCTGGAAATTGGAGATTCCCATTTGTGCTGT
GCTAGAAAAGGCTTGCGAGTACCTTGCTGGTTGGCAGGTGTTGTCAAGCTACCCTTGGTG
GAGGGAGCCTTTATTTATTTGAATCATTGGTGTTACTTCGTATTTGTAGGCTGAGTGTTC
CTTCCTGTTGCTTGTCTCCATGTTCGTCTCTTTTCTATTGTTGATTTTGATGTGTTTCGT
T
>Ps26_c466    nseq=79
TTTTTTTTWTTATTTGTAACATCAGACTGCCTGCCATTGCACATCAAACATTTACAGGTG
TGCATCCTACACACTGGAGAGAATGGGACAGGAACATCCACCTTCACCCTCTTCCATTTC
TTTAGGGGTTTTCACTAGACACACTGAAGACTGAAATGAACACAACTTAGAGAGCAGCAG
CAGTGAACAGCAGCTGCATTTTGTTCTCTTTTTTGGTCATTTTTTACTTGCTTGCTATAC
AAAAGGACACTTCTTCTACTTCTACTACTTGCAGTTACTAGACTTGAAAGACCCAGATCA
CAACGGCAGCAGCCAGGAGCAGGAGCAAACGCTGAAGACGGCACAGCAGCCTTGCTCGAT
TACTCGTCAGGATGACGAGCCTAGCGGGGCTGGT
>Ps26_c467    nseq=152
TTTTTTTCTAGGGCAACGAGCCACGGGAAAATAACATTACTATTATCATATCATAACTCA
GTTCATCATCATCATACAGGCAAGAGAGGAGCATGCCGACCAAGAAGGGGACCGRCACCY
CCRAGATTTTACAGACCGACTCTCAGGGGAGGGCCAAGAAGCGCAAGAAGAAGACSTACA
CCAAGCCCAAGAAGATCAAGCACAAGCACAAGAAGGTGAAGCTCGCCGTGCTGCAGTTCT
ACAAGGTGGACGACGCCACCGGCAAGGTCACCCGCCTCCGCAAGGAGTGCCCCAACGCCG
ACTGCGGCGCGGGCACCTTCATGGCCAACCACTTTGACCGCCACTACTGCGGCAAGTGCG
GCCTCACCTACGTCTACAACCAGAAGGCGTAATCGCTTCGCTTGCATCGCTTTGCTTAGC
TTTACCCGACTACCTATCATGAATTGAGCTGTTGGTTACCTGATCATTTAGATCTGTCTG
TGGTTGAAACTTGAATGGAGTAGCAGTATCTATCTTCTTGGAACGCCTGTTACTGAGCTG
ATGTGATGCGAGTTAATTTTGGTTCCAATTTTTATCTTTCCTGATGATTATGTCCCTCGA
TCATTTCGTTACTATTCATTGGTCGCTTAAAAAAAW
>Ps26_c468    nseq=45
GCGTGTCTCTAGTTTTTTTATATAACTGTCACTTTACCGGGCCGGAAAAGTGACACCGTC
ACGTCTCAGGGTCGTATGCCTGGAACAAGAAGGGTCGTCGTACAATTTCAATTTCGGCGA
TTACAAAAAAGAAGGAGGCGAGCTCCCTATCCCTCTTTGTCTTTCCACTTCCCTCGTTCA
GGAACAAACACTTCGTAAAATTATTTGGAGTCCCGGCCCGGTTTTTCCCCACTAACCAAT
TACGTTACGACCACTGAACAAACTTGGTTGACAAACATAGTTTATGCGCCGCTAATCTAG
CGGCTTGTCGAGCATTTGACAAACTCACACCATCCATTTCAAATAGGATTTGTCCCGTAG
ACACACGAGCAATCCAACCCGTAGGATTTCCTTTTCCTCTTCCCATTCGAACTTCTGCGG
GTTTCCCCGTAATAGGAAGATCCGCGAAAACTCTTACCCATATCTTACAATTTCTTCGGA
ATTGTCCGCTCATAGCACGATGGAATTGTCCAATTATAGCCCGACGMGCTGCTTCAATGG
CTCGATATGAAAGACGACCAGCTCTACTACTTTTAATACCATATCTTCCAAAACCAAGTT
GTGTACCATCCGGTTCGCAACCCCTACTACATCTGCATTTACTATATTTACTATATTTCG
TACGTTTCGGATATAGCACGTCCCCCCTATTTTGACTATATGAGATCCACACTTTGACAC
CTAAAATTCCGTTACGAGTAGATACTTCCGCAGAAGCATAATCGATTTTGTGGTTAAATA
CATTACAAGATTGTTTTTCCATACTTTCCGCATTCAGTTCTAGCTATTTCCGCATCCCCT
AATCGTACCAGAACAACAAATACGTAATAAACCC
>Ps26_c469    nseq=66
CCTTTGCCCCCAATCGAATCGAAGACTCCCGAGACCTAGCGCCATGTCCGCCATGGAGAC
CGACATCAACGCGCCGCCGCCACCCGCCCCCGCCGGCGAGGGCTCCTCCGCGGCCGGCCY
GTCCTCCTTGTCCTCCCGCAAGCCCAACAAGCGCTTCGAGATCAAGAAGTGGAACGCCGT
TGCGCTCTGGGCATGGGATATCGTCGTCGACAATTKCGCCATCTGCCGCAACCACATCAT
GGATCTATGCATCGAGTGCCAGGCGAACCAGGCYAGCGCCACGAGCGAGGAGTGCACTGT
TGCTTGGGGTGTCTGTAATCATGCTTTTCACTTCCACTGCATCAGCAGGTGGCTTAAGAC
TCGCCAAGTGTGCCCATTAGATAACAGTGAGTGGGAGTTCCAGAAATATGGCCACTAGGG
CATGGGCCACCCTCAAGTGGGAGCTTTGTTTCTGGCTACTGCTGCTGCAATCCAATGTGT
TTGTCTGCCACAAATAGCTCCAATCTTTTGCTGCTTTCAATGCTTGCATCTATCACCCGT
CAATTATCGCTGCTAGTACATCCATCCTCGGATTGTATTTGGATGATTCGTAGAGAGGAC
ATCATATAGTAGGTCTATTTTTATCAATACTATGTGGATCTGCATAAGTGAGCTTGAATT
GTGCTATGGCACCATTTTTAAAGTCTGTTGCTTTTACATGCATCTACCTCGCCCTTAAAA
TCTGTCTTGTCTTGGAATGAAGTGGGCCTGCCATCTTTTGCCTGAACAATTTTATGATAT
ATTTGAAAGGTACGAGATTCTTGTGYGAAAAAAAAACTGAGACAC
>Ps26_c470    nseq=55
GTTGTTTTCTATGTAGGAGCCGGAGAGCAGAGCAAGGAGCACAGCAAKTRCKGWTGCTGG
TGCTGGTGTCCTTGCTGGCTATGATAAGCTCCAGGTGATCGTCTTTGGCAAGAAGTACGG
GTCTGGCGGCGGCTAAGATTAGATGATGATGATGAACAACAAACAGGATGTTTTAGGTGC
CTTTGAATAACATACATATGGACTGCGGACACCATTTTTAAATTTAGCACTCGCAGAGGT
TTGGTGACTTTTGTAATGCGGTTATCGCGCTTCTGTTTTTGCGTTGGAGAGATTGAAATA
AGTGAAGTTAGATATTGCAGTCTTGCAGACCGTGAACACTTGTAGACGTTGCCCACTGCA
ATTGTTTCCTTGTTGTAGCCTTTGGGAGATGTTTGCCTGTATCAGTTATGGTTTTGCGCG
TGCAAAGGGTTGCTCGAATAGTCGAATGGTAAAAATACTAGCTGTGCTGGAAGGTACAGA
ATAATTTTTGTGGGCATAGAATTGACGGGACAAGCCAATAAATTATGAGCATCGCGAGAG
GTAGCCGTGCAGGTTTCTG
>Ps26_c471    nseq=44
CGCAAACCCTAGCTCCCTAGCTYCATATTCTTTGGCGGCGGACGGACGGCGGCGGCAAAG
AAGAAGAAGAAAGGAGAAGCAAGATGATCTACGACGTGAACTCACCCCTCTTCCGCTCCT
TCCTCAGCCAGAAGGGCGGCGCATCCGACAAGAGGAAAATGGAAGAGCAAAAGCCCAAGG
AGCAGAGGCCGAAGGCCAACGAGAACAAGCCTGTGATGAACGAATAATTGTAGCAGCCTA
ATCATGTGATTCCTGTTGTCTGCATACTGCTACCTAAATGAGTTGTGCGGAACTTTTTTG
GTGCATTTGTGAACTTGTTATTGAAGTGCCGTTGTGGAACCTGGTTATGCTCTTGCTCAT
GTTGACGTTTGTGAGATGATCCAGAAATGCCAAATGTGCCTTGGCCGGATTAAAAAAAAG
CT
>Ps26_c472    nseq=42
GAACCCTGCTGCCTTAAATCGAYWTCWTTAACATCACCATCAATCCGCTAATTAAAATTA
AATTGTACACATCCACATTAGCATCCTGATTAATCGACCAGAACAGCAGCAGCAGCAGCA
GCAACACACTCTGTCTGAACTGAGCAGCAGCAGCACCACCAGATAGATCCCTAGCTTACA
ACACACCAGAAGCACGAACACTGAACAGCGAAAGGAAATTAACAACGGCGACATCAAATC
CATCCCTCCCCTAATTACTCCATTAATTAATTAAGCCACGACGAACAATTAGAACAAGCA
AGGAACACAACCCTAAAGATTAACCAACACGGCGATGGGAAACATTTTTTACATTTTGGG
AGAAAGGATTGCCGTCATAAAGCAGGAATATAAGACTTCAAGTACGAGTAACCTCGCTGA
TC
>Ps26_c473    nseq=56
CGAGCTCCGCCATGTCATGACCAACCTCGGCGAGAAGCTGACCGATGAGGAAGTCGACGA
GATGATCCGCGAGGCTGATGTGGATGGCGATKSCYAGATCAACTACGAGGAGTTCGTGAA
GGTCATGATGGCCAAGTGAGGAGCGGTCCCCATGAAATAATTCTGTCCAAATTGAACCTT
ATCAGTCTCACAAGCTGTACTTTGTCATGTCCCTTTGATCAGTACGTATCAGTATCATGC
AGGTGGTAATGTCGAGTAGTTGTCGGGTTAGGTGGTGTAGTCATGGTAATGCGACATCAG
ATACCCTGGCTTCTTTTGATTGTGATGTTGCCTTCTGCGCCTGTTGGGGCTCTAGGATCT
GTTGAAGTTCATATTTTCTTGGGCATTGGGTGTTCTTTTTACGTAAAGTGTTAAGCTTCA
CTTTTAATCAATCTGCATTTATGTTAAAGTTAATCGTAAAAAAAA
>Ps26_c474    nseq=133
GCCAAACAACTGTCGCCATTCTTGTCTTCGTTGCCATTCTGGTTGCTAGAAAAAGAATCG
TTGCCATCTTATCTTCAATTTTACTCTAAACTACCGTATAAGCAGATTTATGCGCCCTGA
TTGCAAATCCGGGGAAAGAAACGAAACATCAAAAACACTTGGCAAATTGCGAGTAACAAA
CTCTGATTTCAGACTTCCAGCAAAATGCACAGATCACAAAGCCACAGTAACTACACTACA
TCAGAAGCCATCCCAACTACAGATCTACCAGACAGGAACATCGAACAGCAATACAGCATA
AAGCACTAAATGGAGAGCCTCTCTAGGCCTTCTTGGGAGACTTGGCAGCCTTCTTGGGCG
ACTTGGCCTCCTTGGCGGCCGCCTTCTCCGCCACCTTCTTGGGCAGGAGCACCGGGTTGA
TGTTGGGGAGGACGCCGCCGTGGGCGATGGTGACCCCGGCCAGCAGCTTGCCAAGCTCCT
CGTCGTTGCGGATCGCAAGGAGCACGTGGCGCGGGACGATGCGCGTCTTCTTGTTGTCCC
TCGCTGCGTTGCCGGCGAGCTCAAGCACCTCGGCGGCGAGGTACTCGAGGACGGCGGCGA
GGTAGACGGGGGCGCCGGAGCCGACGCGCTGCGCGTACCGGCCCTTCTTGAGGTAGCGCC
CGATGCGGCCGACGGGGAACTGCAGCCCGGTCCTTCACGGACCGCGTCACGGACTTCTTC
CTGGGCCCGCCGGTCTTGCGCCCGGCCGCTCCCTTCTTCACCTTCCCAGTGGCTCCACTG
GCGTCCATGGCTGTCTTGTTCTGCGCACGAAAGCTTCGGAGAGGAGAGAATTTGGGTGTG
GACGC
>Ps26_c475    nseq=50
GACGAGCACCCACCTGGCCAGCTTAAATGGCGACGGTTCCAGATTCTCTGATCTTGGGAC
ATTGTGAGGAAGAATAATTCCTTCCTGATCAAGCAGTTCGGCAATGGCAATGCCAAGGTT
CAGTTCAGCAAGGAACCCAACAACCTCTACAATGTCCATTCCTACAAGTACTCTGGCCTT
GCCAACAAGAAGACCGTGACAGTGCAACCGGCCAGTGGCAAGGAGATGGCTGTGGTCCTC
KCRACAACCAAGACAAAGAAGCAGAACAAGCCTGCCAGCCTCTACCACAAGTCTGTCATG
CGCAAGGAATTCCGCAAGATGGCCAAGGCTGTCAAGAACCAGGTCGGTGACAACTACTAC
AGGCCTGATCTTACGAAGCCTGCTCTTGCAAGGCTGAGCGCAGTGTACCGCAGCCTCCAG
GTTGCCAAGTCTGGTGTCAAGAAGAAGAACAGGCAGGCGAACTAAGTCACAAGGACTTAT
GATGGGTGGTGTTTATGTTTCCAGGTTTCTAGATTTGGGGTGTGATGGTTGATGTGGGTA
CTCAAGACTACCACAAACTCTCAAATTTATGTTCCACCTTTGTACCCATGAATATGGAAT
GTCCTTTTAGTAATTATTGGCTTTTGGTGTTTGTGCTGTTGACATCTGATGTCTGTGACC
ACGTTTTGACCTGCATTCTTGTGTCGTTAAAAAACAATTGGGTTCTAAAAGGAATGTGAA
TTGAACAAGTTATGACCCCAAAAAAAA
>Ps26_c476    nseq=47
CGGATCTTWSYATGCTTCTGTTGTGTGTCTTCCTTCTTTCGTGCGTCTCTAGATCGAGTG
TTCTAGTGTGTGAGATCGGATCTGTGCTAGTGTTGGAGATGATGCGTTGGTGTGGCTAAG
TGGTTGTTCTCTTTCAGTAGTCCTTGCATTGTGGGTTGGTGCTATGCGTGAGAGCTTGTT
TCAGCTCTTGCTCAGATGTATGGGTTCTTGGATGTCTTGCCATGGATCTATGTCATGATC
TTAGCATGGAGAGAAAGATTTACCTGTTCAAAAWMAAAGATCTGATGAATTCTCGTAAAA
AAA
>Ps26_c477    nseq=71
TTTTCGTTTCGCCGCTCCCCACCGTCAAGATGCCGAAGAACAAGGGTAAGGGAGGCAAGA
ACCGGAAGAGGGGAAGAACGAGGCTGACGACGACAAKCGCGAGCTCGTCTTCAAGGAGGA
CGGGCAGGAGTACGCGCAGGTGACGCGCATGCTCGGCAACGGCCGCTGYGAGGCCATCTG
CGTCGAACGGCACGCGCCGCCTCTGCCACATCCGTGGCAAGATGCACAAGAAGGTCTGGA
TCGCGGCGGGCGATATCGTCCTCGTCGGCCTCCGCGACTAYCAGGACGACAAGGCCGACG
TCATCCTCAAGTACATGAACGACGAGGCGCGCCTGCTCAAGGCCTACGGGGAGCTCCCGG
AGACGCTCAGGCTCAACGAGGGTGTCGACGTTGACGGGCCCGAGGACGGCGAGGAGGGCA
GCGACTACATCCAGTTCGAGGACGAGGACATCGACAAGATCTAAGATTTCTGTTCTTCGC
GGTTACTTATATGTGACTTATTATTGTTATATGTTCTAGTAGCATGTGGTGATATGTTTT
AGGCTGGCTGTTATGGATTTGCACTTTGCCAGCATAATCTTGTGATGCGACGAGATGATG
TGGTTAGGATCTGTGGTGGTTAAATAATCGCGAAGTAATTTCGTTTGAATCTGATACATA
CTGTTATTACAAGTGCTATATCGGTGGTTTGCTATTGTTAAAAAAAATTGTGTTCAAAAA
CTTACTATCTTACAAGTGTTAGCATTTTTTCAAGGTCAGGA
>Ps26_c478    nseq=56
CGCCGTCTTCCAGGTSATTGTTGGTGCCGTCGGTGGTGGTGCAATGATCAGTGGAGGTGC
TGTTGCTGGTGGTGCCGCTTCCTCTGGTGGTGGTGCGGCTGAGGCCCCGAAGGAGGAGAA
GAAGGAAGAGGAGAAGGAAGAGAGCGATGACGACATGGGTTTCTCCCTGTTCGACTAGAT
GCTATTTGGCTCCCATAAGTTGTGGTTTGGTCCTATTGTGGTAGTTAATTTTGCTGTCCT
GTCTGGCTCGAGCCGGTGGCTTGTGAACCTGAAAAACTTGTGTTCTTAAATTGTTACAAG
CGGCGACCTCCCTGTGTTCCCGGTTCATGTGAGGATTTGGCTATGTTGTTTAGTATCAAT
TATCTATGCACATTTTCTTTGCCATGCCTGTTAAGTAAATGTCTGTGTTTCAGAAATTTC
AATGCACGCAACAAAATTACTGGC
>Ps26_c479    nseq=41
AGCAATCAAGAAGATGCTCGAGACTCCAGGGCCGTACCTGHTTGGATATCATTGTCCCGC
ATCAGGAGCATGTGTTGCCTATGATCCCGAGCGGTGGCGCTTTCAAGGACATGATCCTGG
ATGGTGATGGCAGGACTGTGTATTGATCCGAGATTCAGGGAGCGCCGCCCTTGCCTTTCT
TTGACATGCATATGAGCTAGTACAAGAGTGGTTATGTCTTAACTATGCGATGTTCTCCTG
TGTGTCGATTTCTAGGGTGTCAACTCTGGACTCCTTCATTTTCTAGTGTGCTTGTCTGAT
GTACTCTGGTATGGTAATCTTAAGTAGCTTGGAACCTTCTAGTTGTGTAGTCTGTTGTTT
TCGTTCATACAGGCATATGCGTCATAAGAGATCATGTAAGTGCCTACAATAAATAAGGTA
ATAAGTGCTTCTATGCAGTGGGTTCTGAATTCTGTTCTGTAGTCCTATGAAGTTCTTGAC
TTCCTTACCTTATTTCTTATATACTAGTATATATGGTTCT
>Ps26_c480    nseq=49
CGAGCCTGTTAAGGTTGTTGTGGCTGACAGCATCCACGATGTGGTCTTCAAGTCTGGCAA
AAATGTTCTTGTTGAATTCTATGCCCCGTGGTGTGKACTACTTGCAAGAAAGCTCGCACC
CATCTTGGATGAGGCAGCCACCACACTTCTGAGTGATGAWGAAGTTGTGATTGCCAAGAT
GGACGCGACCGAGAACGATGTGCCCAGCGAGTTCAAAGTGGAGGGCTACCCGACCATGTA
CTTCGTGACTCCCAGCGGGAAGGTCACCTCCTACGAGGGTGGCAGGACAGCCGACGACAT
CATCGATTTCATCAAGAAGAACAAGGAGACGTCCGGCACCGCTGAGGCAACAACCACCGA
GAAGGCGGCGGACGAGCCCGTGAAGGATGAGCTGTAAACCCGATATATGCTCTGGACGCT
TGCAGCTGTGAGCATGGGTGAGGGTAGGAAAACCTGGCGCCGCTAACATGTCTGACAGCT
CCAACACCAGATTTTGCGAGAGGGAGAGRGGCAAAGAGAGAGAAGGGGAACCGCAAGCGT
GTCTGCGGATCCCTTGGAGAAGCGTTCTGTACAATCACAACACCTTTTTAGTTGATTCTG
AGAAGTGACAGTAGAAAGATAATGGATTGTGCTTGGGCTGAATGAATAAGTGGCTGTTCC
GCCGCAGTGCATATACTTGCAT
>Ps26_c481    nseq=72
TGCGCCTGCCACACCCCCGGAAGGCTAGGTAACTCAATTTCTTGATCAACATGTCGCGGG
AGGAGAATGTCTACATGGCCAAGCTGGCTGAGCAGGCAGAACGGTACGAGGAGATGGTTG
AGTACATGGAGAAGGTGGCTAAGACTGTAGATGTGGAAGAGCTCACCATTGAGGAGCGTA
ACCTCCTSTCTGTTGCATACAAGAATGTGATTGGGGCTCGCCGTGCCTCATGGCGCATTG
TCTCCTCCATTGAGCAGAAGGAGGAGTCCCGCAAGAACGAGGAACATGTCGCTCAGATCA
AGGAATACCGTGGCAAGATTGAGGCTGAATTGAGCAATATTTGTGATGGTATCCTGAAGC
TCCTTGACTCGCACCTTGTGCCTTCCTCCACTGCGGCAGAGTCAAAGGTGTTCTACCTCA
AGATGAAGGGTGATTATCACAGGTACCTTGCTGAGTTTAAGACTGGCACTGAGAGGAAGG
AATCTGCAGAGAGCACAATGGTTGCTTATAAGGCAGCTCAGGATATYGCACTGGCTGAAC
TGGCACCTACCCATCCCATAAGGCTTGGACTTGCACTTAACTTCTCAGTGTTCTATTATG
AGATTCTGAGCTCTCCGGACAAAGCTTGCAATCTTGCAAAGCAGGCCTTTGACGAGGCTA
TCTCCGAGTTGGACACCCTTGGAGAGGAATCATACAAAGACAGCACCTTGATCATGCAGC
TCCTGAGGGACAACTTGACCCTCTGGACCTCCGACCTCACGGAGGACGGTGCTGAGGAGG
GCAAAGAGGCCCCGAAGGGTGGTGATGGTGAGGCTCAGTAGCTTCGGCATGTTTTTCAAG
GCCATCGTGTTGGATGCGCATGTGCTGGTCTAAGCTGTGCGCTGCTCCTCCATGGATTCA
CTGATTCCGAGCTTCATGTAGTAGGCTGGTAGTGGTCGGATTAGCCCCATTGCTTTAGTT
TGCACTGGGTCCATTTGGACTGATGATATTGAAGTCTCTTCTCGTTTTGCTGTTGCAGTT
TCCTGCTATTGTGTTCTGTCTTGCGTTCTTTTAGTTTCAATCTTTTGGTGCTGTCGTTTT
GTCTTTGG
>Ps26_c482    nseq=52
TTTTTTAACATAGTTTTGGATACGGACCAAAGATTACTTAATTTAACATTACCCAAACTG
ATATTATCACAATGTTAGTCGATGACAACAATGGAAGCAGAGCCACCTGCCGGTGGCGCC
AACAAGGGGCACTATCCGTTATAGCACGACAAAAGCAAAAACATCACAATGTAGAGTGAA
ACTGAATAATTCTAGTACATGGATATAGGCTCTTTATAGTTTTTCGCCACGGAACTGAAT
AATTCTAGTACATGGATATAGGCTCTTTATAATTTTTCGCCATGGGGCCTTGTGTCGCCG
CCCCATTGCCGGACGAAGCATGGTCCATCATCAGAACCATAAATCATCATTATATTTCGT
CCTCATCGAACTCATTCCTCTTCATCTTCCTCGCTTGGTTAGGGGGGCTCTCACCGTTGT
AGACAGCCATGGCCTTTTTATACTCGCGCATTTGCTGCTTAGA
>Ps26_c483    nseq=58
AGAAACATACCATGGCATWTTTTTTTATATGCAATGAGGCGGAACAGCCACTTATTCATT
CAGCCCGAGCACAATCCTTTATCTTTCTACTGTCACTTCTCAGAATCAACTAAAAGGTGT
TGTGATTGTACAGAACCATTCTCAATGGGATCCGCAGACACTACGCCTATGGTTCCCCTT
CTCTCTCTTTGCCTCTCTCCCTCTCGCAAAATCTGGCGTTGGAGCTGTCAAACATGTTAG
CAGCGCCAGGTTTTCCCTCCCCTCACGCATGCTCACAGCCGCAAGCATATCAGGTTTACA
GCTCATCCTTGGGCTCGGCGGTGGTGGCCGGGTCCGCCGCCTTCTCGGTGGTTGTTGCCT
CGGCGGTGCCAGACGTCTCCTTGTTCTTCTTGATGAAATCGATGATGTCGTCGGCCGTCC
TGCCACCTTCGTAGGAGGTGACCTTCCCGCTGGGAGTCACGAAGTACATGGTCGGGTAGC
CCTCCACTTTGAACTCGCTGGGCACGTCGTTCTCGGTCGCATCCATCTTAGCAATCACAA
CTTCTTCATCACTCTTTAGTGTGGTGGCTGCCTCCTCCAAGATGGGTGCCAGCTTCTTGC
AGTGTCCACACCACGGGGCATAGAATTCAACAAGAACATTTTTGCCAGACTTGAAGACAA
CATCGTGGATGCTGTCAGCCACAACAACCTTAACAGGCTCGTTGTTGACCTCAGGAATAG
GCTCAGACTTCCTGAATGGTGAAAGTT
>Ps26_c484    nseq=40
TTCTTTGGTTATTGGAGGGCAGTTGATGCTGGAAAGAAGRAGTCTGTACAGAGCAAAGGT
TTGGGTGAAGCCATGGGAAGATTTCAAGYCGGTTGTTGAGTTTCGCCTTGTTGGAGACTC
TGAGGCTGAATCCGAGCCTTCTGTTGCTTCTGATGAAAGCTCCCGTCAAGCTATTGCCAA
GGTCTCTCTTGAAGTCGACATCGTCCAAGAAGAGGCTCGCCTGCACACCATTGAGAATGA
AGGACTTTCCGGTGACTTCACATCGTCCTCTTAGACACACTCGGTGTGACTAGGATTCCA
GGAGAGGATGGAAGGTGTGAAGGTAGTAACTGAAGTCTAAGGTATCTAGATATAACTAGG
TCGCTGTCAAGCTGAAATGCTTTGACTCGTTTACCGGAATATGTATATTTCGTTGGGCTT
TGAACGTGGGAACATAGATCTGTATATTTCAGTATTTCACACTGTCCGTCTCCATGTCTG
TACATTAAGGGAGTTCTTCTGTCTGTATATGGCAGTGGTACTTCAACTGCATAAATGTTA
GTATGCAAAATCGTCGTCTTGTTTACAACTATTARWC
>Ps26_c485    nseq=43
CATGCTGCACGCCTCGGATWATACCAGTACTTGCACGGCTCAAAGCATCAGGATTCAGGC
CTCGGAAGAGGAAGGGAAGAATCAGTCAAATGCTCCATAAAACAGCAGCTCAAGGTAGCA
GTACACAACAAACAGCGGTAACTACTGAATTAAGGGTGCGCAGCTCGACGGGATAAATCG
CAGTAAAATAAGGGTCACTCTCAGCCAGGACGGCGCAGCATGCGCCGAAGGTAGGTATCG
CCTCAGCTCAGAAGAGGTAGCAGTAGGCGAGCAGCGGA
>Ps26_c486    nseq=52
TTTTTCGAACGGGAATCCTTTTCCATACTGTTTCATCAAACTCTGTTACTGTAAGCAGGT
GCAAGTACAAAACAGTTCCATAGTATGACACCACAGAAATTTCATCCATAAGACCACAGC
AGCTCAGATGCATTTAGAGGTTCACCATCAGGTAGGCATAACAGAACAAAGGTTGGTTTT
ACACTAGTAGGACTGCATTGATGCAACCATCATTCTCTGGATTGTTTGTAACTTGAGCAT
ATTTACCCCAGACAACTTTTCCAGCAGGAGTCACTAGACCAAGTTCACTCACATTAACCT
CGATGATGGTACCCCTTGTCATAACACCAAGAGATGTATACATTGGACCATTAGGATTTT
TCTTTACTGAGATAATATCAAGGTTAAATGTGCACTTCAATTCAGGATGGGTCACATGAG
CTTTGGTGAAACGCAAGCCAGTTGGCCGGATGAACCGCTCATACTTTGGGGGCTTCCTTG
TAAATCCAGCTCCAACAAATGTAGCTTTTGTTACC
>Ps26_c487    nseq=85
GAACTCCCTCCCGCCGCCGCCGCCKCCGCTCGTCCTCGGGCTCTCACTTTCCACAATCCA
GAATGAAGTTCGTTGCTGCCTATCTGCTTGCTGTCCTTGCTGGCAACAACAGCCCCTCTG
CGGAGGATCTGACGACTATTCTGGAGTCAGTTGGTGCTGAGGTTGACAATGAAAAGATGG
AGCTCCTGCTGTCCCAACTGAGTGGTAAGGACATCACAGAGCTCATTGCAGCCGGTAGGG
AGAAGTTTGCTTCAGTCCCATGCGGTGGTGGTGGTGTTGCTGTTGCGGCTGCTGCTCCTT
CTGCTGGTGGTGCTGCTCCTGCAGCTGAGGCTAAGAAGGAAGAGAAGGTGGAGGAGAAGG
AAGAGAGTGACGATGACATGGGCTTCAGCCTGTTCGACTAAGTGCTGGGATCATCTCTTC
TATCATCAGGATGTTTGGATTTTAACCTTGTTTAGGAGTTGGAAACACTGGAGAGACTAT
GCTACTCTGTCTATGTAGTATGTCAGCGTAGATTATGCTGTTTGGTTTACTGGTGAACCA
AAGTTTTGCTACCCTATCTTGCTGTTTCATTAAGAATTGATCATCTCAGCAAAGTTTCAT
GGATGTTCCCAATTTATGTGTTTCATACTTCCATCCTATCCGTATGTGCAATGATTTTCG
AGGTTGTGTTCCATTTCAAAAAA
>Ps26_c488    nseq=48
GGTTAGTAAACAGTATGTCTGATTGATGATGTTGAAGAAGAGTCGGAAGATGAAGCAGAA
GACAATGGTAAGGAAGAGAAGTCAAAGGGTGATCCTAGATGAAGAGAAGTGATGCCGTGG
ATTGGATGTGCAGTGATCAGTCTCTTGTTATCCAGTGGTTTGGATTGATCTTGCAAGGAC
TTTCTTGTTGGTTCTGTACAATTGGGGCACCATCACAACAAATTGGTGACCTACTCAAGA
TTGTTAACCATTTCACAGCCATATACACCTAGTTGTTGTGCTTGACTAGGTAGTGACCTG
TAGCCTAGTTGCTGGTCATGTACAATAGCTGTGCGTTTAATAGCTTCGTTGCTTAGGTAG
CTAGCCTGACTGTAATATGCACAATAATTCTTGGCTTGTTTCATCCATTTATCCGTGTAG
AACTCTGTATCCTTCTGAATTGCTCCTGTTTATTGCAGTCCTTAATTCCCTCATGATAGT
GAGGTTTTAGCCTTGAAAAWCTGTGATATGTTAAGTGGTTTTTTGTT
>Ps26_c489    nseq=72
CCAAGCACCTTGATGAGAAGGTTGCTGCTCTTCATTTGGGCAAGCTTGGTGCCAAGCTCA
CAAAGCTCTCCAAGTCTCAGGCTGACTACATCAGCGTCCCAATTGAGGGTCCCTACAAGC
CCGCTCACTACCGGTACTAGGCTGCCCAGCATGACAAGGTCATTTGGCCGGCCGGTTGTG
GTGTGCCAGTACGAAGACGCTTATGTGTCGTGCTTAGTAGGAATTGAGCCTGGTTGAGTA
GGGTGAAGAGGATGTAAGAGATGTTTGCTTTTGCTGAACAATAATGGTGTAATTGGTCGT
GGGGGCTTGTGAGGCGGTGTGTGTTGCCAGAAACAGTTTCTGATTACCATTTTGCAAGCG
ATTTGCTCTAGTTCTGTGTTTCCATGAATAACTAGTTGCTTTCTTGAAAGCATATTTAAG
TCTGATTATGTCTGGTTTGTAAAAAAAAAAACACAACAGGGGATAGGC
>Ps26_c490    nseq=62
GATCAWYKKTTTTGAGGCAATAACGAACATAACTTTAGCAAGGTGCACATGAACATCCAA
TTCAAACACATCACTAGTCAAAGATGCAAAGGATCCACACGGTTACAATCATCTCAAACT
GGCATGCCAAACATAGTGTTAAACGAACCTCCATCGACCAGAGGAAGAGTTACAAAGTAT
CGTACATTGAAAACAGCAGGCAAACTAACAACCATCAAACTCTGATGGTACACCAAGGAT
ACAATTCAGTTTCTCCTCCTGTTGGGGGACCTTGAACGAGATCTTCGTGGTTGCCTCTTT
TGAGTGTTTCTGCGCTTAGCAGGACCACTGTTAAATGCCCAATCAACACTTATTATTTGG
GAATAAAGCTCAGTTCCATCCAGTTCTTTTATTGCAGCCTGAGCTTCTTCAAAGTTCTCG
TATTCAATCAAAGCGTACCCCTTGACAAATCCAGTACGACGATTCCAAGTTCAAATGCAG
GTTTCTGACCTAGAMCCAAATTCTCGAAAAGCATTGTGAAGGTCATCTTCTTGACGCTTC
TTCATGAACTCCAGTGACCAGCACAATCCATCCTTCAATTGATCGAACTGGGTGTCRGGC
CACCACCCGGCGCCCGAGCGAGTMGAAATCTCCGCGCCCCCCAGCGCCGAAGCGCGAGTC
GCGGGGGGCGGACGAGGAGTTGGGGTCGTCGMGGAAGCCGCGGCCCTTGGTCCTACGCGG
CGCGTCGTCGCCCGCGATGGTGGAGCGGAGGCGGGACGTGAGGGCGGGTGCCGGCGAGGG
CTCCGCCCCGGCATCCTCGTCCATGAGGTCGTCGTCATCGAGGTCGAAGTCGACCACCTC
CACGTCGGCGTTGGTCACGGCCGCCATCGCT
>Ps26_c491    nseq=68
GAGTGGAGACCATACATAGAGAGAGCTAGTACTATGGGTACTTGCTTGGACAATGAGTGA
GTACTCGCGGGCAAATGCACAAATTTTACAGAAGCAAACTGGGTCCGGATCGAATTCACA
TTACAGTTCCAACTTTGATGATGCGACTGATCGAAGAAGCAAACCATGCATGCGCAGCGG
CGGAGAGTTCGGTTCTTGATGATGATGACTACATATGGTGGTGATCGAAGATGATGCATG
GGCGACGGCGGCGATGCGAGGAAACTAATCAAACGGCGGAGATCGAAGACTACAGCTGAT
CAAACGGACGGAACCGGCCGGCCGCTGCGCGCGACGACGACGTCGACGTCTACCAAGGCC
TCTCAGCTTTAGTAGTCGGTGGTGGGGAGCTGCTCGTGGGTGTGGGAGATGAAGACCACC
TCGTAGATGATGCCGGCGAGGCCGCCGCCGATGAGCGGGCCGACCCAGTACACCCACTGG
TACCCCCAGGACCAGCTGACGAGTGCGGGGCCGAAGGACACGGCGGGGTTCATGGACGCG
CCGTCGAAGGCGCCGCCGACCAGGATGTTGGCGCCCACGATGAAGCCGATGGCGATKGGG
GCGATGGTGCCCAGGCTGCCCTTCTTCGGGTCCACGGCCGTTCGCGTACACCGTGTACAC
CAGGCCAAGGTCATCACGATCTCCAGCACCAGCGCCTCCCACACGGAGATGCCCGTGAGG
CCGAAGGTGCCCGTGGGGAGCCCGCCGGTGGAGAAGCGGAGGAGGAAGCACGCCACCGTG
GAGCCCAGGAGACTAAGGAA
>Ps26_c492    nseq=61
AAATCTGAGCTCTGTAATCCTATGATTTCTAGTCACAGTATCCCACGCAGAGACAAAATT
AAGCCAGCATCAGTGATTCAACTAGCACAATGATCTTACTAAGCACTGTCAACATACTCG
ATGATCACTAGTACACTGACATCGGTTCTTCTTCCCCCTCCGAGCACCAGCAGAAGCTAA
AGCGCGCGCTTATTTCCATCACACCGCACTGGTTCCGGTATTTACAAAACACGCCGTCAC
ACACGGCGGAGAGGACCGATACGGCACCGGAGTGCTTGCTACTACTGCTTCACTGCTACT
ACAACTATTGCCAGCTATACACGGCGGCGCGCAGACACAAGGACCAAGAACGACACGGCG
CTGGCGGCGGCGGCGGTTGATCGGGCGCTGGCCTTGTTAG
>Ps26_c493    nseq=37
AATCACCATTTTTGKCAACCCATCGAATCATGCAGTATATGGTATATATTTTGGATTGAC
AATACATAACAGATGCTGATCACAGCCTCAGTTGCTGTGTAGCATTTGATCATTTATGAC
TAATTGATTAGGTTTAGTTCTCCGTAGCAAGGAGAAAATCAGACACAAAATGTGCAACAC
ACATCATAACAAGCTACTAGTAGTAGTAGGGTCACGGGAGCCAATACAAGAACATCTAGA
GGCCACGAACTGCCAGCTTCTTGCTGGAAGGCTCCTCTCTCGATTGTGCA
>Ps26_c494    nseq=72
TTTTGACCATCACAACAGTTTTTTTTAAAAGCAAAGCGCAGGATCATAGAGATAAACTAG
ATATCATATTCCAGAGTTCCACGCTTACCATAACCCAGCGAAGCCCAAGTTCTTCTATGC
CAGAAGCGCACACTACGATAGAGATACTACGGCGACCATATCACACGTCACAGGTTCAAG
TCTCCAGATCACGCACACAGCCACCACACGGGCCATGTTTTAGCATCATCTAACAGGACG
TCTAGAGAATGTCTATGCATTCGTTTATGCATACCAAGCATCACCACCTACAAGATTAGT
TCCAAGCGAGGAACCCCAAGATAAGCGAGGGAGCTTGCTGTTCACGAGCTGGAGTCCTGG
AAGGTGTCTGGCTTGTGCTTCTCCATCAGGCTTGTAAGGGCAGCGTCGAGCTCCTTCTCC
AGCTCCACCTCCTTCTCCATGTACTCTTTCTTGAGCTTCATCTTCGTCTCCTCGTGGACT
TTGATCAGCTCGTCCCGCTCGGCCTCAAACTCCGCCACATCCTTCACCTTGGCCATAGAT
AAACTTCAGTTTTTCTGTGAACTGTATGTGCTGTG
>Ps26_c495    nseq=67
CCGCTTCGCAGCCATGGGTAAGGTGCACGGATCGTTGGCCCGYGCSGGGAAGGTGCGCGG
GCAGACGCCCAAGGTGGCGAAGCAGGACAAGAAGAAGAAGCCCCGCGGCCGCGCCCACAA
GCGCWTGCAGTACAACCGCCGCTTCGTCACCGCCGTCGTCGGCTTCGGCAAGAAGCGCGG
CCCCAACTCCTCTGAGAAGTAGATCGCCTTCAGGTTCACATAAGGGGGGTCAAGATCGTG
GTGTTCTCTTATGGGTTTAGGATGATGTATGGATGAGGAAAAAAACTTGAGATCGCATTT
TGGTTGATGTTGATGGATTGTGTGCCTACTTGAATCATCTCTACATTATCATTTCCAGTA
ATGTTATCTTCCTGTGCATTTCTTTCATATATATATATCTGTTTCAGCTGAGGTGGACAC
AATAATAAAATGTCGTGTTGTTTTTCTGGGTTTTACTAGGTGTAATAATGATGGGTGTCA
CGTTAT
>Ps26_c496    nseq=29
TTCGGRRSTCGTGGTSCCCGCGCCAGGTTCCAGAAGTCCTACCGTTGAGCGTTTGCTCCG
GAGCGACTTCCATGTTTCTCGTCTGTCTCGTATCAGTGGTGCTGCTCGTGCTAGTTCTCT
ACCTAGGTTGAGCTTTACATTTCTGCTATGCAAGTTTAGACTTTTAAGCCTAGTCTCGTA
CCTTTAAGACATTGCGATATGAATGTGGTGAGATGATGAAACTATCTGGATTATGCTTTT
GCTTCGTGCCTATGATGTTGAATTATGATAAGGTTCCCCTATATTATGCTAAAAAAAAGA
GACACGCAACAGGGGATAGGCAAG
>Ps26_c497    nseq=51
TGACAAAGCCCTCCTATCTGACCCATCCTTCCGCCCGCTTGTTGAGAAATATGCAGCGGA
TGAGGACGCTTTCTTTGCTGACTATGCTGAGGCTCACTTGAAGCTTTCTGAATTGGGATT
TGCTGAGGCGTAAGCTGGGCTTCCGGCCGGATAAGGGAAAGGGGGATTGCTGCCTAGCCG
ATTTACCATTCTGTCAATTTGGCACTTACACCGTTACGAACCAGAGAAGAGTGGTGGCTG
TAATAAACATTGGTGGGCCTTGTGAGGCAGGCCATATTTTGTGTGTTTCTGTCGAACGTT
TAAAGTAATGTGATTTCCTTTTTTGGGTTGATGAATTTATCAGCTAAGGGTGCAGTGTGT
AATGTCATGGTTATTTCCTTGGTCCGTCTGTCTATCTGTGGGACGTCTCGACGAAGATTT
GATGAATC
>Ps26_c498    nseq=37
TCGGCTACTACCACATCAAGGCCGACTCCGCCGCCGCCAGCAAAGGCTTCATCTAGGTTG
GTGCACGCGTGCACCAAGCTGCTAGCGCCCGGTGATCATCAGTGTTCGTTCGTCCACGAC
TAACGCCCGGTGATCATCGTTGATCTATTTGTGTCAGCTGCTACCTGCTTCTATATACAT
ATATACATATATAGAGAATAACGAGTCGATCTCAAGTGCGTACGCTGACGCTAGTTGTGT
GTGTGTGGAGAAGTGCTACTAGCTGTCCAAGTGGATTTGTTACATTTCAGCATAGCTACA
GAGATAGAGAGTATACGCGTGTGGTTTGTTCTCGGGTCACGGTTGTGGTTAGACATTGCT
ACTTGTGAGAATGATCTATATCTATGCAGTTTGACCTGTTGTATGCTGTGAWGAATAGTA
TCACCTTTCTCGGTTATTGTTTGACCTAAAAAAA
>Ps26_c499    nseq=87
AACGCCAAAGCACAAATAAATCCTGTTGCATCATTCACTACAGTAGCACATAAAGAAGGA
TCCCTTGTTATGAAATTCCGAGTAACAADAHGACTGMCCGGACCTGGTGCTCAGTCTGCT
CTCAGGGCTCTTGCTCGTTCTGGCATGAAAATCGGGCGTATTGAGGATGTTACCCCAGTT
CCCACTGACAGCACTCGCAGAAAGGGTGGTAGGAGGGGAAGGAGGCTGTAGGCGTCTTCT
CCTGGCTATTTGCCATCTCTTGGCGCAGGCCATCAAGAAACTAGTCCTCTGGGTGGTAGA
ATTGCTGTTTGTATGCTTGTCAAGAGGAGCTTTAATTTTGCTCTATGTTGAGGATCATTT
ACCGTTAGTCAAGTCTATGATGTTGCATGGATAATATTTTGGTTGAGGAATTGACTTGTC
ATATTTATGCTAAGATGTCGTTTTCGCTCTAGAACCGTTTGTTAGTAATGTACCTGTTCA
GTTTAGTGCCCTGCCTTGCATGATTTTGCTTGGTGCTGATCAGAAACTGCTTTC
>Ps26_c500    nseq=59
GAAACCAAAYWWKKYGTATCAACAAATACATACCAAGTTTAACGAGCAACACAACGCCAG
CCAACCAGCATTACCCAGCGGATCATCACGTATTCACATATACTGACCTGATCTAATGTG
ACCCACAGCAGCAAGATGAGACAACAGAAATAATTATGATGATCTCATCAAACAAAACCA
CAGATATGCCTTACATAGCAACCACATGAGGTATAATCTGTATGCAAGAACACTCATTAA
GACAAACAAGAAACGGCCATTGGCCTTGCAACAAAGGTCTGAGCCCTATATAGCATCTCA
TCTAGGGATAGGCAAAGCTCGCTCCTCTTCTTCGCTCACTGGGCACCAGGGGTGGTGCT
>Ps26_c501    nseq=93
TTTTTTTTTGNGGCTACAAGGGATATTKMTHAGGTATGGCGTTTGGCACTGGCAGTGCCA
TGGCTCACAGAGCTGTTGATGCTGTAATGGGCCCTAGGACCATTCAGCATGAGACTGTTG
TTTCGGAGGCGGCTGCTGCTGCTCCTGCTCCTGCACCAATGATGAACGGTGCTGATTCGT
GCGGCAACCATTCCAAGGCCTTCCAAGACTGTCTCAACCACTACGGAAGTGACATCAGCA
AGTGCCAGTTCTACCTTGACATGCTGAACGAGTGCCGCCGGGGTGGTGCGACTGCATAAG
CTTCCTCTTCATTGGAGTTGATTCATGGGTTCTCTTTTCACTCTCATGATATCCCACTAA
TAAGACTAAGTGAAACTATGAACTTCTGCCACAACTTGATGCTTGTGTGCCGTGGCACTG
TCACTGGTGTGTGTTGAGGTTGTGGTTATGTTCTGCTATCTTGGGAGTAGTACATTCTCA
TATCCTATATTGTTGGAACTTCTATGATGCTGATGGTGGTGATAAGTATTTTAATGAAAC
GGTTATCTTTGGACTAAAAAAAAGTGTTCTG
>Ps26_c502    nseq=80
TGTGTAATGTTGAACCCTATTTTCGTCTCAATGAAAGAGGTGTGAGATGATCAAGTTATG
CAGCGCTGGGTGTGGGTTTTTAGAGGATCTTTYMTTTTAAAATTTTTTTTTGCGAGTAAC
AAACTCTGATTTCTGAATTCTTCCAGCATAATGCAGAGATCACAAAGCCACAGTAAGTAC
ACTACATCAGAAGCCATTTGAGTCCCTCTGCTGCCACCACCCCTCCCTACCTGCCCGCAG
TGTGTCGTCGAACCCCTTGCTTCCTGTGTGAATCTGTACGGCTTTGCTTGTTCTTCTGGA
CCCTGATTGCGGTTGAATCCAGTTTGTAGTTCTATTTTGTTCATARAACCTGCTCGACTC
CATTGGTGCCATCTATCTTTAGCATGCATGTTTTCTCR
>Ps26_c503    nseq=51
GCGAAGGGGAAGGGAAAGGCCGGATCCTCCGGCGGCGACGACGCCGGCGGCAAGGGGGGC
AAGGGCAAGGGAGGCAAGTCCGCAGATGGCCTCGGCACCTGCACCTACGTCAAAGCTAGA
CACGTTTTGTGTGAGAAGCAGGGGAAGATCAATGAGGCTTATAAGAAGTTGCAGGATGGA
TGGTTGGACAATGGGGACAAGGTCCCTCCTGCTGAGTTTGCTAAGGTAGCCCAGGAGTTT
TCTGAATGCCCATCAGGGAAGAAAGGTGGAGATCTTGGCTGGTTCCCGCGTGGCAAGATG
GCTGGCCCTTTCCAGGAGGTTGCATTCAACACACCAGTGGGATCTGTTAGCGCACCATTC
AAGTCCACGCACGGATACCACTTTATCCTCTGTGAAGGAAGGAAGAACTGATCTGCTTCG
GGGCTGGGAGACCTCATCAGGCAATATGAGACGCAATGCAAACTTCTCTGTTGGCTTAAT
AAGCGCTGGACATGTGCTTTGTGTTTACCTATTTGCATGCTGCAAGGCAGTTGCCAAAAC
AAAACGAAGTGTGCTTTGCTGTAATTAACCTATGTGAAACTATGATGCTGATGTGTCATA
CTTATATCTATCTGGGTTGATTAACAAGCTTGATTCTAGCAAAAAWRTGACCAAAAAATG
AGCCTTTGATTCGAATGAGTTTAAACAGTTGTCTGTGTTGGATATATTATTATGTGTTAA
GCTAWGTGTTCTCATTTAGTTTGACACTRTGTGTTTCGTTAAAGATTTGCATTAACAAAT
TATATTTCGTTTTAAAAAAAA
>Ps26_c504    nseq=33
TTGGGGAGGGTGCCAACTGACTGAACTGAGATGAGGATCAATTTGTCTGTGCTGTTCTGA
ACCTATGCCATGCTATCTGCCTGCTTATATATCATATATCAATGTTTGGAACTAAGTTAA
GCTCTAATGTTGGTTAGTTAATGCCTGTCTTTATGTGACAAGTTGTGCTAAGCTAGGATC
TGATGAATGCCATCTGTAATATTATTTAAGTGACACTACTTTATGCTGGATATCTATGTC
ATCTTCTGCTAAAAAATGTGAGAGTATTGAGAATTT
>Ps26_c505    nseq=62
AGACATTAAAAAAAGTCAGACTAGAATGCATTAGGCAAGTCACTTCTTTTTTATGATGAT
GTTCATGACGAAAATCATGATCAGGTGGCATCATGTTCAAAACATTTTCAACATCCACTC
CATGCCACATAATACAATCGAATTTTTAGGATAAGCAACATTCCCGAGTTTCTCTGCCCA
AGAGACCCAACACCACCATACTAATGACACTGAATGGAAAAATATACAGGGGAGAAGCCG
AAATGCGGGCATCAGGTGGGCATCGGRTGATTGATGGTGAATCACAGCACCGATTGCAGC
ACTCGTTAAACTCCCCGGATGGTCCTCCTTCAGAGCATTTCCTGAGATTTGCGTACAATG
CGCCTTACCTTTTTCTTGAACTCATCCCTATTTTCTCTCCAATCCTTAGCCGCTTCAATG
TTTGCTGGAGACTCATCATTTGGACTAGAGAGCATCGAAATGATGCTCAGAACTATACTT
TCAACCGTGTGCACTGGTGTCCACCGTTCGCTTGCAAGTTCATAGCCATTGGGATCATCA
CCAGGTGGATGAAGAATTGA
>Ps26_c506    nseq=73
AGGTTGCTGGTGGAGGCAGGACTGAGAAGCCCATGCTTAAGGCTGGTAACGCCTACCACA
AGTACCGTGTGAAGAGGAACTGCTGGCCTAAGGTTCGTGGTGTGGCCATGAACCCCGTGG
AGCATCCCCACGGAGGAGGTAACCACCAGCACATTGGTCACGCCTCCACTGTCCGCCGTG
ACGCACCCCCCGGCCAGAAGGTTGGTCTCATTGCCGCCAGGAGGACCGGTCGTCTCAGGG
GCCAGGCCGCTGCTACTGCTTCCAAGGCCGACAAGGCCACTTAAGAGTCACTGTTATCGT
ATCTTTGTTTATCTATCTCCGCACCTACATGGTTGAAGGACATGTGTTCCAGTATGGATA
TGTTGCCTGGTACTCTGCTGAACCATTGTGTCAGTTTTCTTGGCTGTCTGGATTTTACAT
TATGCCTAAAGAAGTTTTTGCTCGGATATTTTGTGCTGAATGTTATTGGTTTGTTAGGCC
ATGGAACTTAAGTTCCTGTTCTGATTGTTGGTTGTTTCAAAATTATTTTGGGTGTTTGCT
ATTGGATATTTGATTAGTGGTTTCTGTATTTGTTTGTGTGCTTGTTGAAATGGTTTTGAA
ATAATCACCGGCATATACAAAAAAAA
>Ps26_c507    nseq=53
AGCATTTTTTTTCAAGCAATGATGACATCCGAAACATTAAAGAAATGAACATTCATCCAC
AACAAGATGTCTCGCAACGGGATCCATAACAAAATTTAGAAGTTCTCTTAGCATCCATAA
CAAATTCAGAAATTCTCTTCGCGCAGACAAAACGATGAAACAAGATGTAAATAGACCTAT
GCGGTGAGCACGACGGCGCCGCCGGCGGCCTTGATCTTCTTCTCGGCGACCTTGGAGATG
AGCTTGGCCTTGACGACGATGGGCTTGGGCGGCAGCTATCCCCTTGCCGAGCACCTTGAA
GTAGCCGAACTGCGTCACGTCCACGAGCGGCGCCTTGTCACCTCCG
>Ps26_c508    nseq=54
TTTCGCCTTCCCGCTCCCTCCCATCCCTTCCTGGCTTCCTCCATCGCAAGAGCGCTAAAG
GCGGCGACCGCACCTCGAAGATGGTGCTCCAGAACGACATCGACCTGCTCAACCCGCCGG
CGGAGCTCGAGAAGCTCAAGCACAAGAAGAAGCGCCTCGTCCAGTCCCCCAACTCCTTCT
TCATGGATGTCAAGTGCCAGGGCTGTTTCAGCATAACCACTGTGTTCAGCCACTCCCAGA
CCGTGGTGGTGTGCCCTGGCTGCCAGACGGTGCTCTGCCAACCTACCGGTGGCAAGGCCA
GGCTCACTGAGGGCTGCTCCTTCCGCCGCAAGGGCGACTAGGCTCCCGGTTCAGGCTGTG
GGGAGGAAAAAGAAGGATGTCCTGATGAGCAACTCCTGTTTACCTTTTCCAGGATATGTA
CTCGTGGAGGATTTTGTTAATTAAGCCTGTTCAGTGCCTGTGACGTTGCGTCAACACATA
TGTAATCCTGCACTTTGTTTGAGTGAAAGATGTGTTGTGGTTACCACTGATGCGTCATCC
AGTTCTTAGGTTTAAAAAA
>Ps26_c509    nseq=59
TCGAGTGGGCAGGGCTCTGCAAGATTGACTCTGAGGGCAAGGCAAGGAAGGTTGTGGGCT
GCTCCTGTGTCGTTGTCAAGGACTATGGCGAAGAATCTGAGGGCCTCAACATAGTGCAGG
AGTACGTCAAGTCGCACTAGATGCACTGTTTCAGCATCTACATTTTAGACCTGAGTTTAG
AACAATTTTCAAGTGCGAGCCATAGATTGATGTGAACGATCTGGATATCTCAACTCTTGT
TTCAAGTGCCATGTAATCTGCTTTCAATACAAATCATCAAGGGCTGGTATTCTTGCTTGC
TTGTTCAAAAAWGTCTTGCTTGGCATGTGCCACATCTGATGGTGTAGTTTTGCTTGCACT
TTTGTTTATAAATTTCAAAAATAAACAACTATTTTGAGTTTT
>Ps26_c510    nseq=42
GACCCTCTGACCACTGTGAAGGCACGCTTCAACAACTATGGCATGGCAAGTGCGCTCATC
CAGCACGAGTGGAGGCCCAAGTCCCTGGTCACCATCTCCACGGAGGTCGACACCAAGGCC
ATTGAGAAGAGCTCCAAGGTCGGGCTCTCCCTGGTCCTCAAGCCCTGAGCCACTGAGGTC
ACCAGCTTCTGGTTTTAGGATGTTAGTTTTTGTTATCTGCAGCTGAAGTCCAGCAAACAA
GCCTGGACTAAACTTGTAGGCTCAACTTTGGTGCCGTGGCATCTTCAACTCGTTGCATGT
AAGTTCTAGACTTAATTTGAGGGGTATCTGTTACCAGTTAATTCGTTCTCCCAACTGTTT
TTGCCATTCACAGGCCTTTTTGGTGGAAAACCATGTCAAGACATCTTGAGTCTCAAGTTG
TCTAATACTGGATGATATTTGTTTGGTTGACCTCTTAAAATTCTGAGAGTTCAGTTTAAA
TTGTCACTATCTCTCTTGTTTCAACTGATATTGATTTTCGATGCA
>Ps26_c511    nseq=24
TAAACTGTAGTTGTGTTATGGAGTAGTAGGCATTCTATATACAAACTATACAACCAGCTA
ATCACTTTCTTTGTTTGCCATTTGATTTTTKCCGCTATAWRGAAGGGAATGGATGGGCTG
ACTGGAAGGTGTGATGTCTCTCATTCACAGATTATTGACTGAAGACTTGAGGATGCAAGA
TTTAACCAACTATTTTGATGTGCTTCTGAATGTAACATGATATATTGAATCTGATTTGCT
GTAATTATGACAAATGAGATACAAACTTGTATGCCTTTTGGGCTGAAATGTCTGTTATAA
TAAATGGGTTGCAATGTCTGTTGTAATAAAAAAATTGAAATTTTATATTCTAGATGTAGT
GGGCTGAGAAATTGA
>Ps26_c512    nseq=48
TTTTTGTTGCATAGCAGCAGAGGTCTCATTAAAAAGCACGCTATCTTTCATCACAAGTAT
CACATACCTAACTCGAAGTCAGAATTATTACCAACGATTAATACCGTCCAGTTAAGCAAC
AAGCATCTAGCTAGAAGCCTCAGGAGCTCGAGCAAGAATCAACTAGATTACGGAGCTAGA
ATTACGGAGCAAGAATTAAGCTGTTCATCGAACATAGCTAGATGGAGGAGCCACCGCCAA
TAGTAGTTCTCGGGACACGGGGGATCACAGAGCACTGCACCCAGGCCAGGATCAGAGCCG
GCGGTTTCCATCCCTTGGCAATGGTTTGGCTAGTGGAGTCGGAGATGCATCGCCACCGAC
CAGACGGGCGCCGGGCCATTGGTCGCGGCTATGAAGACGGTGATCCCTTCGCCCTGCTGT
TCACCTCCGGCGGCGGCGGCGTTCCCGTGTCGCGCAACTGCCGCTTCCACGTTCCGGAAA
AGGCTCTCTGCAAGGTAACAGCCAGCCACGAACGCGCACACGGAGGAACACGACGGCCGC
TGCTCCAGTGGCTGCCAAGGACGTAAGAAACAGACAAA
>Ps26_c513    nseq=52
CTAAGGTTCTCCACATCACCACCCGKAAGTCTCCTTGTGGTGAAGGAACAAACACATGGG
ATCGCTTTGAGTTCCGCATCCACAAGAGGGTGATTGATCTGATCAGCTCTCCTGATGTGG
TGAAGCAGATCACTTCCATCACCATCGAGCCTGGTGTTGAGGTCGAGGTGACCATTGCCG
ATGTGTAATAACGAGCTGTTCAGCTGTCATAAACTATTTATATCTTGTGTTGCATTAGCT
TTGTGCTCCCGTTCTGTGCTTGTAAGAGGACATCGAGTGATTTTGTTAGCTCCCAAGACC
GTATTTTCTCCGCCTACAACCATATCATAGCTGTATGTCTGATCTGGGCTGTACAACTTG
AAATTTTGTTTGTCTATCGTAGCTGTTTGTCGTCTGATCCAAGGGAGGTCCAACTTGAAA
TGTTGATCAGTCATATGTTTTCTCAGTGATTTGTTTCCCAATGCCACTCCTTTCAAGTAC
AGTTCGATTTACCACATAATGCAATTTGTTCTTTTTTTCTCTGT
>Ps26_c514    nseq=61
GGTATTTGTAGCTGATTGATGCTAAATGACGATTGGCCYTTTTTTTAAGAAGCAGATAAG
CAGCTCCATTGACATCGATAATAATAAAAACCATACTTCAGACACTATTCAAAATCTCTC
ACATTATCACAATGTCAAAACGGCTCAGCACTAGGCTTAAAAGTCTAAACTTGAAGGTAA
AGCAGCAGCTAGATATAGAAGCAGATAAGCAGCTCCATTGATAGGAGATGAAGCCAAGAC
CACACACAACGGCCTGGCAAACTGTGATGCGGCAAGCGATCGCTCAACGGTACGACTTCT
GGAACCTGGCGCGGGCACCACGTCCTCCRAACTTCTTAGGCTCGCAGCGCCTGGGGTCGG
CGACGAGGAGGGTGCGGTCGTAGCGGCCGAAGATGTCCTTGACCTCCTTCTTGGYGGCCT
CGTCGACGTACTTCTGGWRGTRSGMGACGAGGGCCTTGGCGATGGCCTGGCGAATCGCGT
AGATCTGCGACGTCTT
>Ps26_c515    nseq=65
TTTTTTTTTACGAGGAAATATGGCAGACCATTGCTGATTACTATAACTGATTGGAATGTA
ACACGCACAAGACAATAGTACATTACAGAGCTACCTAAATGGGAATGCCACAATACCGAC
CGAACCACCATGAATAACTGAATAAGCTTACACAACATAGCCAACACACAAACCATTTTG
GACTCAGACTGGGGATGAATTCTTGCAGCTGCCAGGATGCATGTGCATCAGTGTTGAACA
ACTCAGGGATGTGGCAGCAAACAAGAATGGGAAGTTCAATGACAAAGCAGCACAGATGCA
TGATTGAATCTTGCAGATCATAATCCATTCCGCTCCCCATTGCCCCTCAGATCTTGTCGA
GCTTCTCCGCCTTCACCACAGGATTGGCCTTGGCAATCGCATCTCTAGCTGCAGTCCGAT
AATCAAACTGGCAGTCATGTTTGTCAGAGTAACGGTGCACCGCACAGTACATGTTACCAC
ATCGGCAGCTGAATCCCGTCAGRCCAACCCGCTTCCTACAAGATGCACACCGGTTCGGGC
CTTCCTTGGCCTTGGGGATCACAGCAGCAGCCTCGCTGGTTTCAGCTACAAGTGGAGGCT
GCGCAACAATTGTGTTCTCCTCAACATGAGCAACCGCCACCGCGGCTGTTGCAGCTATGA
CAGGTCCTTTCCCACTAGTTCACCACCATTGACAATGCTATCAATGGAGGAGGCAGCTAG
CTGTGCCTGCTCCTGCTTCAATATCATCTCCTTATGGCACTTGGAGCACATGTTCATGGT
GGCCGCACTGCCAAAGAAGCCACAGTTGTTGATGCATAGGATTGGGCCCTCGGGTTGCTG
GCAGCCCGA
>Ps26_c516    nseq=52
TTTTTTAGCAGTAATAACAATTAGATAATTCAATTCCAATGTATTGTTGCAGACAAAACA
TGGCTGATGACGATGATAGATAGATCGATCCACCGATCAAGCAAGCGAGAAAACAAATTT
AAATCCCAACCTTCGTCTCTCTCTCCAACCCGATAATCCTCCACCGAAAAAATTAAACTG
AAAGCTACGAACAAGAATTAAGAGTAACAAGAAGCATGGTTCTTCCTAGTAGTATCTTCT
CCCCCCTAACAGATCAAATTCGACTCCTGAAGCTCTCCGACTAGCATCTGCTCTTCCTTA
CCTCTGCTGCTGCTCCTCCTGCCAGATTATTTCATCAACCTCTTCTTCTTCCTTCCCCTT
GCGGTGGGTGAGTAGTAAATGGGAAATGGTG
>Ps26_c517    nseq=42
TCGCAACATCCTGCAGCAATTGCAGAAGATGGGCATCATTGATGTTGATCCCAAGGGGGG
ACGACTGATTACTTCCCAGGGAAGGCGTGATCTGGACCAAGTTGCTGGAAGGGTTGCTGT
TGAAGCTTGAGCAGTCTCATCTTCTGTTCGAATTATTATGTCTTGTTTGATGGTTGAGTT
AGGACTTTTGTGCTGCCTATTTTTGTTTATGTAGCTATGGAGCATCACTAATATCCTTGC
TGAATATCATAATGCAATATCAGAACTCCCAGAACCAAAGAAATTTGTTTGTGAAATGTC
TGAGTTTGAGACMMAWRRWGCATTTTCTTTTCGAAAAAA
>Ps26_c518    nseq=80
CTTCCTCTTCGTCCTCAACTCCGGAATCAAGAGCTATGGCGCTCGCCAAGCCCAAGGAGA
TCGTCGCCTCCGCGCCCGTCGTCGTCTTCAGCAAGTCTTACTGCCCTTTCTGCGTCCGTG
TGAAGCAGCTGTTTGAGAAGCTGGGGGCAACCTTCAAGGCCATTGAGATGGATGTGGAAA
CTGATGGAGCTGAGCTCCAGGATGCGCTCAAGGAATGGACTGGACAGAGGACTGTCCCAA
ATGTCTTCATTGGTGGGAAGCACATCGGTGGCTGCGACGATACCATGGCACTAAACAATG
ACGGGAAGCTGGTGCCTCTGCTGACTGAGGCTGGAGCGATCGCCGGTTCCACCTCAAAGA
AAACCACCACCACCACTGCTTAGCTCGTGAGATCGAGTTGTCCTGGTTGACATGTCTATC
CAGTTGCCGTGCTATAAATAAGTGGGGTGCTGGACTTGTATGCTGTCAAAGTGTCAAGTT
CTATACTGACCGTTAGTCCCCTTGTTGAACCACCCAGACATCAGTCAAGTTGCATGGCTG
CTCTAGTAGTCATGAATTTCTAATTATGAACTCCGCTGTCGTTGTCATGTCTGAGTGTGA
GGATGGGATGAAATATTCTGTTATTCGTTTATTGGTTTATGTGGCGTGCTGTGTAATATC
ATATTGTTATTTTGTAACGCGATTTACAAACTATGAATGAATGTGCAATTGCAGTCAAAA
CAAAACTACACGCACAGGGA
>Ps26_c519    nseq=50
GAAGAATATCAATGGACCCGATAAACGCAGGATATCATCAGCACCCACTACAGAAATGAA
ATAATATTCAGAGAACAGCTACGCACAAAAATACAGCATCGACGCAGGGACTCAACAAGG
TTATTCAGTTACTTATTAGCAAACCATCGTGTCACTTCCACACAGTGCTGTAGTACCCAA
ACACATAGGAAGGATGAAAGATCACCCTGCTAAATACATCGCAAAAGCATTCCCGACAAC
AGAAGTTCTGGAAGCCTTGCATAAGAGTTCAGTATGATCAATCATTGGGAGCACATCACT
TCCACTTCTTGAACTTGCCGCCGAACATCCCGTGGCCATGCTTGCCATGCTTGAACTTGC
CGTGGCCGTGCTTGAACTTGCCGTGGTGGCCGTGCTTGAACTTGCCGTGGCCGTGGCCGT
GGWCCGTGGCCGTAGCCGCCGAAGCCGTGACCTCCATGGCCGT
>Ps26_c520    nseq=57
TTTTTTTTAGACGATTCAAGTATTTCGACACTAGTAATAACACCAACGAAGATAGTAGCA
ATCACATAGTGGGGCAGAAGAGGAACTTATAATCCACAAAACAAGCCTACTCAAATGTCC
TGAACATGAAACCACATTAAACCACTACTACGATGAGACTTCATTTTTATCACAATTATT
TGAGGGATTAAGCCCTCTCGCCACGGATCCTCCTGGCTAGCTGAATGTCCTTGGGCATGA
TGGTCACACGCTTAGCATGGATKGCGTACGCTACAGGTTAGGTGTCCT
>Ps26_c521    nseq=61
CTGGATTGAAGTCATGCACCTTCGAGGGGCACACAGACCGCACTGGCACTTACAACATCC
TCGTCACTGATGAGCACGAGCATGAGCTCTGTGAATCTGTCCTCGTCAGCAGCCCAGACA
TGAGGTGTGCCGCGACTGTGCCTGGTCGGGAGAGAGCCCCTGTCTTCCTCACCAGCAACA
ATGGTGTGGCCTCTAATGTTCGTATGGCGAATGCTCTTGGATTCCAGAAGGACGTTGCTC
TGCCCAGATGCGCCCAGGTCCTCAAGATGTACGAGGATGACGACGACCGCCTGTAATGTA
AGGGTGAAGAGTTTGACACTACTCGGCGAGCTATATATATTTACCTAGTGTCTGAACTGT
TATGGAACCTCTATATCTATCACTAAGACCAACGATGTTGTTGTCACTTAGTTTAGCGCT
TTGAGTATGTATGCTTATCTGCGGTTGAACTGCTAATGTTATCAGCTACAGAATCTACGT
GGCTAATAAAATGTGGTTTTCTGATATCGCTAAGATACTGGGATTCTTCTTTCTTTC
>Ps26_c522    nseq=38
TTTTTTTTGTACAAAAGATGGCGDTGGAGGCCTGGCGCTCGATCTGTTGTGCTCCGCTCT
CCTCTGCTGTTGATACATGTGATCTGTTTTCTTCGTTTTTGGTGATTCTTTATTTATTTA
TTATTATTATTATTTAGTTTTGTTGTTTCCGAGCCTGAGACAGAGATGAGGATATGTAAT
CCAATTTTCAGACGGCAGTTGATTCGATGCTTTATATGATGAGATTATATTCGTTCATTA
AAA
>Ps26_c523    nseq=56
GAAGATCWWKCTGATCGTGCTGGGCATCATCATCGCGCTCATCCTCATCATCATCCTGTC
GGTGTGCCATGGCTTCAACTGCGGCAAGAAGTGAGGACAGGTGGACGCGAAGGATGGTAT
GGAGAGTTTTGCTCTGTTAGTGGTTTGAGTCCGTGGCGCTGATTATTCTTGGTGGTCACA
AGAGTGTGTTCCTGATGGTTGATTGCTGTTGGCTGGTCTGGTTGGTTGGCGGAAGTGACT
GGGTGAAGGGGTGTTGAGTGAGTGTCGCGTAATTTTGGATGCTACTATTGTGCATTGTAT
AGCTTGTATGCTACCCTGGTCCGTTGCGCTATATCAGTAGATGTTACTACGTTTGCTCTA
CCAAAAAAAA
>Ps26_c524    nseq=72
TCGGTCCTACTTGCCTCGTCGCCGGCCTCGCCAAGTACCCCAAGAAGGTGATCCGCAAGG
ACTCCGCCAAGAAGACGGCGAAGAAGTCCCGTGTCAAGTGCTTCATCAAGCTCGTCAACT
TCACCCACATCATGCCCACCCGCTACACCCTCGACGTCGACTTCAAGGACGTCGCCTCTG
GCGGGCCAGACGCGCTCTCCACCCGGGACAAGAAGGTCGCCGCCTGCAAGGCCGCCAAAG
CCCGCCTTGAGGAGAGGTTCAAGACAGGCAAGAACAGGTGGTTCTTTACCAAGCTTCGCT
TTTAGATGCCGGGCATCCAGCGTAGTTCCTGCTTTAGCTGTCAATGTATCGGACACCCTT
TAAGCTATGTCTGTTTTGATATTGCCATGAAGACTCCCTGCTTACTATTATGGATCTTGG
AAAGGATCACATGTCGATGATGTGTCAAATGATGTCAATCATAGATCTTGTTGAATTTTG
TTTCAGAGATTGCTTGTTATGTGTTCTCACATGTTTAATCTTGCGCGTGTTATTTGAGAA
TTGAGATGCCTGGTGCAACTTATTGTTTTTCCCATCTTATTCCTATTATTACAAGTCTTC
ATTAATTTAAAAAAAA
>Ps26_c525    nseq=31
AGGGTTATGTTTCAGTTCTAACTGATCATGACTGGGTGATGAGAGCAGCAGCTAAACAAT
ATGAAACTGCCGTTTGTAACCTGAACCTCGACTCAGGCTTCTTGTATCCGTGCTTGGCCT
GTCCAGATTTAGCTCTGAAACTTGGGGAGGCTGCCAGACTCTGCTGGCTTAACTATAAGG
AACATTAGTTAACGTCGTGTCAAAATATCAGCAGGATACCCTGCAGCTTGAACCTGAGAG
ATCTGAGCAGCTGCCATGAAGCAACAGTGCTCCGAAAAGGTTTCTTGCGTAAAAAAAAA
>Ps26_c526    nseq=50
AATGTAAAGGCYAAGATCCAGGACAAGGAGGGCATTCCTCCRGACCAGCAGCGTCTCATC
TTYGCTGGCAAGCAGTTGGAGGATGGCCGCACCCTTGCTGATTACAACATCCAAAAGGAG
TCCACCCTTCACCTGGTGCTCCGCCTCCGTGGTGGCCAGTAAGTGCTGAGGGCCATGGAG
CTGCTGTCGTCCCTGGGTTCGCAAGTCTGGCTTTATCTCTGATGGAGATTGTCTGTGTCC
TGTAGTCTGTCCTGGTTGAGTGGTGGGTGTGTTTTGCCTGTCTGATGCAAGTTTAATGTC
GTCTGCTGTGTTTGTGAACATTTGCTGCTCTGCTGTGCAGCGGCTTGGTTGAACCATGAT
GAATTAATAAGTGAACCCCGAACCTCATGGCAATCTGGTTTGTTCATGTTTTTAGTATCA
TCTTTATGTCGTTTGTGTAGTGGAAATCTGTGCATCACTTGTTGCTTTGGGAAT
>Ps26_c527    nseq=65
ACTACCTGTTAACAACAAGCTCTATTAAACAAAAGGGCCCAGCAGATAAACATAATGAAG
AACCACCACTGCAAATAAAACTTTCTTAAATCTTCTCATAATATTTAACAGGCAGACTTC
AATTGAGATCAAAGGTTCACTACCCGGGGTACAAAACTCAGAAGTACAGGGGCACACTAG
GCAAAACGACTTCTTGTGAACTCAAGAACTACACTTAGAAGACCATCTCATGGGGCTTGT
CACCATCCCTGAGAGAGAACCGGGCACCAAGGTAGGTCTTCAACTCTGGGACAGCCTCAA
TAGCCTTGATCAGAGCAGCATCGACAGCCTTCTGGTCATCCTTCTTGAAGTCAGGCAGAG
ACTTGGATGCCTCCTTCTCTGTCTCAAAAGACTCGCCCTCAGTCTTCTTCACCTTCTGCT
TCTTCTCCCTGGCAAAGTACTTGTCATCAAACTTGGAAACATCAACACCAGAGATGTCAA
CCTTGGTGGATGTAGCGACGACATAGGTCTGGTTCACACGACGGATCGGTACTCCGTTGA
CCTTGAAAGGGCCAGAGATGAGGAGGAGGCCGGACTTGAGCTGCTTGAGGAACACMACTC
TCTTCCCCATGAAGCGACCAGCGAGCAGGATAAGCACGGTCCCAGGAGTGATGGTCGACC
TGAGCTTGGTGGGCTTAGGCTTGCGGGTGCWGGGGGCGCGGGGCTTGACGTACGTACGGC
GGGGTAGAACTTGGGCTCCTTGCCGGCGGCGGGCTTCTCGGCCTTGGGGAAGGAGCCGCC
GTGTTTGGCCTTGATGGCCCACAGACCCCGGCGGTGGTACGCGTGCGACCGCGACGCGCG
CTTGATGCCCT
>Ps26_c528    nseq=26
TCTGATTTGAACACACAGGTGCTGAATATTTTCAATGAACAAGCAAACATTGACAATGAG
CATGGGGTGCATGTTGATGAAATAATCAAGCGGTTGAAATTTCCTGAGAGCAAGATCAGG
GAGGCTATTGTGTATCATGCGGATGTCGGGCGCATTTACTCAACAATCGATGACTTCCAC
TACAAGGCAACTTGAAGTTGTAGCCAAAATCAAGCATATTTAGTACGTGGCAGCCTGCTT
GTATGGCAGATGAGCCTAGAGTAGAGGACAATGTATCTTTTGTGAAACCTGATTCCACCT
CCTTGTACTGACCAACTCAAGAAAGAGATGGTATGAAGACTGTTTCATGGTGTCAAACCT
ATCTAAGATGGTCCTATATATGGGTTATGGAAATGTATTGCTGTTGTGTCAACTAGTTGA
TTTGCAGTGACAGCGAAATTCTTGCA
>Ps26_c529    nseq=54
TTTTTTTTTAACAGCAAATGGATGCCAGAATTGCAGACAAAATAACTGATCAAATGTCTT
GGCACCAGAATTCAGAACACCACATACAACGCACAAGATATGCATCACATAGAGTACGAC
TGAAACATAATAGTAGCTAATGTAGCAACCCACAGACTAGATACTGGTGCACGCAACAAT
GCACATGGCTAACTTAGGTCAACATAGCAAGGCCATGAACTCACTCGTCAGAGTCACCAT
CCACATCGAAGTCAGAATCATCAGTCACCTCCACCACCTCATCGTCGTCCTCGTCCTCGC
TCTCAATGGTGTAGACAGGCATCTTCTTCGTGGTAGCCCTTGCTGTCCTTCTAGGTTGCG
GAGCTAGCTCCTGGCTCTGCAGAGCTGCCAGAGGGTGGTGACGCCTCTGCGGTAGTTTCA
GAGCTTGTAGAAGCAGTGGCCGAGCCTCTCTGCAAGATCGAACCACTCTTCTTGTTGAAT
GGA
>Ps26_c530    nseq=58
GAAGGTGCACGGATCACTTGCGCGCGCGGGGAAGGTGCGCGACCAGACGCCCAAGGTGGC
GAAGCAGGACAAGAAGAAGAAGCCCCGGGGCCGCGCCCACAAGCGCTTGCAGTACAACCG
CCGCTTCGTCACCGCCGTCGTTGGCTTCGGCAAGAAGCGCGGGCCCAACTCCTCTGAGAA
GTAGATCGCCTTCAGGTTCACATACGGGGGTCAAGATCGTGGTGTTCTCTTATGGGTTTA
GGATGATGTATGGATGAGGAAAAGAAACTTGAGGTCACATTTTTGTTGATGTTGATGGAT
TGTGTGACTACTTGAATCATCCCTACATTATCATTTCCAGTAACGTTATCGTCCTGTGCA
TTTCTTTCATATATATGTGTGTTTCAGCTGAGATCCTAGGACACAATAATAAGATGTCGT
GTGGTTTTTCTGGGTTTTACTAGGTAGACTTTGTGCACTTGAACTGTTTTGTGTGCTCAA
ACAGTTGCATGTTTAGGCGCTTATTACACGGATATTGTTACATGGTGCGAGAAATGCCTG
AC
>Ps26_c531    nseq=45
CGAAGGCATGCGAGGTATTTATATTAGAGCTGACATTGAGGTCATGGATGCACACAGAAG
AGAACAAGCGCCGGACCTTACAGAAGAATGACATTGCAGCTGCCATCACCAGGACTGACA
TATATGACTTCCTGGTGGACATAATTCCTAGGGATGAAATGAAAGAGGAGGGACTCGGGC
TTCCAAGGGTTGGCTTGCCGCCTGCTATGGGGGCATCAGCTGATAGCTATCCACCGTATT
ACTATATGCCAGCACAGCAGATGCCACCAGGAGGTGGAATGATGTATGGTGGTCAGCAGG
GTCACCCAGTAACGTATATGTGGCAGCAGCCTCAGGGGCAAGAGGAAGAGCCTCCTGAAG
AGCAGCAGCCGCAACGGTCAGCCTGAAAGTTGCTAAGAGATGAAAGTTGCTAAGAGATGA
TACGGCTAAGCCATTGCATGATGATCCCTGAACTTACTCTAAAAATGATTTGGTTATGTT
ATTGTGCATTTGTGCCCATGATTGCTGGCCGAGACAGTTATTTGTCCTTAATTAGGTCAT
AGTTTCCTAATGGTAGTTTCGACTCCCGATGCTGCCATGGCAGCTGTAGAAAAGGATTGT
GATTTGGTAGGCAATTTGCAACTAATGTAGTAAGATTATCGTTTTATGTCTAATCTAATA
TTTGAACTGCTGGGCCAATGCAGGACCGATAWRWAWTTACCC
>Ps26_c532    nseq=118
CCGGGKAGGAAATGTGAAGTGGAGGGCTCTCCGCCTGGATACTGGTAACTACTCATGGGG
AAGTGAGGCTGTTACACGCAAGACCCGTATCCTGGATGTTGTCTACAATGCGTCAAACAA
TGAGCTTGTTCGCACCCAGACCCTTGTGAAGAGCGCTATTGTGCAAGTTGATGCTGCCCC
ATTTAAGCAGTGGTACCTTACTCATTATGGAGTGGACATTGGTAGGAAGAAGAAGGCCCC
TGCTGCAGCCAAGAAGGATACTGCAGAGGGTCAAGAGGGTGAGGCTGCAGCTGAAGAAAC
AAAGAAAAGTAACCATGTCAAGAGGAAGCTTGAGAAGCGCAAGGAGGGACGTGCACTTGA
CCCGCACATTGAGGAGCAATTTAGCAGTGGAAGGTTGTTGGCGTGCATCGCTTCTCGTCC
TGGACAGTGTGGCCGAGCTGATGGGTACATCCTTGAGGGTAAGGAGCTCGAGTTCTACAT
GAAGAAGCTCCAGAAGAAGAAGGGCAAGGGTGCTGCAGCTTAGATGCATTATCTTGCTCC
AAGGGTGGCCTATCTTATCCTTTTACTCTGGGTTTTGTTAGTCCTAGTATGTTGTGTTGC
AGACCTGATTGAACACCTATTTTCTAAAAGTGAATCAACTCTAGTTTCAAAGAACTGAGA
ATGTTCACCCTGCCGTGGTTGTATTCTCGTGATGTTTAGGTTCACTGTTTCTGGACAGTT
TCTGTTCAGCAGTTTTGGTTTATCTCATATTGCTTTCTGAATGGTGTATTTCTTGTTTGG
TCTTTATTGGTTGGTTGGTGTCAAATGCGTATCTGCCAGAGAAGCACATGCTTACGAGGA
GCTCTGCATCCACTGATTAAAAAAAATTGTGTTAATACTGTGTTTGATCCCTGAGGTCTA
ATGGAGATTTTACACCATGTGTCTGC
>Ps26_c533    nseq=75
CCGCMATGGTGAAGGGACGCACGGGGCAGCGCGTGAGGCTCTACGTCCGGGGCACCATCC
TCGGATACAAGAGGTCCAAGTCGAACCAGTACGAGACCACGTCGCTGGTGCAGATCGAGG
GGGTGACCACCAAGGAGGACGTCGCGTGGTACGCCGGGAAGCGCATGGCGTACATCTACA
AGGCCAAGACCAAGAGCAACGATACCCACTACAGGTGCATCTGGGGCAAGGTCACCCGCC
CGCACGGCAACTCCGGCGTCGTCCGCGCCAAGTTCAAGTCCAACCTCCCCCCGGAGTCCA
TGGGGCGCAAGGTCAGAGTGTTCATGTACCCGAGCAGCATCTAAGGTTTTGTTGGAGTAG
GATTGGTCATGCTTATTTCTCATCTTGAGCTGAAAATGTCATGTTTTGGTGAACTCTTGA
TGTGTTGGCAACTTAGATTGTTCGTGTACTGAACCTGTGGAAGTTTTGCCCAAAATTTAC
TGTTGAACAGATGAACCATTGTCTAATGTTATGGCAGCACCTGTGCTTATTTTCTTCATC
AGTTGCTTATTTGATTAGTTGGTA
>Ps26_c534    nseq=45
TTTTTTTTTTTTTTTAAAGCAAGTAGCAATAACTGTAATAACATATGCTCTGCATCTACA
ACCTTGCTCTTGATCGAGGAGCTAGCCATCAATCATATCGACAGAGCTTGCATACTACAT
AGGATTACTTGATCATACTTCTTCCTTATTAGTCCATACATATATCAAGCGAATAGCGCG
AGATCATTGACCCACCTGACAACTACTGATCAACAACTAAGAACAGGCATCCATACTCCA
GAGAGTCCCTCAAATCCTAAGATAAATGTTAGCTCAAAAGAAGAAGAAAACACAAGCTAG
AGCATGTTCGGCTGGTAGAATGAATAGTGCTCAGATGGTAGAATGAATAGTATTTTGTGA
GAGGAAATAAGTCTAAATAAGTCGAGATAAGCCAAGGTTAGATCAGCCGAACATCCTCTT
AGAGCAGCAGGCATGTGTCAGCGGTCAGCTCCCATGTCCTCCCAAGTCCA
>Ps26_c535    nseq=67
CCTCAGGGGAAGCATGCAAATCTTCTCAAAGTTCCCCAGTGGCAACAACATCACCTTGGA
GGTTGAGAGCTCTGACACCATTGACAACGTGAAGGCCAAGATCCAGGACAAGGAGGGCAT
CCCTCCGGACCAGCAGCGTCTGATCTTTGCCGGCAAGCAGCTGGAGGATGGCCGCACCCT
CGCCGATTACAATATCCAGAAGGAGTCCACTCTCCACCTGGTGCTCCGTCTCCGTGGTGG
TCAGTAAGCCACCAGTCATCAGAGCTGCTGTACCTGGGTTGTCTAGTCTCTGCCATGACG
GGTGTCGTCTTTGAAGTATCTGTGGTGGTGTCGAAATTGTGTCTGGTTTCATGAACTGGT
TTGTGTCTGTGTTCTCCTGAAACAGTTGTTGCGGTGCAGCAGTATGTCATAATCATGAAT
GATGTTTGAACTTAATAAATCTGTGCTTGGTTTAGTATACTTCAGTATTTGTTTTTGATA
ATGCCAGCTCTGCTTATATTACCTGAAATAAATTTGGTTAGCTTTTCTATTCAA
>Ps26_c536    nseq=53
TTGATATCTATCAAGGACAAACTGTATTGACTCCACCATGCCTGCTGAAGCTGTGTTTGC
TGCGGAAGTGGAGAAGCTGAAGGCTGACCAGTTCAAGCCATCAGAGCAGGTGACCCTGGA
GCCCTTTGAGCGCGACCATGCCTGTGTTGTTGGTGGCTACAGGATGCCCAAGAAGCAAAA
GTCTACTTCTTAAAAGGAAATGGTGTTTGATGTTTGCACTAGATGATGTGTTGTATCCCG
GAGAAAGAACTTTTGCACAAGTGTTAGGGTACTGGAGGAGCTATAATGAACTTGTACTGT
GTTTGCAGCAATTTAGTTGAATCAAGTGATCGTGGTTTTGTTGAAAAAAAATSYGACTTG
TTCATTGCAACCAAGAAATCAATT
>Ps26_c537    nseq=35
TGGTCTTCAACGAGGAATGCCTAGTAAGCGCGAGTCATCAGCTCGCGTTGACTACGTCCC
TGCCCTTTGTACACACCGCCCGTCGCTCCTACCGATTGAATGGTCCGGTGAAGTGTTCGG
ATCGCGGCGACGGAGGCGGTTCGCCGCCCCCGACGTCGCGAGAAGTCCATTGAACCTTAT
CATTTAGAGGAAGGAGAAGTCGTAACAAGGTTTCCGTAGGTGAACCTGCGGAAGGATCAT
TGTCGTGACCCTTAAACAAAACAGACCGTGAACATGTCATCCATGTCGCTCGGGCTTCGG
CTCGTGCTAGGCCCTAACCCTTTCGGGGGGAGGGGCCGCAAAAGAACCCACGGCGCCGAA
GGCGTCAAGGAAAAAA
>Ps26_c538    nseq=38
TTTTTTTCTTACTCACTGACCATTCATTTCCATAATTCCAATTCARCGAGTTCCGGTTCC
CCGACCAACCTGCGGCAGCAGCGGCCGACCCCTTCGCAGCCCCTGCGGCTGCAGCTGACG
ATGATGACCTATACAGTTAAATTAGCAGTTCTGCTGTGGCTTAACTTATATATATCTGCT
TATATGGTATGCTAAACTTATCGTGTGGAGAGGATGTACTTGCTTTTAAGTTAATGTACT
AGATACCTAAATCGTGTCATCTACTTGCATGCTTGCCTGGTGCAGAGCTGCGTCTATTTT
ATTTTGAGATGATCAAGATTACAGGACTTGTCTAGTGAATTACACCTTTGTGTATGCTTG
AAACTAAA
>Ps26_c539    nseq=38
CAGGTTAAATGTGGTTCTGATGTACATTGCTCGTTAGACAGGTTGGTGGATGGGTGGATG
TGATGTGATGTGTTAAAATTGACTTTGAGCCTGTGGTTTGCTCTGTAGGGCTGAGACATG
GCCGATGTCTTCCGTGACGGCAATGCTTGCTGCTGATGCCAGTGCCATGTGGCGCCTTGG
TTTAACATGTCAATGTACTGTGATGAACCTATGTTGCCCATTGCTGCTAGACTTTGTATG
CTTGCTTGCAAGTATATGTTACATGGTGTTCCATGTGGCTCCTTGGTTTAACAGCTTCTT
GATTTGCATTGCTTGTTGGTAAAAAAAAAGTGACATTCACC
>Ps26_c540    nseq=45
TTTAGTTTTTTTTTGAGCCCAACTAGCATTCGATATTTCGTCATCATAGATTTAACATCA
AAGTAGACGCTGTTTGGGGATATTAAGTATTCAACAAGGACAAAAAAATTAACTGTGTAC
AAAGMCTAGCCAGCAACTGTGGCTCCAGTCGACATTGGTATTGTACTGTGATGCTCCTAG
CACTGTGACTTGTGAGCTTGTGTTAAAGCTTGTTGTGTGACTAAACTGAGTATGTCCGCG
AACGAAGCCGAGCTGGATATCTCCGTAGTCTGTAGGCCGACTATTCGGATATTGCTGAAT
ATTGTTGACAATTATTCTGGATTGTGCTATTTGAACCTAGTGAGATTGTGGAGTACTGGA
GTGTGTAACGATTCATGTCTAAAATATGTTTACAGCCTTAACTCCCACGTGGTTCGAGCG
CTGTATAGAATGCATCTTTTATATTTCWGTCAGTGT
>Ps26_c541    nseq=56
CGGAGGAGAGCCACCACCAGCAGCAGCCATGGGAGGCGGCAACGCGCAGAAGTCCAAGAT
GGCMCGCGAGAGGAACGCCGAGAAGAACAAGGCGGGCAAGGGCAGCCAGCTCGAGGCCAA
CAAGAAGGCCATGAACATCCAGTGYAAGATCTGCATGCAGACTTTCATCTGCACCACCTC
TGAGGCCAAGTGCAAAGAGCACGCCGAGGCGAGGCATCCCAAGAACGACCTCTTCCAGTG
CTTCCCCCACCTCAAGAATTAGTAAGCAGCAGCATATGCCTGATCTGACGAGAGGCATAT
GCTCTTTCATCAAAACAGCAAAGAGGCAAAAAAACTTTCATGATCTGCTAGTATTGTCAC
CATCACCTTGTATGCAATGACTGGTTGGTTGCTGTATGAATTATGGGTCTGAGCTGCTGT
TGCAGCAGCTGCTGGTGCTTCGGTTGTGTTGCCCCATCTAAATATGTAAACCTTGGCTGT
CAGCCTGTTGCGCAACAACATCGATTGTGTGTGGATTTGTGATGCCCGTGCTTGCTCAAT
AATTTTTGCTGTAGTTAAAAAAAA
>Ps26_c542    nseq=63
TAAGAWAACAGTTGGGCAAAAAAGGCTAGCTTTTTCCCTAGAGCAAAATTTCTCCGGCAT
CACGCTTCATGAAAGTACAGCACGCTATGCCAGAGGTATGTGCAATAAGATACCAGACTG
GCAACAATGATCACTCAAAGCATAAGCAGAGCACATAATATCTGAAACCCAATACAGCAA
GTGACAAAACTACCAACATATGACACCATGTCCCGGAAAAATCCCCCCACAAATTCCACA
ACCAACACACGCCCCCCAAGGGCTCCACAAAACCAACTCAATGACATTGCATCAAGCAGG
ACCAAACTTGCTATCATTACCAAGAACCACTGTCTGCAATATGTTAGTAAGTGTAAGCAA
CCTCACTGCTGCTTGCACTCCGCCAGGTCGTTCACCCTCGCTGGCCTTCC
>Ps26_c543    nseq=38
TTTTTTGGGAGGAATTCTAAGCATAGACATTTTTCACCAATCAAACAACTTGCAGACACA
AAAGTAGGCAGAACGATTGAGGCGACCAAATGTAAGGATTCTTCAAATTAACCATCCAAA
ATTCACCACAGCATAACATGAGAATATAGGTGCAAATGACTACGGGTACAGGTATCAAAA
TTCAACAAGTTCGAAACTAAGATATAAGTAGAATGCACTCTAATCTTCCTCCTCGCCCTC
ATTCTCGGCAATGTTGAAGTACCGGAGCTCATAGACAGTGCGGTCCTTGTTGGCCGCAAT
CACACGTAGCCAATCCCGCACATTGTGCTTCTTC
>Ps26_c544    nseq=49
AGGGTCGGTTCGCCGGCCGCAAGGCGGTTATCGTTCGCGTGTTCGAGGAGGGCACCCGCG
ACCGCCCCTACGGGCACTGCCTCGTCGCCGGCCTCGCCAAGTACCCYAGGAAGGTGATCC
GCAAGGACTCCGCCAAGAAGACCGCCAAGAAGTCCCGTGTCAAGTGCTTTATCAAGATCG
TCAACTTCACCCACATCATGCCTACCCGCTACACCCTCGACGTCGACTTCAAGGACGTCG
CCTCCGGCGGCCCCGACGCGCTCTACCACCCGGGACAAGAAGGTCGTCCCGAACCTGCAA
GGCCGCCAAGGCGCGTCTCGAGGAGAGGTTCAAGACCGGCAAGAACAGGTGGTTCTTTAC
CAAGCTCCGTTTCTAGATGCCGGGCGTCCTGCATAGTGCCCTGCTTTAGTTGTCAGTTTC
TTGTATCGGATACTCTTTTGAGCTATCTCTGCTTTGGTATTGCCATGGAGACTTGGTGCT
TAGTATTACAGATATCGGAGAGAATTTTATCAAGACATGTCGATGATGTGTTAAATGTTG
TCGCATGAATCTGGCTGAAATTTTGCTCAGAATCACTGCTTGGGATGTACTGTTTTTCTC
CTGCATTGTGCTCAAAAGTATTCGTCTTGCTAGTGACAGATAATCGTGATGCATCATGTA
GCTTGCAGTTTGTTAAGCTATTGATACGGTAATTATATTAGGTGAATTGACCTAGTACCT
TGGAAMMARACYC
>Ps26_c545    nseq=49
GGTCACGCAAGGAAGGCTGAAATTGAGATGTAGTTTTGAGTTTCTGCTAACTGGAACATG
TTGATTTGCATTGGAATGTAGTGGTATGTTTTAAAAAAACTGAGTTCTTGGCCCCGTCGT
CTGTTTTTGTTTCCCAGTAGTTTCGTTCGAGTAATCAAGCTTTTGGTTGCTGTACTGATG
ACAAGTTGAAGACCTAAATCTTCCATCTGAATTGATGTTACTGCAATCCTGTTTAGTATG
ATATGCATCGTTTACTACATGGCAATGAGTGTCTCTGATCAAGTAGCCGGCTGTTTTGGC
AATTCGGAATGTTGAAACATGCTTGAGTCGCTGTGTTTGTCTGAAWWWWAGCTGTGTTTG
TCTGAATTTT
>Ps26_c546    nseq=33
CGCGCCTCCGCCTCCAACCCTAGCGCAGCAACGAAGGAATGGGGAAGGTTACGGGCAGCT
TCGGCAAGCGCCGGAACAAGACGCACACGCTCTGCATCCGGTGCGGCCGCAGGAGCTTCC
ACCTCCAGAAGAGCACCTGCTCCTCATGCGGCTACCCCGCSGCACGCATCCGCAAGTATA
ACTGGAGTGTGAAGGCCATCAGGCGCAAGACCACTGGAACCGGGAGGATGAGGTACCTGC
GACATGTTCCTCGCCGTTTCAAGAGCAACTTCAGAGAAGGGACTGAGGCTACCCCCAAGA
AGAGTGCAGCCGCCGCCAACTAAGTCTGGATGTTGCCATTGTAGAATCTTGGAAGCTAGA
AGTTGGGAACTTTTTGGTTGCATTGTACTGTCTGAACTGCATTTAGCCGTAATACTATCG
CACTGGTTTGCTGTCCTTTTAAGTTAAAATTCAGAGGAACATCTGAATTCGTTGCTMCAA
AAAAAA
>Ps26_c547    nseq=59
TCCTTCTTCCAGTCTCTTCTTCCTCTTGACCCAATCACCACCCATCCTCACGCAGCGGCG
GCGCGAAGGGAGCGGCAGAACTCGACGATGTCGGCGACGACGGCGGCGGTGCCCTTCTGG
CGGGCGGCGGGGATGACCTACATCGGCTACTCCAACATCTGCGCCGCGCTGGTGCGGAAC
TGCCTCAAGGAGCCCTTCAAGTCCGAGGCCGCGTCCCGCGAGAAGGTCCACTTCTCCGTC
TCCAAGTGGGAGGACGGCAAGCAGGAGAAGCCCACTCTCCGCACAGATTCGGATGCATAA
AGATCTGGTGCCATGGTGACGTAGTCCTTTCTACAGGTGTTTTGATGTGTTGTGCAAGCT
CTGAAACTTGCTGTTTAGCTGGCTTGATTTTATGGTCAGTGCTGAAGAATAAATACTTTT
GCGACAATCGATCTTTTTGAACAATGCCATGTTATTATTGCTGCTAATTGTGCTTTGCTC
TGCTTATCAATCATGTCAACTTAAGGAAGTTAGTGCAATTTGGTATCAATTAGTTTTGCT
TGTCAAAGTTGCCGCTTAAAAATTTGGAGAAGTAATCTGTAGGGAATGACTGATGTTCGT
TCTTTTGCTCAGCTTGTGAACTTTTGCATTTCCGTTGCTTCATCTTAAATTAGATGAACC
TATAAACC
>Ps26_c548    nseq=75
TTTTTTTTTTTTTTGCCATCTAAAATCTTAATTCTCCATTCCCAGATCAACTCATCAAAT
TATCTAAGCAACATTAAATTTAGGACAAGCTTCCAAACAGTTTCACATACTAGGTTATTA
CACGATGATAAATAGAGCCCCACGAGAGGGTCCATCGATTGAAGCTAACCCCATCACTGA
ATAAAGTCTTGACCGATCCATAAACATGCATCACCATCCAACTGGATACAGAAATCAGAC
TTCCTTTGCAGCTTGACGGTGAAATAGGTCCAGATATACTACTTAGGTATATGGATACAG
TGCCTACTTGACGGCAGGCCATCACCTGGCTCCTGATGTAGAGCAGGCTAACTAGCAACA
TTGATAACTGATGTATCAGTAGTAGTAACCACGCTCCTCAGACACCGCGCCMCGTGGAAG
YGTGGTTCCAATGTTCGCCTGGCGATCCGCCTCAGCATTGGCACCCCGAGGAACATGTTT
CATCTCAAAGGAATCAAAGTTCTGTTTTAGCTGGGTCACTTCATTGCACAGATCCCTCAT
GTTCTGGTTCCTCGTTTGCCACTCACCATTCACCTGTTTGCAGACAAGTTGAGAGTCCCC
ATGTACTTCAATTCTCTTGAATCCAAGCTCAGCCGCATGTTTCAGTCCTAAGGTCAGGCC
CCGGTACTCAGATTCATTATTAGTAGCGACACCAAGTCCCTCACTAATGCGAGATACCAC
TGTACCATCTTCTGTCATAAGCACAGCTTCCAGCTACCTGCTTTTCCTGGGTTCCCTTTT
GTAAGCACCATCAAACTTAAGAATACCCGCG
>Ps26_c549    nseq=65
GTTGCAGCTTCAACAGATTAATGGCTAAAAATTTGAGATGCAGATACATCAGAATTGCAT
CTAGAAATCTAGACTACTCAAATTCAATCACAAGCATGCCCAACTACTAACAAGTAGCAG
CCTACTATTATGGCCTATTCCACACAACAAACACAAGCAAAGCAGGCACAWTTGATCAAT
AGGAACACATAAAGGACCAACAGATTGGTTGATTGGTTGATTGGAACCGAAACATGCACA
ATCTCGAGACGACGACTGCATCCCTCCCTCCTTCTCAGCTAGAACGAACTACTTGAGCAT
GGCAGCAGTAATATGATAAAGAGTACTAGGAGTAGTAGTAAACAAATAGCAGTAAAGCCG
CAGGCAGGCAGGCACCACAAGGGGCAGGGGCGGCGGAGGAGGATGCTAATCTACTTGATG
GGCGCCGGCGGGCCTCCGAGGAGCGCCTGCTGCTGCATCTCGAGGTCGTTGAGCTGCTGC
TCCCGATCCATCTCGATGATGAGCGGCACCACCAGCACCAGGAAGGTGGTGCCCRCGATC
CAGGCCGCCTTGCCCGTGCTCCGCAGCAGCTTCTTCGCCATGACGGCAGCCTCGCGCCCG
TGGGCCGCCACCTGCGACCGGGAGAGGGCGG
>Ps26_c550    nseq=38
TGGAGAAGGCTGAGGCTCAGATCGGACTTGACGTCCACAGTGCACTCAATGCTGCATTGA
CCGGTTAATTGATAACAGCTTAAGTTGTTTGTCTGCCTTTTGCATCTTCATTTTTAGAAT
GTGAGTTGAAGTTTGCAAACTCATGGACGTGGGATGGAGGGAATGATCCTTAAATAAATT
ATACTCCATCTAAAGATTGGACTTCTGTTTCTTCTTTATACTTCAATCCTGCATGTATTT
GCTTTTGTAATGGTGACCTGGTGATGATTTCAGTTTTCATTGAGTTGGGCCTTGAATCAG
AAGAAATAGTATGTGCAGTACTGCCATTCCGTAGCTCCARWAAAATGTCAAATATTACTA
CGTTTAAAAAAA
>Ps26_c551    nseq=120
GGGTCCATAACCCATGGCCAAAGAATAACATAACACAGAAATATCACAAACGATGAATAG
AACACGTAGCAACATACCTGCTATCCAGATTCCAGAACACACAAACTTAGTCCAAAGATA
ACCATTCGATTAAAATATTTATCATCACCATCAGCATCACAGAAGTTCCAACAATATAGG
ATATGAGAATGTACTACTCCCAGWATCTGTGTTCTCCTGGTGGCTTGTTATTAGTATCAT
TATGAATGTGTTCGTAGTGCTAGGTTACCTGCTTGTTTATCTTGCACTCATGCTGCTGTA
ATGGTGATATGCTATCTTAATGGAAGTGAAATGCTTCTGAAAAAATGTCTGAAATTTGGT
TCAGCCAMAWCATATTTGAGGCTTATAATTTGGCCTCGATTTTTGTGTTGTAGTTACATT
GGTGGTTGCCCTTGAGGCTACCTTTTGATAAAAAAAA
>Ps26_c552    nseq=44
GGTCGTACGTCCGCGCCTCATCGCCACACGGCAGCAGCGGGAGTCTTCTTGTCAGGCAAC
TCATGTGCCGGTTAGCCGTCGTTTCTGAAGATGCCGTGTGTGAGCAAGTAGACATTTGTT
TCGTTTCCCTTTCTTCGTTCGTCTGTGGAGATGGTGTGTCAGTGTGTGAGCAAGTAGATG
GTACTTGCTTCTATGTGGATCGAATCGAACTGTGATGATTCAAAGTTGTCTTAGTTGGAG
GAGTGTGATGAATCCATTCCCTTTACCCTAAAAAAAA
>Ps26_c553    nseq=88
TTTTTTTGCCGTCCTGAATTATACATATCAGTCATTCAGCGCCGATCTCAGCCTGGTTTC
AGTTTCAGACATTCAGTTGTGAAAATGCTGCAAAACTAACTAGTAGGAGACAAATGACCA
AAYTTTTGATAACGAAAGCCTCGATCCATCATGCTAAAGCAAACGCAACACAGAAACAAA
CAGTCCATCACAAGCAGTAGCAACACGATAACATGCACAATCTAGGAGCAGACTAGCAGC
AGCACACGTCACACACTGTCACACACACAGCAAGCTAAGCAATCGATCCACGACCACGAT
AGAGTAAGCTACTGGGAGAGCATGCCGCGGATGGCAATGGATCCAAGAGTCCACACGACG
GCTGCTCCGGTGGCAGCTGACGACGCGTAGACTGCGGCACGGGCGGCGCCGGAGAAGCAG
AGGAAGATGCCCATCCTCAGCTGGAGGAACTGCAGGGCAGACGCCACGGCGAGAGCCGCG
CCGGCGGCGTTGAGGGCGACGGCGGGCAGGAATGYCATGCGCAGCCCCACCGGCGTGGTG
GCCGGGCCGCCGTCCTTGGTCGGGT
>Ps26_c554    nseq=35
AGCTTGCTGCGTTATCACTGACCGAAAGCATTATCTCCTAACTTTTCAAGACAAACGTTC
TACAGTTTGCAATTGTGTGTGGTGGTTTCCAGAGGTTATCGGCACATGACAGTATTGCTA
CTTTTTTTCTTCCTGTGGTTGGACTTGTGCGGGTCATTTCCATACTGGATTTTAGGTGTT
ATTTTGTGCTGTCTGGTGTCCTGCCGTTAAGGCAGAGTACTTGTTTCCAAGTTTGAGTAC
TGTTGGGGGCCGTTGGTTACATTACCTGTCTTCTGCACCTTATCGAAAGTTTTGCTACTC
CAATTGAGTGATAAGAAAGATTGCTTTTGAGCACGGAATATCTTGTGATTCATCTATGAT
TCATGATAGGTTCCCAACTCCCAAGTAATTTTAGCAACATTTGGAATTTT
>Ps26_c555    nseq=44
TCGCCACCGAGAAGGAGAGGAAGAAGGAGCACTTCCGCGGAGATGGGCCACTCCAACGTC
TGGAACTCGCACCCCAAGAACTACGGGCCCGGCTCCCGCGTCTGCCGGGTCTTCCAACCC
TCATGGACTGATCAGGAAGTACGGACTCATGTGCTGCAGGCAGTGCTTCCGCAACAATGC
CAAGGACATTGGCTTCATCAAGTACCGCTGAAGACACTGCCTTGCTGCTGTCATTGAGAA
CTTCACCTGCATCAAAGAAAATCATGCTTCAATAGAAGGCCCAATTTATGTGCTTTAGCT
TTTTGTTCAGACATGAGGACTGATGTGTTAGTAAAAGTGTTGATGGGAGTGCTATGTGCC
TGTTGAACTAATTATAATTAAATCATTGAAGTATTTTGGCATGTGATGTATCCTGCTTGT
GTTGACACCCTCTTGAGTTATTGTATTGCCAGATATATTTCTTGCTTCATGTATGAGCTT
GATACTGATGAATGATGATAATGTTTGAGCGATTTCAAAACYGGAATGTGATGAGAACTT
TCTGTAWMWWWRWACTTGTGGGATAATTGAGA
>Ps26_c556    nseq=68
TCCAAGAAAGCAAACCACAATCAATTKTAACAAACAAATAAAGGCACAAATCATCTGTTG
AAATTCGCATATACTTTGTTCTCATAATAGGTGTCTTGAAGTGAAGGTGCAGCAATAAAC
TACAAAAGCCATAACCAAAACGAGATACCATGTTTGATGATCCCAATAACAAGTGACACA
AGATAATAGCAACCAAAATCATAATTTCCTGAGTGGTGATAAACTACGAAGGCTTGAACC
AGAAGATCACTGTGTAACACCAAGCCACTTGGTGAAGTTCTCAAACTCTGTGTAGTCGCT
GTCTGAGATCATGGTCTTGTACCACGCCTTTCCAGCAGCCTTAACCTTAGCAGCCTCCTC
TGGGCTGAGCTTGGTCCTCTTGGAGTCAAGCTTACTAACTTGTTGTACACACATTAATGT
AGAAAACAATCAAACTAGCAGGTGAACATTTGGAATAAGCATGAATACAACATTGAGGAA
TTAAGCCTGTTCTCACTGGAGCTTGACAGTATGTGGCTTGATTACCCTGGCTGCAGAGGT
TMCTGCTCCATTGCTTGACTGAATGCACAGTAGACAAACCAAGCTCACATTGGTGGCAGC
CATGTGAGGAC
>Ps26_c557    nseq=108
ACGCCCAAGAAGGCGGGGCGCCCGAAGAAGGTTGCCGCCGCATCCCCGGCCAGGAAGGGC
GCGGCGAGGAAGGCCAAGAAGTGAACCTCCTCCAACGCCGGCGCCGGCGACCTCCTCCAC
CATTCCGCCTATAGATGTGCTCCCCCCCCTGGATTTTGGTCCATGCTTCCTAGCGTTGTC
AGATGAAACCAGCAAAACCATCCCCTAGTTCTAGATTTGGTTGGTAGTAGCATCAGCAGT
AGTCGGTCTGTAAAATCTTGGAGATGCCGATCCCTTCTTGGTCGGCATGCTCCTCTCTTG
CCTGTATGATGAACTGAGTTATGATATGGATAATAGTAATGTTATGTTCACCTGGGCTCG
TTGCCCTGAATCTGAAATTCCAGTGTCAAATATCGTTCGATTGTGTTCAGTCAATCCTTT
CGATCTGT
>Ps26_c558    nseq=34
AAGAAAGGCACGGGCCACCCGGTTTGCAGAAACATCTAGTGGATCACCTCGGGAAAATGG
CAAGGACAACTCCAAGCCGGACGCAGCCACTGTGACAGGCACAGCGTGATCTGAGCACTC
TGCCTTCAATGAGGTCTCAGATATTATCCGTGGAGACTTGGTGAGGCCATCGCTTGTACA
CCACTAACTGCATGGACAGGGGGCGTCATGTGTTTTCCCAGTCCTGGCCATCTTTACGAG
ATGTTTGCTTTGTATGACTCTACTTGCGGTACTTGCTGGGCAGCGTAGCTAGATTTGCTG
CCCGGTTTGTGGATGGTCATGTACCTTCGGTTTCCTTCCTATTTGGACATTTGGTGACAC
GGTGATTTCGTTTCCTTGTACTAAAGTTGTAGTCGGCTGTTAGAAGACAAGGCAGCACTC
TCGTCTTTCTGTTGCTGCGTGCTACAAAACGGGATACGGAATACCCATGCCAATGCCATG
GAGCATGGAGTTGGAT
>Ps26_c559    nseq=51
TCCTATCCCCTGTTGCGTGTCTCWTTTTTTTTGCAGCACCAAGTAGCACCATTTTTTTCA
TCTGATTAACTTAAACACGGACGGTAACAAAGTTTCACGAGGGTAACAGCATCCCAATCC
CTCAAACACATGTTTGGAGATGAGGATAGCTTCGACTCTGACGCGACGAACACAAGCTTG
CGATCAAAAACACAGATGGGCAACAACAAGGGGAACACAAACACACGAACACTAGGACGA
CGACGACACACAGGGATGATAACTCTGATAACAGTAGCAGTAGTAGCAGATAACTTGGCC
ACGAAGGCCCCACCGCTCAGCTCCTCCAGTTCCCACCATCGGAGTTGCCGTAACCGCCGC
CGCCGCGGTTGCCATAGCCGCCGCCGCCGCCGTAGCCGCCGCCTCCACGGCCGCCGTA
>Ps26_c560    nseq=31
GAAAACCCTAGCTTTACCTCCGCCCCGTCGTCCCCCACCAAGCGCCTCCAAGATGAAGCT
CGTCAGGTTCTTGATGAAGCTGAACAACGAGACGGTGACCATCGAGCTCAAGAACGGCAC
CGTCGTCCATGGCACCATCACAGGCGTTGACATCAGCATGAATACTCATCTGAAGACTGT
GAAGCTCACATTGAAAGGGAAAAATCCTGTTACCCTTGATCACCTCAGTGTGAGGGGAAA
CAACATCCGCTATTATATCCTCCCTGATAGCTTAAACCTGGAGACTTTGCTGGTTGAGGA
AACACCAAGGGTCAAACCTAAGAAGCCAACTTCAGGGAAACCTTTGGGACGTGGGCGTGG
CCGTGGTCGTGGGCGCGGTCGGGGTCGGGGACGTTGAAGAGCTTGCTGCCCATTTGGAAA
TTGCATTGCACTCATCTTTGCAATGTAATCTGCTTCCTATATGTTTGTAAGGAGTTCTGC
TTTCATTAAGGCAATGGTGTTGGTGTCAGCCGTTCTGTGGATTCATGTTGATGTCAGAGG
TTACAATGTTGAGTTTGACTTAATTCTGTCCGCCAAGCTGTTCTGTGCCATTTGATACCC
TGAACTCCTGTTGAGTTTTGACTTAATCCGCGCAATGTTTACTGTTCGCAGACCAAAAAA
A
>Ps26_c561    nseq=38
TTTTTTCCAGGCAAACATCCGATTATGAATAAATAACTGGTTATCAATAAATTCCAACGA
CAAGTATATACACCAAGGTGTATCCCCCATCAGAATCCTAATTGCCATCACAAGTCAGAT
AACACTCCTGACTCATTTCTGAGAAGTGAGAACAGCCTAGCAAACAAACGACTGTCTCTA
GTGTTCAAACTTTCTTGACTCCAACAAGCAAACATAAAACCTAGCGAATGTCAGACTCGC
CTGCCATTACACTCCAGAAACCAAAAGCACACAAATACGGGACGAGGTTATCTTCGTTTA
TTTGCAGATCTGCACTGCCGGTGGACGTAGCGCAACCCCTCCAAACTGCTCGGAGGAATA
CTTCTTGTAGACAACCCTCAACTTGCTCTCCGGGGCAGTCAAGTGTGCGCTCACCAGCAT
TTTTGTGCATTCCATTAGGTCTGACTCTCTGAAGCCTGTGTGGTGCTTGAGCGTGTYRGT
CCAAAGTGGAGACCTCTTGAGAGTAAGCCTTGCTGCACAGACAGCAGAGGCAGCAACCAT
TGAAGGCAGGTGTGTMACCAAGCCATACTGCATCAGCGATAATTCCGCAAAGAAGAAGAC
CATGTTCTCCATCTCTTTAT
>Ps26_c562    nseq=70
TTTGAAGTTCCACATCAAGCAAGCATATGCATAAACCACAGACAGAAACGACGTGCACWW
TTTATTGGGAGACATTATGCAACAATGTTTCCTAAATCTTCATCTCATGATCTCTCACAT
AGTCACATGGCAATAGAAATCAATTACCATCATCAACACCATGCATCTTGCATGCATCAA
ACTGAAAACCACACCACACAAATAATCAAGGTGCTGCCGAGAATATCAGCCGCGCATTAA
CCGAACAGCTTATGAACGAAACCACGACACAAATTAAAACAACCAAAGTAGCTAGAGCAA
TCCTCTTCCGGAGCCTAGCTAGGAAAGCGGCAGATGACATCCGTCCTCTCATGTCCATCG
ATCTCTCTCTTCAAACTACCCAAGAAACTGAATACTCACTCCAARACHBHTDBATATTTC
GAGCAGTGCCACCCATGACCATGGCTGCCTTACAGCTTGATTGAAAAACAGGAAACACTC
CGTCCGACGACTCCGACACAGATCCATCACCACTTCTCCATGCGCCTTCTTCCTACTGGG
ACGACACGACAAGACCGACGCGACTCGACGAGAACGAAACGACTACTGCAACTACTGATA
GATAGATGTAGATAGATAGGCGGCTTAATAAGACTTGATAGGAGGAGGGACTCAGACCGG
ATCAGACGCTTCGCCTAGCGCCTGTTGGGGCACTCGCGGGAGATGTGGCCCTATCACTAC
TGCCTTCTGTTCTTTTGGGTTACCAAAAAAA
>Ps26_c563    nseq=90
TTGGGGTAACAAGATCGGCCAGCCGCACACTGTGCCCTGCAAGGTCACCGGCAAGTGCGG
TTCCGTCACCGTGCGCATGGTGCCCGCGCCCAGGGGTTCCGGCATCGTCGCCGCGCGCGT
GCCCAAGAAGGTGCTGCAGTTCGCTGGCATTGAGGACGTCTTCACCTCGTCCCGTGGCTC
CACCAAGACCCTTGGCAACTTTGTGAAGGCAACCTTTGACTGTCTTATGAAGACCTATGG
TTTCCTTACACCTGAGTTCTGGACGGAGACCAATTTCAGCAAGACTCCATTCCAGGAGTT
CACTGACTTCCTGGCAAAGCCCAAGGGTCTTATTCTTGAGGCTCCCACTGAGACAGTAGA
GGCATAGGATGTTGGAGTAAAGAGTTCTACTATTCAGGAGTTGTCTAATGCACTTTCTAT
ATAGTTAAGAACTGTGGCAGTCAACTTTGGGTTTGGCTTTGCCTGGATGTTTCTGTTTGC
TGTCAAGTTTTGGATTATGGTACTATGTTACTCTTTTATCAGTGAATGCTACATAATTAT
CTGCTGGTCAGTCTTCTCATGGTGAAAGCTTTATCAGTGAATGCTACATAGTCTGGATGA
TGTTTGAAGTGTTGAAAGCCTTATTTAAGTGCCATTGTGCTCTGAAWRWGTTAAAAAAAA
>Ps26_c564    nseq=37
GGGCTTCCTCTGTCAGCACTCCTGCAGGGGAGGTGGTTGAGCAGWAAAAAGAAGGCAAAA
CTGAGCAAGGCAAGGCCAGTGACTGATTTGGTTCGATCTGGGTCCATCCAAGAGCATGTT
CTAATAGTGTTATGCTATTGTTCTGGTTTGTAGATTGGATTGAATGTAGCCATCGGTGGC
ACTCGAGCTTCAGTGCTTGTTGTACTGTATGGTGAGGCAACACATTCTGTAGCCTAGTTG
TAGCTTGTAGGAGACCCTTCTCATGTCTTCTCAATTTGGAAATCTGATGGTTTGATGCGG
CATTGTGTATGTGTATTTGGAGAAACCATTGATTCTTATTGTCTGATGAAAGAGAAACCA
TTGATGTGTGTAATTGTACTAAATGGAAGTAAATTTTCATCWAYTCTTGTTGTGCAAAAA
AAAA
>Ps26_c565    nseq=42
TCTCCACCGCTCCCTCTTCCTCCAGATTCCAACTCCTCCGAGCGGTTGCTGCGAGCGAAG
CTCCTCCCTATTTCCGGCGATGTCGGGGCGCGGCAAGGGCGGCAAGGGTCTGGGCAAGGG
CGGCGCCAAGCGCCACCGCAAGGTGCTCCGCGACAACATCCAGGGCATCACCAAGCCGGC
GATCCGGAGGCTGGCGAGGAGGGGCGGCGTCAAGCGCATCTCCGGCCTCATCTACGARGA
GACCCGCGGCGTGCTCAAGATCTTCCACCACCACCGTAGCCGCCGCCGCCTCCGCCATAG
CCTCCACCGCCACCGCCACCGCCGCTMTGGGTGCAGTTTTTTTTTTTTTTTTAAGGATAA
ATTGATTTCCTACATCACCATCCAATTCAGACAAATTGCTTACATCCACAAATCCGACAC
CGAAAGGACCAAGCAACCAGCTACATCTCCACCACAGCAACTACCACAAGAACACATGAA
GGCGACACAAAGCTATCCTTCGATCCGAACGACACAGACAGACCACCTAACCTATCCGCC
GAAGCCGTAGAGGGTGCGGCCCTGGCGCTTGAGCGCGTAGACGACGTCCATGGCGGTGAC
GGTCTTGCGGCGGGCGTGCTCCGTGTAGGTGACGGCGTCGCGGATGACGTTCTCGAGGAA
GATCTTGAGCACGCCGCGGGTCTCCTCGTAGATGAGCCCCGGAGATCCGCTTCACGCCGC
CCCTCCGGGCCAGCCTCCGGATCGCCGGCTTGGTGATCCCCTGGATGTTGTCGCGGAGGA
CCTTCCGGTGGCGCTTGGCGCCGCCCTTGCCCAAGCCCTTGCCGCCCTTGCCGCGCCCCG
ACATCGCCGCWGAGACACGA
>Ps26_c566    nseq=49
TTTGAAATCCATTTCAGCCATATWCKAGMTAKGGTTCCTGGTTGGATTTTGGGGGAGTTG
CTGTGTTGGGTTCTGTCATGTGTCTTACTTAATAGATGTTTATGGTTGTAGCGAAGAATT
TGAAGCCTATCAATTGAATGAATGGATGTTCTTAGCCATAAAAWRGTGTTCTTGTTTCCC
CATTGCCAAAAAA
>Ps26_c567    nseq=42
AAAATGAGGAGTTTGCYGTCAGAGGGAAAGAACCAAAAGATGAAGTTCAGATTTATACAT
GGAAGGATGCCACGCTCCGTGAGCTCACTGATCTCGTGAAAGAGGTTGCTCTTCCAGCAA
GGAAAAGAAACGCTAGGCTTTCTTTTGCATTTGTGTACCCAGACAAGAATGGCCGTTTTG
TTGTAAGACAGGTCGGTTCAACGTTTGCATATGGTCATGGAAGAGGGGATGATGCCAAAA
CTCTTGCGGAGCTTGGTTTCCAGATTGGTGATTACCTGAGCGTCGCGATCATGTAACCGA
TGCCCATGCCCGCCCATGCTGAAATCAACGACTGCGTTGGATGTAACTGCTGGTGTCAAA
AGCCCTGGGTGGCAAAGGGTGAATCTCTGTTAGGACTAGGAATCAGACCAAAATTCTCTG
TAATACTTGTATTGTCAAGGCATTTCGAACCCTCGATGGGTCTGGTGTGGTTGCTTGTTA
CTAATATGGTACTTATCTCTGGTGCCGGGAGTTGTCAAGTCTCAGCATCGTGCGTTTTCC
ATTGTAAGTGCGTTTTCCATTGTAATGTGCGTCAATGGTTCCATGCTGAGTTTGTCCGGC
TGATCTTCCAAGCTAGCACGTACTACTTGCCACAATCTGGTAACAGTTGCAATGCATTTC
CAATGTGCTGTTGTCAGTTTATAACTTTAYATAGATATATAATTAAGAATCTATTATC
>Ps26_c568    nseq=67
TTTTTTTTACCTCAACAGTTTCAATATCATTCAAAGCACAACATTAGGATCAAAGGCAAC
AGCAGCTTGCCATTTAACAAGATGAAGTTTCACATCACAGTGCACAGATCACAAGCATAG
TTTAGGTAACCGGTTTAAAACTGCTCATACTCTATATGTTCTCACAGCAACACATTAACA
AAAAGGGAGACATGTCTCAAAATCCCACAGGTCGGTGAATTCTTATGATGATGGGGGATT
AAACAGAATGATAGATAAACCCTCTTGAGATAAGTTCAGCGACACTACTACTCAAAACTT
AACTAGATAGCACACGCTCACTGAGTCACACCGAGCCACTTTGAGAAGACTTCAAACTCG
GTGTAGTCGCTGTCTGAGATCATGGTCTTGTACCATGCCTTTCCAGCAGCCTTGATCTTG
GTAGCCTCCTCCGGGCTAAGCTTGGWCCTCTTGGAGTCRATCTTCTCCTTCCTGGCCTTG
ACACGGGCAGCCTCAGCKAGGGTGGCCATCTTGCGGGCAGTGCCGAGGTAGGGGTTGAGC
TTCAGCACAGCAGCCATGTTCTTGAGCGGGTTCTTTCTCTTCTCCCTGCGCTTCACCTCC
TTGTTGAGTGGCTTCACCACAGACTGGACCTCGTCAGAGTTTATGATCCTGCCAAGGTCA
GCRTTGGCCATCTTGGGCCTTGGCAGCACGAAGCCCTTCTTCTTCTGTGAAGGCGTCTCA
AAGGTTCCATACACCTCCTCAAGCTTCTTGAAGGCACTCTCAGTCCAGATGACAAACGCC
CAAGGTGGCCCCCG
>Ps26_c569    nseq=60
TTTTTTGCAACAAGAAAAATTGGTGCTTGGCATTCACAAGCAATAGAATAAACAGACTTC
TCCAAAACTGGTAGGCAATCATCAAATAACCCATGTTGCGATAGTAGTTTTAGAAACTTC
ACAGGTTTACTCAGAACAAACACTAGGTTGTTCCTGAGGCCAAAACAGTTGCCAAGGCTA
GAACATTCCTATTCGCAGGGACTAATGAAGCACATAACAAAAGACGCCACAGGATCATGA
TTCTGCAAAGTCTATTTCTTCTTGTCCGCAGCAGCACCACCAGACCTCATCTTCCTGACA
ACATTTGCCATCTCCTCTCTCTTCTTCTTTGCTCTCTTGTGAGTACCAAGCTTTCTCTTG
GCCACCTTAAGAGCGCGCTTGTCCTTCCCAACCTTCAGAAGCTCAGTGATACGTTTCTCA
TAGGGGGCAAATCCAGCAACCTCCCTAATCAGGCTTCTGACAAAGGTCACCCTCTTGGTA
GCTTTCCCCTTGCGGTCGGACGGGCGAAGCGGCAGCTACGMG
>Ps26_c570    nseq=64
TTCCCTAAACGCCGCAGCCACCTAGGGTTTTTGCTCGGCGGCGAGTCGGGAGTCCGGCGG
AGAAGCAAATCGCCATGGCGCCGCGTACGTCGCAGAAGTCGAAGCCCAAGGGCAAGGGAG
ACGCCGCCCCGGTCAAGGAGGATGCCACGACGACGGAGACCGCGGTGCGCCTCGTCAAGG
AGTGGACCACCTGGACGATGAAGACGGCCAAGGTGGCGGCGCACTACGGCTTCATCCCGC
TCGTCATCGTCATCGGCATGAACTCCGACCCCAAGCCCTCCATCTCCCAGCTCCTCTCCC
CCGTCTGATCGGATCTCGCCCCGGCGGGGCCCCGATGCGGTCGGTCCGTATGCTCTCGTA
GTAGTTCGTAGCTAGTGGTTTGTTTTCGCATGTGCTGGATCAAGTCAATGAGGGGTTGAG
TTCGTGATGCTTCTGTGAGGTCGAGGACCTAAGAGGCTTTTGCTATGTCGAGTTTAATAA
CTTCGTATTGGCGGGTGTATCTTCTATAGATCGGACCAAATCTGTTAAATTGGTTATATG
GATCTGCTACTAATGATGAAATGAACTATATATTTTTATATAATGTTTTCATGTGCATCA
WMCT
>Ps26_c571    nseq=109
TGTCTTTGAAGTATGTCTGGTTTTTTTTBGTAGAGCAAGTACCACAAGGAAATTCAACAT
CATGAACACAAGCAAGAGACAGGTCAACTTTGCAACGGCAACCAAGTACAAATTTTAGCA
CCATAATTTTAGAGATCCTTGAGCATAACCAGAATATTGAAGGATGTTCTTAGGCTAAAC
AGCCATATAGTGATTTTAAGTCTTAGACACTACAAAAAGCCCAGGACTACTGCAGGGAAG
AGCTCCGATCATGCTTCAGTCTGCTCCCTCAAGCGCCGGATTGTGCTCCTGACTGTGACT
GCACTAGCAGTGTTCATGGTGTAAGCACCACCAGCCTTGACCTTCCCGCAGTCCTTGCAT
CCCCAAATTCCAACTGCTTTCCTCTTCACAGCAAACTTTCCACAGAACTCGCAGAAGTAC
TTGGAGTGCTGAGACACCTCCATCTTCTTGATTTGCTTACGCAAGA
>Ps26_c572    nseq=28
AAATCAAACACAATCTGGCAAATTTGATACTCGGAATTTATAGCCACAACGTATACTCGT
TTCAACATATAAGTAGTCATCAAAGGATGGATATTTAGCACTTTATGAGCTCGTCACTAC
CACTACAAGCATTGTTCAAACTGACAACAAAACTGCACGGTTCACAAGATAGAAGGCCTT
TGCGGCCCTACTTCTTAAAAGAAAACTTTCCCTTCTTCCTAGCTTTTCTCTTGTCTTTCT
TGATCTTCAAATGAAGCTGTACCTTCTTCTTGCTAATGCTGCCAAGCGGCTTCAACAAGG
ATTTCGACCTGCTGTTGMCTCCATCAGACATCTCCACATCCATGGCTGAGGCCGAGTTGT
TGGCGCCGGAGCTGCCAGTATCCT
>Ps26_c573    nseq=51
GTAGCCAAATCGAACGGACCAGAATCCTTTTCCTTACTGTTTTCATTGAACTCTGTTACT
GTAAGCAGGTGCAAGTACAAAACAGTTTCATAGTATTACACCACAGAAATTTCATCCATA
AGACAACAGCAGCTCAGATGCATTTAGAGGTTCATCATCAGGTAGGTATAACAGAACAAC
GGTTGGTTTTACACTAGTAGGACTGCATTGATGCAACCATCATTCTCTGGATTGTTCGTA
ACTTGAGCATATTTACCCCAGACAACTTTTCCAGCAGGAGTCACTAGACCAAGTTCACTC
ACATTAACCTCGATGATGGTACCCCTTGTCACTAACACCAAGAGATTGTATACCATTGGA
CCTATTAGGATTTTTTCTTTACTGAAGATAATATCAAGGTTAAATGTTGCACTTCAATTC
AGGATGGGTCACATGAGCTTTGGTGAAACGCA
>Ps26_c574    nseq=40
ATGAAGTTKAAGAAATTGGAGTTGAGCACCTTCTAAGGGATGTAAAGGACACGACAATAA
AGCACACTTGCAACAGAGGTCACTAGCAAGCTTGCAGCATTGAAGGGGCTGGATGCAAGG
CTCAGGGAGATCCGAAGCTATTTGGATCTTGTAATTGAAGGGAAGCTCCCGCTGAATCAT
GAGATTTTGTATCACTTGCAGGATGTATTTAATTTGCTTCCGAATCTGAACGTAAATGAG
CTGATTAAAGCCTTTGCTGTGAAAACAAATGACATGATGTTGGTCATTTACCTGTCTTCT
CTGATCCGGAGTGTCATTGCACTCCACAACTTGATCAACAATAAGATGCTAAACAAGGAG
CACGAGAAGGCTGAAGATTCAAAACCAACTGCCATTCCGACTGCTGCCGGGAGCTAAATG
GCCAAGGAAAGGGATGAAAACGTGTGACATGTTAGCATGGTTGTGCTTGAACCAATTGTC
TTGACCTTCAATGGACATTTTGATGTTTATTTCATGTACGATACGGTCAACGGCAAGTGA
AACCAATTACATTGTATGAGTTCTAGATTATACCTCAGTTTTTCTGTAGATCTCAATGCT
GTTTCATCTGATGCATCATGTTTCGTGATGTAGACTTTTGTTTCTTGTGATTGAATTATA
GCAAACCTGTAAAAATGCAAGCCATTGCCATCGTGATTGATTTGT
>Ps26_c575    nseq=31
CGTAACAACTTCAAGACAGAAGAGCATAACAGTATAAACWATAAGGCATGGTGCTGAAGT
GCTGATACATGAAACGGCAACAAAGCAAAAGGCCGCTGTCTYKTGWWTGTAACCCTCAAG
GAAAAATTCAGATGTCTCGTTTATTAGACCTTGGTTGGCTCAGTCAAGTCAGAACATTCA
GAAGTTTCACTGGATAACGACAGCAGCGCTACAAACGACCACAGAAGACGACTCTGACGG
CTTATGTTTAAGTCACCTAAATGCACACATCATTCCACAAAGGGAGATAAATAGGATCAA
CCAGGAAACCACCAAAGTGCAGCCCAGCTGCTTGATGATACAGTCTTCATCTTCATAATA
AGCTACGCAGATCCCTAGTAACCTTCCACACATATACAGATGGTGTCCCCACAGTGAACA
CTGTATACACAAAGTAAACCCTATCCCTCTCTTCAATGCTGGCATTTCTCCAAAAGTCTT
TCGCCCGTTGCCACAATCGCAGACCACTCTCAGCTTTGCCTGCTGGCTCTCCCATCCCAG
TTGAGAGCCGCCGACAGCCCTCAACGTTACGGGTGGCCGCGGGGTGAAGCGGCGGCGCCG
CGCGGTGGAAAACTTGGTTTATCCMCATCCCTCTTCCGCCCACGTACGCGGCTGCCGAAG
ATCCAGATGAGCCACGGCTGAGCATCGCCAACGCCGACCGAAGCGCCGCCAT
>Ps26_c576    nseq=45
TCTTGAYGGTGAGGGCRGTGTCGATGACGACCATGACGAGCTGTAGATGATGCCGGAAAA
GCCAAATTTTTGTAAGGGTTGTTTAGGCGGGCGGCGGGCATATGAATTGACTCTTGGGGG
CCGGCGGTGACGGAGACTAATCTTGTTCCTCTGAATGGGTGTATCGCTGCTCTTTTAGTC
TGCTGAGTGTAGAAACTCTGGGTTTTTCTTTCCTCAACTTTGTGATTTTTCTTGTTATTA
TAGCGGATTCGCATCGGAATTCATGTGAAGAAAAGAAGATGCTTCGGAATTCATCTTTGT
TGTTGCCTCTGCTAAGTTAADAVAHAYGAAGATGC
>Ps26_c577    nseq=50
TTTTTTTCACACAGAATCATTTCTATACAAACGCTCAGAAAAGTGGACATCTTGACATAA
TCATAACATTTTTATACAAGATAAAGATCATATGGGACAATGCTGATCCAAGACCATCCG
GAACACATCAACATACAGAAGTCAGATAATCAACACCGATATATCTTATTAACAGTACAC
TAATGCTGGTTGCCAGCAGTTTATGTTCCATTTCACAGCACAAGAGAAAAAGGGACATGA
ACTGACTGCTCAGCGTCATAACTCAGGTGCGTAGATACTGAAGACATACAGGTACTAGTA
AAACTACAGCAAAAGATTGCACAGTCAGCATCATCTTGGTGAACCAATGTGCGAACCAGC
TTCACCGCCTGAAGTGATCATCCTGGCCACGAGCTTCCTTCAGTTGCTCCGATAGCTCCT
CCCTCACTTCCTTAGCTTTAGTCGATAGGTTCTCAAGAGTTCTGTTGGTCTTCACAGCAA
ACCTCTGGAATGCACGGTTATTGGCGAGGCCCTCGACGAGGAACTCGTTGACGACGTAGC
TCAGCGCCCGTCCCGAACAGGTTGCC
>Ps26_c578    nseq=32
TTATACTGCCGCTGTGCCTGTGGCCTTGCAGCCTTGACTCAGCAAGCTGCAAGCGATGCG
ATGCAGCGTAGGAGCAAGCTGCAACGCCTTGCTTTTGCAGCCTTGCATTGGCTAATGTGG
GGAATCATTTGTTTAGTCTACAATGTAACTACTCTACTGTTATAAGCTGATTAGTACTAC
TTTGTTTAGTATTCCGTCCGTCTCACAAAGACCGTTCGTTTAGAAAATTTAGGATATGTT
AGTAGTTGTGACAAATGACTTTATTGTCTTTAATTAATCATGCATTGAAACTTGAAAAGA
GACATCAAATAAGCATTTCATTAAAWMMAWGTGTTTCTCAATGTAATATTTTCTTAGGTA
MWWRRWRTTAGTTTAATGAGAAGAATATTTAATACGA
>Ps26_c579    nseq=59
AACAAGTGGGAGAAGAGCTCATGGGGCAAGAAGCTTATTGTCCAGAAGAGGAGAGCATCC
CTCAACGACTTTGACAGGTTCAAGGTCATGCTGGCGAAGATCAAGAGGGGTGGTGCTATC
CGACAGGAACTTGCTAAGCTTAAAAAGGAGGTTGCTGCTGCTTAGGTTGCTTTGGTTAGG
TTTTCATTTTGATCGCCTATGCTTTGGATATCTGGAAAAGAATCATGTAATGTGCGAATT
ACTTGGATTATCAGAGCTTGTCAAAATGTTAATTTGAAATATGGCTTGTTTAGAGATTAT
GCTATTCAAATCTGATATACTCCTATCTAATGTTCATTCCCTTTTCTTGCTTGCCCCTTG
CCATATGTTTGTTTGGCGTTGCAGCCATTACAAATATAATTGGCAATGCCCTTCCTGGTG
AATATAAAATAGTGTTTCAAGAAA
>Ps26_c580    nseq=69
CTTGATGTGATGAAAGCTGCTATTGACAGTATGGTCAAGGTGAACTTCAATTGATGATGA
TGATAATGARAAGTCAGCATCTGCCAAGAAAAGCAAGAAAAAGAAGTCCAAGAGCGAGGC
TGATGGTGATGCAATGGACCTGGACAAGCCTTCCAATGCTGCAGATGGTGAAGCTGAGCC
TGGAACTGAGAAGAAGAARAAGAAAAAGAAGCATAAGCTAGAGGAGACCCAGGAGCAGGA
GAATGCTGCTGCCAATGGTGACGCTGAAGTTATTGAAACTCCCAAGAAGAAGAAGAAGAA
GAGCCGTGAAGTTTCAGAGGATGCTGAACCTAAGACAGCCACTGAAGGGAAGAAGAAGAA
GAAGAAGAAGTCCAAGGCTGAGGATGATGAGTAGTTTACTTATTGTATGGTGATGAATTC
AGTATTTGTTGAAAACAGAGATGAACGTCTGGTTGTGGTCCCTGCAGATGATGAAATCCT
GCTCGACTTAAGTTTTCGTATCTTCTCCATGTGGTTTTTGGTTCCCAGTCGAGGGTGTGG
GATCCTAGTGTGTAGACTGTATGGAATTTTTGTTTGTTACCACTCTGATCCGCCAGCTAA
AAAAAAATTTTTTTTTTAGCAGGCACCCATTTTAATTGGAATTTTTCGATTCACAAACAG
GTGAGCAACCATATATATAATCTTCTGGTTGCTAAGACTGCCAGACTGGGATTGCAACGG
TGAAAAGACGGCACCGATACGATTTACACCACATGTCAATGCCATGCTGCCAGAATTGTG
CAGAGATGAGAGGCACGGTATATTCCACAACCACTACAGCATTCAAATATAAAYTATATA
GGTAAATGGTGCTTCTTGGCCTACTGCATCACTTCATCTTTCACCAGATGCTTCTTCCTT
GGTGCAGAAGCCCACCCGGATCCGAAAGCACAACCAGCAATAACCGTAGCAGCAAGTACA
CATGCCCGTGCAGTCTTTTGAAGCATTACAACCCGRTAAGAYGAATTAATGCCGTCAACA
GTTAGGTGATTAATTCTCTCCACTGATGAAACGCTTGGTGCCTTCACTTTCTCAAGCAAT
GTATCAAGCTTGGCTTTTCCAGCAAGGGCCTCTGACGCCGCCCCGTCACGGACGGCCTCC
TCCGGTGCCGA
>Ps26_c581    nseq=28
TGCTACCTACTGGGAATAGCTCTGGTGTGCATCTGTTCGATGCAGACTGCTTTTGTGATG
TTGGTGCTTAATGTCAGTGTTTTGAACCCTGAAATAGTGATAGTGTTCGTTCGTAGTGCT
AGGTGTTGCTGCAGTCTTTACTATGTTCTAGGATTTAATCGTTTGCTACGATTTGTCTGA
TGAAATGGTTGGTTTGACATCCATCGACCTGATGGGTGTGTAAGGCTTATCTGAACCTTG
GATTGATCTAGGCTTATCTGAACCTTGAATTGATATGTCAAGCAAGTTGTGAAGTAAGTT
ATGGTTGAAWTGTGGTTC
>Ps26_c582    nseq=39
ATCGACACGCTCGCCCACCTCGAGCTGCGCGGCTACCCCAAGGAGCTGCGGAGCGTGGAG
GAGATCCGCAACAGGTGCACCAGCTTCGGGCACCTGCTCGAGGTCGACCCGGCCTGCTTC
GCCGCGCCCGACCTGTCCCCTGTCCGCGTTGTCATCCGGACCGAGAGCGCCCGGGAGATC
CCGCGCGAGGTCCGGATCAGGTGGGGCGGCGCGTTCCGCCACGTCGTTCCGGTGCAGATC
CTGAGGGTCTGGGACGCTTCCGAGTCCTCCGACGCCAACGGGATGTACGTGCCCATCTAC
GGCCCCGACGCGGTGGTGCCCGCCTAGACCGCCGCGCCGGCGGCCGGCCTCATCATGTTC
GTCGCGTGGGACAAAACCTGGACGCTGCTGAGGCAGGATGGATGCTCCTTTAATTAGTTC
GTACTCTGTCTCCATGAATCACAGCCTACCTAGCTTGTTCTGGCTGCGATGACAATGTGT
CTGCTCGAGTTCTTAGTTCTGTAGCCGTCTTAGCTAATTGATCTCTGTGTTAGTTTGATC
CGCCGCCTTAGCAGCAAGCATGTCTCTTCAGTTCCTTCAATTTGTCAAACTTCTAGTATG
GAATGAAATGGAGGTGAAAGTATGAAAAAAMTGTTTGCCTKTCTGTTGCTAAAGTGTTGC
TACCAA
>Ps26_c583    nseq=29
TCGGCGCCGCGGCGGGCGTGCTCGGGGGCCTGGCGCTGGCCGGCGGGGCGAKCTTGCTGG
AGAACAAGTTGGAGGAGCGCGTGTCGGAGAGGGTGGAGGAGAAGCTGGAGAGGGAGGACT
CGTACGGCGGCGGCTACGGGGGCGGCTACGACGACTACGGCGGCGGCTACGACGACGACT
ACTGATCCGATGCGGATCCAGCCATTTCGCCGGCTCCTGTGCTTAATCGATCCGCCGCGC
ATGATAGCCTTTGGTTTCTTATGTGTGTCTGAATCGGCAAACCAAATCTTGTTCTTCAAT
TTCTTTCCTGCGTTGCGTTTAAGAATGTTGTTATTTGAGACTTGAGATTGTTCTCCGAGG
AGTTGAGCACTGCAAAATTAAACCTTGCTGGTAATCTTTGCTCGAATC
>Ps26_c584    nseq=62
GCAGTTTGTGTTTGAAGTACTTGTGTCTGGTCTTAAGAACTGGTTGTCTCAAGTTTGGAA
CCTTGTTGCGGCGGTCAGCACTCGCCATTCATCATGGGTTTGCTTTTGGTGGATGTTTCT
GAACCTTGGTAGTTAATCATGCTGGCATCGGTAGACATCTGGTGGCATGATGCCCCTAAA
CTGATTTGCCTGCCTCAGGAAGACTCTGGAACCTGTTAGAATGTTGCTGATCGCTATCTG
CCACTGCACCAGTTGCTTTAATTGTTTAGCTCATGTTTCGTGTTTCAAAAAAAAGGT
>Ps26_c585    nseq=52
GGGCTTCTCCAAAAGGGCAGCGATGTTGTCTATCTCACTGATGATGGCCAGGAAGAACAG
TATAATGTGCCCCAGGTCAAGGGGCATCGACTTAGAGKCGGACCACAGATGATTCAGCTG
AGCTTAGATGGCAAGAGGATTTATGTAACCAATTCACTTTTCAGCCGATGGGATGAACAG
TTTTATGGTGATGATCTTGTCAAGAAGGGCTCCCACATGCTGCAGATCGATGTCGACACT
GAGAAAGGAGGGCTAGCTATTAACCCCAACTTCTTTGTCGATTTTAGTAAGGAGCCTGAA
GGTCCTTCCTTGGCCCATGAGATGAGATATCCCGGTGGGGACTGCACCTCTGACATATGG
ATCTAAGGTCAAGGATTGGCATAATAGTCTGCTGGAGGTCGTTGTTGTATGCACTGTAAT
TATATGGTATCCCGTAGTGTTTCATCTCGTATTGTGACTACTGCCAGTGGACTAACTAAT
AAGCCATGGTTTCATGAGAACTTGAGATTAATAAAAGATCTTGCTATTCTGACTTCCTGA
AAAAA
>Ps26_c586    nseq=54
AACCACAAAGTTCCCATGACATTGATAGATAACGTGATATATTTCAACCTTCCAGATAGA
GCAACTATGCTGAAAGTTGAAAGCAAAAACAAGATCAACAATTTTCAGCCTACATGACTT
CAAATATCAGCAGATAACACCAATAAGTCACGCTAGAGTCGCCCGTACAGATATATACTA
TCAACTAGTGACCTGACCAACAACCATCCTTCCAAAAGCAAAGGTGATAGGTAATGATTT
ATCATATTCATTGCCAGAACCTTGGTACCAATCTAGTGCTTCTTATCTTTCAAAGGACCC
TTTGGAATCTTCGATAGGCACTTCTCGTCAAAGATGGCATAGTACTTCTTCAGTTCAATC
ATAGCCTTCTCACCAAAAGCATCAACCTTGTCCTCGTACTTCTCATACAGCACTGGCACA
GTGTACAGCACCACGAAGACAATGTAAAACAATGTTAGGAAATTGCAGCAGCTACCAAGG
ACTGAAAGAAGCCAGAAACCTGCGATGACAATTAGGAATTTCTTTAGATCACGGCCATGT
CCAATCTCCCTCAATGTAGCAAAGCCCCTGTTGATCTCATATCTCAGTGAGAGTGCAACA
TTAACAGTCACATCCTCCGGGATTTTCACCTCAGGAATGTTTGGTGGAGACTTGTTGATG
AAAGTGGAGGCGTTGGACCACAGGAATAGGATGGCCAGTGAGAGGATGAGGTCAKTGGCA
CACCAAGGTGAGGAGATGGTACTCCATGACCTCGAACAGGAGCCAGATGGCTGTCGCACC
GGCAAGG
>Ps26_c587    nseq=23
CCCAAATCCCAGAAAGACGAAAAGAAAACATTATGCAATACGCAGTWKTTTTTTGTCACC
CAACAAACTGACTAGTACTACATAAATAACATACAGCCAAGCCAAACAACTTTCAGACAT
ATGGTTCTTGTACATGAACATACTCATTTCTAAGATGGCAGCTGATTTATTTGAAATTGT
TCATCTCCACCCTTGAGTTATGATACATGCTGCAGTACCAGAGTTTGTGAACATTACACA
CAATCCCTCACCTTACGAACAGTAGCATATATCTTTGCTGATGCGCGATGGGGATTCAGA
AGTTGAAATATATCGGCTCCATACCTCCGTGGCAGAAACTTCGCATTCATGCTTCAGCAG
CCTTCTCCGAAGACCTGTCTTCACCCTTTTGTCCTGTCTTCCCTTCTTGGCTTCATAGTC
TTTCACAGCAGCCTTAATCG
>Ps26_c588    nseq=85
CGGGAGGGGGMGTGKSWCRGCGGGGAACAAGTTCCGCATGTCSCTGGGTCTGCCGGTGGC
GGCGACCGTGAACTGCGCGGACAACACGGGCGCCAAGAACCTCTACATCATCTCCGTCAA
GGGCATCAAGGGCAGGCTTAACCGGCTGCCGTCCGCCTGCGTCGGCGACATGGTCATGGC
CACCGTCAAGAAGGGGAAGCCCGATCTCAGGAAGAAGGTCATGCCCGCCGTCATCGTCCG
CCAGCGCAAGCCGTGGCGTCGCAAGGACGGAGTCTACATGTACTTCGAAGATAATGCTGG
AGTGATCGTCAACCCCAAGGGTGAGATGAAAGGATCTGCTATCACTGGACCCATTGGCAA
GGAGTGTGCTGACCTTTGGCCTAGGATTGCTAGCGCAGCAAACGCCATTGTCTGATATCA
TGGGAAGTTTGAGAGTTTCGTGTGTTCCTTATTTAGGTATATTTGGTGCAGTTTTGTACC
TGAATATCTGTGGTGATGTACTTGTTCCTGGAATGTTTTATGGCAATTGGACTCATGGAA
AAGCACAGAATCAAGGGCAAAAAAGTGTAGACTTATGTTTGGCAATGGGTTGGTAGGTTT
TGTGACTTATCTCCTTTCTGTTCAAGCCGAGCGGAGCCTCTTTAGCATGTGTTTTCATGC
TCTATTCAATTTGCGCTGTCCGTCCCAGCAAATGAAAAGTGAGCTATGTCCGTTTGTTTR
C
>Ps26_c589    nseq=69
CGTGTCTCAGCGGTCCGTGAAGGCCGGGCTCCAGTTCCCCGTCGGCCGTATCGGGCGCTA
CCTCAAGAAGGGTCGGTACGCGCAGCGCGTCGGCAGCGGCGCCCCCGTGTACCTCGCCGC
CGTCCTCGAGTACCTCGCCGCCGAGGTGCTTGAGCTCGCCGGCAACGCGGCAAGGGACAA
CAAGAAGACGCGCATCGTCCCGCGCCACGTGCTCCTGGCGATCCGCAACGACGAGGAGCT
CGGCAAGCTGCTGGCCGGCGTCACCATCGCCCACGGCGGCGTCCTCCCCAACATCAACCC
GGTGCTCCTGCCCAAGAAGGTGGCGGAGAAGGCGGCCGCCAAGGAGGCCAAGTCGCCCAA
GAAGGCTGCCAAGTCTCCCAAGAAGGCCTAGAGAGGATCTCCATTAGTGCTTATGCTGTT
CGATGTTCCTGTCTGGTAGTAGATCTGTAGATGGGAGGGCTTCTGATGTACGGAGTAGTA
GTGTACTTACTGTGGCTGTGTGATCTGTGCATTTTGCTGGAAGAATTCAGAAACCAGAGT
TTGTTACTCGCAAWWTGCAAAGTTGTTTTTGAAGTTTTAAAA
>Ps26_c590    nseq=128
GAAGTTTGCAGCAAACACAATCCTCTGCTCTCATTTCTCCCCCCAAATCCCCCATCCACC
GCGAACCCGAGCAGCCGCGAGCCCTCACCGCAACCGATGGCGCCCAAGGCCGAGAAGAAG
CCCGCCGCCAAGAAGCCCGCGGAGGAGGAGCCGGCGGCCGAGAAGGCCGAGAAGACCCCG
GCGGGGAAGAAGCCCAAGGCCGAGAAGCGGCTGCCGGCCGGCAAGTCCGCCGGCAAGGAC
GGCGGCGAGAAGAAGGGCAAGAAGAAGGCGAAGAAGAGCGTGGAGACCTACAAGATCTAC
ATCTTCAAGGTGCTGAAGCAGGTCCACCCGGACATCGGCATCTCCTCCAAGGCCATGTCC
ATCATGAACTCCTTCATCAACGACATTTTCGAGAAGCTGGCGGCGGAGGCGGCCAAGCTC
GCGCGGTACAACAAGAAGCCCACCATCACTTCCCGCGAGATCCAGACCTCGGTCCGCCTC
GTACTCCCCGGTGAGCTCGCCAAGCACGCCGTCTCCGAGGGCACCAAGGCTGTCACCAAG
TTCACCTCCTCCTAGGCTAGCTTTTGCCTGCCTGTGTAGTGGATTCCTGTCTCTTGTTCT
TGTCATCATGTGCAACCTGCTGAGCGCATTGACGAGATTTGGTTCCAATGGATGTAGTTA
GATGTTCTGGATGTGTTCTGTCCTGTAGGAAAGTACCTGTTTTGTTTTGAACAGAGATGT
TATCTGATGGAATAGCAATGGCGCTTATTTAAATCGGCTATGTGTTGATTTGTGGAATCA
TTGTTAATCACTTTGGTTATTCCGTGATGTTGATACGACTGCTACTCCTGGTAGTTTATT
TGTGATGTTCTTGGTGATTTTGAAGTTTCGGCTGCTTTTCTTTTTGTGATTCTTGTGAAC
AATTCAGTTCAGCTACTTCCT
>Ps26_c591    nseq=32
TTTGTAGCAACACTGCCACAACATGGAAACAGCAATCAAGGACAGGATACAAGAGAGGCT
GGGGAGACAGCTGAGCAAAGGRATGAGCCCTGGTCTTGTGCAGCAACCGGTGCTGGCCTA
AGTGYGTTGCTGCAGTGTAGATGAGCCCTCKTGTACCTGCTGTMAGGATAGAGTGAAATG
GAMCAATGCTCTTCCTAAGGTGGGCATGCGCATGTGTGGTGTGGTCACATGGAATGCGGA
TGCTTGTAAGAGTGCAACACATTTGCTGAGGCGTTTCTAGTTTTGTGATGCAAATGGAAG
CCGTATACAAATGTCGATATGAGAGGCGTTTGGTGTTTTGGCATGGTAACGGTCGTTTAA
TTTGTATTTTGTACGTAAGGGTGTTAGATTAACCTTTCTGTAATCGAATTGGTGTTTCTT
TCGTGGCTATATATATTATTATATGTTCCATCTGGTAAAGGC
>Ps26_c592    nseq=27
TTTTCTAGAAAGCAGTTTCTGATCAGCATCAAGCAAAATCACAAGGCCGGGMTAAGCCTG
CGGCCTGAGTGGCCAAAGGGTTACTACCGTAAAGGAGCTGTCTATATGTCCCTCAAGGAG
TACAAAGAAGCACGTGATGCATTCATGGATGGGTTGAAACTGGATCCTTCAAATTTGGAC
ATACAAAATGCTTACTGGGAGGCTGATGAGGCAATGATCAAGAAACATTCTGCTGGACAA
AGTGTCTGGCCATTTGCGTAGGGCTTGGGCTGAGGTACCTGGTGGTTTCAGTTGTCTCCT
TTTGGAGTGGACGGAAGTTTCTTTTGTTCATCACAAAATTCTGCAGATCATCAGGAGAAA
GTAGTATGCTTTTATGATTCTTTGCTAACCTCTGGAATGTCAGTTTCTGTTGGTTGGACA
TAGAGAGGGATTTATAAACGGTACCGTAACCTGTGCTTTTTGGCGTAACTTAAGAAACCC
TATTTGGCATTTCTGTAAGCACCTTTCTGGTTGTGTATGTTTGAAAATTTGTTTGCATTT
ATCGTCTTGAATTCATGATCATTGCAGTACTGCTATTGCAGATGATTTAGCTARAAWRAW
GCTCTGATAGTTCACTTGCATAAAGCATTGTGCTTGGGATGCATCCATAGTATAGGATTC
ATATCAGCTTCCATTGCGA
>Ps26_c593    nseq=30
GAGCACGACGTGATGGAGCTCTAGGAACATCATCCAGACATGGTTGTGACTTGTGAGGCC
ACTGACGGCCTGGACGCCTGGTGGATCGGCGGAATAATGGAGGATTGGCGGATGAGCTAG
GAAGCTGAGTTCGTGTCATCGTGTTCGTGTGTCGTGTAGGAGTCGTGTGTTAAGATGTTC
TGGTAGTGGTAGCTTTAATTTGTTTGTTGTGGCGTCGCAGCCAGTAGGGTTTGCCTGGAG
ATTGAGAGATTAGAGTGAAGTGATTGTACGTCTGGTAACTTAATTAGTGGATGGGTCAGC
ATTCTGTTGTGTGGTAATGTCGACATTGGGACAAATTAACCAGTCTTGATTCAWWWMWWG
CTGTTCGC
>Ps26_c594    nseq=90
TTTTAATGCTGGAACTCTCCATGAAACTTTTACTAGATGACCTTAAAGCATAATCACGGT
TACAACCGACAGATGACAGTTTCTCCGGCGTAATGCCTGGATACAATCAATGTTTCGGCG
AACACCCAAAATATATATACCCCCGGCAAGCAGCTGAGACATCATTAACAACGACCACTA
GTAGAAAGCATCATCATGCACCAGCACCACGCAGGTTATGCTATCAGCAGTTCACAGCTT
AGAGCTAGGTCATATGACACATAAAGCAGCAGCAAAGCATTACAAGGTCCAAGACACTGT
TATTCACTCCTGTACCAACACAGAAACAGTCTGCATGACTTTGAAAACCAAGCATAGATA
ATAAGCAGACAGATCGCCTTGTCTTCATCAGCTTCATGCTGCTCCAGGGCACACGATTGC
AAGTCATTTCTTCCCACGAAGCTTTGTTCCCAGGGCCCTCTCAAGCTTGCCAATAATCTG
CTGGTTTGGGATCGCCTTGCCCGACTCGTACTCCTGGATCACCTGTGGCTTCTCGTTGAT
CATCTGAGCAAGTTGTGCCTGGGTCAGCTTCTTATCAAGCCTTGCTTGCATGAGATTTTT
CTTCAGGTCACTTGGGACACGCTCATGGGCAAGATTCTCAGTGTCGTCGTCGAGCCGCTT
GGTGTTGAGGGATGTCGACCAAAAA
>Ps26_c595    nseq=33
AGGCAGAGGCACTGGTGGCCGCGGTAAGGGGTGGAATTGGTGTCAAAGGTGGTAACAAAG
GTGGGGGCCGTGGCCGTGGCTGATGCTGATCGTCACATGGGAGAATGCCGCTTTTTAAGG
CCTGTACCTGTGTTGCATAGATTGCTTAGGACTTGAACCATGGAGCTGGAATTGGTTAGT
TTTTGTGGCAAAAACCAAAATGGTTCGTGTGATATAAACATTGAGGGGAGGTGGTGGACA
GACTTGCCCTTGTTCCTCAAAATAGTTTTCTTGATCTGGAGTATGAGCCAATCTGTTAAT
TTGCTGAGGTATCCAGGTCAAGTGGCTAGTTGATGTTACTGACTTGCTGAGTATCGAGAT
AGCTGCACTTCTATATGTGCATGGCTTATTGTGAGTTCATGCCTTCCTGAATGTCTGCAT
TTCCAGCATGCGTTGTTTGAAAAGTATAGATTTATAATGGTTTTATGATGTTCTATGCAG
CAACGTTCAAAAAA
>Ps26_c596    nseq=38
TCGAGCTATATGCAGGCGCCCTGTTCCAGAGTACTCTTTTGGAAAACATGGTGTGCGGTA
GTATAAATCGAACCCTTGTTGCTATCTGATTTTCATGGTTTGTCGTCGCTGTATTCCCCT
AGTTATCCCATAATACTCGAACTTGTGCTTGGGTGTCGAACAACGTTTCTGCTGTTTATG
CACTTTGCTGCCCTTGTTTGCTAAACTAGGTAGTTGTCTTGTTCTCAGTTGTCGTGGTGA
GCTTCATCTGTCTGCTGCGTGCCAACTGTTTATTGGGTTGCTTAGTTTGATGAAATGATT
GGTCGGTTAATCACTTGCTGTTACTGGCTGTTTCTACTGTACAGTAGCCTC
>Ps26_c597    nseq=55
GAAAGCGAGGGTGGAAAATTTACAGAGGACTCAGAGGAATTTGCTTGGTGAAGATCTTGG
GTCACTTGGCATCAAKGATCTTGAGCAKCTTGAGAAGCAACTTGATTCATCCTTGAGGCA
YATAAGATCCACAAGGACACARCATATGCTTGATCARCTCACWGATCTTCAGAGAAGGGA
GCAAATGTTGTGCGAAGCAAATAAGTGCCTTCGAAGAAAGCTGGAGGAGACCAGCAGCCA
AGTGCACGGGCAGGTGGTGTGGGAGCACAGTGCCAACTTGCTTGGCTACGAGCGGCAGTC
CCCACAGCAGGCGCCGTCACAACATGTTGGCAACGGATTCTTCCATCCCTTGGAAGTTGG
CCCTGAGCCAACCCTGCAGATTGGGTTCGCTCCCGAGCATATGAACAACTTCATGCCTAC
ATGGCTACCCTGAAGAAATGGATGGGAAAGTAATTAAGGAAATAAAAATGCGACGGCCGC
CGTCGCGTTAGTTACATTCTACTGCAAGAGTGACTGTTTGTGTTTCAGTCACATATATAT
CTGTCTGTCTATGTGTGTGTCGATGTGTGGAAAACTGCCTAGCGCGCGAAGACTAGATGT
TTGATTATCGGTGTTCAAATGTATCCGGTTCCGGTATAAAGGCCGTACGTCACAACCTCC
ACGTGTACGGCTGCTTAATTGTTGCATAAAAGTACGGTGGGTGTAACGGCTGTACATTTC
GTAATTTGCAGTACAAGTTTATTACGTGTGTTTAGCTGTCTGTCTGTCTGTGGGTATCCT
GTGTTATTGAGAGTTTGTCTTTCCTCGTGCATCATTCATCAATCATCATTGCGTGAACAC
TAGTAGAAGAAATATATGTATAAATGGTTGGAAGCATACATTTGTGGATAGATATAATTC
AT
>Ps26_c598    nseq=70
TTTTTTTTAACTAGAAATTAGAAGCAGGCTGATAATACTATTATACCACCGACAATTAAC
GTAGGCAGTTCGATAATCCACCACAGCATCTAGCCCCACGTATTGCAGGCTAGAAAAAGT
AACGCGCCACAAAATAAACCGACAACTTAAGTTCAGGAATAACACGAGCAGCTAAGCTAA
CACACTCAAAACTCAGAAGTCAAACAACTTAGTCGACCTCCTCCATCTTGCTCTCGCCGG
CATCCTCCTCCAGAGGGGGCATGTCAGTCTCAGCCTCAGCGGTCTCATCCTCATCAATGC
TCAGACCCAGCTTGAGCATGCGGTGGATGCGGCTGCCGAAGGTGTTGGGGTCATCAAGGC
TGAAGCCGGAGGTAAGAAGCGCGGTCTCGAACAGCAGCATGACAAGATCCTTGACAGACT
TGTCATTCTTGTCAGCCTCAGCACGCTTGCGGAGCTCCTCCA
>Ps26_c599    nseq=41
CAAACTCTAAAGGCCATCCCGATTATTACAAAGACAAGGCATGAGCGCCTGAAGAAGCAC
ATTTCAGACAGGCAGAAACCTGGTAAAACGAAGGCGCTGGAGAGAGATAACAAGGAGCTG
GAGCAGGACATCAACATGCTTCCGAAGAAGCTTATTAGTAAGGAGGCTAAAGCTKAGGAA
ACAAAAGGTCAAGGTCAAGGTCCAAGTTGTTCAGCAGCAGACTGAAGATCGGATGGAAGA
GTAGCCAGTTGGTATTGTGTTGCTTGTGTTCATGTCGTATGCAGACCTTTTCATTTGAGT
TTCTTGTGATTGCCCTGCTGCCATGTATCGAAAGATGTTAAAATTTATGCGCCGATATCA
ACAAGTTTTGTGTGTGGTGGCAGATACCTATACTGAAGTGGAGTGAAAAGTTATGTGAGA
TGAATTCGCTATATGATGCTTGGGTGTAACTTTTTTAAAGGTATTCTAGGGGTTATTTGC
CAATWRAAAA
>Ps26_c600    nseq=59
AGGAGGAGAACGTGACGCTCGGCCCCGCCGTCCGCGAGGGCGAGTACGTCTTCGGCGTCG
CGCACATCTTCGCCTCCTTCAATGACACCTTCATCCACATCACGGATCTGTCCGGGAGGG
AGACGCTCGTGCGCATCACCGGTGGCATGAAGGTCAAGGCTGACCGTGACGAGTCATCCC
CTTATGCAGCTATGCTTGCAGCTCAGGATGTTGCCGCGAGATGCAAGGAGCTTGGAATCA
CCGCTCTGCACATTAAGCTCCGTGCTACTGGTGGAAACAAGACAAAGACTCCAGGCCCTG
GTGCCCAGTCTGCACTTAGGGCTCTTGCGCGTTCTGGCATGAAGATTGGACGCATTGAGG
ATGTGACTCCAGTCCCAACGGACAGCACACGGAGGAAGGGTGGTAGGAGGGGAAGGAGGC
TGTAATTTCGTGCAGAAGCAGGCCCAACCTTGCTGTGCAACCTGTTTTTGTGCTTAGTTT
GTGATGCTAGCATCAGATTTCATGGATTTATATAAGTTTTGAGCTACATTGTATCGGATC
GTAACATTTTCGTCATGTACCGAGTTGCTGGCTTGCTTTTCGCTGCACATGCTCTATGTT
ATAAGTTTGCTCTTTCCCCTGCAATTGACAAATGTCGAAGTCACCGTCTTTTGTTTAAAA
AACCTGAATATCTAATTTCGCTAAAAATCGGACGTCAGAGTATGTTCGATCGGCGGAGTA
ATGCTGTCAAGCTAAGTGAGTTGTGCTTGACTGCTTGAA
>Ps26_c601    nseq=78
GGCCAGAGGCGCGCGACCGCGCGAGTCCAACTCAACTAACCTGGTCCAAGTTCATGGGAY
TGWTGTAAGCTGCCAAACAACACAGAAAGGGAAACCWTKTTTCAGCAGTCCGGCAAACCA
ACCATTCCCACGCATTAACTCTGTACATAACCAGGATCCTTTTAATTCATGAGCAAGATA
GGTCAACAACACCGCTACATTGAAATAGCCACCACCACGAGCGACTGCTCTGGATCGGGA
CACAAAAACCACGACAGACGATGACGGACTACAAGCAATCACGGGAGTTCTTCAATGTTT
CGACAACTCTGGCAAGGCCAGAAACACAAGGGTTGTTTTGTTTTCTTGCTTATTGCACCC
TTCCAGGTGCAGCCCAGGCATGCTGCACTAGTCGGCTGTCCAGCTCTGCTCCACAATCTC
GTGGACTTTGCGGTTGTACTCCCGCTTGTTCTCGCTGAACAGTCTGGCAGCTTCTGAGTT
TGCTGGAGAATTCGGGTTTGGATCACACAGCAGGGACTGAATTGAAGTCAATATGGCAGC
AACGTCATATATAGGACTCCACTGGTTCTGTAGGATATCCAAGCAGATGCTTCCATCTGC
ATATATGTTTGGGTGAAACATCCTAGAGACAAATCGAACAGTTGGTGGCTTGTTCGGATA
ATCTTCAGTAAACTGCAAAGTAAGCTTGAACGTGCCTCCGTCCCACGGCGTATCATCCGG
CCCGAATATGACGGCGTTCCATAGCATGATGTTGTTGTCGTGCGGCGCGCCGCTGATCCC
GG
>Ps26_c602    nseq=70
GGCCGCGCCGCCTCGCTGCCCAGCAAGTGCGGCGTCTCCCTGCCCTACAAGATCAGCACC
AGCGTCAACTGCAACACGATTAACTGAGGCGTCCTGCGCGCGGGGGCCCGGGCGAGGAAT
GCATGCCGGAGAATAATAAAATGGTGCTAGTGTTTTTAAGCTACCTAGAATGGACTTGAT
CGAGATGGTGTGCTTGTCGTCTCTAGTCGTCGCTGGTGTGTTTAGGAATCGTCTCAATGC
AAGTTCCTCCTCATGGTGTGTCGTGGATGTCCCGGCGAGCAGAGTAGTCATGATGAACCG
GTGTGTTCTTCCGTGTAATGTGGCTATGCATTTCCTCGGTCGTGAAAGTACCTACCATTG
CCGTGTGCTTGGTTAACTATCGTCGCTCCCTCCTTGCCTAAATACATACTCCCTCCCTTC
TCGTTTATAAGGCGCGCACGTATAACAAGATTCAAACTTCACAATCTTTGACTAC
>Ps26_c603    nseq=79
GGATTATGCTCGTACGCGTTTGGCCAATGATGCCAAGGTTGCAAAGAAGGGGGGTTGGTG
AGAGGCAGTTCAATGGACTCGTTGATGTTTACCGCAAGACCCTTGCCAGTGATGGTATCG
CTGGTCTCTACCGTGGATTCAGTATCTCTTGTGTGGGAATCATCGTCTACCGTGGTCTTT
ACTTTGGAATGTATGACTCGCTGAAGCCAGTGCTTCTTGTTGGTTCCCTGCAGGATAACT
TCTTTGCCAGCTTCTTGCTTGGTTGGGGCATAACCATTGGTGCTGGTCTTGCCTCGTACC
CCATTGATACTGTTCGCCGTCGCATGATGATGACATCTGGTGAGGCTGTCAAGTACAAAA
GTTCCTTGGATGCTTTCAAGCAGATTGTTGCAAAGGAAGGTACCAAGTCCCTCTTCAAGG
GCGCTGGTGCAAACATCCTCCGTGCGGTTGCTGGTGCTGGTGTCCTTGCTGGGTACGATA
AGCTCCAGGTGATCGTCTTCGGCAAGAAGTACGGGTCTGGCGGCGGCTAAGATTAGATGA
TGATGATGAACAACAAACAGGATGTTTTAGGTGCCTTTGAATAACATACGTATGGACCGC
AGACACCATTTTTAAATTTAGCACTCCCAGAGGTTTGGTGACTTGGTTTGTAATGCGGTT
GATCACGCTTCTCTTTTTGTGTCGGGGATTGAAATAAATGAAGTAAGAAATCGCAGTCTT
GCAGACCTTAAATCCTTGTAGACGTTGCCCATTATAACTGTTCCGGTGTTCTGGCCTTCG
GGAGAWRWWTGCCTGTATGGATGTACCAATTTAATTAGGTTTTAAAAAAA
>Ps26_c604    nseq=77
CCAGATCAAGAACAAACCGTACCCAAAGTCAAGGTACTGTCGGGGTGTCCCTGACCCCAA
GATCAGGATCTATGATGTTGGAATGAAGAAGAAGGGAGTGGATGAGTTCCCCTTCTGCGT
TCACCTTGTGAGCTGGGAGAAAGAGAATGTTACCAGTGAGGCTCTTGAGGCTGCCCGCAT
TGCTTGCAACAAGTACATGACCAAGAGTGCGGGTAAGGATGCTTTCCACCTGAGGGTCAG
GGTCCACCCGTTCCATGTCCTTCGTATCAACAAGATGCTTTCATGTGCTGGGGCTGATCG
CCTCCAGACTGGAATGAGGGGTGCTTTTGGCAAGCCCCAGGGCGTATGTGCTCGTGTAGC
CATTGGCCAGGTCCTCCTCTCTGTGCGCTGCAAGGAAAGCAATGCTAATCACGCTGAAGA
AGCCCTCCGCCGTGCCAAATTCAAGTTCCCTGGCCGCCAAAAGATCATCCGCAGCAGGAA
GTGGGGCTTCACCAAGTTCACCCGTGCTGAGTATCTCAAGTACAAGAGTGAGGGCAGAAT
TGCGCCTGATGGTGTCAATGCTAAGCTGTATGGTGTCCACGGTCCCCTGTCCAAGCGAGC
TCCTGGGAAGGCGTTCCTTGCGGAGAACATTCAAGCGTCGTCTGCATAGACTGATATGTC
TTCTGCTGAATGGAACTCCAGAGAATTGCTTAGATGATCTAATTCTGCATTCTAGAACTT
GAGTAATATCTTGTTTGAATGATCAACTTGTGTAGCCCAGTTTGATGTGGAGGTTAATTA
TCCATAATACCCTTATCAAAACAGTTCATGTTTTTGTGCTTAAGAGTATCTTTTCTGAAT
CAAAWGTGCTCCAATATGCATTTTCTTTTGTCTTTAGTACCTTTTTTATCATGTTCTTAG
TTTTTGTTTGGAGGCTGATTCAGAGTTTTTGACATTGTGGGGAGTTAATAATCAATGGCA
TGCGTCATTTGCTGCAGGTAGTAGATT
>Ps26_c605    nseq=41
CGGCGCCGAGGCGTACCAAGCCAGCTTCTCGTGGATTCCATGCCACTGGTGTKAAGAGAA
TGGGAGGGCATGGCCATGACGAGCCATACTACCTCCATGCCAAGCACATGTACAACTTGC
ACAGGATGAAGCACCAGGCGTTGAAGGCGACTCTTTCCGTGGTGGCAGCAGTTAGCATCG
GTGTTGGAGTCCCCGTCTACGCAGTCATTTTCCAGCAGAAGAAGACCGCCTCAGGTTGAG
CTATCATGCTCTCAAGGCCTGCATATTGGAGACTTATTTCCAACAACATTTTGTGAAGTT
TAAAGCTTATACTTCATTCTACTTTGGTTGTTGCTTGTTACCGCGTTCCCTTACGAGAAA
GTTGTAACCTCGTTTCTTGCCATTTGATGTAGGACACAACTTTCTGTTAATAATTATCGT
GGCTTGAACTTTCCAGGCTGTGGATAAACCTCAGCAGTGATATCATTWGTTGTTGTGCTG
TTTCTTGTC
>Ps26_c606    nseq=83
CTCGCTCGTCGCCTTCCTCGCGCATTGAGGGATCTGCCTTCTGGGGGGGCGACAGATAGG
AGGGGAGGAAAGATGAATCCTGTGATCTGGATTTCTGTGAGGAGAAGGGGGAGGGAAGAT
GAATCCTGTGATCTGGATTTCTGTGAGAAGAGAAGGGGGAGGGGAATATTTGTGTTCGTT
CTGTTTGTTGTAGGCGTGTGTTCCGGTGCTGCTGAGCTCTCTCTTTTGCCTGTATAAGAG
AGGATTGTGTTTTTCTAATAATATCATTTATTAGTTATTCTTTTACAARAAAWAGTCTTC
CGATTGGCATTCCTGGTATGCTCCAATAAGCAACAGA
>Ps26_c607    nseq=30
GAAGGTTGAGTTCGGCTTGCCGGATCTTGAGGGCCGTACCCAGATATTCAAAATCCACAC
CCGCACCATGAACTGTGAGCGGGACATCCGCTTTGAGCTGCTTGCTCGCCTCTGCCCCAA
CTCCACTGGTGCCGACATCAGGAGTGTGTGCACGGAGGCTGGCATGTACGCCATCCGCGC
GCGTAGGAAGACCGTCACGGAGAAGGATTTCTTGGATGCTGTAAACAAGGTCATCAAGGG
TTACCAAAAGTTCAGTGCGACGCCCAAGTACATGGTGTACAACTAGGCAGTCTCGCTGGC
CTCCCTGGTGGGCTTGTGCACGAGTGTTCTTTGTTTCCGTTACCCTTTCTTTGCATCAAT
ATGTACTCTCAGGATTGTATGTATCTGTACTGAAAACGTTGAAAGTTCAAAATAGGATTG
TTTCCTTTGACAAAAAAAGTTTTGTTTTG
>Ps26_c608    nseq=28
TTTTTTTAATTAGTAGTAAGAATAGGCCAAACTGGATTTTTGGAAAGACTTGCGTTAGAC
AAGATGCGAGTGAATGATCAGTACAATGGTACTCAGGCCAATAAACTGATAATCTCATTC
ACCAATTCAGTTTTAACATCTAAACCAGCTAGGGGTGGCTACTAACATTCCAGATAACAC
TTACAGAAGGGCAAGCTTGCAGAATTGAAGATGCCACATGACACCAAACTAGAGCCAGGA
AGATGTTCAGAATTATTGTGCTGACACAGGAACCTAGCCATCCTAGGACCAAAAAGGGAT
CGGCATCATCATCAGGGCTTAAGGACAAGAGACAGCCC
>Ps26_c609    nseq=34
TTWAAACGAGGCAWWTYWTAATCCATTCGACACTAAGTATTATATTAATAAACTGGCTGC
AGATACCAGCTTAACACACGTACCACTTAGTTTGACCTCCATCTAAACCATAATAACCAC
CTAGTAGTAGTAGGTTCACCAAAAGTAATTACAACCATTACGACCAGATAATAGTAGAAC
TAGCACTAGTAAGTAGCATTGGAGTGCACACTTGTTTCTTCAAAGCAACACCGCCAGCCC
CATACTTCAATCACTCGAAS
>Ps26_c610    nseq=49
GGCCTCCCTCTTCCTCGCGCGGCGCCTACCCCGATTCGAAGCGTGCGAAGAGAGCGAAGC
AGCCCGGAGAGATGGCCCGTACCAAGCAAACTGCTCGTAAGTCCACGGGAGGGAAGGTTC
CCAGGAAGCAGCTTGCAACTAAGGCTGCCCGTAAGTCAGCACCCACCACTGGAGGAGTGA
AGAAGCCCCACCGCTACCGCCCTGGAACTGTTGCCCTCCGTGAGATCCGTAAGTACCAGA
AGAGCACTGAGCTGTTGATCAGGAAGCTGCCCTTCCAGAGGCTTGTTAGGGAAATTGCAC
AGGACTTCAAGACTGATCTGCGTTTCCAGAGCCATGCTGTGCTTGCCCTCCAGGAGGCCG
CAGARGCATACCTKGTKGGTCTGTTTGAGGACACCAACCTGTGCGCCATCCACGCCAAGC
GCGTGACCATCATGCCCAAGGACATTCAGCTGGCCAGGAGGATCCGCGGTGAGAGGGCTT
AGGTTCTCTGTGCATCTGTTCGATGCGACTGCTTTTGTGATGTTGGTGCTTAACGTCTGT
CAGTGTTTTGAACCCTGAAATAGTGATAAGTGTTCGTTCGTAGTGCTAGGTGTTCTTCAG
TCTTTACCACTATGTTTTAGGATTTAATCGTTTGCTACTATTTGTCTGATGAAACGGCTG
GTTTCATCCATCTACCTGATGGGTGTGTATCTAGGCTTATCTGAACCTTTGAATTGATCT
GTCAAGCAAGTTGTGAACTGTTGTGGTCGTTCAAATTGCGGGCWAWWRWGGTGTCGATTT
TCGGACTAAAAAAAA
>Ps26_c611    nseq=61
TTTGCGTGTCTCAGCGCTCACCTCCAATCAAGGGTGTCGGCCGACGCTTCTCCAACATCG
TCTGCAAGAAGGCCGACATYGACATGAACAAGCGGGCTGGTGAGCTGACCCCAGAGGAGC
TTGAGCGCCTCATGACYGTGGTTGCCAACCCCCGCCAGTTCAAGGTCCCTGACTGGTTCC
TCAACAGGAAGAAGGACTACAAGGATGGTAGRTTCTCCCAGGTTGTTTCCAACGCCCTTG
ACATGAAGCTCAGGGATGACCTTGAGAGGCTCAAGAAGATCAGGAACCACCGTGGTCTGC
GTCACTACTGGGGCCTGCGTGTCCGTGGACAGCACACCAAGACCACCGGAAGGCGTGGAA
AGACTGTTGGTGTGTCGAAGAAGAGATAAACCCCTTGTCGTCATATTGGCCTAGCTTATG
TCTTGAGTATCCGAACCTTTGCACTGTGTTTTACTGGAGGATGTTTATCCCTAGGATATC
TGATGAGCTATTTGGGTTCCTGAAATACTTTAGTGACTCTTTTGTTCGTGACTGTTCCAA
GTGCTGATTGAATTCAGTGTTCTCTGAAACCGTAAAGTTTTGTCTGTTTGGAAGAATTAT
GTCCTTTTTGTGTACAAAAAAAA
>Ps26_c612    nseq=34
AGAAGAAACTCCGCAATTTTGTCTGCCAAGCCAAAGGGCATGTATCTCTTTTTTTATTAA
AAGCAAATATGCTTCATATAACTCAAGGAATCCAAGTGATACATCGAACTTCATGGGGAA
AAAAAACTAGCTTCGGCCTAATCAACCACAGATATTTGATTCTGACATTCAACGGTACAA
TTCGATAATGCAACATCTTCTAGCCCAGTCCAGATCGCAAGAACACTGGGCATCCAACCG
TGGCCAAGCCCCAACACAAAAAAGTATGGAGAGCATCAGTTTCGCCTAACTTCTCGCCTA
CYAAACATAGCAACGAGARAATTCAATCSATCACGCAGATGAACCCAACTATGCTCAGGC
CTCAGCAGAATTATCAGGCTTATCTGTGTCCATTTGCTCCCCAGAAGCCTCCTGGTCACC
TCCCTCGCTAGACCAAGMWCACCATCAGCGCCTGCACCACCTTGCTGCTGCTCTGGTGTT
TGAGGCTCAGTTGCCTGGGTTTCGGGCTGTGGAGGCGGA
>Ps26_c613    nseq=74
AGCAAGTAACCTCAATCGCAAAACAGTCAAGTATGGAACACAGAACAACCAGATATGTAC
GCGCCTGAAAGAGGCATGGATCACAAAACAACCAGATATGGATGTCTGAAAGAGGCGAGC
TACTAACATTCTCAGCGAACAAAACTCATGATAGTACTATTCTCTTAACAGAAGCAAAGA
GTCTGACAAGAACTTTTCACCAACACAATCTTAGGTTAACTGCAACAGCATGCTGTAAAG
ATAGCAAGCAACCATTCTTAAAACATCTAAAGCCTTCAAACTTTCTGCCCATGCTTGCTG
ATTTCGAGTGTTGAGAGCAATCTAAGACCTTGGCTTCTCCTTCTTCTCCTTGAAAAGGGC
AAGCAGAGACACACCCGAGACCTTGACAACCTTGAACCGGACACCAGGAATATCTCCCAC
AGCGTGACCCTTACGACCGAACCCAGCAATCAACACTTCATCATTTTCCTCAATGTAGTT
CAAGCAACCATCATTTGGCACGAAGGCAGCAATCTTCTTGCCATTCTTCACAAGCTGAAC
ACGAGCACACTTACGGATAGCAGAGTTTGGCTGTTTGGCCTCAATACCAA
>Ps26_c614    nseq=34
TTTTTTTTTCCTAGAATTCATAAAGGATTGCAAATTCATTCCTCTTCTCATTAAATATGG
GTAASAAAGAAAAGGGWGGTCAATCAACCATTCAGTCTTCAATATCATATTAGACAAATG
ATTACTGGGTACAGATGAAATTCGTAGCTTGCTTTTCTTCTGCGATTCATTCTGGATCCC
ACAAAAAAATTAGTAATTCTGTCCTAGGCCACACATAATAAAAGCTAATGTCCAGGAATG
GATTACACTCCAGCAGCACGTCCTAGCCTTTCCCTTAGGATCTTTACTCCCATGTATCTG
CCCATCATCATSACAGTAGCTTGAGGGTTGGTCCCCGGTGATTTAGAAAATGTTGAGCCG
TCAACTACACGGATACCYGAAGACTA
>Ps26_c615    nseq=43
CGGGCACCGGCRTASCGGCGGCGGCGGCAGCAGGATTAGCAGGGACGACGTGGGTAGTAC
TGTAGTAGTGTGGTAGTGGTAGCACTAGCTAATAGTATGTGGTCGATCGGTAAGGTAGGT
TTGTTCCATGGGAACCTGGAGGTGGTAGTGACCAGCTAGCATGCATGCTGGGTCACTTGT
TTTGGATGTGCGTGGCAGGTTCTCTCCCCCAAGATGTTGATGTAGTATGGAACTTTGATG
GTGGCCCTCTTGCGAGAACACTCTAGCTGTGTTGATGGACTTGATGATCTTGACCAAAAA
AAAACTGAGACACGCAACAGGGGATAGGAAAGGCACACAGGGGATA
>Ps26_c616    nseq=38
AAAGGCCCGCCGCGAAGCCGAAGCCGAAGGCTGCTGCTTGCGTAAGCCGAAGGCCGCGGC
CAAGACGAAGGCTGCGCCGTCCCGGACGACCCGCCCCGCCAAGGCCGTCCAAGACGTCGG
CCAAGGACACCCCGGGGAAGAAGGCGGCTCCGGCGGCCAAGAAGGCCGCGGCGGCGGCGA
AGAAGGCCCCTGCCAAGAAGCCCGCTCCGGCGAAGAAGGCGGCGACCCCGGCGAGGAAGG
TGCCGGCCCGGAAGGCGAAGAAGTAGATCGTTCGTTGGGCGTGCGTCTGAGGAAGAATCT
AGGGTTTCGTTCTCGTTTGGTTCTAGCTGTTTTCTCTTTCTCTTCCTTTGTGTTCCTTTT
TAGTGAGGTGGGGGCGAGTCAGGGGTACTAGCTTGTAAATTTGATATGGAAGCGGGGGGA
ACACCGGAAATTGCGTACCTATGGTGAAAAGATGGAGAGGGAGGGGAGACTGAAGACGAC
GATGACGACGAGGAGTTTGTTAGGGTCTGTATTTTCTGTAGCTGGTGAAGAAGGTCCGCA
TTGTGTTGTCAAAGTTTTACCATTATGTGGTGATAGTATTTGTCGATTAATTTACCTTTA
TACTTTTGCTAAAAAAAAACTGNGACAC
>Ps26_c617    nseq=55
CCTCCCCGACGGCCTCCTCCCGCTGCCGGCGCTCGACGAGGTGGGGTACAACCGCTCSAC
GGGGTTCGTGTGGCTCCGCCAGGCCGCCGCCGTGACCCACACCTTCGACACCATCGGGAA
GCAGGTCTGGTACGACAAGGAGGTGACGGCGTTCGTGGAGCCCGGGCGGATGAGCGGCGT
CACCGGGGTGAAGAGCAAGGAGATCCTCATCTGGGTCACCATMTCMGAGATCGTCGTCAG
CCCCTCCGGCACCAAGATCGTCTTCCGCACCCCGGCCGGGCTCCGCCGCGCCTTCCCCGT
CACCGCCTTCCAGCTCAACCTGCCGGCCGAGGGGGACAAGAAGGAGGGCGACGCCGCCGC
TAGCAATTGATCTGCTTCCGGCGGGCGGGCGGGCGCTCGATCTTGTGGCGTCGCGGTGAG
ATCTGGCGGTAACTGTGCTTGCGTCCGGCAACTCTGTGAGCTCAGTTCTCTTCTCTGTTG
GCAGCGTATAATGGCAGTGGTTCATGCAGGAATAAAATGTGTCTATGGATTCAGGGACTC
GTAATTATGCGTGCTTAGTAGCGCTGCAGCTTGATCTTTGTACTGATTCAGAGCTCATCC
ATCTAATTGCTTGTTTCCTTGTCGAACTGAGATGCATTACGCACGTCTCTGAGGCTGGGA
TTGTAGTTGTCTGATGGATCAGGGGCAGGGTACAACTATCAAGATTTTGTCTCATTGCCC
GTTAAATCGTGGTTCGTGGAACTGAATTCCAAAAAAAA
>Ps26_c618    nseq=59
CAGAGTCCACAATCGAACTGGGCTTCCAATSTGWMTDGTCTGGTGTGCCTTGGGACGCCC
AGGATTCATGCCAAGTTGGGACATGAGTTGCTTTTGGTTTCGTATCTGCTACCTTCCTGT
AACGAAGTTGCTAATATTGGACCTGAGTTAGCGTTTTGGTTGTGAAAATGGTTCGGTTGT
AATTTTGCTGTGTTTAGTCGGTTTGGTTGCATAGATGAGCTTTTGCGTCTTTGGAAATAA
TAGGTTCATGTTTTGCTTCTGTGCTTCGGTTAGTTCTTCTGGCCATTCAGCGGTCGAAAG
TTTGCAGGCAGGTAGCATCCATCCTGGTGGACAACGCTTATGGTTTTGAGATGTTTACTT
ACTGGTGCTTTTGTTGAGAAGAATCAGAAAAA
>Ps26_c619    nseq=67
AAACAAGTTCCTTTGTATACAGGAATTTATAGCATTCACCAAGTTCCTTTGTWTGTTCCC
ATGCAAACAAGTTCCTTTGTATACAGGAATTTATAGCATTCACCAAGTAATTGTTTTTTC
ATAGACTATGTTGTAATACAGGATCAGCATACCCAAGTACCCAACAATCAAGCAACAGAA
CCAGAAAAATGCAAGGAAATATGGCAGACCATTGCTGATTACTATTACTGATTGGGATGT
AACACTCACGAGACAGTAGTACATTACCTAAATGGGAATGCCACAATACCGACCGAAACC
ACCATGAATAACTGAATAAGCTTACACAACATAGCCAACATGCAAACCATTTAGGACTCG
ACTGGGGATGAATTCTTGCAGCTGCCAGGATGCATGTGCATCACAGTATTGAACAACTCA
GGGATTTGGCAGCAAACAAGAATGGGAAGTTCAGATAAAGCAGCAAAGATGCATGATTGA
ATCTTGCAGATCACAACCCATTCCGCTCCCCATTGCTCCTCTCAAATCTTGTCGAGCTTC
TCCGCCTTCACCACAGGATTGGCCTTGGCAATCGCATCCCTAGCTGCAGTTCGATAGTCG
AACTGGCAGTCATGTTTGTCGGAGTAACGATGCACAGAACAGTACATGTTACCGCATCGG
CAGCTGAATCCCGTCAGGCCAAAMCG
>Ps26_c620    nseq=41
GCCGTCTCTCTAGCAACCCGCACACATTTCGCATCGCGGCGGATCGAAGGAAGAAAGGAG
GAGAAGATGGGTGGCGTCATGGAGGTYAACTAAGAACCGGTGGATCGAGGAGTGGAACGC
CGGCCGGGAGAACCTCGAGTTCAACTTCCGSTGGACCCGCCGCAGCCTCGCCGTCGTCGG
CCTCTTCGGCCTCGCCGTCCCGTACCTCGTCTACAAGGGCATCGTCCGCGAATTCCATAT
GCAGGACGAGGACGCTGGCCGGCCGTACAGGAAGTTCCTCTGAGCGGCGCTCCTGCTCCC
TCGGCCGGGCTGCGAGGAGCCTTCGCTCGGTTTGTGCCCGTACTGCTTTAGTCTGAATCT
GATGGAGCATTCTGGAATGCTGAACCATTTTGTGGGATCCCAATGAATAAGGTGTAATGA
GTTGTTGTCTTTTCAACTGCTGAAACTCGATATGTTTGAATTGATTTGATAATGTTCTGC
TGTCAATAGCAGTGGGTTACCAGTGTTATTCATGACTTCGGTGGAAGGGGATATATCTCA
GGGTATTATATACTTGGAAATGAACTGAATGAGTGATTTCAGTCAAARGTTGCCTAGCT
>Ps26_c621    nseq=33
TTTTTTTTGGCTGAATATTCAGTTAAGACCATTCCAAGGCTCCTTTTCGCCATGCATAAA
CTAAACCAAGAACTAGGATAAGCACAAAAATGAAAGCTTCGATAAAAACGGATACACCCA
ATACGTCGAAACTCATTGCCCAAGGATAGAGAAAGACCGTTTCCACATCAAAAACAACAA
AAACTAGCGCAAACATGTAATAGCGTATTCGGAATTGTAACCAAGCCCCCCCCATGGGTT
CTATACCCGATTCATAACTAGAAAGCTTCTCTGGTCCTTCATTAATAGGGGCTAAAAGTC
CTGAAATCCAAAATACCAAAATAGGTATAAGGCTTGCTATTATTAGAAATGTCCAAAAAA
TATCATATTCGTAAAGCAGAAACATAAATGTACTCCCATTAATATGGAATAGGCAGAACT
GAATTAGTCAATTCAAGTTGACATGACATTATCAATTTATCCAGAACTTCTCTCTTTTCC
TCGGTGAAACAAAGAATCCGTTTTTGCTCAAACCAAAGGCAAAAAGCAGCTTACTTTAGC
[truncated: 9,032,169 more chars]
