# Supplementary material for: Identification of ovule transcripts from the Apospory-Specific Genomic Region (ASGR)-carrier chromosome
Source: BMC Genomics. 2011 Apr 26;12:206. doi: 10.1186/1471-2164-12-206 (PMC3111391; doi:10.1186/1471-2164-12-206)
Supplement: Additional file 2 — BC8_MIRA.fasta. A fasta file containing the MIRA assembled contigs of the BC8ovule transcriptome. [file 1471-2164-12-206-S2.FASTA]

>BC8_c1    nseq=1137
TTTTTTTTTAAAAATTCAATCTACAAAATAGAGAAATTCCACAGTCAGAAACKTTTTTTT
GAAGCCTACAAATCCAGATCTTTTTTTCATAAAAGGATTGCAAATTCATTCCTCATTAAA
TATGGGTAACATAGAAATCCCTGCACGGCTGCACCAACCACTACAGCTAGGACTAGACCT
AAACTTTCGATCCAGGGATCGGTGGAAACGATAAATAGATGGATAGGGATGCACCACTAC
ATACACACAAAAGCAACTGACACAAGGGAGAGACTAGTCGCAGATCGGATGAGATCGGGG
GCGCTTTGGCTCGAGCAGCCTACTTCTTGGGGGACTTGGTGGCGGCCTTCTTGGGCGACT
TGGACGCCTTCTCGGCCTTCTCGGCCCTCTCAGCAGCCTTCTTTGGGAGGAGCACCGGGT
TGATGTTGGGGAGGACACCGCCGTGCGCGATGGTGACGCCCGACAGCAGCTTGCCGAGCT
CCTCGTCGTTGCGGATGGCGAGGAGGACGTGGCGCGGGATGATGCGGTTCTTCTTGTTGT
CGCGCGCCGCGTTGCCGGCGAGCTCGAGGACCTCGGCGGCGAGGTACTCGAGGACGGCGG
CGAGGTAGACGGGGGCGCCGGTGCCGACGCGCTGCGCGTACCGGCCCTTCTTGAGGTAGC
GCCCGATGCGGCCGACGGGGAACTGGAGCCCTGCCTTGACGGAGCGCGACACCGGCTTCT
TCTTCGGGCCGCCGAGCTTGCGACCGGCCGCCGCCTTCTTCACCTTCGCGGTAGCGCCGT
CCATCTCCGAGGGCGGGGTTTGGGGGTGGGGTGGTGAGGATTTGGAGGGAATTCGGTTTT
GGGATTGGGAGTAAGCGAGGGAATCAT
>BC8_c2    nseq=1047
TTTTTTTTTTTTTAAAATAAAATCACCAGCCAAATAAGAGCACGAATTAAGTCTTTAACA
AGCTCGCTTCAACATCTCGAATTAAGCCAGAATAGCAGCAGTGCACAAAATAGACTTGTA
AACCTGTTTTTACACACTAATTAAACCGAGACCGACAACTAACACTGCTAATTCAGATCT
GCTAGACGCTTCGGCAGGAGATCAACAAGCCGATTCCATCTTGACCTCCTCCTCCCTTCC
TGACTGCTGTAGAACGGCGGCGGCTGCTTACGCGCGCTCACCGCGGATGCGGCGGGCGAG
CTGGATGTCCTTGGGCATGATGGTGACGCGCTTGGCGTGGATGGCGCAGAGGTTGGTGTC
CTCGAAGAGACCGACAAGGTACGCCTCGGCCGCCTCCTGGAGCGCGAGGACGGCGTGGCT
CTGGAACCGGAGGTCAGTCTTGAAGTCCTGCGCGATCTCGCGGACCAGGCGCTGGAACGG
GAGCTTGCGGATCAGAAGCTCCGTGCTCTTCTGGTACTTGCGGATCTCACGGAGGGCGAC
GGTACCTGGCCTGTAGCGGTGGGGCTTCTTCACGCCGCCGGTCGTCGGCGCCGACTTCCT
CGCAGCCTTGGTGGCGAGCTGCTTGCGGGGGGCCTTCCCTCCGGTGGACTTGCGGGCGGT
CTGCTTCGTACGGGCCATCTCTCTCCTCTTCGCGGCGAATTAGCAGTGTTAGTTGTCGGT
CTCGGTTTAATTAGTGTGTAAAAACAGGTTTACAAGTCTATTTTGTGCACTGCTGCTATT
CTGGCTTAATTCGAGATGTTGAAGCGAGCTTGTTAAAGACTTAATTCGTGCTCTTATTTG
GCTGGTGATTTTATCTTTTCATCGTGAGAATGATGCCGTGTTCAADAAGACGGGTACATC
CTTGAGGGTAAAGAGCTTGAGTTCTACATGAAGAAGCTTCAGAAGAAGAAG
>BC8_c3    nseq=1033
TTTGAAACATACGGAATACTCCAGCACCAMACCTCCAATCAGAGGGACAAACAGCTGAGA
ATTGCATACTGCCTTAACGGACAAACGTATCTAAAACAAGAATTAAGGCTTGTCCAAATT
ACCATAAGAAAACCAGAATAATATGGCAAAGATTCAGATAACACTAGCCTTTCATTTCCA
CCATGATAATTCATTCAATTCAAAAGCCTTCCCTACACCAGAGCACACACCAGCAAAGTC
TCTGAACTACAACTACAACCAAGAGAAGAAACACATCCCAGGCAGGAAGCTATCAACACC
TAAGACGAGGTGAACTTGGTCACGGCCTTGGTGCCCTCCGAGACGGCGTGCTTGGCGAGC
TCCCCGGGGAGGACGAGGCGCACCGAGGTCTGGATCTCGCGGGAGGTGATGGTTGGCTTC
TTGTTGTAGCGGGCGAGCTTGGCGGCCTCGGCGGCGAGCTTCTCGAAGATGTCGTTGATG
AAGGAGTTCATGATGGACATGGCCTTGGAGGAGATGCCGATGTCGGGGTGCACCTGCTTG
AGGACCTTGAAGATGTAGATCTTGTAGGTCTCCACGCTCTTCTTGGCCTTCTTCCTGCCC
TTCTTGTCGCCGCCCTCCTTGCCAGCGGACTTGCCCGCCGGGAGCCGCTTCTCCGCCTTG
GGCTTCTTCCCCGCGGGAGCCTTCTCCGCCGGCGCCGACTTCTCGGCGGGCTCCTCCTCC
GCGGGCTTCTTGGCCGCTGGCTTCTTCTCCGCCTTGGGCGCCATCGATGCCTCTTGGATT
CTCTCGGTGCTGGGAAACGAGGATCTGCTCGGCTTGAATGCGAGGAATGAGCTGGGAAGT
TGGGAGGATTGTGTTATCT
>BC8_c4    nseq=963
CATAAAAGGATTGCAAATTCATTCCTCATTAAATATGGGTAACATAGAAATTTTTTTAGA
AAATCCCAAAGTCCACATATTTTAAATTTTATTAGTAAACCAAAATTCATGAGCATGCAG
TTCAAATTTAAAATCCTTCCCCAGGACCAAATTACAAAGAGTGACAACTGACAAGTCATT
CATAACACACAGTAGCATAATGACAACAAAAGCTAGCTTACATTACCACAAATCCACGAC
CCAAACACATCATCACATATAGCATTATTCATGCCATGCCCCCAAGAACATCACCGTTAC
AACACCAAGAACTAACACAACACCATCGATGATAACCTAATAGCCAAGCAACAAATCAAA
CACAACCAACACATCCCAACTCTCCCCAATGCAATGCAACCTGCAGGTAACTAGAAGCAG
TAGAACACGAAGCTATCGCTAAGCGTACGGTGCAAGCCTAACTGCACAGATGAACTGGAA
ACCAACCAACCAAACCGACCACGCATGCATGCACGCACGACGACGACGACGCACTATCGC
ATCACTCCACCACCACGACGCTGGCATGGCCAGGCTCTCCGACGAGCTTCTTCAGGGCTT
GTTGGAGTGCTCGGGGACGGAGCCACCGGCGGCGGGGGAGCCTGGCAGGCCGCCGAAGCC
GCTGAAGGGGGAGCCGCCGCCGCCGAAGAGGGGCATGCTGCCGATGCTGCCGGAACCAGG
GAGGGTGAAGCCCGGGCTGAGCCCGCCGCTGCCGGGGAGGCTGAAGCCCGGCATGCTGCT
GCCGGGGAGGCTGCCGCTGCCTCCGGCCCCGCCGGGCATCATGCGGTCGAAGGGCGGGAA
GGTCTGCGGCTGCACCACCGCGTCGTCCTTCTTCTCCGCCGTCTTGATGTTCCTCGCCTC
GGCCGTCGTCGCCGCCGCCACGGCCAGGACCACCAGCAGGGCCGCCGATAACCAAAGTGA
CCCTCATTGCACACGCTTAGCATCAGGTTACGAGTTCCAGCAACATTACATATATATACA
GCACATCACCAAGATTAACGACTTAATAAAGTCTGCAACAGCAAATTATTTCTCTAAAAA
CAGCTTCAAAACCCAGATGACAGCAGCAATTCAGGGTCTGTTTCTGTAACTGCTTGTCGA
TCTTTACTGCCTTCTTTGCTTGTCCTTGCCTGATATATCGCAATGCTGTGCAGCACTGCC
ACCTTGCCACCCTACTTGCTCCTCCAGAGCTTCAGTGCAAAGCTGGGTATGATGACAAAG
CAAGACATTCCCATGACACCCAATACCCCTGTATCAAAGAGTGCAGAACCAATCTTTTCC
CTCTGAGATTCCTCTTATTGGTAACAGCCCCCCAAGCACCAGAGCAAA
>BC8_c5    nseq=1458
TTTTTTTGCACACCAAACCATCCTATTCCAGATAACTGGAATTCAGATCAGGATCAGTCT
CCGAGCCGAAAAAAGGCATCCCCCCACACCAGTATTTTATTTTAGCCAAGGTTTTATCAT
AAAGGTAAATTAATTAATCGACAAATACTATCACCACATAATGGTAAACTTTCACAAACA
CAATGCGGACCATCATCTCCAGCTACAGAAAATACAGACAGACACCCTAACAAACTCGCC
GTCTCCCCTCCCCTCTCCCCTCCGACTTTTCACCACGGGTACCGATTTTCCAGTGTACCC
CCGCTTCCATATCAAATTTACAAGCTAGTACCCCTGACTCGCACCACGCCTCTCGACTAA
AAAAGGAACACAAAAGGAAGAGAAAACAGCTGCTAGGACCAAACGAGAACGAAACCCTAG
ATTCCCCGACGCCCGCCCGACGATCTACTTCTTCGCCTTCCGGGCCGGCACCTTCCTCGC
CGGGGCCGCCGCCTTCTTCGCCGGAGCGGCCTTCTTGGCAGGGGCCTTCTTCGCCGCCAC
CGCCTTCTTGGCCGCCGGAGCAGCCTTCTTCCCCGGGGTGTCCTTGGMCGACGTCTTGGC
AGCCTTGGCGGGGCGGGTCGTCCGGGACGGCGA
>BC8_c6    nseq=885
CTCCTCTTTTCACACGAGAGCCACAACCACCACTACCACTTCGGAAGCGCGGCGGAGATG
TCGGGCAGGGGCAAGGGCGGCAAGGGGCTCGGCAAGGGTGGCGCCAAGCGTCACCGGAAG
GTGCTCCGCGACAACATCCAGGGCATCACGAAGCCGGCGATCCGGAGGCTGGCGAGGAGG
GGCGGCGTGAAGCGCATCTCCGGGCTGATCTACGAGGAGACCCGCGGCGTGCTCAAGATC
TTCCTCGAGAACGTCATCCGCGATGCCGTCACTTACACGGAGCACGCCCGCCGCAAGACC
GTCACCGCCATGGACGTCGTCTACGCGCTCAAGCGCCAGGGCCGCACCCTCTACGGCTTC
GGCGGCTAGGTTAGGTGGTCTGTCTGTGTCCTTCGGATCGAAGGATAGCTTTGTATCGCC
TTCATGTGTTCCTTGTGGTAGTTGCTGTAGTGGAGATGTAGCTGGTTGCTTGGTCCTTTC
GGTGTCGGATTTGTGGATGTAAGAACCGCTGGTTCGAAGCAATTTGTCTGAATTGGATGG
TGACGTAGGAAACCAATTTGTCCTTAAAAAAAAACTGAGACACGC
>BC8_c7    nseq=788
TTTTTTTTTTTTACAGAACAAGAAAATCTTTCCATGCTAAGATCATGACAGATCCATGGC
AAGACATCCAAGAACCCATACATCTGAGCAAGAGCTGAAACAAGCTCACGCATATAGCAC
AAACCCACAATTAATGCAAGGACTACTGAAAGAGAACAACCACTTAGCCACACCAACGCA
TCATCTCCAACACTAGCACAGATCATCCGATCTCACACACTAGAACACTCGATCTAGAGA
CGCACGAAAGAAGGAAGACACACAACAGAAGCATGCTAAGATCTGAACTACGGTAACCGG
AAACACGGAATGCTACTCCACCGGTGGCCGGCGGCGGACAACGACCCTAGAGCCAGCTGT
TACCGGCCCGCTACATCAGGCTGGGGTCCCGGAGCCCGGGCACATGTTGGCGAGGCGGAG
AGCGACCCCGGTGCGCATGCCGCCGCATGCAACGTAGAGCGCGGCGACGCGGCCGACGTC
GACGCTGGCGCTCGCGAGCGCGGCGTGGCAGAAGCAGGGCATGCCATCGGCGCCCATCCG
CACGGACCCCACCACGGCGACGCAGCACGGCCAGTTGGGCGTCGACCAGCCGAC
>BC8_c8    nseq=463
AGGTTAAATTTTAGTCCCACCTCGATGATGAGCATAACGAGTTTTCACAGCACGTGTACC
ATCTACAATCACAGCAGAAAGATGCAACAATCATCGTACAAGGGCCATGGAAGATAAATA
TCAAGCTCTGATAAGAGGTGCAACAGAACATTGTCTTCTTGCTCAACCAGCGGATAACAC
CAAGAATCCTTCAAAATTCAAACCAGGACAACATATTGTGCTACTACTCTCGGTAGAAAG
TGATTACTAATTACTGTCGATTGCTCAAACAGAACTGTCGCACAATACTGATGGCAACAT
GAACAGGCAAAAGCCAACAACTTAAACCTTGAAACCACGGCTGTTCCTCCTGCCACGAGC
CTTTTCAAACTTCCTTCCCTTGGAGCGAACATAAGGCTTGGTGTGGCTGTGTGGCACACC
AGGGGCCTTGCCAAAGTGCCTCACTGCCTCACGGGCGTTCTTGGGACCCCTCAGGAGGAC
CGTATTCTCGCCAAGTGGAGCGCGGAGAGCAAGCTGGTCAAATGTGAGGCACTCCCCACC
AGCATTGATAATCCTAGCTCTTGCTGTCTCAGTGAACCTAAGTGCAGTAACCTTCATTGC
CGGAATCTCTTGGATCCTCTTGTCATCTGTGACTGTACCAACAATCACAGCAATGTTCTT
CTCCTCCTTTCCTTCCATGAACTTGGACAGGCGGCGGAGAGAGATGGGAGGGCGGTTGGT
CTTGCTCATGAAGAGCCTCTTGAGGATGACAGCGTTAAAGCTGCTCTTGGTCCTCCTGAC
CAAGAAACGGTACAGCTTGACGAGGAGCTTGAGGTAGACATCGTCGGACTTGGGCGCGGT
GCGCTTGGTCTTCTTGTTCCTCCCACCGGCGACGAGGTCGATACCCATGGCAYGCGTCTG
CGCCGGCGGGACAAGGTAAGCAGAC
>BC8_c9    nseq=610
TTTTTTAACGCAATCGAACAAKWTTTGACACTTTTTTTTCAGATTCAGGGCAACGATCCC
AGGGGAACATAACATTACTATTATCCATATCATAACTCAGTTCATCATCATACAGGCAAG
AGAGGAGCATGTCGACCAAGAAGGGATCGGCATCTCCAAGATTTTACAGACCGACTACTG
CTGATGCTACTACCAACCAAATCTAGAAACTAGGGGACTGGTTTTGCTGGTTTCATCTGA
CAACGCTAGAAAGCATGGACCAAAATCCAGGACGAGGAGCACATCTATAGGCGGAATGGT
GGAGGAGGTCGCCGGCGCCGGCGTTGGGGGAAGCTCACTTCTTGGCCTTCCTCGCCGCGC
CCTTCCTGGCCGGGGATGCGGCGGCAACCTTCTTCGGGCGCCCGGCCTTCTTGGGCGTCG
CTGCAGCAGCCTTCTCCTTCTTGGCGGCGGTGGGGGCAGGCTTCTTGGCGGCCTTGGCAG
GGGACGCCTTGGTGGAGGTCTTGGCGGCCTTGGGCGGGCGGCCGCGAGGCTTGGAAGCGG
CAGCAGGGGCGGCAGCCTTGGCCTTCGCCTTGGGCTT
>BC8_c10    nseq=953
TCCGGATCGAGCGTCGTCGTTCCTAGGAACTTCAGGCTATTGGAAGAGCTTGAGCGTGGA
GAGAAGGGCATTGGTGATGGGACAGTGAGCTATGGGATGGATGATGCAGATGACATCTAC
ATGCGGTCATGGACTGGTACCATCATTGGCCCACACAATACTGTACATGAGGGTCGCATC
TACCAGCTTAAGTTGTTCTGTGACAAGGATTATCCTGAGAAGCCACCATCTGTCAGATTC
CATTCAAGAATCAACATGACATGTGTCCATCACGAGACAGGAGTGGTTGATCCGAAAAAG
TTTGGCTTGCTGGCAAACTGGCAGCGGGACTACACAATGGAAAACATCCTAACCCAGCTC
AAGAAAGAGATGGCTGCCTCACACAATCGCAAGCTAGTGCAGCCTCCAGAAGGGACATTC
TTCTAAAGAAGCGATGGGTGGCCCCATCATTCAACCACAGTAACTGATAAGCTGTTTTAT
GGGGGGAAACAACTTCCTACATCTGTTGCCCGTGCTTGTGTTTTCCAATTTCTTATGCTA
TATCTATCTGTGAACGGCTGTGAACAATCGAAGTATCTCCCTTGCAATCTGCATGGTGGC
AGTTGGGGATGTTGCAAGTTCCAGGGATGTATCTTGAAACTGTCGTAGTGCCTGTCAGCA
ATAGACAACATATTCGGGTTACCTATATAATATAGCCTGTTTGTGTGGCGCTTCCAGTTA
WGWWCGCCGCATCCGTGGTGAGAGGGCTTAGAGGGCGTAGTTCTTCGTCTTTTGCGGTGC
CTGCCTGATCCAATCTGGGGAACTGTAGAGATGTGTTCCGGAGTCGCTTAGCCTGTGTTA
TGTCGTGGTGCTGTGGTAAGGGGTACAAGCTTTATTTCTCGTGGTGTGGTGATTTAGAAG
TTTCATATCTCATGATGTAGCGTCTGATGTAACTTCTAATTACCATCAGCAATGGAAAGT
TAATTATCTGATAAAAAAAWCCTGTGCTCTCCAAAAAAA
>BC8_c11    nseq=1661
GAAAAACATTCGAATAACACAGAATAATCAACACATTTTTTTCCAGGCACATAACTGAGT
TCGATAGATTACCACTGCATTCATTCCACGACAGACAAATAGATTATAGTTCGAGCAGTG
CCACCCATGACCATGGCTGCCTTACAGCTTGATTGAAAAACAGGAAACACTCCGACGACT
CCGACACAGATCCATCACCACTTCTCCATGCGCGCCTTCTTCCAACTAGGACGACACGAC
AAGACCAACGCGACTCGACGAGAACGAAACCACTACTGCAAACTACTGATAGATAGATGT
AGATAGATAGGCGGCTTAAGATTTGATAGCAAGAGCCATGAGGAAGGGGACTCAGACCGG
ATCATACGCTTCGCCTAGCGCCTGTTGGGGCATTCGCGGGAGATGTGGCCCTCGCCACCG
CAGTTGTAGCAGCCGCGACCGCCGCCGCCGCCTCCACCACCACCGTAGCCGCCGCCGCCC
CCGCCGTACCCGCCACCGCCGCCGCTCTGGGAGCAGTCCCTCGCCATGTGGCCCTCCTCG
CCACACTTGTAGCAGCCACGTCCACCGCCGCCGCCACCGCCTCCGTACCCACCGCCACCG
CCTCCGCCGTAACCGCCGCCGCCGCCGCCCTGGCTGCAGTCCCTCGCCATGTGACCTTCT
TCCCCGCACTTGTAGCAGCCGCTGCCGCGACCACCACCGCCGCCGCCTCCGTAGCCGCGG
TCGCCCCCGCCGCCGTAGCCTCCGCCGCCGCCACCGTAG
>BC8_c12    nseq=853
CACGTTTGAGGACGTGAGATCAATTGCTCCCAAGGCTGAACCTTTCCTCAAGTTCCTCAT
TCCTTGCACCGAGTAACTCTGGACCAACCTAGGTTGATGCTGGATGTTATTTTCAGCCAC
CCCGTTTTTTTTTTGCGAACAAAAACCTTGCTCACTCTTTTCTCATTTCATTCATTGCGG
AAACAGCTTTGGAACGGTAAACATGGGGAACCATCACCTAATCGAACGGTAACACGGGAC
ACTAAACTCAGGGGTAACTCGGATCTCGAACGGTAACACGATTACTAATAGATAGATAGG
ATAACTTGGCTGCCGCCTGCACGGGAGGGCCACCTCGTCAGTTCCTCCAGTTGCCACCGG
AGTCACCACGGCCGCCGTAGCCACCGCCGCCGTAGCCGTCGTCGCGGTTGCGGTACCCGC
CACCACCTCCACCGTAGCCGCCGCCGCCACCGTAGCCGCCCTGACGACCACCGCCGCCGT
AGCCGCCGCCGCCACCGTAGCCGCCGCCGCCCTGGCGACCG
>BC8_c13    nseq=610
AAGTTTAATWWYWTTTTTTTAAACAGAACCAGCTTATCAGCTTTTTTTTTGGCAAGGAGA
TCAGCATGAACTAACAACCAAATGATTCACCGAACTACTTTTTTGGTAACTGCAAATAAG
AAACACATAGTCGCACAGAACCTTAATCTGCATTGAAACGACACATGCACAGCAAAGCTT
GATTTCCAATCAGATCATTTCATTACTGTCTCATGATTCAGATAAACCTACTACAGCCAG
AGATGAGCTAAACAAGCGAGTCTGAAACTTTCTTGACCGCAAGACTTGTGAGCACGGCCA
GACAACGTCGAAACTGCAGGAGGGAGACAGCGAGGGAACCGGGCGCATCAGCCTAGCCGC
CGAAACCGTAGAGGGTGCGGCCCTGGCGCTTGAGCGCGTAGACGACGTCCATGGCGGTGA
CGGTCTTGCGGCGGGCGTGCTCGGTGTAGGTGACGGCGTCGCGGATGACGTTCTCGAGGA
AGATCTTGAGCACGCCGCGGGTCTCCTCGTAGATGAGGCCGGAGATGCGCTTCACGCCGC
CCCTCCTCGCCAGCMGCCRKTCCGCCACTTTTTGGCGACTTTCACTTTCAACCCGATTCA
CCGCCTACGTGCCCTTTACGCCCAGTCATTCCGAAGAACACTTGCCCCCCCGTCTTACCG
CGGCTGCTGGCACGGAGTTAGCCGGGGCTTCTTCCTCGAGTCCTGTCATGATCGCGCACT
CGACGAAAGAGCTTTACAAGCGGCATTGCCCTTCTTCACTCACGCGATATTGCTGGATCG
GGCTTTCGCCCATTGTCCAAGATTCCCCACTGCTGCCCCCCGTGGGAGTCCGGACCGTGT
CTCAGTCCCAGTGTGGCT
>BC8_c14    nseq=826
TTTTTTCATAAACACAATGCATAACAGCACTCACATTTTTTAAAGCGCCAATACTTTTGA
TCCAATTGAAACGGGCAGAAAATGAAATTGAAACAGAGTACCAATATAACTGAACCCACT
GAAGTTCAAGTGAGATTATAGTTGAGCACAATTGTTCAAACGACAAGATACTTAAGACAA
AAGTTCTACTAATATAGCAACTCCACACCCTGACTCTCACTGATACTGAATTAAGACATC
CATGGCTACCAACAGGCCAGACTTCACGCCGACGATAGTCTAAACCTATGGGCGAGGAGC
ATTTGGTGCTGGAGCCGCAGGAGCGCCAGCAGGGCCAGGACCACCAAGGCGAGGGCCTCC
TGGCCCACCAGCAGGCCTATCCTCCCTGCGCCTGAAGCGTTCCGGAGGCTTGCGGTCACG
GCGCTTCTCACGGGATCGAACGCGGACGATGTGAGCGTGGATGGCACAGGAGACGCAGTG
GTGCACCTTGGCGTACAGCTTGGGAAGGACGTAACCATCGTGAACGCAAGCCTCCTGAAC
GTCCCTGATGGCCGCCTGCTCCACGATGTTCCTCACCTGGAACCTCTTGATGGCCTTGTC
CTTGGGGCAGCACTTGGCGCAGTTGGAGCAGCGGATGTACTTGACATGG
>BC8_c15    nseq=466
AGGCCAGGCTTCCCCTCCCCCGTCCAGGAATCCACCATGAAGGGAGCCAAATCCAAGGGC
GCCGCCAAGGCCGATGCAAAGTTGGCGGTGAAGAGCAAGGGAGCGGAGAAGCCCGCCAAG
GGCAGGAAGGGAAAGGCCGGCAAGGACCCCAACAAGCCCAAGAGGGCTCCCAGCGCCTTC
TTCGTCTTCATGGAGGAATTCCGCAAGGAGTTCAAGGAGAAGAACCCTAAGAACAAGTCT
GTCGCTGAGGTGGGAAAAGCTGCCGGTAACAGGTGGAAATCCCTCACCGACGCGGACAAG
GCTCCTTATGTAGCCAAGGCCAATAAGCTCAAGAATGAGTACAACAAGGCCATTGCTGCC
TACAACAAGGGCGAGAGTACTGCTGCTGCCAAGAAGGCCTCTGCCAAGGACGAAGAGGAA
GACGAAGAGGAGTCTGACAAGTCGAAGTCTGAGATCAATGATGAGGACGATGACGAGGGT
AGTGAGGAGGAGGAAGACGATGACGAGTGAAAGATGACGCGCTCCACTGAACAATGGAGT
GTTGAATGCAAAGGCCCCATGGCGGGAATTATGAGGAGCCTATCCAATCTACTAGAATTA
TTCAGTTTCACTTCACATCGTGATGTTTTACTTTTGTCGTCCTATAACGGATAGCGCTCC
TTGTTGGCGCCACCGGCGTCTGGCGGGATGCAATGCCCCGCCTGTACCTAGATTACTGTT
TCCATCGTCATCGGCTAACATTGTGATGATATCAGTTTGGGTAATGTTAGTCTCAGTGAA
TCGTTGTTGTCTTTGGTTCGTCTCAAAAAAAACCCGCTCCATGATGCTTWGGTTTTGACA
TGGATGACTTGTTTTTAGT
>BC8_c16    nseq=710
TCTCTCCCCGTCTCCCTCTTCCTCCAACATTCGAAGTCCTCCGAGCGGTTGCCGCGAGCG
AAGCTTCCCGTTTTCAGGCGATGTCGGGGCGCGGCAAGGGCGGCAAGGGTCTGGGCAAGG
GCGGCGCCAAGCGCCACCGCAAGGTTCTCCGCGACAACATCCAGGGCATCACCAAGCCGG
CGATCCGGAGGCTGGCGAGGAGGGGCGGCGTCAAGCGCATCTCCGGCCTCATCTACGAGG
AGACCCGCGGCGTCCTCAAGATCTTCCTCGAGAACGTCATCCGCGACGCCGTCACCTACA
CCGAGCACGCCCGCCGCAAGACCGTCACCGCCATGGACGTCGTCTACGCCCTCAAGCGCC
AGGGCCGCACCCTCTACGGCTTCGGCGGCTAGATCGGTTCCTCATCTGGAGGCGAACTAC
ATGTGGTGGTGCTGGTGGTGGTGTTTTCTGTGCGTATTGTAGTCAGTGCTCTATGTATGG
ATGCTGTGTTCTGTGGTGGTTGTGCTCTACCCTTCGTGGTGTTCGAGTCTCTAGTTCATC
TGCTGTAATACCTAGTTCCTGTTTATCAATGGAAAGCCCTCGCTTCTATCCTCAAAAAAA
ACTTCGGTTTGCGTTCTGGTTTGAGACCTTTTGTCCGCTCATGGTTCTGTGGTGTGTGCA
GCTGCCTTGGAGAACCATCAGAGATAATCAACCTGCAATCTGAAGAACTGCGAAAATTAT
AATGTGTGTATGTGGTGACTTAGGAAAAAAAA
>BC8_c17    nseq=814
TTTTTTTTGTAAGTAGTGCAGAATTGCACATTTCATTGCACTCAGATATTTCAACTAGCA
AAGCAGATAAACAATCTGTTATAGAAATGACATTCATACAATTATCAGATCACAGTCAAG
CCGCGCAGCAAGATAATCAATCACGACAGAAACAAAATGTAGAACGAGCACCGTGACCAT
TCCAGATCCATAAACAAACGATGTTCCAAAAGGACACAATTCTTACTTTCTCACAGCAGC
TACAGTTACTACACAGAGGATCATCAATCCATTTCATTCTTCACCAAACTACTGCTACCA
CTACCAGATAAACTGAGGCACATCTACCAACACCACCGAGCAACTACCACCAACCTAAGA
TGAGGTGAACTTGGTGACGGCCTTGGTGCCCTCGGAGACGGCGTGCTTGGCGAGCTCGCC
GGGGAGGACGAGGCGGACGGAGGTCTGGATCTCCCTGGAGGTGATGGTGGGCTTCTTGTT
GTAGCGGGCGAGCTTGGCGGCCTCGCCGGCGAGCTTCTCAAAGATGTCGTTGATGAAGGA
GTTCATGATGGACATGGCCTTGGAGGAGATGCCGATGTCGGGGTGGACCTGCTTAAGCAC
CTTGAAGATGTAGATCTTGTACGTCTCCACAGACTTCTTCCCCTTCTTCCTCCCCCTCTT
GGACTCGCCGCCCTCCTTGCCGGCGCTGGACTTGCCCGCGGGGAGGCGCTTCTCGGCCTT
GGGCTTCTTCCCCGCCGGGGTCTTCTCTGCCTTCTCGGTGGCGGGCTCCTCCTCCGCGGG
CTTCTTCGCCGCCGGCTTCTTCTCCGCCTTGGGGGCCATCGACTCGCTCGGGATTTCTGT
GGCTCGGGCTAAAGTGGTGGCTAGCGGCAGC
>BC8_c18    nseq=752
CAGCCCGTCCTCATCATCATCATTAGCATCTTCATCATCTTCCTCCTCATCATCAGGCTC
TCCCTCAGGATCGTTTTTTTTTTCACAGCAACATTATTTTTTTTTTGAAATCAAGCATCC
AACACGGACGATTTCCATTCATAACAAGCAACCAGGTTAACAGAACAGGCATTAGATGCA
AATTACATTCACTCTTCCCGCTACCAAACTACTCCATTCCTTCGACAACTAGCACCATCT
AGCTACGGGACAACCTCATCGGAGATCCGGCGCCGCCTAGGCGCGCTCACCACGGATGCG
GCGGGCGAGCTGGATGTCCTTGGGCATGATGGTGACGCGCTTGGCGTGAATGGCGCAGAG
GTTGGTGTCCTCGAACAGCCCGACGAGGTAGGCCTCCGCGGCCTCCTGCAGCGCCGCCAC
CGCCGAGGACTGGAACCGGAGGTCGGTCTTGAAGTCCTGCGCGATCTCCCGCACCAGGCG
CTGGAAAGGGAGCTTGCGGATGAGCAGCTCCGTGCTCTTCTGGTACTTGCGGATCTCCAA
CCGGAA
>BC8_c19    nseq=459
ACCTWWWTTTCCAAACATTCCTGCTTGAGGGCCACATAATGACCAAGTTATCAGAACAAG
AACACAGCCAATGGCAATGGGGAACTTTTTTTTACCAAGAACACCAAATTATGGCCAAGA
ACATCCATTCATTCAGTAGACAGGCTTCCAATTCTTCACTACAGCCATACTAAACATCTA
TTTTAAGTGCTCATGACAGAACCCCAAGACGGAGCTAGACACATGACAGAACCCAATACA
GCAACTGCTCCTAAATCCAYYTGTGCTGACTGCTGAAAATCTCCCTTTGCTCCGCGAAGG
ATGAAT
>BC8_c20    nseq=458
AAACATGCGATTCCCCTCTCCCCATCKYMMCCCCCCGCCCGCTGCCGCCGACGCCGCAGG
AGGAGACACGCCAAGGAGACCCCGCGAGGAGGCGACCATGAGGGCCAAGTGGAAGAAGAA
GCGCATGAGGAGGCTGAAGAGGAAGCGCCGAAAGATGAGGCAGAGATCTAAGTAGGCTGA
TGGAGATGGATGGTGGTGGTGAATCGCATGTTTGTATGCTTATCTTCAGATGCCATAGCC
TCACGGAGAGAACATACTAGGCATGATGTCACTGCTCATCATCTGTTGAAGGCTTGTCTT
GGAAACCTGCGTTTCAGTAGGCATGTTATCGTCGTACTAGTTATATTGTGAGTTTTGCAC
TGAGACATCAGTCGTTTTGTGGACCCTGTTATGGAGCTTTGTTTGCTGCTAATATCTACC
AGCCTATCAAGTAATTCCCATGTCCGTTGTGTTTATCTTGGCATTGGTGTTTGAATTGTT
CTGTGCTACTGCTGGTTGGAGCTTCAAAGTTGATAGCTAATGTACCAAAAAAAAA
>BC8_c21    nseq=486
CCCAAATCCGCCGCCGCCGCAAGCAGATACCCGGAGCTCGAGCCCGAGCTCCACCCCCGC
CGCCGCGATGAGGGCCAAGTGGAAGAAGAAGAGAATGAGGAGGCTCAAGAGGAAGCGCCG
AAAGATGAGGCAGAGATCCAAGTAGGCGCTGCAGGAGGAAGGGAACTCTGTTGCATTGTG
TCCTAGGCTTGTTAGGATCACCTGATGTGCTTTGGTGTAGATGCAGGAGGTGTTTACCTT
CTTGTGGTCTAGTTTAATTTCTAGCTCATTCAAGACTCTGGTCATGTTCTAAGGGCTGAG
TTATGTAATGTGAGGATAATCATATGTTGCTTTGTCACTGAAGTTTATGCAGTTACTATA
TGAGATTTCTGTCTGGCACTAAAAAATATACTTGTTGTGGATCAGTGGATCTGTGCTGAA
GAGTGCCCTTGTCTWAAAAAARWRACT
>BC8_c22    nseq=650
AATTYWTWTCAAAATCAATGTGGTCATAGATCATCCAAAAGCACAATCGCAAAACGAACC
ATGAGAATTATACTAGCTGCTCGGGATTCACATTTGATTGCAGGGAGAGACGCTGAGATA
TAATTGGGAGTTCAACTTTAATGAGACCATTACATATAGCATCCATCACTTAGGAATAAA
GCACTCGACAGATCTATCATCTAGGAACCTGACCTCTCTACACCGACAAGGGAAAAGCAC
AGCACAGGGAACACAAAGGAACAAAGCACCACCACCGACAGCCGCAGAAGGGTGGAGGGG
ACGCGCTCAGCCGCCGAATCCGTAGAGGGTGCGGCCCTGGCGCTTGAGCGCGTAGACGAC
GTCCATGGCGGTGACGGTCTTGCGGCGGGCGTGCTCGGTGTAGGTGACGGCGTCGCGGAT
GACGTTCTCGAGGAAGATCTTGAGCACGCCGCGGGTCTCCTCGTAGATGAGCCCGGAGAT
GCGCTTCAAAAAGCCCCTGCGCGCCAGCCTC
>BC8_c23    nseq=667
ACTTACWKTAAATCGAAATAAATCTTGACTAGACCAACCGAACAGCTCTCAATGCCGAGC
GGTGCTGATATGTTAATTTCTAGCACGAGTGGAAAGAACCATCACAGGAACAAGTTTTTT
TTTACAATAATCCAATACTCATCCCATATATCAAAGAAGTGCAGGCCAACATGTCTTTTC
TGGTGATGACAGGATAAGCGGTAGCATGCAGCATGCTACCCACGGAGGTACTCACTACAT
ACTCAGCATAACATACGCGAATAACAATAACCAAAGATATGCAAACTCCAGCTTAAAGCA
AACCAGGATCCAGAGGGTACAACAGGCGACAGGGGTCCAGACCACCTTACTCGTCTTGGA
TCCCCTCATCCTCATCCTCGTACTCACCCTCCTCATCAGCAGTGGCATCCTGGTACTGCT
GGTACTCAGACACCAGGTCGTTCATGTTGCTCTCAGCCTCAGTGAACTCCATCTCATCCA
TGCCCTCACCAGTGTACCAATGCAAGAAAGCCTTCCTCCTGAACATAGCAGTGAACTGCT
CGCTCACAYGGCCCAACCTCTTCTTCCATGGAGTGAAGTTGCCCCTAGTTTGGACGTGGT
GTTTCCCTTTGCGCGAGGTGTTTAATTTTGAAGGACAGTTATTATGTACTAGTAATGTTA
TTCGGATCGGCGAGTGCTGACATATGCAGAAAAGTTGTGCTATCTTGATACCTTGGTTCC
AGTATAATAGTCTTTGCAAACGCTTCTGTTTCATGTCGTTACCTTTGAAAGCTACCCTCG
TGTTTTGCGTCTTAAATCCTCCTGATCACTGGTGCCTCACAACGCATCCTTTTGTTTTGT
TGTTAGTGTTATTGAAAACTACAGTTCGGT
>BC8_c24    nseq=299
TTTTTTTGATCCAACCACTAAACAACTGTTCATCATAAAAAAATCATTCAGCTTCTCCAA
GATGCAGTAAATTAGGAAACCACATCTTCATTCTCAGAAGGAAAGATAACAGTATTGAGC
GTTCTGGTGAACTCAGGTTTGCACCTACAATGGAAAATCTTTCAACAGGAACAAACAGAA
TAGGTCCAGACTACTGCTCGGAGCGAGCAAAATTGGACGCACTAGAGTAACACAGATGTA
GAACTGGTTGTGCAGGCAGATAAGGCCAACCAAACAACCTAGTAACCACCCTTGAGATCG
TTGACCACATCGTACGGGATGGGGGTGACGGTCTCGATGGTAGCACCCTCGACCATGAAG
CCAGGCTTGGGACCCAACGGCTGCCTCTTGGTGCTGATGACCTCACCTCGTGCCTTAGCA
TCTGCCTTCAGCTGGTCATTCTTCACCTTCCTCAGGCGGAACTCCTCAGTGCAGCGGGAC
GGCTGGACATGCTCCACACGGACATGGATACGCTTGCTGATGATGCGGCCATTAACCTGC
TTGTTGATCTCGACGCCGATGGCGCGCTTGGTGACGTTCCAGACCCGGCCGGTGCGGCCG
TGGTAGAACTTGTGCGGCATCCCCTTGTGGACGGCGCCGTTCACCTTGACGTCGACGTAG
TCGCCGATCTTGTAGGTGCGGAGGTAGGTGGTGAGCGGGATGTAGCCCTTCTTGCGGAAG
GGGCGCGCGAAGAGGTCGCGCGTCCGCGAGCGCAGCCGTGACCGGCCG
>BC8_c25    nseq=591
AGCGTAACAGAACTACAGAAAACCAGTAAACCATTGGCAATCWTTTTTTTTAGAGAAAAT
TCGATGATTTCAATTCCGAAACACCAACCAGTTCTCATTCATTCATCAAGGTAACAGAAG
AAACACGGATTAGGCAGAGACAACATCCATCACACAGTGATTCGCAGATCCAGCACCTAA
ACCCCTAACCACAGAGGGACACATGATAAACGACTAGGACACGACTCGACTCAGACCACC
TCTCAGATCACCATCATCTTATTCAGATCGAAGCTAATGGAAGGGACGGACTCAGCGGAC
TCGACAACGACGACGGAGGGAGGGCGGCCGGGCAGGVAGCGACTACAGGTGGGTGGGTAT
GTGAGCGCCGGGTGAAAAAAAGTTACGTGTTTTTGG
>BC8_c26    nseq=864
GAGGCCGCCAAGCTCGCCCGCTACAACAAGAAGYCCCACCATCACCTCCCGGGAGATCCA
GACCTCCGTCCGCCTCGTCCTCCCCGGCGAGCTCGCCAAGCACGCCGTCTCTGAGGGCAC
CAAGGCCGTCACCAAGTTCACCTCGGCGTAGATGGATAGGCTTCCCTGTCTCCTCGTGGC
ATGTTGCTCTTGATTGTGTTCCAGGACTTTGGTTGGAGTGGATTGTGTAGTTAGATGTTG
GGCTCGTGTTCTTTCTGTATCAAGTGGAACTAAGTTATCTGATGGATAGTAATGGTGCTT
CACTGCTTCTTAAAAAAAAATTTCGGGTGTACTGA
>BC8_c27    nseq=1154
GGATATGTAAGTGCACTGGAGCAGAAGTGGAACATCCAGTAAACGGAAATTTTGAAACGA
AACATCAAAAACACTTTTTTTTTGCGAGTAACAAACCCTGATTTCTGAATTCTTCCAGCA
TAATGCAGAGATCACAAAGCCACAGTAAGTACACTACATCAGAAGCCATCCCATCTACAG
ATCTACCAGACAGGAACATCGAACAGCATAAAGCACTAATGGAGAGTCTCTCTAGGCCTT
CTTGGGAGACTTGGCAGCCTTCTTTGGCGACTTGGCCTCCTTGGCGGCCGCCTTCTCCGC
CACCTTCTTGGGCAGGAGCACCGGGTTGATGTTGGGGAGGACGCCGCCGTGGGCGATGGT
GACGCCGGCCAGCAGCTTGCCGAGCTCCTCGTCGTTGCGGACCGCCAGGAGCACGTGGCG
CGGGACGATGCGCGTCTTCTTGTTGTCCCTTGCCGCGTTGCCGGCGAGCTCAAGCACCTC
GGCGGCGAGGTACTCAAGGACGGCGGCGAGGTACACGGGGGCGCCGCTGCCGACGCGCTG
CGCGTACCGGCCCTTCTTGAGGTAGCGCCCGATACGGCCGACGGGGAACTGCAGCCCGCC
TCGCAAGTCTACCAGGCCGCTATGAAGCATTCTGGAAGGAGCTTGATGGTGTCAAACAGG
TGTGGAAGAACAGGAAGGATCTCAAGGTCGAGGACCTTGGGATTGCAACTTTATTTGGAG
TTGAGCTTTACGCATGGTTCTGCGTAGGTGAGATTGTTGGCAGAGGGTTCACCATAACCG
GCTATAAGGTCTAGATGATTTCCCCTGGTTAAGATCTGCTTTATGATCTATACTTCTAGC
TGATGCTTGTCGAAACAACGATGATACCTGCCTTCTTTCACAATTTTGTTTCTTTAAAAA
GAGTTTCTCTAGTGCTGAATGTCAGCAAGGACGGGCACATCGTTGCAACATTGCCTCAAT
AATTTGCTCGCTCGATTGTCCATTTTGGTGCTCTTGTAATTCTTTGTCAATTGCATCTGC
TGCAGTACCTTGCAAGCTGAGCCAATTTGTGTCTTTCTTTCTGCCCTCAAATGAATATCT
TTTGCCTTGCACATGAATGTTAAGTTGTTAACTGGATTATGATTGWATTGTTGCTAAAAA
AA
>BC8_c28    nseq=984
TTCTGGCTTCTTTGGCTCGTCGTGTGCTCAAGCTTCGTGATTTGGATCAGGAGTATGAGG
GCAATGTTGAGGCAACTGGTGAGGACTTCTCTGTTGAGCCAGCTGATGAGAGGAGGCCTT
TCCGTGCTCTCTTGGATGTTGGCCTTGTTAGGACCACCACTGGAAACCGCGTCTTTGGTG
CCCTGAAGGGTGCTCTGGATGGTGGTTTGGATATTCCTCACAGTGACAAGAGGTTTGCTG
GTTTCAAGAAGGATGAGAAGCAGCTGGATGCTGAGATCCACCGCAAGTACATCTATGGTG
GCCATGTTGCTGAGTACATGAGGAGTCTGGCTGAGGAGGAGCCGGAGAAGTACCAGTCTC
ATTTCAGCGAGTACATCAAAAAGGGGATTGAGGCTGATGACATGGAAGCTCTGTACAAGA
AGGTCCATGCAGCTATCCGTGCTGATCCTACCATGGCCAAGTCAACCAAGCAGCCACCGA
AGGAGCACAAGAGGTACAACCCCAAGAAGCTGACCTATGAGCAGAGGAAGGCCAGCCTCG
TCCAAAGGCTCAACGCCCTCAACTCCTCAGGTGGTGCTGATTTTTTTTTGAAAAATAATC
CAGACAATGCATAAATTTGCAACCAGAAATTGCATTGATGAACTATCAGGAACATTACAC
CAGATTCAGGAAACCACACAGACAAACTTCTTACATTAATCAGGCGACCAAGTACCGGGG
ATAAAGGAATGCAGGGCAACTACCGCCGCTGCAACAACAATCCTACTACACGGCGAAATA
AGCACGCGAACAACGGATTCATTCATCTAAGAGCTGGTGAACTTGGTGACGGCCTTGGTG
CCTTCAGAGACGGCGTGCTTGGCGAGCTCGCCGGGGAGAACGAGGCGGACCGAGGTCTGG
ATCTCCCGGGAGGTGATGGTGGGCTTCTTGTTGTACCGCGCGAGCTTGGCCGCCTCCGCC
GCGAGCTTCTCGAAGATGTCGTTGATGAAGGAGTTCATGATGGACATGGCCTTGGAGGAG
ATGCCGATGTCGGGGTGGACCTGCTTGAGCACCTTGAAGATGTAGATCTTGTAGGTCTCC
ACGCTCTTCTTCGCCTTCTTCTTGCCCTTCTTCTCGCCGTCTTTGCCGGCGGACTTGCCC
GCCGGCAGCCGCTTCTCGGCCTTGGGCTTCTTCCCCGCCGGGGCCTTCTCGGCCTTCTCG
GTTGCCGGCTCCTCCTCCGCAGGCTTCTTGGCGGCGGGCTTCTTCTCGGCCTTGGGCGCC
ATCGGGATCAGGTGGGGTTTGGGGTTGCCGGTCGACGAGCTCGCAGATGACGAAGGATTG
CTGTGGTGGATTTGGGATCTGTTGCTGCTTGTTCCTGATAGTTCATCAATGCAATTTCTG
GTTGCAAAATTAAAAAAAAA
>BC8_c29    nseq=310
AGCTAANCTAACAACACTCAAAAACTTAAGTTGTCTTTTTTTAATTTTAAATTAGAAGCA
GGCTGATAATACTATTATACCACCGACAATTAACGTAGGCAGTTCGATAATCCACCACAG
CATCTAGCCCCACGTATTGCAGGCTAGAGAAAGTAACGCGCCACAAAATAAACCGACAAG
CGACAACTTAAGTTCAGGAACAACACGAGCAGCTAAGCTAACACACTCAAAACTTAGTCG
ACCTCCTCCATCTTGCTCTCGCCGGCATCCTCCTCCAGAGGGGGCATGTCAGTCTCAGCC
TCAGCGGTCTCATCCTCATCAATGCTCAGACCCAGCTTGAGCATGCGGTGGATGCGGCTG
CCGAAGGTGTTGGGGTCATCGAGGCTGAAGCCAGAGGTAAGAAGCGCAGTCTCGAACAGC
AGCATGACAAGATCCTTGACAGACTTGTCATTCTTGTCAGCCTCAGCACGCTTGCGGAGC
TCCTCCATGATGGCATTCTCAGGGTTGATCTCCATGGTCTTCTTGGAGGACATGTATCCA
GACATGCTGGAGTCCCTCAGCGCCTGAGCTTTCATGATTCTCTCCATGTTGGCAGTCCAG
CCATACTCACCAGTGACCAGACAGCAGGGAGAGTCCACCACACGGTCAGAGACCACAACC
TTCTCGACCTTGTCACCCAGCACCTCCTTGATCACCTTGCAGAGGCCCTCAAACTTCTCC
TTGAGCTCCTCCTTCCTCTTCTTCTCATCTTCGCTCTCATCAAGCTTCAAACCCTCCTTG
GTGGCAGAGACGAGCTTCTTGCCTTCAAACTCCTTGAGCTGGCCAATAGCATACTCATCG
ATGGCATCAACCATGTACAGGACTTCATAGCCCTTCTTCTTCAGCTTCTCAAGGAAGGGA
GAGTTCTCCACAGCCTTCTTGCTCTCACCAGTGATGTAGTAGATGTCGA
>BC8_c30    nseq=383
CTATCCACACCAACTGAAACTTCAATATTAATTGCCAAAATATAACAGACCCAATCCACA
CACTCTTMGGGTWYYWYTTTCCATCCCTAATCACCAGGACCAGCGATCCAATTCATGTTA
AAAAATTGGTCCATAGTCAAACTTAAACGAAGTAAACAAAACAAGWTTYTCTGAGAAAAA
AACCAAACACATCAACTCATCAGAGGGCATTAGAGCCAGATTAGTAAAGATGAAAACTCT
CTAGAGCCTTTTAAGCTTTAACACAAAGAACATAGAAACAAGTTTCACTCTAATAAGATG
GTTTGAGGTTCATCACATAGCCATAGCACCACATCCCAGAAACATCAAAACTTGAGTACT
TGCAACGAAAGCCTAAGAGCCATAACATTAAGATAGTCTTGGACAGCACAAGTGAATTTG
CTAATGGATGTTTCTTGGACTCTTCAGTCGAAGAGGCTGAAGCCCATGTCGTCATCGGAC
TCCTCCTTGGCCTCTTCCTTCTTCTCCTCAGCAGCTGGGGCAGCAGCAGCTGCAGCACCA
CCAGCAGGGGCAGCAGCAGCAACTGGAGCAGCACCACCACCAGATCCAACGGAGAGGATT
AGGTCCTCAACGCTGCGCTTCTCAAGGAGCTTGGCGAAGAGCGCGGGCCAGTAAGACTCA
ACCTTGATGTTGGCGGCCTTCACGATGGTGGCGATCTTCTCAGCGGTGATGGGGATGCCA
TCGTCGCTGAGGATGAGGGCGGCGTAGGTGCAGGCGAGCTCGCTGGACGACATGGCGGCG
GGCGGATTCCTCTCACCGGATGGATCTGCGGTCTCAGAGGAAGAGTGGCGGCGAGGAACG
TGGAGSCCGCCCGCTTGTCCCACCGT
>BC8_c31    nseq=689
CCCAAATCGACCGAGCGTCGAGCGAATCCCTCCCAGCCGCGAAGCCCCCTAGGCACCCGC
ACCCATGGCCCCCAAGGCGGAGAAGAAGCCGGCGGCGAAGAAGCCAGCGGAGGAGGAGCC
CGCGGCGGAGAAGACCCCGGCGGGGAAGAAGCCCAAGGCCGAGAAGCGGCTCCCCGCGGG
CAAGTCTGCCGGCAAGGAGGGCGGCGAGGGCAAGAAGGGGAAGAAGAAGGCGAAGAAGTC
GGTGGAGACCTACAAGATCTACATCTTCAAGGTGCTCAAGCAGGTCCACCCCGACATCGG
CATCTCCTCTAAGGCCATGTCCATCATGAACTCCTTCATCAACGACATCTTCGAGAAGCT
CGCCGGCGAGGCCGCCAAGCTCGCCCGCTACAACAAGAAGCCCACCATCACCTCCAGGGA
GATCCAGACCTCCGTCCGCCTCGTCCTCCCCGGCGAGCTCGCCAAGCACGCCGTCTCTGA
GGGCACCAAGGCCGTCACCAAGTTCACCTCATCTTAGGTTGGTGGTGGTAGCTGCTCGGT
GGTGTTGGTAGATGTGGCTCAGTTTATCCGGTAGGGCTAGTGGTAGTAAGTTGTTGTGAA
ACTTGAAATGGATCGAGTATGATCTGTGTGTGGTTGGGCTTCCGTGAGAAACTAAGAATC
GTGTGGTGCCATTGGAACATCGTTTGTGTATGGATCTGGAATGGTCACAGTGATCGTTCT
ACATTTGATTTCTGTTACGATTGATTCCCTTGCCGCGTGAGTTGTGCTTAGTGTTCTGAT
AACTGTATGTGCAAAACTATGTAAGACATCTTAATCAAAATTGTTTTTCTGCTTAAACTA
AGTGCATTGAAATGTGAAAATTTGCAGACTAAAAAAAA
>BC8_c32    nseq=405
GAAGTCGAAAACACATTTTTTTTAGGTGCAGAACAGGGAAGATTGTAACTACAGAACCTT
TAACTCACTCAAAGTAGCCAGGTTTCACCACAACCAAAATAACAGTAGCGTTTACAGGAC
CCCCGACAGTAGGGCACATTGTCAGCAGAATTTACAGTTGCTCACAACTGCAAGGCCTAG
CTGCGAGAACAATGGCCTGACAAAGCTTAAAACAGCACTAAGACTACTAAGATAGATGAA
AACCAGCAGACGATAACAACCCTCAGACCTCTCATTTCTTCTTAGCAGCAGCCTTGGTAA
CCTTGGCACCAGTGGGGTCCTTCTTCTCCACACTCTTGATGACACCAACAGCAACCGTCT
GCCTCATGTCACGAACAGCAAAGCGACCAAGAGGAGGGTACTCAGAGAATGTCTCCACAA
CCATGGGCTTCGTGGGAATCATCTTCACCATACCAGCATCACCATTCTTCCWSSAATCTG
GATATTATGATGACATCACTAGTAGAAAAACACAAGGGGCAAGAT
>BC8_c33    nseq=778
GCKTTTTTTTTTTTTTTCAGGGAACTAAAATTTCATTCCATAGATTAAGAGAGCAAGGTA
CACCTCCATCACAAGAAAACCTAACCATCTGTTACACTAACACCGACCTGGATAGATAGG
AATCTGCCTAACCCAACACACGATCAGACATTTCTGGTACACTTCTTTTGTACAACTCCT
AGGCACACAGACACACCACAATCAGAGCTACGACCTATGGAACAGACTCATGCCGCAACC
TTTCGGGCCTTCTTGGCGGGAGACTTGACGGTCTTGGGCTTGGCCTTGGCCTTCGCAGCG
GGAGACTTCCTCGGCTTCACAACGAGCTTCTTCTTCTCGGGCGCCTTGCGCTTGGTACCG
GCGGCGGCAATCTTCTTGGGCTTGGTGGCGGCGGCGGCGGCGCTCTTCTTCTGCTTGGCG
GCGGCCTTGGCCGGCTTGGCAGCGGCAGTCTTGGCGACAGCGGGCTTGGCCTTGGGGGAG
TCCTTCTTGGCGGCGTCAGAGAGCTTGTACGAGGCCTTGACCTTGACGAGCTTGCCCTTG
GCGGCGAACCCGCGGAGCTGGATCGATAGCATCTTCTTGTAGTTGGCCGGCAGGGACGCG
CCGTGCTTGTCCTCCATGTACTTGGCGATGGCGTGGGAGCTCGAGCCAGTCCTCTCCTTG
AGCGCTGAGATCGCCTCCTTAATCATCTCAAAGTAGGGGCGGGTGGGCTTGGCGAGGGCG
AGGCGA
>BC8_c34    nseq=558
TTTTTTTAACATTTTTTTTTGATGCAAACTTCCAAATAAGTGACTGATTTCTGTTCAGCA
AATTAACTCATCTATTGAGATGTGACATAAAACAGGCACACGGATGCTTGGGGTAAGTAC
AGACTGCAGGCTGACATTCCAACAACGGTCAAAGTGCCGAAGAAGCGAACACACTACAGC
TAAACTGCCTCACTTCAGGGACACAACACTTGCAACTACCAACTGGAAGAGGGGACAACT
ACTGCTACATCTAGAGGGACAGACGGCTTCCAGAGGCTTAAGGAGCTGCGACAACAGCAG
CACCGGGTTAGGCTGACGACGACGAAGACTTCCCTATTGACTGCAACAGCTTGGCGCGCA
AGAGCTTCATGCATCACTCGTCACCCTCCTCGTCCTCATCATTCACCTCGGACTTGGACT
TGTCAGAGTCACCAGATGCAGTAGGGTCATCAGACTTGTTGTTGTAGGCGTTTATCTTCT
TGTTGTACTCAGCCTTGAGCTTCTCGGCCTTGGCCACGAAGGGGGCCTTCTCAGCATCAG
ACAGGGACTTCCAACDTVACHAASARYCKTGTGGTGCCATTGG
>BC8_c35    nseq=375
AATGTTAGTTGTGAAAATTATAATTCAACCAACCGTAGGAGGGGGAACATAGAAATTAAG
GAGAAATTGATTTCCTACATCACCATCCAATCCAGAGAAATTTGCTTTCGAAGCAGCGGT
TCTTACATCCACAAATCCGACACCGAAAGGACCAAGCAACCAGCTAGTACATCTCCGCTA
CAGAAACTACCGCAAGAACACATGGAAGGCGACACAAAGCTACCCATCGATCCGAACCAC
ACAGACAGACAGACTACCTAACCTAGCCGCCGAAGCCGTAGAGGGTGCGGCCCTGGCGCT
TGAGCGCGTAGACGACGTCCATGGCGGTGACGGTCTTGCGGCGGGCGTGCTCCGTGTAGG
TGACGGCGTCGCGGATGACGTTCTCGAGGAAGATCTTGAGCACGCCGCGGGTCTCCTCGT
AGATCAGCCCGGAGATGCGCTTCACGCCGCCCCTCCTCGCCAGCCTCCGGATCGCCGGCT
TCGTGATGCCCTGGATGTTGTCGCGGAGCACCTTCCGGTGACGCTTCGCGCCGCCCTTGC
CGAGGCCCTTGCCGCCCTTGCCCCTGCCCGACATCTCCGCCGCGCTTCCGAAGTGGTGGG
CTGGTGGTGGTGGTTGTTGGGGCTCTCGTGTGAAGAGGACACA
>BC8_c36    nseq=279
CTAAAACTTCCCTAGAATTTGAATCAGAGGGATTTTATAGTATCAGAATTCAGCAAGGGT
ACTTGGTAGCAACACTTTAGCAACAGAGGGTCGATATTTTAAGTCGCACAATAGAAAATT
ACCGGTGCCAAGGTTACCAAGGCTGCTGCCAAGAAGAAATGAGAGGTCTGAGGGTTGTTA
TCGTCTGCTGGTTTTCATCTATCTTAGCAGTCTTAGTGCTGTTTTAAGCTTTGTTAGGCC
ATTGTCTTTGCAGTTGGTAGCAACTGTAATTTCTGCTGGCAATGTGCCCTAGTCTGCTGT
CCTGTAAACTCTACTGTTATTTTGGTTGTGGTTAAACCTGGCTACTTTGAGTGAGTTAAA
CGCTCTGTAGTAACAATCTTGCTGTTCTGCACCTAAAAAGGGTGTTTTCGTCTTCAAAAA
AAATCTACTACTTAAGAAAACAAACAGGGGGAATCTC
>BC8_c37    nseq=286
TTTTTTTTAGGCTGTGAGCACGAAAGATATCGTGTGCTACCATTTCCCCGGTAAGCAAAG
AAACTGCTGCAGCACATAGAAAACAGATAACCTAAACAGTAGAAGAATACAACAGCTGAA
AATTCTCAGTTCTTCACTAGAGTTGATTCGTTTTTAGAAAATACTGTCTTCATCAGGTCT
GCAAACACGACATAGATGCTCTGCCCGTTTGACAACTAACAAAAAGACCAGAGTAAATAT
TTAATAGGACACCCCTTCCAAACATGCATAAGAATGCCTCTAAGCTGCTGCACCCTTGCC
CTTCTTCTTCTGAAGCTTCTTCATGTAGAACTCAAGCTCTTTACCCTCAAGGATGTACCC
GTCAGCCCGGCCACACTGCCCAGGGCGGGAAGCAATGCAAGCTAACAGCCTTCCACTGCC
AAATTGCTCCTCAATGTGCAGGTCAAGTTTGCGTTCGTCCTTACGCTTCTCAAGCTTCCT
CTTGACATGGTTACTCTTCTTGGTTTCATCAGCAGCAGCCTCAACCTCTTGTCCCTCAGC
ACCATCCTTCTTGGCAGCAGGTGCCTTCTTCTTCCTACCAATGTCCACTCCATAGTGCGT
GAGGTACCACTGTTTGAATGGGGCAGCATCAACTTGCACAATAGCGCTCTTCACAAGGGT
CTGGGTGCGAACAAGCTCATTGTTTGACGCATTGTAGACAACATCCAGGATACGGGTCTT
GCGGGTAACAGCCTCACTTCCCCATGAGTAGTTACCAGTATCCAGGCGGAGAGCTCTCCA
CTTGACATTACCTCCGCGGACGCGGACCCTCCTCACCGTCTTGTTGCTTGACAACTTGGT
GTTAGCTGGCTGGCGGCCAAGCTCATACTTTCGCTTCTTACGCCACGCCTTCTGCTTCCC
ACCGGTGGCCCGGCGCTTGTGCATCGAATCACGCGAGATACCCATGGTGGCGGCGGTGGC
TTGGTCCCCTCGCTGGTGCTCCAT
>BC8_c38    nseq=344
TTTTTTTTTACGGTAAGATAAACCCACTTGGATAGAAGAAAATGATCCGAGCACGGTACA
GACACAACAATCCTGGTCTCGAACTCTCTGCACATGAAGCACGCATGGCGGATGCTCAAT
CTCACTCGGGAAGTAGAGTAGTAGACTCCTCTCACCCTCCTCACTCACGGAACGAAGCAG
GACGCACGACAACGGAAACGACTGGAAACTACGCACGGACAGTGACACACCATCACCATT
CACCACAGATCGATCGATCACACACGACTTTATTCTAGCAACATGGCAGCTGGAGAGCGC
AGGTGGCTGGCTGATCTCTCAGACTCCGGGTCGTGGTGACGACAGATGCAGCGCCGGGGG
ACCGCACATTTACCAGGGGACGATCTTCCAGCGCTGGTTGTCGCCCTCGCACCACTTCCA
GAGCACGATGTTGGTGCCGTCGCGCACGCCGCCGTGGTCCTTGTCGCCGTGGAAGGCGTC
GAAGTTGAGGTAGATGTTGTTCACCATGCGGATGCAGCGGAAGCCGTGGCCCACGTCGCG
GCTCTCCGTCCACAGCACCGACTCGTCCTGGTAGTTGGGGTTGTACGGCACCAGCTTCAC
CTGGTGACCCTCGCCCTGTGAGTGCTTGATGGCCTCGCCGGTGACCTTGTTGACGAGCGC
GAAGGCCGGGTAGCCCTCCTCGTCCTTGATGCTGTTGCTGTGGCGCATGTCCTTGATCCW
TTTTTTATCTCTTCGTAGCACATTAGCACTGATCTGTATTCTGTAGACCCACCTGAATAT
GATACCGTACTTTTTACATCCACAATTTAAACATAATATCAGCATTAGTGCACTAAACAA
CTGTGAAAGAACCCTAGGAACCTAATGCTACAAAGAACAAATTTTCTTTTGAACAATATG
TCAGCATGAGCAGAAGCTACAAAGAATCAACGAGACATGGTAAGCAAACTGACTCAAAGT
GAATACCAAGTCTCCA
>BC8_c39    nseq=784
CGCCGCACCACCACCCTTCCGCCGACACCATGAGGGAGTGCATCTCGATCCACATCGGCC
AGGCCGGTATCCAGGTCGGAAACGCGTGCTGGGAGCTCTACTGCCTTGAGCATGGCATTC
AGCCTGATGGCCAGATGCCTGGTGACAAGACTGTTGGAGGAGGTGATGATGCTTTCAACA
CCTTCTTCAGCGAGACTGGTGCTGGGAAGCATGTGCCCCGTGCTGTGTTTGTCGACCTTG
AGCCCACTGTGATTGATGAGGTGAGGACTGGCACTTACCGCCAGCTCTTCCTACCCTGAG
CARCTCATYAGTGGCAAGGAGGATGCTGCCAACAACTTTGCCCGTGGTCACTACACCATT
GGCAAGGAGATTGTTGACCTGTGCCTTGACCGCATCAGGAAGCTTGCCGACAACTGCACT
GGTCTCCAGGGCTTCCTTGTCTTCAATGCTGTCGGTGGAGGAACGGGCTCTGGTCTTGGT
TCTCTCCTCCTTGAGCGCCTGTCTGTTGACTATGGCAAGAAGTCCAAGCTCGGGTTCACT
GTGTACCCATCTCCCCAGGTCTCCACCTCAGTTGTTGAGCCATACAACAGTGTCCTGTCC
ACCCACTCCCTCCTTGAGCACACTGATGTTGCTGTGCTGCTTGACAATGAGGCCATCTAT
GACATCTGCCGCCGCTCCCTTGACATTGAGCGCCCAACCTACACCAACCTCAACAGGCTT
GTGTCTCAGGTCATCTCATCTCTGACTGCCTCCCTGAGGTTCGATGGTGCTCTGAATGTG
GATGTGAATGAGTTCCAGACCAACCTGGTCCCCTACCCGAGGATCCACTTCATGCTTTCA
TCCTATGCACCAGTCATCTCTGCTGAGAAGGCCTACCATGAGCAGCTGTCTGTTGCTGAG
ATCACCAACAGTGCTTTCGAGCCATCCTCCATGATGGCCAAGTGCGACCCCCGCCACGGC
AAATACATGGCCTGCTGTCTCATGTACCGTGGTGATGTGGTGCCTAAGGACGTCAACGCA
GCTGTGGCCACCATCAAGACCAAGCGCACCATCCAGTTCGTTGACTGGTGCCCCACTGGG
TTCAAGTGTGGCATCAACTACCAGCCCCCCCAGTGTTGTGCCTGGTGGTGACCTGGCCAA
GGTGCAGCGTKCGGTGTGCATGATCTCCAACTCTACCAGCGTGGTGGAGGTGTTCTCCCG
CATCGACCACAAGTTTGACCTCATGTACGCCAAGCGTGCCTTCGTCCACTGGTACGTGGG
TGAGGGTATGGAGGAGGGTGAGTTCTCTGAGGCCCGTGAGGATCTTGCTGCGCTTGAGAA
GGACTATGAGGAGGTTGGTGCTGAGTTCGACGAGGGTGAGGAAGGTGATGAGGGTGATGA
GTACTAGATGATGCTTCCTGCTGCTGTGTCAGGCCTGTGTGCCACAGTTATCCTATGATC
TGCCTGAGTGGTTATCTTTTGTTGTGTGTTGGTTTGAACTATTATCTGTCGTTGTGGTTC
GTTTACAACATCTCATGTTGTAAGACTTGGTTTAATCCTGCTATGTTTCTGGATTGACAA
TATTCCTGTTATGTTTCGTGAATATGGTGTTGATATTTCCAACTCTTGATATTGCAACCC
TAGGTAGCTATGGTTTGTCTTCGTTTAAAAWMWGCTGCCTGAATAGTCGGTTGGTCTCCT
ACTAAAAAAAA
>BC8_c40    nseq=310
CTCAGTTTGKCTGAGGCTGAGAAGATCGTGCAGATCAAGCGTGCGGAGGGGGAGGCGGAG
GCCAAGTACCTGTCCGGGCTGGGTATCGCCCGGCAGCGGCAGGCGATCGTGGACGGGCTG
AGGGACAGCGTGCTGGGCTTCTCAGTGAACGTGCCGGGCACCACAGCCAAGGACGTGATG
GACATGGTGCTCATTACCCAGTACTTCGACACCATGAAGGAGATCGGCGCGTCGTCAAAG
GCCTCGTCCGTGTTCATCCCGCACGGCCCCGGCGCGGTGCGTGACATCGCCACGCAGATC
CGCGACGGCCTCCTGCAGGGCTCCTCCGTCCCCCACCACTAGTCGCTTGCCGTGGGGCAG
CGTGGTGTGGGTGTGGTGGATCCATTCAGTCACAAGGAAGAAGCTTGCTAGCTATACTAT
TTATGCTTGCCACTGTCAGTCAGAGTGTCAGACCAGCTTTGATGCCTGTCTATATTGCTC
GTGTGTTTCTCTGGAGTGTGATCTCAGTGTGGAACCATATGTAATGTATCTTCAGTATTA
CCTGCTACTGCTAGAATGCTTGGGGATGGGAGAAACTTATCTAACCTTAAGTGGCAAGAT
AAATATAACGCAGCATGAGTTTGCAGTAAAAAAAAATCTGTCAAAAACAT
>BC8_c41    nseq=225
TTTTGTTTTTTTTTAATTAATAATAATAACATAACTATTATACGGTAACTTAAACGTACG
CCAGATCGATAATCCACGGCACCATAGCATCTAGCCCCACACATTGCAGGCTAGGATACG
TACCACACAAAGCAAACCGACAACTCAAGTTTCAGGGATATGATCAGGACAGCTAAGCTA
ACTCAGACTCAAAAGTTCGCACCCCCACACCCGGACGCGCTTAGTCAACCTCCTCCATCT
TGCTCTCGCCAGCGTCGTCCTCCAGAGGAGGCATGTCAGTGTCAGCTTCCGGGGTCTCAT
CCTCGTCAATGCTCAGGCCCAGCTTAAGCATGCGGTGAATGCGGCTGCCGAAGGTGTTGG
GGTCGTCAAGGCTGAAGCCGGAGGTGAGGAGCGCAGTCTCGAACAGCAGCATGACAAGGT
CCTTCACAGACTTGTCATTCTTGTCAGCCTCAGCACGCTTGCGGAGCTCCTCCATGATGG
CATTCTCAGGGTTGATCTCCATTGTCTTCTTGGAGGACATGTATCCAGACATGCTTGAGT
CCCTCAGTGCCTGGGCCTTCATGATCCTCTCCATGTTGGCAGTCCAGCCATACTCACCGG
TCACCAAGCAGCAGGGGGAGTCGACCACACGATCAGAGACCACCACCTTCTCAACCTTGT
CACCCAGAACCTCCTTGATCACCTTGCAGAGGCCCTCAAACTTCTCCTTGAGCTCCTCTT
TTCTCTTTTTCTCATCCTCACTCTCATCCAGCTTCAGGCCCTCCTTGGTGGCAGAGACAA
GTTTCTTGCCCTCAAACTCCTTCAGCTGGCCAATGGCATACTCATCAATTGCATCAACCA
YGTMCA
>BC8_c42    nseq=469
TCGTKAAATAGCTBTWAGCAAGGACTTGAAGGTGAAGCGTATCACCCCTCGCCACCTTCA
GCTGGCTATCCGTGGAGATGAGGAGCTCGATACCCTCATCAAGGGCACCATCGCTGGTGG
AGGTGTCATCCCACACATCCACAAGTCCCTGATCAACAAGTCTTCCAAGGAGTGAGGGGC
TAGAGATGATGATGTGCATCTTAGTTTAAACTGGACTTTTGTGTGCTCCTTTGTTGTAAG
TCCTGGTCGTCATGTAGCTTAGTTGAGCTGTCAGGTTGAAAGTGATCCATCTGTGTAACG
CTTTCCTGGAACTGCTTCCGTTATTCGAACATTGTGTCCGTGTTGTTAACTTCAGGGGTG
CAAACCTGGATGCTTATTTAGTTATTTGTGACTGCCCGGATCATGTCATGGTTTTTCAAA
TTCTATTTTTGTTATTGCACAATTACCTCTGAATGGGCTGTGGGTGCTCAGATTTGGTGC
TGGTTGGTTATTTGGATGCGTGTGCTAACAGTTTGTCTGCTGTTTCCCCAATCCCCAGCT
GCTTGTTGTGGGCTGTTCCTCCGGCCGC
>BC8_c43    nseq=413
AWKKTWTTTTGCACTAAAATTTTTCAGAACTAAAATTTTTCAGAACAACAGAATTCACAC
AACAGTCAAAAGGCATGGCAAAGAAAAAGGAGCAAGGCATAACATTTTGATTCTGGACAA
CATAGCCAAATCCTCACATGAACTAGGAAGAGGGGGTCGCTTGTAACAATTTAAGAACAC
AAGTTTTTCAGGTTCACAAGCCACTGGCTCGTGCCAGACAGGACAGCAAAATTAACTACC
ACAATAGGACCAAACCACAGCTTATGGGAACCAAATAGCATCTAGTCGAACAGGGAGAAA
CCCATGTCATCATCGCTCTCTTCCTTCTCCTCTTCCTTCTTCTCCTCCTTGGGGGCCTCG
GCCGCACCACCACCAGAGGAAGCGGCACCACCAGCAACAGCACCTCCACTGATCATCGCA
CCACCACCAACAGCACCAACAATCACCTGGAAGACGGCGGAGCTGGGGGTGACCATGGAG
AAGGAGGACTGGACGCCTGACGCGGAGTCGGCGGCGGAGGCGGCGGCGACGAGCTGGCGC
TGGAGCTCGTAGGTGGTGGCGGCGGAGGCCTCGATCTCACCGGAGTGCTGCTTGGCCGTC
CACTCGCCGCCGGAGTTGCGGCACACGAAGGTGTACACGCCCATGCCTGCTGGTCGCTGG
TCGTCTGCGCGCACGGCGGCGGAGGTGGGAGGAGAGA
>BC8_c44    nseq=143
CTTTTCTCTTGAGTTACTTCATGTGGGGCGGCGGCTACGGCGGCGGTGGTCGTCAGGGCG
GCTACGGTGGCGGCGGCGGCTACGGTGGAGGTGGTGGCGGGTACCGCAACCGCGACGACG
GCTACGGCGGCGGTGGCTACGGCGGCCGTGGTGACTCCGGTGGCAACTGGAGGAACTGAC
GAGGTGGCCCTCCCGTGCAGGCCGCAGCCAAGTTATCCTATCTATCTATTAGTAATCGTG
TTACCGTTCGAGATCCGAGTTACCCCTGAGTTTAGTGTCCCGTGTTACCGTTCGATTAGG
TGATGGTTCCCCATGTTTACCGTTCCAAAGCTGTTTCCGCAATGAATGAAATGAGAAAAG
AGTGAGCAAGGTTTTTGTTCGCAAAAAAAAAGCACTAGWAAAAAAAAGGG
>BC8_c45    nseq=243
TTGGAGAAGGCGAGCAAGAGAAWTTTTTTGTGCCAATAACAAAACTAGATAAAAACAAGA
GCACATAACTACGATCCATGAAACATAAGATTTTCTGAGATCTGTTGCAAAGAAAACTCT
GCATAAACAAGTCTACTACATTTATCCAACCCAACATAAACGAGATATGATATTCAGAGA
TATCAAGACGCAACAGCTTGGACATATAGTAACAGCAAAACGTTCAGAGGCGCTCCAAAA
TTAGGCTACTCCTGGTACCAGAAAGCTAAAGCTTGGGATCAATCCGTCACTTCTTTGCCT
TCTTTGGAACCGCTGCAACCGGAGCTGGAGCTGCAGCTGCTGGTGCAGCTGGTTCCCTTG
GGCCCTGTGCCAACCTCTCATCCCTTCTGGCAATCTTCCTCTCACGGCTTGCCTTGCTCT
TGGCACGCTTAGCCTCAAACTGATCAGAAAGCGTCTTCTCCCTGAGCTTCTCAGCCTTGG
ACTTGTGGATACTCTCCATGAGCACCCTCTTGTTCTTGAACATGTTACCCTTGACCTTCA
TGTACATGTCATGGTACATGTGCTTGTCGATCTTCTTGGCTTCACGGTACTTGCGCAGCA
GACGCCTCAGGACGCGCATCCTACGCATCCACAGAATCTTGGTGGGGAGCCTAGCCTCCC
TGGTACCCCTGCGCTTACCATATCCAGAGTGGCGTCCCTTCTGCTTGGCCTCAT
>BC8_c46    nseq=900
TTTTTACAGAACATAGATAGATTTATATGACCAGTAACAGCAAGTGATTAACCGACCAAA
CATTTCATCAAACCAAGCAACCCAATAAACAGTTGGCACACAGCAGACAGATGAAGTTCA
CCATGACAACTGAGAACAAGACAACTACTTAGTTTAGCAAACAAGGGCAACAAGTGCAAA
AAGAGCAGCTGTTACATACTAGTATTATGCATAGTTTTCAGACTTCCAGCACCGTTGTTG
GACACCCAAGCACAAGTTCCAGTATTATTTTAAACTTTTTTTTTCGGTTAACTGATAACT
TTGTTTCCCTTAGCATTTTGTTCTTCCGTTACAAAGATACCAGAGGATGCGATAAATTAC
AGCAGAGGACCAACAACTCCATGATTCGACATGACATTTTCTAGAAGCCAACAACTCTAC
TACTTCTAGCTCCACGGCGACGGCGCCTAGGCCCTCTCACCACGGATGCGGCGGGCGAGC
TGGATGTCCTTGGGCATGATGGTGACGCGCTTGGCGTGGATGGCGCAGAGGTTGGTGTCC
TCGAAGAGGCCGACGAGGTAGGCCTCGGCCGCCTCCTGCAGCGCGGCGACGGCGGAGCTC
TGGAAGCGGAGGTCGGTCTTGAAGTCCTGCGCGATCTCACGCACCAGGCGCTGGAACGGC
AGCTTGCGGATCAGCAGCTCCGTGCTCTTCTGGTACTTGCGGATCTCCCGGAGCGCGACG
GTGCCGGGGCGAAAGCGGTGGGGCTTCTTCACTCCGCCGGTCGCCGGGGCAGACTTGCGC
GCCGCCTTCGTCGCCAGCTGCTTCCTCGGCGCCTTGCCGCCGGTGGACTTCCTCGCCGTC
TGCTTCGTGCGGGCCATTGGTGGAGTGGGGGGAGGAAGGCTAGGGATTTGTTTCGCGGGT
GKGCTCTTGTGGCGATTGCTCGGAGGATTGCTAGGGATTTGTTTCGCGGGTGGGCTA
>BC8_c47    nseq=236
TGCCTTCCCCTGTTGCGTGTCTCATTTTTTTTTCCCTTTAAATAGTCTAATTAATGGAGA
AATGACGGACAAGACCCATTGGGGGTCGCGCATGTCCCACCCTAGGTGCCAAAGGTTAGG
CACATTATATTCCTTGTCTTGGCTTCGTAGGAGGAACTTTAGCAAACATCTTATTCTGCC
TTCTTCCTTACTTAAGTCAAAACCTTCAAACCCCCCACGCAGCATGGGTTTTTCGTAACG
GAGGATGTTGCAACATTCCTGGTAAAATTTCTTTCTATTCAGAAAGATTTCTTTCTCCAG
ATTCTTTAGTGCATCTTCGGGATCAACCCCCTCAATTGATTGCTGAAATTTGACGAATTC
AGCCGCTTGTCTTATAGCCAAACGCCTTCTTCCGGCGTCTATGAGCTGCTTAGCGAAATC
TGGCGCTTTTTCGAGTGTCTTTAGGTCTGGGCCCCGAGGAGGAATTGGGTTTTCTCCAGG
TGGGGAATCTGCCAAAAGGGAAGAAGAGCCACTTGGGTCGGCCCCCCCAAGTGGCTCCAG
TAGATTCCCAGCCATTTCTGCCACAGAGTTTGCTGCATCCGGCAGACAGTCTGCCGTAGC
GGCAAGCTGCTCCGCTGCTGCGAGCAGCATTTCGATTCCGTGCATACATCGCACTTGTGA
CGAAGTGGCGGAAAAGA
>BC8_c48    nseq=302
TTTTTTTTAGCAACCCAGAGATCGGACAGCAAGTACCACAAGGAAATTCAACATCATGAA
CACAAGCAAGGGACAGGTCAACTTCGCAACGGCAACCAAGTACAAATTTCAGCACCATCA
TTTTAGAGGTCCTTGAGCATAACCAGAATATTGAAGGATGTTCTTAGGCTAAACAAAGCC
ATATAGTGATTTAAGTCTTAGACACTACAAAAGGCCCAGGACTCTGCAGGGAAGGGCTCC
GATCATGCTTCGGTCTGCTCCCTCAAGCGCCGGATTGTGCTCCTGACTGTGACTGCACTA
GCAGTGTTCATGGTGTAAGCACCACCAGCCTTGACCTTCCCGCAATCCTTGCATCCCCAA
ATTCCAACTGCTTTCCTCTTCACAGCAAACTTTCCACAGAACTCACAGAAGTACTTGGAG
TGCTGAGACACCTCCATCTTCTTGATTTGCTTACGCAAGCTAGCACCATACCTAGTTCCA
TACTTGCCGACAATTMCGGCCTTCTTGGTGCGCTTCGTCATCCCGTCGACGGGTCGGAGG
CGTCTGCGGCGACGAAGGMRCGTAGCGGCAGCTGGTGGCGGTGGCGGC
>BC8_c49    nseq=477
ACTAGCAAGATTGAACTAGAGACTCGAACACCACKMMGKSTWSATGCACAWCAAGGATGA
GGATGCCAAGACCAAGCTCTGCAAGGTTAGGTCTGTTCAGTTTGGCCAGAAGGGCATCCC
CTACCTGAACACCTATGATGGCCGCACTATCCGCTACCCTGACCCGCTCATCAAGGCCAA
TGACACCATCAAGATTGACCTGGAGACCAACAAGATTATTGACTTCATCAAGTTTGATGT
TGGCAATGTTGTCATGGTGACTGGTGGAAGAAACACTGGCCGTGTTGGTGTGATCAAGAA
CAGGGAGAAGCATAAGGGCAGCTTTGAGACCATCCACGTTGAGGATGCCCTGGGCCACCA
GTTCGCCACCCGTCTTGGCAATGTGTTCACCATCGGCAAGGGTACCAAGCCGTGGGTGAG
CCTTCCCAAGGGCAAGGGTATCAAGCTCAGCATCATTGAGGAGCAGAGGAAGAGGGATGC
CGCTGCCCAGGCTGCTGCCAACGCATAAATGCCTCATAATGTGCCTTGAGTTTTGCTATA
GCGAGTTAATCTGCAAGGATATAGAACTATCTTCCCAGACTATCCTGTTTTTAAGTTTTG
CCTGATGGTTGTTGATTTGCGAACCTGTGTTTGCAGCTAGCTGTAATGCGACTATTTATC
TTATCAAGTGCATTTTCTAGAACATGTCTGGTTTGCATGTCTTGGTTCCTCTGAATGCTT
CTGTGAATTATCGTCATCAATTTGCTGTGGTTGTTCGTATCCGTTGAAAACATTCCATCG
ATGTCCTGAATTTTGTTGGTTTTGGCATGTGGAATCAGTTGTTGCCTTTACAAAAAAAA
>BC8_c50    nseq=466
CTTCTTCATCTWCATGAACTCCTTCATCAACGACATCTTCGAGAAGCTGGCGGCGGAGGC
GGCCAAGCTCGCGCGGTACAACAAGAAGCCCACCATCACCTCCCGTGAGATACAGACCTC
TGTTCGCCTCGTACTCCCCGGTGAGCTCGCCAAGCACGCCGTCTCCGAGGGCACCAAGGC
TGTCACCAAGTTCACCTCCTCCTAGGCTAGCTTTGCTTGCCTGTGTAGTGGATTCCTGTC
TCTTGTTCTTGTCATCATGTGCAACCTGCTGAGCGCAGTGACGAGATTTGGTTCCAATGG
ATGTAGTTAGATGTTCTGGAATTCTGTCCTGTGGGAAAGTATCTGTTTTGATTTGAACAG
AGATGTTATCTGATGGAAAAGCAATGACGCTTATTTAAATCGGCTATGTGTTGATTTGTG
GAATCATTGTTAATCACTTTGGTTATTCCGTGATGTTGATACGACTACTACTCCTGGTAG
TTTATTTAAGATGTTCTTGGTTATTTTGAAGTCTCGGCTGCTTTTCTTTGTGTGATTCTT
GTGAACAGTTCAGTTCAGCTACTTCCTGGTGGAATTCTGGGTTT
>BC8_c51    nseq=728
CCTATCCCCTTTGCGTGTTTTTTTTTTTTTTGACGACCAAGATCGATCGATTCCATTCAT
ACGCTTCGAATTCCATTCCACATCACAGAGAAGACAACTTTGCACAAAACAGCCACAAAG
ACCACACACACCACATCAGATTCATGTGACAACAAAATCCTCGACGCCATCGCTAACCCT
AACAACTTCGACCAAGAGTCCCCAAACCCAGAGCGCTAACCGGCACAGCGCCAGGCAGGA
TGACGCTCAGCCGCCGAAGCCGTAGAGGGTGCGGCCCTGGCGCTTGAGCGCGTAGACGAC
GTCCATGGCGGTGACGGTCTTGCGGCGGGCGTGCTCCGTGTAGGTGACGGCGTCGCGGAT
GACGTTCTCGAGGAAGATCTTGAGCACGCCGCGGGTCTCCTCGTAGATGAGCCCCGAGAT
GCGCTTCACGCCGCCCCTCCTCGCCAGCCTCCGGATCGCCGGCTTCGTGATGCCCTGGAT
GTTGTCGCGGAGGACCTTGCGGTGACGCTTCGCGCCGCCTTTGCCCAGACCCTTGCCGCC
CTTGCCGCGCCCAGACATGGTGGCTCGCTCGCTCGAACTCGGAGGAG
>BC8_c52    nseq=238
AACAGGCGTTTTTTTGTACCGAAAAAGGATTATATGAAAATATATATACAGCACACTAAA
TATCACTGGTTTGGCAAATAACCAGCCAAGTAGATGCTCAGCAAAACACAGATAAAATGG
CTGTCAAACAAGGTAGCTCAAATTCTGCACATATGCAGGTAACTCATGGTTCAAACATGA
CAGACATGGCTAAGTTCAAAGACAGACTTAATTCAGTTCTGAACAAAACATCTAAATTAC
TGGAATTCAAATTATCGCCTCGCCTTGCCTCCCCATCCCACACCCAGATGGAGTTCACAT
AGCACTTCAGCGGTACTTGATGAAGCCAATGTCCTTGGCGTTGCTGCGGAAGCACTGCCT
GCAGCACATCAGCCCATACTTCCTGATCAGTCCATGAGGGTTGGCACAGACCCGGCAGAC
GCGGGATCCGGGCCCGTAGTTCTTGGGGTGCGAGTTCCACACGTTCGAGTGCCCCATCGC
CGCCTCCTTACCGMMRCCGCTGCAGGAAACCCTAGCGCGCGGAAGAAATGGCTAGTTTAA
GTTAAATTAAAAA
>BC8_c53    nseq=507
AAGTAACTGCAGAATTTCATATTTCAGTGCACTCAGATATTTCAACAAGCAAAGCAGATA
AACAATTTGTTTCAGAAATACAACATTCATACAATTATCAGATCACTGTCAAGCACAACA
GAAATGAAATGTAGAACGAGCACCGTGACCATTCCATATCCATAAACAAACGATGTTCCA
AAAGCATCACATAATTCTTACTTCCTCACAGCAGCAACAACTACACAAGAGGATCATCGA
TCCATTTCATTTTTCAACAAACTACTGCTACCACTATCACTACCAGATAAACTGAACCAC
ATCTACCAACACCACCGAGCAGTGACCAGCACCAACCTAAGATGAGGTGAACTTGGTGAC
GGCCTTGGTGCCCTCGGAGACGGCGTGCTTGGCGAGCTCGCCGGGGAGGACAAGGCGGAC
GGAGGTCTGGATCTCCCTGGAGGTGATGGTGGGCTTCTTGTTGTAGCGGGCTAGCTTGGC
GGCCTCACCGGCGAGCTTCTCGAAGATGTCGTTGATGAAGGAGTTCATGATGGACATGGC
CTTGGWGGCGAGMTGCYTRCGGGGGGCCTTCCCTCCGGTGGACTTGCGGGCGGTCGCA
>BC8_c54    nseq=343
AAAAATGAAGTTCCACATCAAGCAAGCAATWWTTWTCACAGAAACAAGTGCAGAAATTAT
TGGAGACATTATGCGACAATGTTTCCTAACTTCTCTCTTCGTCTCATGATTATCGTCTCA
CATGGCAATAGAAATCAATTACCATCATCAACACCATGCATCTTGCATGCATCAAACTGG
TGAAAACCACACCACCACACACAAATAATCAACCTGCTGAGAATATCAGCCACACTGCAC
GACAGAAATTAAACAGCCAAACGTAGCTAGAGCGATCCTCTTCCGGAGCCTAGCTAGGAA
GCGGCAGATGACATCCTCTCATGTCGTCCATCGATCTCTCTTCGAACTACCGAAGAAATT
GAACTGCTTCTCACTCTAAAACCCCTGCATATGTAGTCGCGTACAAGTGATGCATGGGCT
AGTAGTCGATCAGACGCTGCAGGTGTAGCCGGGCGGCGGCGTCTTGCCGCAGGTGAGGAG
GAGCTGGAGCGCCAGGGGCAGGTAGATGTTGATGTTGAGGAGCTTGAGCTTGATGGTGGT
GCAGAGGCACACCGCCGCCTCCAGCTCCACCAGGCCCTCCAGCACCGGGCAGCACTTGTT
CACAACGGGGTCGCCGAGGCCGATGTGCACCAGCCCGCCCAGCAGGTCCACGCACG
>BC8_c55    nseq=549
AAAGAGTAACATGTTCAGATGATGGGGCTCCATTTAGACAGGGAACAATCTCCAAACCAT
AGTCGAAAAWTTTTTTTAGCACCCTAAAATTTCTTTGACCAATGGTATTAATCAGATGCA
ACCACATAAACTTAAGAACGGTCATCAGTTAACACAAACGGAACCAGATAAACATAATCA
TGGTCACGAAACCACATCCAGACAATCAAGCACAGCATGGAGGCCCATAATTTTTCACAT
CTTCACAATCTTATTACAAACAGCACCTAATGATTCACAGTTCCCGCCCCTCCACTGCCC
TTCAGAGTTCACACACACTCCTTCGAACCTAAACCAGTGTTTTTCAGATCGGGCCCTAGA
CCAGTGTCAACCTACACAGTGCATGCTGATTGAGCGAAAGGCACGCAATTACACACAAAC
AACGATGACAAGAAGCAAAGCTCATGACGACGACGACAGCTAGGAAGGAGCATTTCAGTT
CAGAGCGGACAGGGAGAGAGCGAGAGACATGGCACCACCATCTGCCCGGAGCCTACGCGG
CGGGCGCCTTCTTGGGCGACTTGGTGGCGGCCTTCTTGGGCGACTTCTCCTTACCCGCCT
TGGCTTCCTTGGCGGCGGCAGAGGCGGACTTCTTGGGGAGGAGCACGGGGTTGATGTTGG
GCAGCACCCCGCCGTGCGCGATGGTGACGCCGGCCAGCAGCTTCCCGAGCTCCTCGTCGT
TGCGGATCGCCAGCAGCACGTGCCGGGGGATGATCCGGTTCTTCTTGTTGTCCCGCGCCG
CGTTCCCCGCGAGCTCAAGGACCTCGGCGGCGAGGTACTCGAGGACGGCGGCGAGGTAGA
CGGGGGCGCCGCTGCCGATGCGCTGGGAGTAGCGGCCGTTCTTGAGGTAGCGGCCGATAC
GGCCGACGGGAAACTGGAGGCCGGCCTTCACGGAGCGGGAGACCGGCTTCTTCTTGGGGC
CGCCGCCGCCGCGACGCCCGGCCGCGCCCTTCTTCGGCACCTTCGCTCCGACATCCATCG
CCGATCGAAGCGCGGGCGCTCTCTCTCTCTCTCTCCTCTTCCTCCCTCTC
>BC8_c56    nseq=561
TTTTTTTTTRAATCAAGAAGGGCTGCATTCCAGAACCACACAGYAAATATAAGTGATATG
AAATTATGAATCAGCCAGTAAAGGTTTCACCACAACCAAATAACAGTAGCGTTTACATAG
ACACCAGACAGTAGAGCGCATTGCCAGCAGAAATTACAGTCGCGTGGAACTGCAAGGCCC
TGCTGCAAGAACAATGGCCTAACAAAACCTCAAAACCGCACTAGGACTACTACGACGACA
ATAACCCTCAGACCCCTCATTTCTTCTTGGCAGCAGCCTTGGTAACCTTGGCACCAGTGG
GATCCTTCTTCTCGACGCTCTTGATGACACCAACAGCAACCGTCTGCCTCATGTCACGAA
CAGCAAAGCGACCAAGAGGGGGGTACTCAGAGAATGTCTCCACAACCATGGGCTTCGTGG
GAATCATCTTCACCATACCAGCATCACCGTTCTTCAGAAACTTGGGCTCCTTCTCGAGCT
CCTTACCAGACCGCCTGTCGATCTTGGTGACAAGCTCAGCAAACTTGACAGCAATGTGGG
AGGTGTGGCAGTCCAGCACTGGGGCATAGCCATTGCCGATCTGCCCAGGGTGGTTCATGA
TGATGACCTGGGAGGTGAAGCTGGCAGCCTCCTTGGCAGGGTCATCCTTGGAGTTGGAGG
CCACATAACCACGCTTGAGATCTTTCACAGCAACGTTCTTCACATTGAAACCAACATTGT
CACCAGGAAGGGCCTCCTGGAGAGCCTCGTGGTGCATCTCAACAGACTTAACCTCAGTAG
TCAGGCCAGTTGGACCAAAGGTGACAACCATACCAGGCTTGATCACACCAGTCTCAACAC
GGCCAACAGGGACAGTTCCAATACCACCGATCTTGTACACGTCCTGAAGGGGGAGACGCA
GGGGCTTGTCGGAAGGCCTCTTGGGCTCGTTGATCTGGTCAAGAGCCTCAAGCAGGGTTG
GGCCCTTGTACCAGTCAAGGTTGGTGGACCTCTCAATCATGTTGTCACCCTCGAAACCAG
AGATGGGGACGAAGGCAATCTTGTCTGGGTTGTAACCCACCTTCTTGAGGTACGAGGAGA
CTTCCTTAACAATCTCATCATAACGGGCCTTGGAGTACTTGGGAGTGGTGGCATCCATCT
TGTTGCAGCAGCAGATCATCTGCTTCACTCCAAGAGTGAAAGCAAGGAGAGCATGCTCAC
GGGTCTGGCCATCCTTAGAGATACCAGCCTCAAAACCACCAGTGGTAGAGTCAATGATGA
GGACAGCACAGTCGGCCTGGGAGGTGCCGGTAATCATGTTCTTGATGAAGTCACGGTGAC
CAGGGGCATCGATGACCGTGCAGTAGTACTTGGTGGTCTCGAACTTCCACAGGGCAATGT
CGATGGTGATACCTCTTTCACGCTCAGCCTTCYTATGAAGGCCCCTACCTATCTAAGAAC
AATGTTATAGCTGAAGAAGAACCCCCTGCGCTATGTTTGCTATGTTGTGAACTACTTTCT
AGCGTCATTGGTGCAATTTTGCGTGGACATGATGCAGGCCTGTCTGAGATATTTCTGGAA
CCTTAGATTTGTTACGATGTTACATCTTTCTCCCTGACAAAATATGAATATTTTAAATTT
TATGCAGACCGACTTCAGTCCCCAACTGAAAAATTCTAATTGGTTGTATAATTATGATGC
AAGATATAAAAATTTCCCGTATTTTTGT
>BC8_c57    nseq=293
ACAAGCGACACTCKTWTACCAAGCATTTTTGAGCATGAATCAGGTGCATTAGATGACAAA
TTGAGCATGCAAGCATCAACCAACATAGCAATGAACAAACACGATTTATAATAGCAGCTC
TTGATGATTTGTATTGAAAGCAGATGACACATCTCTTAAAACAAGAGTTCAGATGTCCAA
ATCGTTCACTGCACTCCTTGGCTCGCACTTGAAAATTGTTCTAATCTCCTAGCAAGCCCA
TAACCAAGCACAAATTTTAAACCAAGGCCCAAAATGTCGAACATAAAGCTCCAGATGCCG
AACCGCGTCATATTTAGTGGGATTTGACGTACTCCTGCACTATGTTAAGGCCCTCAGATT
CTTCACCATAGTCCTTGACAACAACACAGGAACAGCCCACGACCTTCCTTGCCTTGCCCT
CAGAGTCAATCTTGCAAAGCCCAGCCCACTCGCCAAGAGTTTTGGCACTAGGCACAGTAA
CCAGATGAACATTATGCTCAGAGCACAGTGCCTTCACCAGTTTGACATAATCAGGCTGGT
CACAGTCATCAGCAAGCACACAAAGCTGAGCAGCATGCTTCTCAATGGCCTTGGCTGCCT
CACGAAGGCCCTTCACAAGCCCATCGTGAGCACTTGACTTCTTCATGACGAGCTGCAGGG
GCAG
>BC8_c58    nseq=227
TTTTTTTTTTAAAATAAACAACATTTTTTATACCGCAAACACAACTTAAGCCACAGATAC
TAACTCTGTTTCATCTGTTACATCACAACTGGATAACAAAATACTGTCTTCCCAGCACAC
TACCATATGACCAATGATGTTCAGAAACAGATGCATATTGAAAGGAAATGAAACATTTAA
GTAGTTCATGTTACAGTAGACGAATAGGGTATCAAACCAGCAGGGGTAACGGCAGCACAA
GCGACAAAATTTAGAGCTTGTCCTCGAACTCAGAAAGAGGGGTCATCTGCTCCTTGAGAC
CCTTCCTCTTGCGGATATCCAACACCAGTGTAGCAGCCTGAGAGCCAGCCTCCAGAGGAT
CAGAGCCCATCATGTCCCAGTGGTCAAACACACACTGAGGGAACGCCTGGCCAGAGGTTG
CAGCCCTCAGCTGGCTGGTAGAACCCAAAGGACTCAATGACAGGGAGGTAAGCCTTGATG
TTGTAGAGTGGGGGTACCAGGAC
>BC8_c59    nseq=465
TTTTTTTTAAAGAATTAAGGTACTTACKTYTAAATTACCATTAGAAATCCAGCATAACAT
GGCTTTTTTTTCAGATAACAGTAGCCTTTCATTTCCACCATGATAATTCATACAATTCAA
AAGCCTTCCCTACACCAGAGCGCACACACACACCAGCCAAGTCTCTGAACTACAACTACA
ACCAAGAGAAGAAACACATCCCAGGCGGCACGGCAGGAAGCTAAGACGAGGTGAACTTGG
TGACGGCCTTGGTGCCCTCCGAGACGGCGTGCTTGGCGAGCTCCCCAGGGAGGACAAGGC
GCACCGAGGTCTGGATCTCGCGGGAGGTGATGGTGGGCTTCTTGTTGTAGCGGGCGAGCT
TGGCGGCCTCGGCGGCGAGCTTCTCGAAGATGTCGTTGATGAAGGAGTTCATGATGGACA
TGGCCTTGGAGGAGATGCCGATGTCGGGGTGCACCTGCTTGAGGACCTTGAAGATGTAGA
TCTTGTAGGTCTCCACGCTCTTCTTCGCCTTCTTCCTGCCCTTCTTGTCGCCGCCCTCCT
TGCCAGCGGACTTGCCCGCCGGGAGCCGCTTCTCCGCCTTGGGCTTCTTCCCCGCGGGAG
TCTTCTCCGCCGGCGCCGTGGGCTCCTCCTCCGCGGGCTTCTTGGCCGCTGGCTTCTTCT
CCGCCTTGGGCGCCAYCSWTCRCCRCCTAATATCAGTACCATGTGAACATGCCTGCAAGA
GCAAGTCATCCCTGATCGAGAGAGATTAGCATCCTACTTGCTGACCCTGCAGCGACTGCC
TGCAGTCAGCCCCGTGGTCGCCAATGTCAGCTACCAAAGAATGGCCTTGTCAGCAAGGGA
GGGGGCAGCCGAGCTCGTTAG
>BC8_c60    nseq=395
AACAAAGATGTTTTTTTTTTAACTTAGAACACAGATCCATCTCATTCATCTCGAATTCTT
CCATTTCACACCACAGAACAGATAATTTTGCACAAGACAACCAGAGACCACACAGACCAG
ACGGAACGAAACCCTAACAGCTGCTAACCCTAACACCACTGACCCGCACGGGGACCACGA
ACGAGAGACGACGCCGGAGCGGAGAGTGGAGGCGGACCGAGCCTAGCCGCCGAAGCCGTA
GAGGGTGCGGCCCTGGCGCTTGAGCGCGTAGACGACATCCATGGCGGTGACGGTCTTGCG
GCGGGCGTGCTCCGTGTAGGTGACGGCGTCGCGGATGACGTTCTCGAGGAAGATCTTGAG
CACGCCGCGGGTCTCCTCGTAGATGAGGCCGGAGATGCGCTTCACGCCGCCCCTGCGCGC
CAGCCTCCGGATGGCCGGCTTCGTGATGCCCTGGATGTTGTCGCGGAGCACCTTGCGGTG
GCGCTTCGCGCCGCCCTTGCCCAGACCCTTGCCTCCCTTGCCGCGGCCCGACATGGCTGA
GAGCCTGAGAGCGAACGAGGAGCTCTGACTGGAAAGGAGATTGCGGAGGTCGA
>BC8_c61    nseq=659
GCTGACTGTGCTGTCCTTATCATTGACTCCACCACTGGTGGTTTTTGAGGCTGGTATCTC
TAAGGATGGCCAGACCCGTGAGCAKGCTCTCCTTGCTTTCACTCTTGGAGTCAAGCAGAT
GATCTGCTGCTGCAACAAGATGGATGCCACCACTCCCAAGTACTCCAAGGCCCGTTATGA
TGAGATTGTTAAGGAAGTTTCCTCATACCTCAAGAAGGTTGGTTACAACCCTGACAAGAT
TGCCTTTGTTCCTATCTCTGGTTTTGAGGGTGACAACATGATTGAGAGGTCAACCAATCT
TGACTTGGTACAAGGGCCCAACCCTGCTTKAGGTCTCTTGACCAGATCAACGAGCCCAAG
AGGCCTTCCGACAAGCCCCTGCGTCTCCCCCTTCAGGACGTGTACAAGATTGGTGGTATT
GGAACTGTCCCTGTTGGCCGTGTTGAGACTGGTGTGATCAAGCCTGGTATGGTTGTCACC
TTTGGTCCAACTGGCCTGACTACTGAGGTTAAGTCTGTTGAGATGCACCACGAGGCTCTC
CAGGAGGCCCTTCCCGGTGACAATGTTGGGTTCAACGTGAAGAACGTTGCTGTGAAGGAT
CTCAAGCGTGGGTACGTGGCCTCCAACTCCAAGGACGACCCTGCCAAGGAGGCTGCCAGC
TTCACCTCCCAGGTTATCATCATGAACCACCCTGGGCAGATTGGCAACGGGTATGCACCA
GTGCTGGACTGCCACACCTCCCACATCGCTGTCAAGTTTGCTGAGCTTGTCACCAAGATC
GACAGACGATCTGGTAAGGAGCTCGAGAAGGAGCCCAAGTTCCTGAAGAACGGTGATGCT
GGTATGGTGAAGATGATTCCCACGAAGCCCATGGTTGTTGAGACATTCTCTGAGTACCCT
CCTCTTGGTCGCTTTGCTGTTCGGGACATGAGGCAGACGGTTGCTGTTGGTGTCATCAAG
AGCGTCGAGAAGAAGGACCCCACTGGTGCCAAGGTTACCAAGGCTGCTGCCAAGAAGAAA
TGAGAGGGTTGACATTGTCTGCTGTGTTTCATCTATCTTAGTACTCTTGCTGTTTTAAGC
TTTGTTATGCTATTGTTCTTGCAGCAGGGCCTTGCAGTTGCGTGCAACTGTAATATCTGC
TGGCAATGCGCCCTATTGTCTGGTGTTGCTGTAAACGGTACTCTTATTTTTGGATACTGT
GAGTTACGAATGGTTCTGTGGTGACAATATTTGCGGATTTGCACCTAAAGAATGGTTTTC
GTCTTCACCTCTCGAATATATTTATGCCTCGTTTTGCCCTTAAAAAAAA
>BC8_c62    nseq=387
TAAAGTCTTCTCCGTCCCGTCAGCCATGGCGAAGTGCTACCCGACCGTCAGCGCCGAGTA
CCAGGAGGCCGTCGAGAAGGCCAGGCGCAAGCTCCGCGCGCTCATCGCCGAGAAGAGCTG
CGCCCCCCTCATGCTCCGTCTCGCGTGGCACTCGGCGGGGACGTTCGACGTGTCGACGAA
GACCGGCGGTCCCTTCGGTACGATGAAGAACCCGGCGGAACAGGCGCACGGCGCCAACGC
GGGTCTGGACATCGCGGTGCGGATGCTCGAGCCCGTCAAGGAGGAGTTCCCCATCCTCTC
GTACGCCGATCTGTACCAGCTTGCGGGAGTTGTGGCCGTGGAGGTTACTGGTGGACCTGA
GATCCCCTTCCACCCCGGTAGGGAGGACAAGCCTCAGCCACCACCTGAGGGTCGCCTTCC
TGATGCTACTAAGGGTTCTGACCATCTGAGGCAAGTCTTTGGCAAGCAGATGGGCTTGAG
TGATCAGGACATTGTTGCCCTCTCTGGTGGCCACACCTTGGGAAGGTGTCACAAGGAGCG
GTCTGGTTTTGAGGGGCCCTGGACTAGAAACCCTTTGGTCTTTGACAACTCTTACTTCAA
GGAACTTCTGACCGGTGACAAGGAGGGCCTCCTTCAGCTCCCAAGTGACAAAACTCTGCT
GAGTGACCCTGTCTTCCGCCCTCTTGTGGAGAAATATGCTGCGGATGAGAAGGCTTTCTT
TGATGACTACAAGGAGGCCCACCTCAGGCTCTCTGAACTGGGGTTCGCTGATGCATAATT
GGCCTATCCTTGACTTAAGTACTGCTACTCGAATGGGATCGTGTAATCTTGTTTTGCATC
TGGAGTTAGTGTGAACCAAGTATCTTTGTAATAAATTTGTCGCCCTGGCTGTTCTAGGTA
CTTCAATGTTTGAATGGGGCCGTTTGGCTAGACTCTGATGCTGTATGCCACTAAAACTAC
CAAGATTTATGATCTATCTTGTGAATGCAGTACGTTCTTGTGCCTCAGATCATGTTTGAA
TCTGTGCATACCTGAAATGTGCTATTCTGCACTAGGTTTTAAATCTGGTTCCCCAATTAA
AAAAAAA
>BC8_c63    nseq=357
CAACAAATCAAACACAACCAACACATCCVTTTTTTTTTAATTTAACTTAAACTAGCCATT
TCTTCCATTGAAAACCACAGATCACAAGTTACAATACTGGTTCATCACCAAGCACCAATT
TCCTCACATCTACAACCTAAACACCACAGGTAACAGGAAATGGCGCGACATCAGATCTGA
GTCTACCGTCTATGCCTTCTTGGGCGACTTGGCGGCCTTCTTCGGGGACTTGGCCTCCTT
GCTCCCGCCGCTGGACGCCTTCTCTGCCGTCTTCTTGGGCAGCAGCACCGGGTTGATGTT
GGGGAGGACGCCACCGTGGGCGATGGTGACTCCAGCGAGCAGCTTCCCGAGCTCCTCGTC
GTTGCGGATCGCCAGGAGGACGTGGCGGGGGATGATGCGACTCTTCTTGTTGTCCCTGGC
AGCGTTCCCAGCGAGCTCCAGAACCTCAGCGGCCAGGTACTCGAGGACGGCGGCGAGGTA
GACAGGGGCGCCGGTGCCGACGCGCTGCGCGTAGCGGCCCTTCTTGAGGTAGCGCCCGAT
GCGGCCGACGGGGAACTGGAGCCCGGCCTTCACGGACCTAGACACCGACTTCTTCCTAGG
GCCGCCGGCCTTGCGCCCGGCCGCTCCCTTCTTCACCTTGCCGGCCGCTCCGGTACCGGT
GGCGTCCATGGCAGCGGCTGCGCTTCGAGTGGGCTTCTCGGGACGAGGAGGAAGGAAGGG
CTCGAGAGATCGGAGGAATGCGAG
>BC8_c64    nseq=431
TTTTTTTTTGGTCAAACTGGAGTAACAAACTCTGATTTCAGACTTCCAGCAACATGCGCA
GATCACAAAGCCACAGTAACTATACTAGATAAGAAGCCATCCCAACTACAGATCTACCAG
ACAGGAACATCGAACAGCAATACAGCATACAGTAAAGCACTAAATGGAGAGCCTCTCTAG
GCCTTCTTGGGAGACTTAGCAGCCTTCTTGGGCGACTTGGCCTCCTTGGCAGCCGCCTTC
TCCGCCACCTTCTTGGGCAGGAGCACCGGGTTGATGTTGGGGAGGACGCCGCCGTGGGCG
ATGGTGACCCCGGACAGCAGCTTGCCAAGCTCCTCGTCGTTGCGGATCGCAAGGAGCACG
TGGCGCGGGACGATGCGCGTCTTCTTGTTGTCCCTCGCTGCGTTGCCGGCGAGCTCAAGC
ACCTCGGCGGCGAGGTACTCGAGGACGGCGGCGAGGTACACGGGGGCGCCGCTGCCGACG
CGCTGCGCGTACCGGCCCTTCTTGAGGTAGCGCCCGATGCGGCCGACGGGGAACTGCAGC
CCGGCCTTCACGGACCGCGTCACGGACTTCTTCCTGGGCCCGCCTGTCTTGCGCCCGGCC
GCTCCCTTCTTCACCTTGCCAGTGGCTCCGCTGGCGTCCATGGCTGCTGATTCTCCGCTC
GAAAGCTTCGGAGAGGAGAAAAAATTGGGTGTGCGTAGCGTTGTCAGATGAAACC
>BC8_c65    nseq=204
TTTTTTTTTAGTTAACAGAAATCCAGCCAGACGAGATATTTCAAATTCAAGCAAATTAAC
CACCCGGTAACTGGTACAATTGACAAGTTCCAAAAACCTCACGGGCAATTACTAGGTCGA
CACAAGAAGCAGACATAGGCAACAAAACTAGGGATAAATGGGGCTCCTGCATTTTCCACC
GACCACAGCCTGCACCTCGAGCAAATTTAGATCTTGTTGAAGGCGACAATGTCACAGCTC
TGGACATACTCGTTCACTGGCTCAGCGCACAGATGGTCCTCGATGAGAGTATCGACAGAG
ACAAGATCATCAACAATGGTCATCATGATCTGCAGTTTCTTGATGCCGTACCCAACTGGG
ACAAGCTTGGATGCACCCCAGAGCAGTCCTTCCATCTTGACACTCCTAACTGCTTCCTCG
AGCTTGGCCATGTCAGTCTCATCATCCCATGGCTTCACATCAAGCAAAACTGACGACTTC
CCAGATTCTTTCTTCTTGCCAGAAGCCTTGACAGCCGCAGCACGCTCTTCAGCAGCCTTC
TTCTCCTCTTCAGTCTCCTCACCAAATAGGTCAACATCATCATCGTCGTCGTCAGCTGGG
KCCGCTGCGTCAGCAACATCAGGAGTTGAGGCTGATGGAACAGCAGATGACTCGACCTTG
ATACCTTGGCCCTCAGCAGTTATTTCCACTTAGCATACAAAAG
>BC8_c66    nseq=352
TCGAGATAATGCTCTGCTGGACGGTTCATCATGTATATACAAGCAGGGAGCGGTTTTTAA
CAAAGCACGCGGCATTGGCAATCATAGGTACTTTCACGAGGAAATGCATAGCCACAGTAC
ACACACAGAAGAGAGCACACCGGTTCATGACTACTCTGCTCGCCGGGACATCCACACGAC
ACACCATGAGGAACTCGAGACGATTCCTAAACACCAGCAACGACTGGAGAAGACAAGCAC
ACCATCTCGATCGATCTAGTCCATTCCATTCTAGCTTAAAAACACTAGCACCATTTTATT
ATTCTCCGGCATGCATTCCTCGCCCGGGGCGCGCTCAGGACGGACGCCTCAGTTAATCGT
GTTGCAGTTGACGCTGGTGCTGATCTTGTAGGGCAGGGAGACGCCGCACTTGCTGGGCAG
CGCGGCGGCGCGGTCGATGTAGGTGCTGGAGCCGCCGGCGCTGTTGGCGACGTTCTTGAG
GCAGCCGCAGATGGCGCGGCGGTCGGGGGYGT
>BC8_c67    nseq=552
TTYAATTCATAAGCTGTGTACATGCCATTGTTTTGCTTCTACTAGATCACAAGTTGTACA
AATTTCAGATCCTAGCATCATATCTAACTGGAAATGAATTTCACAGATAAATCTAATCTT
CACATTCACCTTGTTCATAATTGGAATATACAAATCAAAATCTCAGCCAAATCCTTACAT
TCACAAATCAGCAACAATTCAAAATTTGGGACTTGGGTGCTTCGTTTGAAGCATAGATTC
AGAGAACCGACACAGAAACTAGTACTAGCAACTGAGGAGAGCATCACATATTTGAGGATT
ACTGACAAAAGTATATCAGTTCCACTGCATCTCTACAGGGACTCCTGATAATCATGATTC
ATTGATAGCACCAACACATCACAAGAACCTAATAACTTAAGAACAACACAACACCTAAAA
GAACACGACGACAACCTAAACACCTCTAGTAGCAGTAACCAAGCGTGGCGAAGCGAAACG
CCTAGGCGCGCTCCCCGCGGATGCGGCGGGCGAGCTGTATGTCCTTGGGCATGATGGTAA
CGCGCTTGGCGTGGATGGCACAGAGGTTGGTGTCCTCGAAGAGCCCGACGAGGTAGGCCT
CCGCGGCCTCCTGCAGCGCCGCCACCGCCGAGGACTGGAACCGGAGGTCGGTCTTGAAGT
CCTGCGCGATCTCCCGCACCAGGCGCTGGAAGGGGAGCTTGCGGATGAGCAGCTCCGTGC
TCTTCTGGTACTTGCGGATCTCCCGGAGCGCGACGGTGCCCGGGCGGAAGCGGTGGGGCT
TCTTCACGCCGCCGGTCGCCGGGGCCGACTTGCGCGCCGCCTTCGTCGCCAGCTGCTTCC
GCGGRGCCTTGCCGCCGGTGGACTTGCGCGCCGTCTGCTTGGTGCGGGCCATCGCCGGAG
GGAYTGGAGGGGAAGAGGCCGGAGGC
>BC8_c68    nseq=380
TGGAGCWTTTTTTTTTATGCTAAAGAGGCTCCCCCCTCGGCTTGAACAGAAAGTAAATAC
ACAAGATCTGAGTCACAAAACCTGCCAACCCATTGCCAAACATAAAGTCTACACTTTCTC
ACCCTTGATTCTGTGCTTTTCCACGAGTTCAATTGCCATAAAACATTCCAGGAACAAGTA
CATCACAGATGTTCAGGTACAAAACTGCACCAAATAGACCTAAATAAGGAACACACGAAA
CTCTCAACCTTCCCATGCCATGATATCAGACAATGGCGTTTGCCGCGCTAGCAATCCTAG
GCCAAAGGTCAGCACACTCCTTGCCAATGGGTCCAGTGATAGCAGATCCTTTCATCTCAC
CCTTGGGGTTGACGATCACTCCAGCATTATCTTCGAAGTACATGTAGACTCCGTCCTTGC
GGCGCCACGGCTTGCGCTGGCGGACGATGACGGCGGGCATGACCTTCTTCCTGAGATCGG
GCTTCCCCTTCTTGACGGTGGCCATGACCATGTCGCCGACGCAGGCGGACGGCAGCCGGT
TAAGCCTGCCCTTGATGCCCTTGACGGAGATGATGTAGAGGTTCTTGGCGCCCGTGTTGT
CCGCGCAGTTCACGGTCGCCGCCACCGGCAGACCCAGCGACATGCGGAACTTGTTCCCCG
CCGTCCCTCCCCTCCCGCGCTTCGACATGG
>BC8_c69    nseq=322
CATCCCTTCTTCCCCTCGCCTCCGCCGCTCCAAGCCGTTTCGTCGTCGTCGTCGGGTGTT
GAGAAGAAAGAGATGGCTGGCCGTGGCAAGGCGATCGGTGCGGGTGCCGCGAAGAAGGCG
ACGTCCAGGAGCTCAAAGGCAGGGCTCCAGTTCCCCGTCGGTAGGATCGCCAGGTTCCTC
AAGGCCGGCAAGTACGCCGAGAGGGTCGGCGCCGGCGCCCCTGTCTACCTCGCCGCTGTC
CTAGAGTACCTCGCCGCTGAGGTCTTGGAGCTTGCCGGCAACGCCGCCCGCGACAACAAG
AAGACCCGCATCGTGCCGCGCCACATCCAGCTTGCGGTCCGCAACGATGAGGAGCTGACG
AAGCTGCTCGGCGGTGCCACCATCGCCAGCGGCGGAGTGATGCCCAACATCCATGTGCAC
CTGCTCCCTAAGAAGGCCGGCTCGTCCAAGGCCTCCACCCACGACGACGATGACAACTGA
GTTGGCCTGAGTCCTCGCCGGGATCCGACCGCCGTCCGGTTTCTGATCTCGTAGGAGTAG
CAGTTTGTTGTCTTACCTGGGGAAAAAACTCATGTTTGTTGGCAGCGGAAGTAGGAGAAA
ATTGCAATAGGTTCTTGGGGTTGTGGTTTGTTAGGTTCTTATAATGGGATGTGAATACGG
CTTAGTTTCTGAGTTGTGAAACTCGGGGATGTAAGCCAGAAATTGATGAATCGTTTTAAG
AAGAATGGGAAGAAGCTGAAACTTGAGCAACTGTAATGGAACTCTTTTCTTTAAATTGTT
TACATTCCTGCTGTCAMW
>BC8_c70    nseq=275
TTCAAATTTCAACCACATTTGATTGATGCGATTCAATTCCTTAACGGGAATCCTCAACCA
AATTTTAAGTTTAGAACTTAGGTCGAAAAAAGCACATATTCAAACCAGATCAAACGACAA
GGGCATAGAATTTTTTCAACAGACAAAACTTTGCGGTTTCAAAGAACACTGAATTCAATC
CGCACTTGGAACACAGCCACCAACAAAAGAGTCACTACAAGTATTTTAGGAACCCAAATA
GCTCATCAGATATCCTAAGGGATAAACATCCTCCAGTAAAACAGAGTGCAATGGATCGGA
TACTCAAGACACAAGCTAGGCCAATTATGACAAGGGGTTTATCTCTTCTTCGACACACCA
ACAGTCTTTCCACGCCTTCCGGTGGTCTTGGTGTGCTGTCCGCGGACACGCAGGCCCCAG
TAGTGACGCAGACCACGGTGGTTCCTGATCTTCTTGAGCCTCTCAAGGTCATCCCTGAGC
TTCATGTCAAGGGCGTTGGAAACGACCTGGGAGAATCTACCATCCTTGTAGTCCTTCTTC
CTGTTAAGGAACCAGTCGGGGACCTTGAACTGGCGGGGGTTGGCAACGACAGTCATGAGG
CGCTCAAGCTCCTCTGGGGTCAGCTCACCAGCCCGCTTGTTCATGTCGATGTCGGCCTTC
TTGCAGACGATGTTGGAGAAGCGGCGGCCGACACCCTTGATGGAGGTGAGCGCGAACATG
ATCTTCTGCTTGCCATCAACGTTGGTGTTGAGCAGACGCAGGATGTGCTGGAAGTCCTCC
CCCGCGATCAGCGACATGGCGGCAGCGGCTGGCGGATCTCGGGCACGCGCCGTGAGTTAG
AGGAAGCGGCGGCGGCGAGAGGCTGCGGCTGCGCTGGGTAGGGTATCAGAGAAGGGGCGG
CGGC
>BC8_c71    nseq=322
TTTTTTTTAAAWCAAGAATTAAGGCTCGTCTAAATTACCATTAGAAATCCAGCATAATAT
GGCAAAGATTCAGATAACAGTAGCCTTTCATTTCCACCATGATAATTCATAAGCCTTCCC
TACACCAGAGCACACACACACACCAGCCAAGTCTCTGAACTACAACTACAACCAAGAGAA
GAAACACATCCCAGGCACGGCAGGAAGCTAAGACGAGGTGAACTTGGTGACGGCCTTGGT
GCCCTCCGAGACGGCGTGCTTGGCGAGCTCCCCAGGGAGGACAAGGCGCACCGAGGTCTG
GATCTCGCGGGAGGTGATGGTGGGCTTCTTGTTGTAGCGGGCGAGCTTGGCGGCCTCGGC
GGCGAGCTTCTCGAAGATGTCGTTGATGAATGAGTTCATGATGGACATGGCCTTGGAGGA
GATGCCGATGTCGGGGTGCACCTGCTTGAGGACCTTGAAGATGTAGATCTTGTAGGTCTC
CACGCTCTTCTTCGCCTTCTTCCTGCCCTTCTTGTCGCCGCCCTCCTTGCCAGCGGACTT
GCCCGCCGGGAGCCGCTTCTCCGCCTTGGGCTTCTTAMCCCGCGGGAGTCTTCTCCGCCG
GCGCCGTGGGCTCCTCCTCC
>BC8_c72    nseq=280
CATACCAAGAAATGCTGAAAGAATGAAGTTTTTTTTTAACCTTCCGAAACCAGTGATCAC
ATTGCATTTCAGTGAGACTAACAAAACATTACAGAAGGATCGCATAGCAGCACAGGATTC
ACGCATCTAGTGCTAGCCCCTACTGAAACAGAGAAAGAACGAAACGACACAGCAGCAGCA
GCAGCACGCTCGCTCACGCCCTCTCGCCCCTGATGCGGCGGGCGAGCTGGATGTCCTTGG
GCATGATGGTGACCCTCTTGGCGTGGATGGCGCAGAGGTTGGTGTCCTCGAAGAGCCCCA
CCAGGTAGGCCTCCGCGGCCTCCTGCAGCGCGGCGACCGCCGACGACTGGAAGCGCAGGT
CCGTCTTGAAGTCCTGCGCGATCTCCCGCACCAGCCGCTGGAAGGGGAGCTTGCGGATGA
GCAGCTCCGTGCTCTTCTGGTACTTGCGGATCTCGCGGAGCGCGACGGTGCCGGGGCGGA
AGCGGTGGGGCTTCTTCACGCCGCCGGTCGCCGGCGCCGACTTGCGGGCGGCCTTGGTGG
CCAGCTGCTTCCTCGGAGCCTTGCCGCCGGTGGACTTGCGCGCCGTCTGCTTGGTGCGGG
CCATCGGAGCGGAGCGAGGAGGCTGGGATCGAGCGGCGGCGGCGCGGGGAGAWTGGA
>BC8_c73    nseq=590
CAACAACTACACAAGAGGATCATCGATCCATTTCATTTTYTTTTTCCTCTGTTCAACCAA
ACACTCATGTTAAAAGTCCCCAAAAATCTTTGACGGAGGACCGAAATTTCCAAACATTCC
TGCTTGACGGCCTCATAAACCACAATTGACCAGTCATCAGAACAACTAATGGGGAACAAA
GGACCAAGAACATTTTTTTATGGCTAAGATCATCCAGTCATTCAATTGATAAGCATCCAA
TTCTTCGCTACAACCATAAACATCTACATGACAAAATCCAACACAGCAACTCCACTAAAT
CCACCAGGAACCCTAGCTCGCGCCTGCAGGTCGCGGACGGTGACGGGGACGCGGCTCAGC
CGCCGAAGCCGTAGAGGGTGCGGCCCTGGCGCTTGAGCGCGTAGACGACGTCCATGGCGG
TGACGGTCTTGCGGCGGGCGTGCTCCGTGTAGGTGACGGCGTCGCGGATGACGTTCTCGA
GGAAGATCTTGAGCACGCCGCGGGTCTCCTCGTAGATCAGCCCGGAGATGCGCTAGCGGT
CAGTTGTACAGAGCGCCAATGATGAAACCCTGTGTATACTGAATAGTTCTGTTGTTTCTC
AATTTTGTAGGACGGTTTGATGCTCAAGTCCCATTTACGTGATCCTTTTTTATTTCCTGA
CAATRRAATTTTCGTGCGGCT
>BC8_c74    nseq=293
CTCGGAGGYYTCGBCCGTCCGCAGGGCTTGCTATGGTGTTCTCCGCTTTGTTATGGAGAG
TGGTGCCAAGGGTTGTGAGGTTATTGTGAGTGGTAAGCTCAGGGCCCAAAGAGCCAAGTC
CATGAAGTTCAAGGATGGCTACATGATCTCTTCTGGTCAGCCTGTGAACGAGTACATTGA
CGCTGCTGTCAGACATGTCCTTCTCAGACAGGGTGTTCTTGGCATCAAGGTTAAGATCAT
GCTCGACTGGGACCCGAAGGGCAAGGTTGGCCCCATCACCCCTCTGCCGGACCTGGTGAC
CATCCATGCCCCCAAGGAGGAGGATGAGCTGCGCCCTCCTGTCCTCGCCCCTGAGGTCTA
AAGCTCCCTCAACAACAGAATCCTGTGAAATGGCAGTTTGAGCAGTCCTAGCTAGGTTTC
TATCTTATGATAAGGGCAATGCGAAGACACTTGGTTACCTTAAGCTTTGTGGACAGAGGT
TATGTATTGGTCCCGTGTTACTTTTGTTTAAGCTAAGTTTTGCCGAGACAAGCTACCTTG
ATATGTACTGGATGCGAAATTATGGTTCATTATTCTCGTTGCTCTGGTGTGCGTCAATGC
CTTTGCGCCATTCGATAAGCAAGGCACACAGGGGATA
>BC8_c75    nseq=294
TTTTTTTTTACTAAAGAACATCGTAAAGTAACACGGCATCTTTCTTCACGATGAAAAGAT
AAAATCACCAGCCAAATAAGAGCACGAATTAAGTCTTTAACAAGCTCGCTTCAACATCTC
GAATTAAGCCAGAATAGCAGCAGTGCACAAAATAGACTTGTAAACCTGTTTTTACACACT
AATTAAACCGAGACCGACAACTAATACTGCTAATTCAGATCTGCTAGACGCTTCGGCAGG
AGATCAACAAGCCGATTCCATCTTGACCTCCTCCTCCCTTCCTGACTGCTGTAGAACGGC
GGCGGCTGCTTACGCGCGCTCACCGCGGATGCGGCGGGCGAGCTGGATGTCCTTGGGCAT
GATGGTGACGCGCTTGGCGTGGATGGCGCAGAGGTTGGTGTCCTCGAAGAGACCGACAAG
GTACGCCTCGGA
>BC8_c76    nseq=280
CCACACATCTTGCAAAAGATGTTGCTAAATGAAATGTTATTATATGTAAATTTATCCAGC
GTACACTGGACGCAGAAAGTACCATTGTTTAGCCATGAGACGGTGCACTCGTTGCACTGA
GCCCCGGAACTCTGGTCACCAGCTACTGCGACACTGGGAAAATGACCAAGCAAACTCATC
TGGTGTAAATGACAGCGATCAAAAGGTAGCAAAGCTACTTGTTCAAAAGAACATTACAGA
TAGTAAAGGTACATCCAAATCACTCTGCATAAACCGCGAGACAAAACGGCAGTCCAGAAG
CATACTCATAACCAAACACGCCTATATCATCAACGGCCACACCACCTCCCGAATAGACGA
CCACATAAATAACCAACAGTGGCAACGCAGCTCTAGTTCTTGCCGCCGATATCCTTCAGA
CCACAGATCTGCTCCTCACCCATGGCAGACTGAACGCTAACAATCAGGTCCTTCCCCTCA
TCGAATCCAGCCTTGATCTGGGTGAGCAGAGCTTCATCAGTAGGGAGCCTCA
>BC8_c77    nseq=330
TTTTTTTTTGGGTCTTTAGAAGAGTTCAGCCTTTAGTGAAATGACAGCCCAGACACGATA
ATTGCATGTTGCCAATTGCCATTGCGTAGGCCCAGATGCACTGTGTCAGAACTCAGAAGA
ATACATGCAGCCAGCAGACAGGCAAATACCAATAACTGATGGCAACAACTAGATGAAAAC
AACTTCAATATTGCTCAATAAAACGCTAGAGCAACCACACACATACTTGCCAAATCCAGG
AGAACAATACCAGTCCACATGGGCCTAGTGCCAACTAGCGGCAATGCAAAGCAATGAGAA
CTAATTCGACCTCTACCAGCCTACTACAGGAAAAGAAGCGAGCAGGGTAGACGATAACAG
CTACAATAATGGTGCAGCACACAGCTTTGACAGCGCAGGGACATCTAAGGGTTACTGTCC
CTCGCCAGCATCACCTTTGGTGGCTTCCTTGCCATCCTCAGCACCATCCTCCGTGAGGTC
AGAGGTCCAGAGGGTCAGGTTGTCCCTCAGGAGCTGCATGATTAGAGTGCTGTCTTTGTA
TGACTCCTCCCCAAGAGTGTCCAACTCTGAGATAGCCTCATCGAATGCCTGCTTTGCAAG
GTTGCATGCTTTGTCTGGGGAGTTCAGAATCTCATAATAGAACACCGAGAAGTTCAGAGC
AAGTCCAAGCCTTATCGGATGTGTAGGTGCCAGCTCAGCAAGAGCAATATCCTGAGCAGC
CTTGTAAGCCACCATTGTGCTCTCAGCAGATTCCTTCCTCTCTGCACCAGTCTTAAACTC
AGCGAGATACCTGTGGTAGTCACCCTTCATCTTGAGGTAGAAGACCTTCGACTCGGCAGC
AGTAGAAGAAGGCACGAGGTGTGAGTCAAGAAGCTTAAGGATGCCATCACAGATGTTGCT
CAGCTCAGCCTCAATCTTGCCACGGTATTCCTTGATAAGATTAACATGCTCCTCATTCTT
ACGGGACTCTTCTTTCTGTTCAATGGACGAGACAATGCGCCATGAAGCACGGCGAGCCCC
AATCACATTCTTGTAGGCAACTGACAGGAGATTACGCTCTTCAACAGTGAGCTCTTCGAC
ATCTACAGTCTTGGCCACCTTCTCCATATACTCAACCATCTCCTCGTACCTTTCAGCCTG
CTCTGCCAGCTTGGCCATGTAAACGTTCTCCTCCCTCGACATGTTGATCAAGGAAAAGGC
TTAC
>BC8_c78    nseq=387
CACTAACTATATATGATTTCCATATAGCCAAATGTCACCACTGTACAAMRYCATGGACGT
CGTCTACGCGCTCAAGCGCCAGGGCCGCACCCTCTACGGATTCGGCGGCTGAGGGTCGCC
GCCCGGTGGCCGTGGCGGAAGCCTTGGGTCGCGGTCAAGAGAAATCGGTGGAGGAGGCTA
GGGTGTTCTGGTCCATGTTCAGTTTCGTAGGTTTATCACTACTAGTGCTAATTATTGTCC
CGTGTTCAGAGCCGTGGTCAAACTTGTAGGCTGTGGAGTTGTACTGGAAAGTTCATCTGC
ATTTCCTTGTCGGTGCCCTGAATTTCTAATATATGAATCCGGTGCCTTGCTGTGTTTATG
AAAAAATTCGCTTCAGATGTTGGAACTGCTTTTCTCVGRTGGTACCCATATAAACTCCCA
CAAAGGT
>BC8_c79    nseq=202
AAAAACACTTTGTTTTTTTTGCGAGTAACAAACTCTGGTTTCTGAATTCTTCCAGCAAAA
TGCACAGATCACACAGCCACAGTAAGTACACTACTACTCCGTACATCAGAAGCCCTCCCA
TCTACAGATCTACTACCAGACAGGAACATCGAACAGCATAAGCACTAATGGAGATCCTCT
CTAGGCCTTCTTGGGAGACTTGGCAGCCTTCTTGGGCGACTTGGCCTCCTTGGCGGCCGC
CTTCTCCGCCACCTTCTTGGGCAGGAGCACCGGGTTGATGTTGGGGAGGACGCCGCCGTG
GGCGATGGTGACGCCGGCCAGCAGCTTGCCGAGCTCCTCGTCGTTGCGGATCGCCAGGAG
CACGTGGCGCGGGACGATGCGCGTCTTCTTGTTGTCCCTCGCTGCGTTGCCGGCGAGCTC
AAGCACCTCGGCGGCGAGGTACTCGAGGACGGCGGCGAGGTAGACGGGGGCGCCGCTGCC
GACGCGCTGCGCGTACCGGCCCTTCTTGAGGTAGCGCCCGATACGGCCGACGGGGAACTG
GAGCCCGGCCTTCACGGACCGGGTCACCGACTTCTTCCTGGGTCCGCCGGCCTTGCGACC
CGCCGCTCCCTTCTTCACCTTGCCGGTGGCTCCAGCTCCGCTAACGTCCATGGCCGACTG
GCTGGCTACTGCTGCGCTGCGAGAG
>BC8_c80    nseq=246
GCAGAAGCGGCAGCGGCGAGATGGTGAAGGGGCGCACGGGTCAGCGCGTCAGGCTCTACG
TCCGGGGCACCATCCTCGGATACAAGAGGTCCAAGTCGAACCAGTACGAGACCACGTCGC
TGGTGCAGATCGAGGGGGTGAACACCAAGGAGGACGTCGCGTGGTACGCCGGGAAGCGCA
TGGCGTACATCTACAAGGCCAAGACCAAGAGCAACGACACCCACTACCGCTGCATCTGGG
GCAAGGTCACCCGCCCGCACGGCAACTCCGGCGTCGTCCGCGCCAAGTTCAAGTCCAACC
TGCCGCCGGAATCCATGGGGCGCAAGGTCCGGGTCTTCATGTACCCCAGCAGCATCTAAA
GATAATTTCAAGGCGTGGAGTATCGTGCTTATCTGTTAGGTTTTATCTTGAGCTAAAAAG
TTCCTTGTAAGGGGTCTGTTCAGGTTGAGAGTTAGCAACTTGAATTGCCTATTCGAGAAC
CCTTTGAAGTTCTCCTTGGTTTTGGTGTTGTGGACCACTTAAATCATTATATGGAGTTGA
AGTTAGAACTGAATGTAACTTGTCACATTTGTTCGTTGCCCACATTGCATCAGTTCGGGG
TTCTGTATCAGAGATGATATACTAGTTTTCATGTTTAAAAAA
>BC8_c81    nseq=603
GTCACAAGAATCTCATACCTTTCAAATATATCATAAAATTGTTCAGGCAAAAGATGGCAG
GCCCACTTCATTTCAAGACAAGACAGATATTAAGGGCGAGGTAGATGCATGTAAAAGCAA
CAGACTTTAAAAATGGTGCCATAGCACAATTCAAGCTCACTTATGCAGATCCAATTTTTT
TTCAGAAGCTAGCAATCACGTTCCACTGAAGTAAGACCAACACATTCAGAACACTACTAC
AAGATAGCAAGGCAAGAAACGAAACCACCCATCTAGTTCTAGCGCTACAACGAAGACACA
GCACGCGCGCGCTCAAGCCCTCTCGCCCCTGATGCGGCGCGCGAGCTGGATGTCCTTGGG
CWTCAAGACCGACCTCCGCTTCCAGTCCTCCGCCGTCGCCGCGCTGCAGGAGGCCGCCGA
GGCCTACCTCGTCGGCCTCTTCGAGGACACCAACCTCTGCGCCATCCACGCCAAGCGCGT
CACCATCATGCCCAAGGACATCCAGCTCGCGCGCCGCATCAGGGGCGAGAGGGCCTGAGC
TACGCGGTCTGCCCGCATGGTCGCCGCTGCTGTTGCTTCCTTTATTTTGGTGTCTGCTTG
TAGGATCTGTGTTTCTCCTGGTGGCTTGTTATTAGTATCAGTATGGATGTGTTCGTAGTG
CTAGGTAAGCTGCTTGTTTATCTTGCACTGATGCTGCTGTAATGGTGATCTGTTATCTTA
GTGGAAATGAAATGTGCTTCTCAAAAAAAGGTCTGAGATTTGTTTCAGCTCCATCATATT
TGAGGCTTGTAATTTGGCCTCTCAATTTCTGTGCTATAGTTACCACCATAGTGATTGCCC
TTGAGGCTGCCTTCTGTCGTAACTAATGTTCACTGTGAATATGTGCTGTATTTTATGGAT
TCTGGAAGGAGCATTTCACTTAAAAAAAAA
>BC8_c82    nseq=171
TTTTTTTTTTTTTTAGGTATAACACAACTGCTTTCATTCATTGATCACAAAGATTACACC
ATAGCAGGTCCATTTTCTATGACCTAGTTGACGATAGCAGACGTGCATCAAAGATGCAGT
GATATGCCACGACCACCCTAAACAATACAAGATGTGATGATTCCACATCACACTTGTCCA
CACCATCCATTCCATCCTCCTACATTTTCCCACCCGACAACATCACTGTTATTGAAATTT
CTAAAACACATTTCCTCAATTAGAGAGGAGATCATCATCCGCTGCCACGACTGCATTTGG
AGGCAGTGGTTCCTGGAACTTGATGAGAAGCCTCTTCACAGCAGCATGGCGACCTTGACT
AGGCCGACGCAGGGGTAGCAGACAGCCCCCACAAACAGGACGAGGGCGCCGTAGATGGCG
CCCTGGAATGCTGTGGACATACMCGCCA
>BC8_c83    nseq=789
AGGTAACATAGCCACAAAAGGCGGAATGCCATTTTTTTCAGAGATGACCAAGATCGATCG
ATTCCATTCATACGCTTCGAATTCCATTCCACATCACAGAGAAGACAACTTTGCACAAAA
CAGCCACTAAGTCCACACACCACATCAGATTCATGGGACAACAAAAGCCTCGACACCATC
GCTAACCCTAACAACTTCGACCAAGAGTTTCCAAACCCAGAGCGCTAACCGGCACAGCGC
CAGGCAGGATGAAGCTCAGCCGCCGAAGCCGTAGAGGGTGCGGCCCTGGCGCTTGAGCGC
GTAGACGACGTCCATGGCGGTGACGGTCTTGCGGCGGGCGTGCTCCGTGTAGGTGACGGC
GTCGCGGATGACGTTCTCGAGGAAGATCTTGAGCACGCCGCGGGTCTCCTCGTAGATGAG
CCCGGAGATGCGCTTGACGCCGCCCCTGCGCGCCAGCCTCCGGATCGCCGGCTTGGTGAT
GCCCTGGATGTTGTCGCGGAGGACCTTGCGGTGCCGCTTGGCGCCGCCCTTGCCCAGACC
CTTGCCTCCCTTGCCGCGGCCCGACATGGCGCTTCCCTCCCTCGGAGGCGGTGAGCTCGA
ACTGGACATGAATCTGATGTGGTGTGTGGACTTAGTGGCTGTTTTGTGCAAAGTTGTCTT
CTCTGTGATGTGGAATGGAATTCGAAGCGTATGAATGGAAAAAAAAACCAAAACTGA
>BC8_c84    nseq=228
CACCGAACCAAAGTGTACCACCACTGATWYWWWTTTAAGTAATCAACAGTAGTTTTGTCA
TTCCAGTTTCGACATTTCATCAGTACAAACCTCATACATGAAGCAAGTATACAATAACTA
AAGAGGGCAGCAACACAAGCAAGATAGAGACCTCACATGCCAAATACTTCAATCTTTTAA
TTATATAATTAGTTTCAGCACCAATCAAAYTTTWWCACAGTCACAGCATATATACAACAT
GAAAGAGAAGCCAACGTTCTCAGACAGTGCAAAAGGTAGCATCAAGTCAAAATGCAAAAA
GGAGGTTCAAGGTACAACACCACAAAACACACATTTTTTTTTCAGAAAACCACATTTTAT
TAGCCACGTAGATTCTGTAGCTGACAACATTAGCAGTTCAACCACAGATAAGCATACATA
CTCAAAGCGCTAAACTAAGTGACAACAACATCGTTGGTCTTAGTGATAGATATATAGAGG
TTCCATAACAGTTCAGACACTAGGTAAATATATAGCTCCCCGAGTAGTGTCAATCCCTTC
ACCCTTACATTACAGGCGGTCGTCGTCATCCTCGTACATCTTGAGGACCTGGGCGCATCT
GGGCAGAGCAACGTCCTTCTGGAATCCAAGAGCATTCGCCATACGAACATTAGAGGCCAC
ACCATTGTTGCTTGTGAGGAAGACGGGGGCTCTCTCCCGACCAGGCACAGTCGTGGCACA
CCTCATGTCTGGGCTGCTGACGAGGACAGATTCACAGAGCTCATGTTCGTGCTCATCAGT
GACAAGGATGTTGTAAGTGCCAGTGCGGTCCGTGTGCCCCTCGAAGGTGCATGACTTCAA
TCCAGTGGTTTTCGATCTGCACTCAACTCTTACCTTTGCTCCGGCAATGTAGGTGGAGAC
GGGGGTCTCGAAGCCGGCGCGGCAGGTGTCGCACCAGACGCGG
>BC8_c85    nseq=306
CCGCCGCCATGAAGCGCAACCCCCGCGTGACGAGCTCCCGCCGGAAGTGCCGTAAGGCGC
ACTTCACGGCCCCGTCCTCCGTCCGCCGCGTGCTCATGTCCGCGGCGCTCTCGACGGAGC
TCCGCCACAAGTACAACGTGCGCTCCATCCCGATCCGCAAGGACGACGAGGTGCAGGTTG
TGCGCGGCACCTACAAGGGCCGCGAGGGCAAGGTGGTGCAGGTCTACCGCCGCCGCTGGG
TCATCCACGTCGAGAGGATCACCCGCGAGAAGGTGAACGGCTCCACCGTCAACGTGGGCA
TCCACCCCTCCAAGGTGATCGTCACCAAGCTGAAGCTCGACAAGGACCGGAAGGCCATCC
TCGACCGCAAGGCACGCGGCCGCGCCGCCGACAAGGCCAAGGGCAAGTTCACCGCCGACG
ACGTCGCCGCCGCTGCTGGTGGCGCCGCCGCCACCGGTGCCTCCCTCCAGGAGATCGACT
AGGCGCTTCGCGGGAATCTGATGGTGGTTGTACCGCCTATTCCTCCTTATCGCTCTAGTT
CGTGCTCTTGCTATCGATTATGTGCTAGGAGTTTGTGTTACTTCAAAAACTGCTTCTTTA
GTATCCTTGCAATGTCAAGTTTTGGGACCTAATGTGGATCTGTGTGTCCGAGATTTGAGA
TATGAAGTACTCGTTATATGGTTATAATCTTTCCTATGAGTCGGTCAGATCTATCTTTGC
TTTACTTTTGTCATGTATCAATGATCATCTTCCGTGTCATTAGTTAACTAGTTTACCGTT
CACTAACT
>BC8_c86    nseq=466
TTAATGACGCATCAAYWTTGATTTGTTCTTATTTAATTGTAGTATATATGCAAAGATTCG
GAGCACTACAACAGAAATCACACTTCAAAAATCTAGTAGTACCTCTGTTAGTTGCATGCT
TGCGCATCAGGAACTTTTTTTTGAGAATTTGGAATCGAAACCAGCATGACACTAGTTTTG
CTTCATTCATCCATCCAGATCCACACGAAAAAACAGCAAAAATAACACGAGCTAGCGATC
ACACAAGAACGAACCAACCAACGTAACCATCAAATCAACAACGCCCAACAAATACTCCGA
AATGCTAGTAGTTCACCACCACCACGTCTAGCTTCTTAAACACAAACTCGACCGACGACG
ACGCGCGCGCCGCCGTACGTGCGAATAATCCCCCACGCCGGCACGCCCTACGCCTTGCCC
TCGTTGGCCCTCTTGAACGCCGCAGCCTGCGCCGCTGCGGTCGGTGTCGGAGCCGCCGGC
CGCCGCGGAA
>BC8_c87    nseq=383
GGGGWWTTTTWTGAAACAGCATTTGACACTGAATCAATTCTGCAGGCACGTGCTGCTAAA
ACCGACTACAGCAGATCTACTCTGTTCCAGCAATCAACACCTCAATCACAACAAAAGATG
GCATTGGACGGACAGCATATCTCAAAAGAACAGAGCCATTCAGAAACTTCAAAAACTAGC
AATCACGTTCCATTCCCTTCCAAGTGACACCAACACATTCAGAACATTACTACACAAGAT
AGCACGGCAAGAAAGAAACCACCCATCCAGTTCTGGCACTACAACGAAGACGCAGCGTCG
GGCGAGCTGRATGTCSTTCAAGGTCTACTAATTAGAGAAAGTCCTACTATGAAAATGAGG
ACTGATGAAACTACATAGCTTC
>BC8_c88    nseq=186
CATTTTTTTTTGGGTAGGCTCAAAACATCTCTTAAACACTGTAAACTCTTGTCTTGCATA
GTTTCTAGACATGGTCTGGCAAACAAAAACATGTGAAACTAGATTCAGGAAACCACAATA
CGAGCGCACAATTCCCATCAGCCTTCAGGTTGAAACAAGGAACTACAGGCAGATTCAACA
AAGGATAGATAATCTAAGTCATCCTCTGTGCAGCCTCCTTGGCGAGCAACTTTTCCCTGG
CCTTGGTCTTCGCCTGCGACTTGGAGCCCATGATGCCACCTCCCCACTTCTTCCTGACCT
CATCGAACTTGTCATTGAAGTTCGCCTTAATAGCCTCCAAGATCTTGCTGAACTCAAGCT
TGTCCTCATTCTTGACAGTGGTCAGGCACAGGACAGATGCAGTCTTCTTGTGGACAATCG
ATCCAAGGCGGGCCTTTCCTTTAACAATGCAGTAAGGGACCTCCATCTTCCTGCACAGGG
CTGGAAGCCAMACGACCAGCTCAATAGGATCCACATCATGAGCGATCACAACAAGCTGGG
CCTTGTTCTGCTCAATGAGGTAGGTCACATGGTTAAGRCCATACTTCACAACAATAGGTT
TTTTGGCCTCAACAGTTTT
>BC8_c89    nseq=446
AGTTAGGAGACCAACCGACTATTCAGGCAGCAGTTTACAAACGAAGACATACCATAGCTA
CCTGGGGTTGCAATATCAAGAGTTGGAAATATCAACACCATATTCACGAAACATAACAGG
AATATTATCAATCCAGAAACATAGCAGGATTAAACCAAGTCTTACAACATGAGATGTTGT
AAACGAACCACAACGACAGATAATAGTTCAAACCAACACACAACGAAAGATAATAACCAC
TCAGGCAGATCATAGGATAACTGTGGCACACAGGCCTGACACAGCAGCAGGAAGCATCAT
CTAGTACTCATCACCCTCATCACCTTCCTCACCCTCGTCGAACTCAGCACCAACCTCCTC
ATAGTCCTTCTCAAGCGCAGCAAGATCCTCACGGGCCTCAGAGAACTCACCCTCCTCCAT
ACCCTCACCCACGTACCAGTGCTTTGTGCTAGGAGGTTGCGACTCGGTGGAGCTCTATTT
GTGTATGGGAATTTGGAACCCGAGCTGCATCGCTGT
>BC8_c90    nseq=450
TTTTTTTATTACTAAGACACTAATCACTAGTGACTATTTCATGAAATGTTAATCACAGTC
ACAGGGATCATGCTTCCATCAACTAAACTTACCAGATGYTATCTGCCATCTGCTATCCCA
TAACAATAATCCCATAACGCGACCATATAAGCGACCCAATGGTAACAAAATGATCTGAGG
GACATAATCATCAGGAAAGATAAAAATTGGAACCAAAATTAAACTCTCATCACATCAGCT
CAGTAACAGGCGTTCCAATAAGATAGATACTGCTACTCCATTCAAGTTTCAACCACAGAC
AGATCTAAATGATATTCAATTCAGGTAACCAACAGCTCAATTCATGATAGGTAGGCGGGT
AAAACTAAGCAAGCGAAGCGATTACGCCTTCTGGTTGTAGACGTAGGTGAGGCCACACTT
GCCGCAGTAGTGGCGGTCAAAGTGGTTGGCCATGAAGGTGCCCGCGCCGCAGTCGGCGTT
GGGGCACTCCTTGCGAAGGCGGGTGACCTTGCCGGTGGCGTCGTCCACCTTGTAGAACTG
CAGCACGGCGAGCTTCACCTTCTTGTGCTTGTGCTTGATCTTCTTGGGCTTGGTGTAGGT
CTTCTTCTTGCGCTTCTTGGCGCCACCGCGGAGGCGGAGCACCAGGTGGAGGGTGGACTC
CTTCTGGATGTTGTAGTCGGCGAGCGTGCGGCCGTCCTCGAGCTGCTTGCCGGCGAAGAT
GAGGCGCTGCTGGTCCGGCGGGATGCCCTCCTTGTCCTGGATCTTGGCCTTCACGTTGTC
GATGGTGTCCGAGGACTCCACCTCCAACGTGATGGTCTTCCCCGTCAGGGTCTTCACGAA
GATCTGCATCTTGGCGGCGGTGGGGGTCGCCTCCGCGCAGCGGCGGA
>BC8_c91    nseq=242
GTAGAAGGCCCCGKTTTTTTTTCCTAACATAAATTAAATTATGAATGAAGCTTGACAGCT
AGAGATTTTTGGACGGGTGGTGAACAAAGAACCATATCATCATCAGTTACAATTGTCTGG
CAAGCAAAAGAATAACACATTAACAACTAGCACACTCCTCTACCACTATGTCATCCATCA
TCATGCATCAAGGGGCAACGCACTGGGATTAACAGTGTCACTGAAACATGACCAATAAAC
AAGAAGAGAACAAATCCTTCTCACAAACACAACCTCCACAGCAATGCAATCTTCTTTTCC
TCCCCAGAAATACACATCTTGAATCATCATCATACCCTCCCCCTGCCTTCGACCGGAATC
ARSAACTTTAGACACTGCCC
>BC8_c92    nseq=169
GTGTCTMAGTTTYTTTTTTAGCAAACCACCAGTGTAGCACTTGTAATAACAGAAGTATCA
GATTAAAACGAAATTAATCCGCGATTATTTAACCACCACATACCATAACCACATCATCTC
GTCACATCACAAGATTATGCTGGCAAAGTGCAAATCCATAACAGCCAGCCTAAACCATAT
CACCACATGCTACTAGAACATATAACAATAACAAGTCACATATAAGTAGCCGCGAAGAAC
AGAAATCTTAGATCTTGTCGATGTCCTCGTCCTCGAACTGGATGTAGTCGCTGCCCTCCT
CGCCGTCCTCGGGCCCGTCGACGTCGACACCCTCGTTGAGCCTGAGGGTCTCGGGGAGCT
CCCCGTAGGCCTTGAGGAGGCGCGCCTCGTCGTTCATGTACTTGAGGATGACGTCGGCCT
TGTCGTCCTGATAGTCGCGTAGGCCGACGAGAACGATATCGCCCGCCGCGATCCAGACCT
TCTTGTGCATCTTGCCACGGATGTGGCAGAGGCGGCGCGTGCCGTCGACGCAGATGGCCT
CGCAGCGGCCGTTGCCGAGCATGCGCGTCACCTGCGCGTACTCCTGCCCGTCCTCCTTGA
AGACGAGCTCGCGCTTGTCGTCGTTCAGCCTCGTTCTTCCCCCTCTTCCGGTTCTTACCT
AACC
>BC8_c93    nseq=267
TTTTTTTTGTCGTAGGAAAAGGAGATGCTCGAACTCATTCAGAAAGCAGTTCTGATCAGC
ATCAAGCAAAATCACAAAGCCGGCGTTCCACTGAACAGGTACATTACTAACACATAGGGT
GAAAACGCACGTCTTAGCATAAATATGACAAGTCAATTGCTCAACCAAAATATTATCCAT
GCAACATATCATAGACTCCACTAACAGTAAATGATTCTCAACATAGAGCAAAATTAAAGC
TCCTCTTGACAAGCATACAAACAGCAATTCTACCCAGAGAGGACTAGTTTCTTGATTGCC
TGCACCAAGAGATGGCAAATAGCCAGGAGAAGACGCCTACAGCCTCCTTCCCCTCCTACC
ACCCTTTCTGCGAGTGCTGTCAGTGGGAACCGGGGTAACATCCTCAATACGCCCGATTTT
CATGCCAGAACGAGCAAGAGCCCTGAGAGCAGACTGAGCACCAGGCCCAGGAGTCTTGGT
CTTGTTGCCTCCAGTGGCACGAAGCTTAATGTGCAGTGCAGTGATTCCAAGCTCCTTGCA
ACGCACTGCAACATCTTGAGCTGCAAGCATAGCAGCATAAGGTGATGATTCATCACGATC
AGCCTTGACCTTCATGCCACCAGTGATCCGAACCAGGGTTTCCCTCCCAGACAAATCAGT
GACATGAATGAAGGTGTCATTGAAGGATGCAAAGATGTGAGCAACACCAAAGACAAACTC
CCCTTCACGGACAGTGGGGCCAAGGGTGACATTCTCCTCCTTGGGCTMCCTGGTCTTTCT
CCTCGACATGGTTGCGTGGAGCGACGGGTGACCGGAGCCGAGCGCGC
>BC8_c94    nseq=311
TTKATCATTGCACACAGATATTTAGATGAGAATGAAAGACAAAACTTGGGAACATCCATG
AAACTTCACTGAGATAATCAATTCTTAACGAAAGAGCAAGATAGGGTAGCAAAACTTTGG
TTCACGGGTAAACCAAACCAAAGTTTCATAGACAGAGTAGCATAGTCTCTCCAGTGTCTC
CAAACTCCTAAACAAGGTTAAAAGCCAAGCACCCTGACGTTCCCTCTGCCCAAAGACTTA
GCACTAATGATAGAAGAGATGATCTCAGCACTCAGTCGAACAGGCTGAAGCCCATGTCAT
CATCACTCTCTTCCTTCTCCTCCACCTTCTCTTCCTTCTTAGCCTCAGCTGCAGGAGCAC
CACCACCAGATGCAGGAGCAGCAGCCGCAACAGCAACACCACCACCACCGCATGGGACTG
AAGCAAACTTCTCCCTACCAGCAGCAATGAGCTCTGTGATGTCCTTGCCACTCAGTTGCG
ACAGCAGGAGCTCCATCTTTTCATTGTCAACCTCAGCACCAACTGACTCCAGAATAGTTG
TCAGATCCTCCGCAGAGGGGCTGTTGTTGCCAGCAAGGACAGCAAGCAGATAGGCAGCTA
CGAACTTCATCCTGGATTGTGGAAAGTGAGAGCCCGAGGAGTAGCGACGCGGCGGCGGCG
GTAGGGAGTTCGAGAGGAAGGTGGAAGGATTGTGGATGCTGGAGCAGGAGGACTGGCCTT
CTGAGCAACTGCTGGTGAGGAGAGCACAATGGCTAGCATGGCCACGATAAAAATTCCGGC
TTGAACCCCATCATAGAATCTGGTTGCCTTCACTTCACTAAATCAATTCCCTGAGCGAG
>BC8_c95    nseq=326
TGAGGGTGTCCCCCCGCCGTACGACAGGACCAAGCGCAATGGTCATYYCGGTTATGCGCT
CAAGGTTACTGAGGCTGCAGCCTGGGCACAAGTACTGCCTTCTCGGTGAGCTCTCCAAGG
AGGTCGGATGGAACTACCACGACACCATCAGGGAACTCGAGCAGAAGAGGAAGGAGAAGG
CCAAGGTTGCCTATGAAAGGAAGAAGCAACTCACAAGGCTCCGTGTTAAGGCTGAGAAGA
CTGCTGAGGAGAAGTTGGGATCTCAGTTGGAGATTCTTGCCCCAATCAAGTATTGAGAAG
TTATCCTTTCGTGCGTCACCAGTTTTGTGCAACATCTGCTCCTGTATTTTAATTAGTTTG
GCCAAACTTTGTGACAGTATAATCTTTAGTGGTGAAGTGAATTATCTGTCAGCTTCTGTG
ATGTTAATTGATACATTTTCTAGTCGGTGGGTGAATGAACTGTTTTGTTTGTCAAAAAAA
CTGGTTGTGCTGCTATCTGTCCAATTCGTTCCATAGCTTGACAGGCTTGGTTGCCGTCTC
GATCTCTATATGAATTGCTTGATCTTC
>BC8_c96    nseq=234
GGATAGCATTGTTGATSKAGMSSTCCGAGTTCGAGGACTCCGTCGCTCAGGCTTTCTTTG
ACCTGGAGAACGCCAACCAGGAGCTCAAGAGCGAACTCAAGGACCTCTACATCAACAATG
CTATCCAGATGGATGTTGCCGGGAACAGGAAGGCTGTTGTGATCCACGTCCCATACCGCC
TGCGCAAGGCCTTCAGGAAGATCCATGTCAGGCTCGTCAGGGAGCTGGAGAAGAAATTCA
GTGGCAAGGATGTCGTAGTTGTTGCCACAAGAAGGATTGTGAGGCCACCCAAGAAGGGTT
CAGCTGTTCAGCGTCCTCGCACTAGGACTCTGACTGCTGTTCATGATGGAATTTTGGAAG
ATGTTGTCTACCCAGCTGAGATTGTGGGCAAGCGTGTTAGATACCGTTTGGATGGTGCCA
AGATCATCAAGATCTTCTTGGACCCAAAGGAGAGGAACAACACCGAGTACAAGCTGGAGA
CCTTCACTGCTGTCTACCGCAGGCTTTGTGGGAAGGATGTGGTCTTTGAGTACCCTGCCG
CTGAATCCGCATAGATGTCCTGGATCTCCATTTCATTTCTTTGATGTTTTGGTTGGGGTC
TCAACTAGTTTGCTCCCTCTGTACTTCAAAACCATAGTTTTGATGCCAAAGTTGTTGCTT
AGGTGTTTGGTACCCGGGAATTGGCTGCGGACTTGAACTATGTTAAGTTTTGAGCATTTA
AATTAAACCTTTGCCCTGTTAACTCATTATTTGTTCTCAATTGTTGAATGTGTTAGCTGC
CACTAGTTAAGAAAAWTTTCTTGTCGCGTTGAGCGTGTGGGTACTACTGTCTAATCGGTA
CTCAAGTTATGCTGC
>BC8_c97    nseq=255
GTAGACACAAATCTTTGAACACCAGGGGTCATTTGAATTCAACCAAACACGATCATGGTA
GCTATATTGCCAAATAGTACTGTCACCATCGACAACAAGGTAAAATTAAACATCATGACA
TTGGAAAAGTTTGGCGCAACATTAGTTCAACATCGGGACAACAACGCAACATAACATAAA
ATCCCACTACAGCGGACGATTTTAACGGCCCATGAAACTGATTAGCAGCAACATCACCAC
CTCAGTTCTTGATCTTCTTCTTGGGCCTCAGCTGGTTGCTGTGACCACACTTCTTCTTGC
GGCAGTTGACAGCCCTGGGGTGCAGGCGTGCGTAGCATTTGCGGCAGATCATCTTGTCCT
GGTTATACTTGCGAGCGAGCGCCTGCAGCGAGGGCTCAATTATTCCACCACGGAGCCTGA
GCACGAGGTGGAGCGTGGACTCCTTTTGGATGTTGTAGTCGGCCAGAGTGCGGCCATCCT
CCAGCTGCTTCCCGGCGAAGATCAGACGCTGCTGGTCCGGCGGGATTCCTTCCTTATCCT
GGATCTTGGCCTTAACATTGTCGATGGTGTCGCTGCTCTCGACCTCGAGGGTGATGGTCT
TACCCGTCAGCGTCTTCACGAAGATCTGCATCTTGTCGGTCCTGGATGTTCTT
>BC8_c98    nseq=213
TTTTTTTAATTAAAAAATTTGAAATTTCTGTTAAAACGTTGTGAATTAGGTACTAAACTT
GTATGCCAGCCAATAGTGTTCCATCATAAACAAGTATACAGTGCTACCAAGATTTTAAAA
ATATAACTTGAATCCAAAAGCACCACAATTCTAGATTCTGACCGTACCACAGCACAAGCA
AATTAAGATACTTTGATTAGAGAACATTACTACCAAGGCACATCATACTCAAAAGGAACC
CAACAAACGATTCAAGTCTTTAGATGTAAGATACCAACTGAAATCACAGCATTGCATCCA
AATGGTCTGGAGACATGAAATCAAAACATAGCTAAGCCAGGATCCCTCCAGAGTTGATTC
ATGGTGACACTACGAGCAAGATCTACTGCTTGATCTCAGCCTTTCTCTTCTGCCACAGCC
TGTCCAACGAGCCATCAGCGTCACCCTGAGCACGGACGAACCCAGAGAGAGCAAATGTGG
TGAAGTTACCATCGTACATGCCATTCTCATCCAAGTGACCAATGTTGATCTGGACAGAGG
CATGATCCTTGGCGGTGATGATCCTGTTAGTAGCAGAGCACTTCCTGGGGACGTAGAGGT
CCACCGTCTTACCCTCCTCGTTCTGCATGGTGACGGCTTGGGGGGCTACTGCAGCAGCGA
CTTGATCTCTCGAAGGGGTGGTGCTCGAA
>BC8_c99    nseq=264
TTTTAGGTCTCTTCCGTCCGCCSCCCTCCGGCCTCCCGAGCTCGCGAAAATGGTCGCCCA
CAGGTTCCATCAGTACCAGGTGGTGGGTCGCGCGCTCCCGACTCCCGGCGATGAGCACCC
TAAGATCTACCGCATGAAGCTCTGGGCCACCAACGAGGTTCGCGCCAAGTCCAAGTTCTG
GTACTTCCTGAGGAAGCTCAAGAAGGTGAAGAAGAGCAATGGCCAGATGCTCGCCATCAA
CGAGATCTTTGAGCGCAACCCAACCACAATCAAGAACTACGGCATCTGGCTGCGCTACCA
GAGCAGGACAGGTTACCACAACATGTACAAGGAGTACCGTGACACCACCCTGAACGGTGG
TGTGGAGCAGATGTACAATGAGATGGCATCCCGCCACCGCGTGAGGTCTCCCTGCATCCA
GATCATCAAGACGGCGACGGTCGACTTCAAGCTGTGCAAGAGGGACAACACCAAGCAGTT
CCACAACTCCAAGATCAAGTTCCCGCTCGTGGCCCGCAAGGTGAGGCCACCCACCAGGAA
GCTCAAGACCACCTTCAAGGCGTCTAGGCCCAACTTGTTCATGTAATAAGTGTCAGCAGG
ATGGTACCTGTGTTCAGTGTCTTAGCGCGCAAGGGAGATTTGGTGCCCTGTGGATTGAGC
ACTTTGATGTTTCGAGTTACGAATTCGAATGCTGCTATGGCAACCCCTGACTTTTGTCAA
ATTAGTTATCGGCAGACTTCTTATTTAAAAAGTGCTGTCAAGTTGCTGCCATTGTTGCTT
ATCGATCGATGCCATCTTTTCCAGATGTGCCTAGTTGCTCGATGGTGAATATGGTTTTGT
TGATGGTTCGTTTGTACTGTCGACCCCCCTGTACAAAAAAA
>BC8_c100    nseq=218
GGGTTAACATCCATGAAACTTCACTGCGGCAACGGATATCTCGGCTCTCGCATCGATGAA
GAACGTAGCAAAATGCGATACCTGGTGTGAATTGCAGAATCCCGCGAACCATCGAGTTTT
TGAACGCAAGTTGCGCCCGAGGCCTTCTGGCTGAGGGCACGCCTGCCTGGGCGTCACGCC
AAAAGACAATACAAACCCATCCGTGGGGAAGGACGTGGTGTTTGGCTCCCCGTGCCGCGA
GGTGCGGTGGGCCGAAGTTGGGGCTGCCGGCGTAACTTGCCGAGCACCGCACGTGGTGAA
AAAAA
>BC8_c101    nseq=237
AAATAACATATACAATTTGAAACTTGAAAAGCAGGCAGTATCGAGCATCTCCACTCAAAA
GAAATAACTATCCATCCAAGTGAATCAACAAGCAGAACATGGTATGGACAATTCACAGAA
CAAAACCTCATGCGACAAAGATGACATCACAACTTAAAGATCCAGACAGCCACAAACTTA
AACTTAAAAACACTTGTTTTAAGACATGAACTAGCAACATAGCCAAAATTGTTCAGAAAG
GCAGGCATAATCACCTCAACAGGTGACAGTACATATATCTTCCATTTTAAGCAGTGAAAC
AGCAATGATAACTATCCTACTCTGCAGCAACAGCCTCCTGGCCAACCACAGCCTCCTCAC
CCTCAGCAGGCCTCTCAAGCTTGACACCGACATCCTCCTTGGTGTAGTCACCATGGACCT
CCATTAGTTTCCCGAGGTCGAACTTGGGGGCCTTGAGGATCTTGACCTTCCTGATAAAAA
CATTCTGCAGTGGGAAGATGCTTGAGGTAGCCTTTTCAATCTCCTTACCAATGACCTCAG
GAATAAACTTGGACACCAACTCCTTCAGGTCGCAGGTAGAAGCCTGGTTGGCCATGATCT
CAACCATCTTACGGCGGATCTGACGGATCTGGGAGGCCTGTGCATAGCAGGTACGCTTCA
CTTGGTTGGGTCTCCTCTTTGTGAATCCAATGCAAAACAACCGCAACATGTAGTTGTCAG
TGGTCTTCACATCAACATGGGCCTCAATCAGTGTCTGCCATTTCTTGACCAGGGACCGAA
GCTTGTCGGTCGTAAAATCCATACCCYAAAAAACAAACAGAATAAGTTAACAACACAGAC
ACAATGAAAGGGGCAATAAGTAT
>BC8_c102    nseq=173
TTTTTTTTTAGAAGAGTAAAGGGTATCATGCATACCACTCCATTCAAATCCAAAACAAAC
AGTCGCCAACATTAAGATCAATGTTAAGGCTCAACAAAGAAAAACCAAAACTGGAGTTTT
TGTTACATGTCCGGCTCCCAAAAACGAGTGGGAATTTATTGCTCGGATCACAGTACTTAG
CCAGTTCAATCCATATCAGATTTTATAGAGGGCGCAGTAACCTGTTTTCACAAAACCCTT
GACGTTGCGCTATGGAAACCACCCTCGAGCTTAGTAGGGCTCCACAGGAGCACGGAATTT
GGCTCCAGCGTAGACAGCAGCAGCACCAAGCTCTTCCTCGATCCTAAGAAGCTGGTTGTA
CTTAGCAAGACGCTCTGATCGGCAGGGAGCTCCAGTCTTGATCTGACCCGTGGACAAGCC
AACTGCCAAATCAGCAATGAATGTGTCCTCAGTCTCACCACTCCTGTGACTGGTCATCAC
ACCCCAGCCAGCATGCTTTGACATCTTCACTGCTTCGATACTCTCGGTCACCGAACCAAT
TTGGTTAACCTTGAGCAGAAGAGCATTGCATGACTTCTCCTTGATAGCCTTTGCAACCCT
AGTGGGGTTGGTGACTAGTAGGTCATCACCAACAATCTGCACTTGCTCCCCAATTTCTTC
AGTCATCTTAGCATAGTGAACCCAGTCATCCTGATCAAATGGGTCTTCAATGGAGACAAT
GGGGTATTCACTCACAAAAGACTTGTATACATTCTTCAAGCTGTCTCCAGATATCTTCTG
GGAGCCATCATTGTTCTCCTCCTTGAAGTTGAGATCATATGTCTTGTCCTTGTCGTTGTA
GAACTCAGAAGCAGCAACATCCATACCAATGACAAA
>BC8_c103    nseq=247
TTTTTTTAAATCGAAGGTTWTTCAAATCTTTCAAATYWWTAAACTACAAATAAATCAAAG
CTTTTAACATAAACTGCCGATGCACCTCCAAATATATATAACTGATGAATTCTACTAATG
CATAAGATACTTGTACTGCTGGAGTAATGGTATAGCAACAATAAGTTAAGCTACCTCATA
GTCATAACAGCTTGACCAACACAACACAAAGAAATGCAGTTTTGTCACAACATCGCATCA
TAAGCAATACCACCCACCTATCACCTAACATCACCACAAGCACCTCAAGTCCTCAACCAA
CATATAGTGACTAACAGCGATACAAGGGATATCACATCTGAAGCAAGCACCCCGAAAGGT
AGCTTACTCAGCAATCTCCTCTTCCTCATCCTCGTACTCCTCTTCATCCTCCGCCGTGGC
ATCCTGGTACTGCTGGTACTCAGCCACCAGATCATTCATGTTGCTCTCGGCCTCAGTGAA
CTCCATCTCGTCCATGCCCTCACCCGTGTACCAGTGCAAGAAGGCCTTCCTCCTGAAC
>BC8_c104    nseq=286
ACCACCCCGTCACGCGGCGCACGAGCACGCAGCATCCACACCCACGTCGACGATCCGACC
CGAAGGTTCCAAGATGAAGTCGAGGGCGAGGTCCAGCGGCGCCGACTCCAAGCTCTCGGT
GAGGAAGGGCAAGGCCGAGAAGGACCCCAACAAGCCCAAGAGGCCTCCGAGCGCGTTCTT
CGTCTTCATGGAGGATTTCAGGAAGGACTACAAGGAGAAGCACCCCAATGTGAAGCAAGT
CTCTGTGATTGGCAAGGCTGGTGGTGACAAGTGGAAGTCCCTGTCTGATGCTGAGAAGGC
CCCCTTCGTGGCCAAGGCCGAGAAGCTCAAGGCTGAGTACACCAAGAAGATTGACGCCTA
CAACAACAAGCAGTCTGATGGCCCTACCGCGTCTGGTGACTCTGACAAGTCCAAGTCCGA
GGTGAATGACGAGGACGAGGAGGGTGACGAGTGATGCATGAAGCTCTTGCCCACCATGTC
GTTGCAGTCAGTAGGGATGTCTTCTTCGTCGTCAGCCTAACCACCCGGCGTTGCTGCTCC
TTGGCCTCTGGATGCTGTCTGTTCCTCTAGATGTAGCAGTAGTAGTTGTCCCCTCTCGGA
GTTGGTAGTTGCAAGTGTTGTGTCCCTGAAGTGATGCTGTAGTGTGTTCGCTTCCTCGGC
ACTTGATCGTTGTTGGAATGTCAGTCTGCAGTCTGTACTTACCCCCAAGCATCCGTGCCT
GTTTATCTCACATCTCAATAGATGAGTTAATTTGCTGAACAAAATCAGTCTCACTTGTTT
GCATCATCTGTGCATGTTGTACTACTGTTCGATGATATTTCCTGGTTTTCTCTGTAAAAA
>BC8_c105    nseq=295
CCKCCGCAACCACTAGCCAGCGCGTAGCCGCCGTCGCCGGAGCCGGAGAAGGGGAGGCAG
CCATGGGTCGCGTCCGCACCAAGACCGTGAAGAAGACCTCCAGGCAGGTGATCGAGAAGT
ACTACTCCCGCATGACCCTCGACTTCCACACCAACAAGAAGGTGCTGGAGGAGGTCTCGA
TCCTGCCCTCGAAGCGCCTCCGCAACAAGGTGGCCGGCTTCACCACCCACCTGATGCGCC
GCATCCAGCGCGGCCCCGTCCGCGGCATCTCGCTCAAGCTCCAGGAGGAGGAGCGCGAGC
GCCGCATGGACTTCGTCCCGGAGAAGTCGGCGCTCGATGTCGACGAGATCCGCGTCGACA
AGGAGACCATGGAGATGCTCGCCGCCCTCGGCATGGCCGACCTCCCCGGCGTCGAGCGCC
AGCCCGAGAACACCAACGCCCCCGCCTTCGGCGGCCGCCCGCAGTTCGGTGGTCCCCGCC
GCGACCGCGTCTAGGCTCCGGGTTGCAGTGGTTGCCTCTTGATCGCGTATCTCATCTCGT
CGTTATCATGCTACTATGTCAAACTTGTTTTAGATCAGTGGTTGCTGTTGTGGCAATTGA
GTCTTGAACTTATCTGTTTTGGCCTAAATTCTCTAGTGTTTTGGTCTGCCTGTGATGGAT
CATGATTTATATTCTCGCGCCAATGAAATCTTAAGCGAATGATAAATTAAAGTTAGTGTT
GCTACCTTTATGACTAAAAAAAAA
>BC8_c106    nseq=286
TTTCCCCTTCTCTCGCGTCTCGTTTCCCTGTCCGGCTGTTTGCGCCGTAGGTGTTTGATG
AAATGCTTGTCCTCTCTGTCTGCGCCTTTTCAGCGCCGAGGTCGGGGCTTGCGCTGAAGC
ACTCCATCGACGTTGGCGCTGGCGTGATCGACGCTGACTACCGCGGCCCCGTGGGTGTCA
TCCTCTTCAACCACTCGGATGTGGACTTTGCCGTCAAGCCTGGGGACCGGATCGCGCAGA
TGATTATCGAGGTTATCGCGACGCCGGAGGTCGCAGAGGTTGAGGACCTCGACGCCACCG
TGCGCGGCGAGGGAGGGTTTGGATCCACCGGCGTCTGAGCTGAGCCTTGACGGCCCTCTT
CGCTCCAAGGAGGATGGTAGTTTCATCAGTCTCTAGATTAGGATGGCGGTGCGACCTTGG
TGTCTGTAGTTGGCTGTAAGCGCTCCTGAAGTCGTGATGCTAGCGTGCGTTTGGTTAAGG
GATACCCTGCAACTGAACGTGTCGAGAAGTTTAGTTTCGGTCGGTTGATGATTGCAGGAA
CTGTTAAGAACTTGTTTCTTTGGTGATCTTGTTGCGCACCTTGTGTGTTGGTCGTTTCAG
AATATCTGCCTAATTGCGTGCATAAGTTGTCATTCCAATCTGAATCGATGAATTAACTGG
AACTAGTATGCTGCATTTTTGCGGACGTACTTADATTTTAGACAAAAAAAA
>BC8_c107    nseq=193
GAAGATCAAGAAARGGGGTGGAGCTATCAGGCAAGAGCTCGCCAAGCTCAAGAAGGCGTC
CACTGCTTAGAGTATCATACGGTGGATAGCTTGTTGAGGTTTTGGTTTCATGTTGGATCA
GCAATTCGTTGGAGTGTTGTTAAAGCCAGAATTAGTACTTCTGTTTCCTATGAACCCTTT
TCGAACCTTTATCAAGCATGGCTGTGCTCTGGAGATTTTGTCATGAATGATATGGAATAT
CTAAGGTAGTTTGTGATGAATGATCAACGTGCCTTTGTTTCTAATATCTTTTGTTTGCTG
GTCATTTGTAGCTGAGTCTGAGATGCGTCTATATTAACCTGGTTTGCAATGAATATGCAA
TGTGCATTAAAAA
>BC8_c108    nseq=294
CGAACTTGGCGTAGTCGTCCTTGAGTTCGCGGATCCGKAHDCGGCGTGAAGCGCATCTCG
GGGCTCATCTACGAGGAGACCCGCGGCGTGCTCAAGATCTTCCTCGAGAACGTCATCCGC
GACGCCGTCACCTACACCGAGCACGCCCGCCGCAAGACCGTCACCGCCATGGACGTCGTC
TACGCGCTCAAGCGCCAGGGCCGCACCCTCTACGGCTTCGGCGGCTAGATCGGCTCCTAT
TTTCCGTCTGGTGGCGAACAACGTGAGGTGGTGGTGTGTTCTGGTCTAGCGGAATCAGTG
GCTCAGTGCGTTCTGTATCGATGTTGTGTTCTGTGGTGCTTGTTTAGTAATCGTCATGTT
ATGAACTGATGAGTTTACAAACGGAGGAAATTCGTCTGTGTTCAGTCTAAACCATCATCA
AAAGAAACAAATCTTTTCTTGGAATCTGTTTGGTCTTCGCCAGTATCAAAACAAGTGTAT
TTTAAATCAATTGATTCTTTGCTTATAGTCTCCATCAGTATAAAAGAATAAGGATATTAT
>BC8_c109    nseq=226
TTTTTTTTACTACGTCAAACAGCAGGGGATCTTTTTTTTGAATAAATCTGGACAGTTTTC
ATTCACATTCCACAAAGAAACGGTGCCCACGCAACCAGAGTACACGATCCAAAATAAGAG
AAAATTATCCAGCAAGCATATCAAGTCTAGCAATTTTCTTGCAATAAACCGCAGCAGTCA
ACAAACGCACAAGAGTAGCAGCAACATTCATATTGATCGATTTAACATGAAACCCTTAAT
CACTCTGCCTCCCGCGATTCTTGGCTGTCTTTAACCATAGTTCAGGCGGAACATGTCATT
CTGCACATAGAAGCTAGTTCCAGTCGGCAGCAAATGGAACGCCTGGGAGAACTTGATGGG
GTGCTCCTCGGGGCCGGTGCGGATGGAGCCGGAGACGAAGACGAGCATGCCTCCCTGGGG
CCCCGACGGCTGGCAGTCGACGGTGACGATCTGGTGCTCGCACTGCTGGAAGGGGAGCGA
GCCGAGCTTGCCGGCGATGGCGGCCGGGCCCTGGAACTTCTGGCCCTCGAAGGTGAGCAT
GGAGGTGTCCTGGTACAGCCCCACCAGCGCCGCTCGGTTGGTGTCGAACGTCCGGTAGTA
GTGCTCCACGAAGGCCTTGGCCACCGCGTCCGGGTCCATCGCCATGCCTCCGCCGCCGCC
GCCGCCACGCCCCTAGGGTTTCGAGCTCT
>BC8_c110    nseq=238
TCGCGCGGCGCGGCGGCGGGTGCGAAGGGCGGCGCGGCCGGCGGCAAGAAGAAGGGCGCC
GTCACCTTCACGATCGACTGCACCAAGCCCGTGGAGGACAAGATCATGGAGATCGCCACG
CTCGAGAAGTTCCTGCAGGAGCGCATCAAGGTCGCCGGCGGCAAGGCTGGCAACCTCGGC
GAGGGCGTCACCGTCACCCGTGACAAGAACAAGGTCACCGTCACCTCCGAGGGGCCTTTC
TCCAAGAGGTACTTGAAGTACTTGACCAAGAAGTACCTGAAGAAGCACAATGTACGTGAC
TGGCTCCGGGTCATCGCATCAAACAAGGATCGCAGTGTCTATGAGCTCCGGTACTTCAAT
ATTGCCGAGAATGAGGGTGAGGAGGAGGATTAGGCGCACTACCTTATCTATGTCTTGTGA
ACCTATGGACGTGTTGGAACAGTCTTGCTGTAGCCTTTGAAGGGATGAGTTTTGATGTTT
AAATTGCTCTTCCTATGTGTTTTTAAGTGTGGTGGAACTTCCAATGTGATGCTTAGATAA
TCCGAGTCCCAGAATTGTTGGTTCCTGTTTGTCTCTATAACATATATCGTCAGCGTTTGA
TCGTTCGGTTGGTATGATTGTCAGCTTGAAAACTCTAGTCGTCAAGCTAGTTTCCTGGAG
AAACTCAATGATCAACTGCAGTCTGTCCTGTATTCACRRMAGGAATCCCTGCTGAGTGCT
ATGTTCTCCCATTGGCAAAAAA
>BC8_c111    nseq=152
TTTTTTTTTTAGGTTTGATAGCACACCATGTAGATACCACTGACTTGGAGAAGTAGTCAA
AATTTCAAGCACTAGAAAGAAATGAGCAAAGTCTTCAATCTTCTATTACATAAGTCACAG
TAGATAACAATAAGCTAAAGCAACATTCTCAAATTTGCTCATGATATGCACTAAGTGCTA
GCTGATTGAATCCACAGTAGGACTTAATCCTCATCCTCAACAACCTTAGTACCCAAGCCT
TTCAAACCCTCTGGAGGAATCTCAGCAACTGTGACCAGAGAGTAGAGTTCCTCCTTCGCG
TCTTCCTCATCATTCCTCTTGCGGGCAATTCTGACACGGACTCTCCTTGGCACACTCCTG
ATACCACTGCTCCAGATGTGCTTGTTGAGCTTCACATCGACCCGAACATCAGTAGTACCC
ATGGCCTTCTGTGCGAACTTCCTAATCTCCTTGATGGCATTTGGTGCCTTCTTCTTGAAG
GTGCATCCGTGGAGGCGCTTGTGGAGGTTGATGGTGTACTCGCGGGTCACCACCTCATCC
TTGCGAGTGCCGGCGCCGCGCTTCTTCTCCGACATATCCSGTTCGATTAGGTGATGGTTC
CCCATGTTTACCGTTCCAAAGCTGTTTCCGCAATGAATGAAATGAGAAAAGAGTGAGCAA
GGTTTTTTGTTCRMAAAAA
>BC8_c112    nseq=237
TTTTGAAAGCCAACGATTTGTAAAACAAAGTAAAATTACTACAAAAATGCACGTTTTTTT
TGGGAGAAGCATTGCACATTAACTCAAAATGCAAGCGGATAGATTCTAAAATACAACACA
CCAATGCATAAGCTAACACAGCCATGGTGCAAAATAGATTCTTCCATAGTACGATTAGCT
CATTAACAAAGCTAAGCATAAATAGTTGGGTGGCTGGAAAGTACCAAACAGACAATATAG
CTCACGACAGTCAAAAACTTGACGAACATTACAATGTTTTGCCGAACAAGACTCCCTAGA
CCTTCCGAGAGGCTTTCGCCATCTAGACTGAATAGCCGAAGCTAGAGATCTTCCAGACCC
TGATAGATCCATCAGTGTAGCCAGTGTAAAGGGTGCTTCCATCCGCGCTCCAGCTCAAGC
TTGTGCAGTAAAGGATCTGGTTCTTGGAGATCTGAATGTCGGGCTTGAGGTCCTGCACAA
CGTGCTTCGACTCCAGGTCCCAGATTTTGACAGAGTCCTCTGTCGCAGCACAGAGCCAGT
AGCGGTTGGGCGAGAAGCAGAGTGAGTGGATGACGGAGCCCGCATCCAGTGAGTACAGCC
TCTTCCCCTCAGTCAAATCCCACAGCAGAGTATAGCCGTCCTTCCCGCCGGAGGCGCACA
GGGAACCATCAGGGCTCACGGCGACGGCGTTAACATAGCCACCGTGGCCGGCAAGGGTGC
AGCGCAGCTTGCAGTTGGTAAGGTTCCAGACCTTGACGGTGCGGTCCCAGGAACCAGAGA
CAATAGTGGGCGAATAAGTGTTAGGGGAGAACCTGACGCAGGAGACCCACCCATTGTGGC
CCTCGCCGCCGCCGAGGTCGCCGCCGATGGTGTACTTGCACTCACCGAGGGTGTTCCAGA
GCTTGATGGTCTTGTCGCGGGACGCGGAGACGATCTGACGGTTGTCGTACGGAGAAGGAC
GA
>BC8_c113    nseq=283
AGTCAAGAAGCAGCAGAATTGAAAGGCATTTATGTAAATCTAGCTCTCCTTTGGCTAGCT
TCACCAGAAAACAAGCCATGTACGGATTAGAGCTTCACAATCATGAACAACATATCCAGA
AAGCATTAACAAACAGATTACCACACAAATTCAGGGTTCACTTATTTCATCACAATTCAA
CAAAGATGCTGCACAGCAGCAACTGTTCATAAACACAACCAGACGACATAGTACTTGCAC
GACAGACAACCTCCATCAGAGAGAACCAGACTCGCCCATGGCCGAATAGCCACTGAATGA
GGCTGAGAAGTTACTGGCCACCACGGAGGCGGAGCACCAGGTGGAGGGTGGACTCCTTCT
GGATGTTGTAGTCAGCAAGGGTGCGGCCATCCTCCAGCTGCTTCCCAGCAAAGATCAGAC
GCTGCTGGTCCGGGGGAATGCCCTCCTTATCCTGGATCTTGGCCTTCACGTTGTCGATGG
TGTCAGAGGACTCAACTTCTAGTGTGATGGTCTTGCCAGTGAGGGTCTTTACGAAGATCT
GCATTCCACCTCTCAGCCTGAGCACAAGGTGGAGGGTGGACTCCTTCTGGATGTTGTAGT
CCGCCAGAGTGCGGCCATCCTCAAGCTGCTTGCCAGCAAAGATAAGGCGCTGCTGGTCCG
GGGGAATGCCCTCCTTGTCCTGGATCTTGGCCTTCACGTTGTCGATGGTGTCAGAGGACT
CAACCTCAAGCGTGATGGTCTTGCCCGTGAGGGTCTTGACGAAGATTTGCATGCCTCCCC
TGAGCCTGAGCACCAAGTGGAGGGTCGACTCCTTCTGGATGTTGTAGTCCGCAAGAGTGC
GGCCATCCTCTAGCTGCTTTCCAGACAAAAGATGAGCCTCTGC
>BC8_c114    nseq=230
TTTTTTTAGATTAAGCCAGACATCTACTATTGCTGCCACYGCAGTTTGGTGGTGCCCGCC
GCGACCGCGCTTAGGCTTCCGCCGGTCGCACTGTTGCCTACATCTATGGTGCTCTATGGT
TTGCTTCTGTGGCGATTAAGTTTTGGACTATCTGTTATGTAAATCGGTTTGGTCTGTGTG
TGAGGGACATCAGATTTATATTCTCGCGACAGTTAAATCTTAAGATATTTTATGCTCTTT
GGTTGGTTGCCAGTTTGAATGTTTTGTCATGTGCGATATACTTGTGCCATAGAACTCATT
AGTTTGCATTTTCCGTATAAAAGATGGATGATTTTAGATCTGGAAAMAMTTTTTACTGTT
ACTGTTG
>BC8_c115    nseq=1032
CGACCCGTCTTGCGAACACGGACCAAGGAGTCTGACATGCGTGCGAGTCGACGGGTTCTT
AAACCTGGGATGCGCAAGGAAGCTGACGAGCGGGAGGCCCTCACGGGCCGCACCGCTGGC
CGACCCTGATCTTCTGTGAAGGGTTCGAGTTGGAGCACGCCTGTCGGGACCCGAAAGATG
GTGAACTATGCCTGAGCGGGGCGAAGCCAGAGGAAACTCTGGTGGAGGCTCGAAGCGATA
CTGACGTGCAAATCGTTCGTCTGACTTGGGTATAGGGGCGAAAGACTAATCGAACCATCT
AGTAGCTGGTTCCCTCCGAAGTTTCCCTCAGGATAGCTGGAGCCCATTACGAGTTCTATC
AGGTAAAGCCAATGATTAGAGGCATCGGGGGCGCAACGCCCTCGACCTATTCTCAAACTT
TAAATAGGTAGGACGGCACGGCTGCTTCGGTGAGCCATGCCATGGAATCGGGAGCTCCAA
GTGGGCCATTTTTGGTAAGCAGAACTGGCGATGCGGGATGAACCGGAAGCCGGGTTACGG
TGCCGAACTGCGCGCTAACCTAGAACCCACAAAGGGTGTTGGTCGATTAAGACAGCAGGA
CGGTGGTCATGGAAGTCGAAATCCGCTAAGGAGTGTGTAACAACTCACCTGCCGAATCAA
CTAGCCCCGAAAATGGATGGCGCTAAAGCGCGCGACCCACACCCGGCCATCTGGGCGAGC
GCCATGCCCCGATGAGTAGGAGGGCGCGGCGGCCGCTGCAAAACCTGGGGCGCGAGCCCG
GGCGGAGCGGCCGTCGGTGCAGATCTTGGTGGTAGTAGCAAATATTCAAATGAGAACTTT
GAAGGCCGAAGAGGAGAAAGGTTCCATGTGAACGGCACTTGCACATGGGTAAGCCGATCC
TAAGGGACGGGGTAACCCCGGCAGACAGCGCGATCACGCGTGTTGCCCGAAAGGGAATCG
GGTTAAGATTTCCCGAGCCGGGACGTGGCGGTTGACGGTAACGTTAGGAAGTCCGGAGAC
GTCGGCGGGGGCCTCGGGAAGAGTTATCTTTTCTGCTTAACGGCCTGTCAACCCTGGAAA
CGGTTCAGCCGGAGGTAGGGTCCAGCGGTCGGAAGAGCACCGCACGTCGCGCGGTGTCCG
GTGCGCCCCCGGCGGCCCATGAAAATCCGGAGGACCGAGTACCGTCCACGCCCGGTCGTA
CTCATAACCGCATCAGGTCTCCAAGGTGAACAGCCTCTGGCCAATGGAACAATGTAGGCA
AGGGAAGTCGGCAAAACGGATCCGTAACTTCGGGAAAAGGATTGGCTCTGAGGGTTGGGC
TCGGGGGTCCCGGCCCCGAACCCGTCGGCTGCCGGCGGACTGCTCGAGCTGCTCACGCGG
CGAGAGCGGGCCGCCGCGTGCCGGCCGGGGGACGGACCGGGAACGGTTCCTTCGGGAGCC
TTCCCCGAGCGTCGAACAACCGACTCAGAACTGGTACGGACAAGGGGAATCCGACTGTTT
AATTAAAACAAAGCATTGCGATGGTCCTTGCGGATGCTGACGCAATGTGATTTCTGCCCA
GTGCTCTGAATGTCAAAGTGAAGAAATTCAACCAAGCGCGGGTAAACGGCGGGAGTAACT
ATGACTCTCTTAAGGTAGCCAAATGCCTCGTCATCTAATTAGTGACGCGCATGAATGGAT
TAACGAGATTCCCACTGTCCCTGTCTACTATCCAGCGAAACCACAGCCAAGGGAACGGGC
TTGGCGGAATCAGCGGGGAAAGAAGACCCTGTTGAGCTTGACTCTAGTCCGACTTTGTGA
AATGACTTGAGAGGTGTAGGATAAGTGGGAGCTTTCGGGCGCAAGTGAAATACCACTACT
TTTAACGTTATTTTACTTATTCCGTGAGTCGGAAGCGGGGCATCGCCCCTCTTTTTGGCT
CCAAGGCGCAGCTTTCGCTGTGCCGATCCGGGCGGAAGACATTGTCAGGTGGGGAGTTTG
GCTGGGGCGGCACATCTGTTAAAAGATAACGCAGGTGTCCTAAGATGAGCTCAACGAGAA
CAGAAATCTCGTGTGGAACAAAAGGGTAAAAGCTCGTTTGATTCTGATTTCCAGTACGAA
TACGAACCGTGAAAGCGTGGCCTATCGATCCTTTAGATCTTCGGAGTTTGAAGCTAGAGG
TGTCAGAAAAGTTACCACAGGGATAACTGGCTTGTGGCAGCCAAGCGTTCATAGCGACGT
TGCTTTTTGATCCTTCGATGTCGGCTCTTCCTATCATTGTGAAGCAGAATTCACCAAGTG
TTGGATTGTTCACCCACCAATAGGGAACGTGAGCTGGGTTTAGACCGTCGTGAGACAGGT
TAGTTTTACCCTACTGATGACCGTGCCGCGATAGTAATTCAACCTAGTACGAGAGGAACC
GTTGATTCACACAATTGGTCATCGCGCTTGGTTGAAAAGCCAGTGGCGCGAAGCTACCGT
GTGTCGGATTATGACTGAACGCCTCTAAGTCAGAATCCAAGCTAGCAACCGGCGCCTGTG
CCCGCCGCTCGCCCCGACCCACATTAGGGTGTTCACACCCCAAGGGCCCGTGCCATTGGC
TAAGCCTGCCCGGCCGATGAGCCGTGGCAGGCCGCCTCGAAGCTCCCTTCCTCACGGGCG
GCGGGCTGAATCCTTTGCAGACGACTTAAATACGCGACGGGGCATTGTAAGTGGCAGAGT
GGCCTTGCTGCCACGATCCACTGAGATCCAGCCCCACGTCGCACGGATTCGTAAAAAAAA
TAAAAAAAAA
>BC8_c116    nseq=312
AAAAGTTCAGTTCCAATAACTGCTCTGCAATTAACCAGCGGAACTATTTTAAGATTTTAA
CATGGGTAGTTACATGTGAGAGATAATTGGTTCCTCCTGTGAAAATCGTAGAGTGCATTT
GATAACACACATATTTGACAAATGCATTGCCCATGTTCACAGAAAAATAGCACTAGCACA
ATTTTACATCTACTCACTACCATTCATTTCCACAATTCCAATCAACAGTGCTGATGATAA
TACTAGTGCTACCAGATAAGTTAAACAGGGAGAGCCAGGACTAGACACCACCAAACCAAA
CACTAATAGTACAAGCACAACCAGACACAGAACGGAACCTATATCTAAGAGGAGGTGAAC
TTGGTGACGGCCTTGGTGCCCTCGGAGACGGCGTGCTTGGCGAGCTCCCCGGGGAGGACG
AGGCGGACGGAGGTCTGGATCTCGCGGGAGGTGATGGTGGGCTTCTTGTTGTAGCGGGCG
AGCTTGGCGGCCTCGGCGGCGAGCTTCTCGAAGATGTCGTTGATGAAGGAGTTCATGATG
GACATGGCCTTGGAGGAGATGCCGATGTCCGGGTGCACCTGCTTGAGCACCTTGAAGATG
TAGATCTTGTAGGTCTCGACGCTCTTCTTGGCCTTCTTCTTGCCCTTCTTGCCCTCGCCG
TCCTTGCCGGCGCTGGACTTGCCCGCGGGGAGGCGCTTCTCGGCCTTGGGCTTCTTCCCC
GCCGGGGCCTTCTCCGCCTTCTCGGTGGCGGGCTCCTCCTCCGCGGGCTTCTTCGCCGCC
GGCTTCTTCTCCGCCTTGGGGGCCATCKACTCRCTMGGGGTTTCTGTGGCTCGGGCTCGG
ATTCCGGTCGGTGGTGGCTGGMGGCGGTGAAGGCAG
>BC8_c117    nseq=211
ATAGAAACGAACTAATATATAGAATAATCGAAATTGAAAAGAACTGTCTTTTCTGTATAC
TTTCCCCGTTCTATTGCTACTTGCGGGTCTTATGCAATCGATCGGATCATATAGATATCC
CTTCAAGACAACATAGGTCATCGAAAGGATCTCGGACGACTCACCAAAGCACGAAAGCCA
GTTAGAAAATGGATTCCTATTTGAAGAGTGCCTAACCGCATGGATAAGCTCACATTAACC
CGTCAATTTTGGATCCAATTCGGGATTTTTCTTGGGAAGTTTCGGGAAGAAATTGGAATG
GAATAATATCGATTCATACAGAGGAAAAAGTTCTCTATTGATGCAAACGCTGTACCTAGA
GGATAGGGATAGAGGAAGAGGGAAAAATCGAAATGAAATAAATAAAGAATAAAGCCAAAA
AAATAAGTCGAAGATAGAAGAGCCCAGATTCAAAATGAAGAAATGGAAACTCGAAAAGGA
TCCTTCTGATTCTCAAAGAATAAGGGGCAAGGGGATTGATACCGAGAAAGATTTCTTCTT
ATTATAAGWCGTTGATTTGATCCGGCATATGTTTGGTAAAAGAACAATCTTCTCCTTTAA
TCATAAATGGAAAGTGTTCAATTAGAACATGAAAACGTGACTCAATTGGTCTTAGTTAAG
TCTTCGGGACGGAGTAGGAAGAAGGGCGGAGACTCTCGAACGAGGAAAAGGATCCCTTCG
AAATAATTGAACGAGGAGCCGTATGAGGTGAAAATCTCATGTACGGTTCTGTAGAGGGAC
AGTAAGGATGACTTATCTGTCGACTTTTCCACTATCAACCCCAAAAAACCCAACTCTGCC
TTACGTAAAGTTGCCAGAGTACGATTAACCTCTGGATTTGAAATCACTGCTTATATACCT
GGTATTGGCCATAATTTACAAGAACATTCTGTAGTATTAGTAAGAGGAGGAAGGGTTAAG
GATTTACCCGGTGTGAGATATCGCATTATTCGAGGAACCCTAGATGCTGTCGCAGTAAAG
AATCGTCAACAAGGGCGTTCTAAATATGGGGTCAAAAAGCCAAAAAAATAAGTGATTCGT
TTTTAGCCCTTATAAAAAGAAAACGGATTCTTGAACCTCTTTCACGCTCATGTCACGTCG
AGGTACTGCAGAAAAAAGAACCGCAAAATCCGATCCAATTTTTCGTAATCGATTAGTTAA
CATGGTGGTTAACCGTATTATGAAAGACGGAAAAAAATCATTGGCTTATCAAATTCTCTA
TCGAGCCGTGAAAAAGATTCAACAAAAGACAGAAACAAATCCACTATTGGTTTTACGTCA
AGCAATACGTAGAGTAACTCCCAATATAGGAGTAAAAACAAGACGTAATAAAAAAGGATC
GACGCGGAAAGTTCCGATTGAAATAGGATCTAAACAAGGAAGAGCACTTGCCATTCGTTG
GTTATTAGAAGCATCCCAAAAGCGTCCGGGTCGAAATATGGCTTTCAAATTAAGTTCCGA
ATTAGTAGATGCTGCCAAAGGGAGTGGGGGTGCCATACGCAAAAAGGAAGCGACTCATAG
AATGGCAGAGGCAAATAGAGCTCTTGCACATTTTCGTTAATCCATGAACAGAATCTAGGT
ATGTAGACACATGGATCCATACATCTCGATCGGAAAAGAATCAATAGAAGGAGAATCGGA
CGATATCTTTTTCGAAACAAAAAAAAA
>BC8_c118    nseq=255
TTTTTTTTGGTCCAGAAGTTGAAATCCATTCTGAACCAAACTGAGATAAGAACACCAGCT
GTGATTTAATAAGTCATCAGAAAGATGCACCTTTTATAGAGACAGTAGCAAGAAATAGAG
AAACAACAAATCCTTAGAGAACACAAGAGTAAGCTAGCTTTAGCATCGGTACAGGCACAC
ACCACCTTCCTCTACTAGAAGGCACCACCTAAGCAGTCTAGAACGCACTACTACACAAGC
ACAAGTGATACATCATCCACAAGAAACGGCCACCACCACCGGAAGCACGGTGTAGTCAGG
GGTCTAGTCCTCGTCACCGGCCGCGGCCTTGGCGCTGCCTCCGCCAGACTTCTTGGGGAG
CAGCAGATTGTGGATGTTGGGCATGACGCCACCGCTTGCGATGGTCACCGTGCCCAGCAA
GCGGGAGAGCTCCTCGTCGTTGCGGACGGCCAGTTGGATGTGGCGCGGCACGATGCGGGT
CTTCTTGTTGTCCCTCGCGGCGTTCCCGGCCAGCTCAAGAACCTCAGCAGCCAGGTACTC
GAGCACGGCGGCGAGGTAGACGGGTGCGCCGGCGCCGACCCTCTCGGCGTACTTGCCGGC
CTTGAGGAACCTGGCGATCCTGCCGACGGGGAACTGGAGCCCGGCCTTGGAGCTCCTGGA
CATGGCCTTCTTGGCGGCGCCGGAGCCGATCGCTTTCCCTCTCCCGGCCATGGCTGGCTA
GCTGCTAGTGTTTGTTGCGGAGAGAAAGAATCCGGCAGCGAAGCGAAGGGCGGAGAAGAC
GGGAGAAAGCGAAGCGCG
>BC8_c119    nseq=276
CAGAATCAAACCGTTCAGYTKDTTTTTTTTTCATAAAGGATTGCAAATTCATTCCTCTTC
TCATTAAATATGGGTAACATAGAAATCCCTGCACGGCTGCACCGACCACTACAGCTCTTG
AACTAGACCTAAACTTTCGATGCAGAGATCGGTGGAAACGATAAATAGATGGATAGGGAT
GCACCACTACATACACACAAAAGCAACTGACACAAGGGAGACACTAGTCGCAGATCGGAT
GAGATCGGGGGCGCTCCGGCAGGAGCAGCCTACTTCTTGGGGGACTTGGTGGCGGCCTTC
TTGGGCGACTTGGATGCCTTCTCGGCCTTCTCGGCCCTCTCAGCAGCCTTCTTGGGGAGG
AGCACCGGGTTGATGTTGGGGAGGACGCCGCCGTGGGCGATGGTGACGCCCGACAGCAGC
TTGCCGAGCTCCTCGTCGTTGCGGATGGCGAGGAGGACGTGGCGCGGGATGATGCGGTTC
TTCTTGTTGTCGCGCGCCGCGTTGCCGGCGAGCTCGAGGACCTCGGCGGCGAGGTACTCG
AGGACGGCGGCGAGGTAGACGGGGGCGCCGGTGCCGACGCGCTGCGCGTACCGGCCCTTC
TTGAGGTAGCGCCCGATGCGGCCGACGGGGAACTGGAGCCCGGGTTTCTAGCTAGAGGTT
GGAGTAGTAGATGAGCCGGGCACATCTTAGTTCAAAACTGCAACCCAC
>BC8_c120    nseq=231
TCGCGCACCCAACACCCCCTCTCTCCCCGGCGGCGGCGCGTCCACCTGCATCTCCCAACC
ATGGCGGACTCCAAGGCCAGCATGGCGGTCACCCTCCGCACCCGCAAGTTCATGACCAAC
CGCCTCCTCTCCCGCAAGCAATTCGTGCTCGAGGTGATCCACCCCGGCCGGGCCAACGTC
TCCAAGGCTGAGCTGAAGGAGAGGCTGGCCAAGGTGTACGAGGTGAAGGACCCTAACACC
ATCTTCGTCTTCAAGTTCCGCACCCACTTCGGAGGAGGCAAGTCCACTGGCTTCGGCCTC
ATCTACGACAACCTCGAGGCGGCCAAGAAGTTCGAGCCCAAGTACCGCCTCATCAGGAAT
GGTCTTGCTACTAAGGTCGAGAAGTCCCGCAAGCAAATGAAAGAGCGGAAGAACAGGACC
AAGAAGATTCGTGGTGTCAAGAAGACCAAGGCTGGTGATGCGAAGAAGAAGTAAACACTT
ATTTACATCTGTATTACTGTTCTGGACTCCGGGTGGTCTAGTTGCAGTGTCATAATTATG
GTCGTTAGGTTTTGTTCTACCCTAAGCACTGAAGTGAAGTTTTTGCTATTTCTGGATGTG
AACTTGGCCAGATTGGCTATAGCATGTTATGAGAAGGCTATATAATTGACTTGCAAGCCA
ATGCAGTTGTGTGATTTTCTCATCAAAAAATGCCT
>BC8_c121    nseq=221
GAATCAAGGGGCAGWWKTTTWYTTTTTTTTTAAGTGATATGAAATTATGAATCAGCTGGT
AAAGGTTTCACCACAACCAAATAACAGTAGCGTTTACATAGACACCAGACAGTAGGGCGC
ATTGCCAGCAGAAATTACAGTCTGAGTGCAACTGCAAGGCCCTGCTGCAAGAACAATGGC
CAAACAAAACCTCAAAACAGCACTGAGACTACTACGATGACAATAATCCTCAGAACCCTC
ATTTCTTCTTAGCAGCAGCCTTGGTAACCTTGGCACCAGTGGGGTCCTTCTTCTCCACGC
TCTTGATGACGCCAACAGCAACCGTCTGCCTCATGTCACGAACAGCAAAGCGACCAAGAG
GAGGGTACTCAGAGAATGTCTCAACAACCATGGGCTTCGTGGGAATCATCTTCACCATAC
CAGCATCACCGTTCTTCAGGAACTTGGGCTCCTTCTCAAGCTCCTTACCAGATCGTCTGT
CGATCTTGGTGACAAGCTCAGCAAACTTGACAGCGATGTGGGAGGTGTGGCAGTCCAGCA
CTGGCGCATACCCGTTGCCAATCTGCCCAGGGTGGTTCATGATGATAACCTGGGAGGTGA
AGCTGGCAGCCTCCTTGGCAGGGTCGTCCTTGGAGTTGGAAGCCACGTACCCACGCTTGA
GATCCTTCACAGCAACGTTCTTCACGTTGAACCCAACATTGTCACCGGGAAGGGCCTCCT
GGAGAGCCTCGTGGTGCATCTCAACAGACTTAACCTCAGTAGTCAGGCCAGTTGGACCAA
AGGTGACAACCATACCARTTTCCTTTTTCGATAGTGAGTTATATGTGCGGAGGTGCAGTC
CTGTAAAACTGAGACGTGATAACCTAACAAGGAGTCTTACTGCTTCGTTTGTCAAAARGC
TGTTGATGTGCTGTCGCGCGCCTAATGCGGCGGACCTAAAAAAAA
>BC8_c122    nseq=212
TTCTACTTCCACAAGCTCCGCAACAGGTTCCACTGCCCGGCCGTCAACGTCGAGCGCCTC
TGGTCGATGGTGCCCGCCGAGAAGGCGGCGGAGGCCGGCGGTGACAAGGCCCCGCTCATC
GACGTCAGTCAGTTCGGCTACTTCAAGGTGCTCGGCAAGGGGAAGCTGCCGGAAAAGCCC
ATCGTCGTCAAGGCCAAGCTCATCTCCAAGGTCGCCGAGAAGAAGATCAAGGCCGCTGGC
GGAGCCGTCGTGCTCACCGCCTAGGTTTCAGTCCTTGTCCGCCTCTTGGTTTTGAGATCT
ATATCTGAGTAGTGCGTTACTGTCTCAGTTATTTGTGTTAAAAAGACTTGCTAGCTTTTA
AATTGCTGTTGCTACTGCCTGGTGGGGCAGTGCTTATGAGGATTTTGAAAGTAGTGATGT
CAGTCCATATCAAATATCTCGGATATATCGATGCTATCTTTTGCTATCAGCTATCGCAAT
TTCTTGTGCGTCGATTCGTGATGCATCACCTGTGATTTATGATGTAGTTTAATTCTTAAC
TGTGGTTGCTTTACAACGTTTTCTGTTAGAGATGAWRWARW
>BC8_c123    nseq=143
TATTCGCAAGTCCCCCTTCTCCGATCCCCACTCTCCCTCCGAGAGGGTGAGAGCGAGAGG
AGTCGCGCCGGCGAGCGAGCTCCCCCGCCGCCGCGATGAGGGCCAAGTGGAAGAAGAAGC
GGATGAGGCGGCTCAAGAGGAAGCGCCGGAAGATGAGGCAGAGATCCAAGTAGACAGACT
TGCCTTGTCCTTGCTCTGAATTCTGCAATTCGGTTGCAGTTTACTGATCAATTCTAGTTT
TCATCCTAGTATAAAGGGGTTGTCTTTAAACCATTGGTGACACTAGTGCTGTCTGTTTTG
TAATGAATACTGAAATTCTAAATATGGTTTCACAATGCTTGTTGGTATTCTTGTTCTCGG
TTTGAATTTGCCGATCCTCTTGATGTTTCGTGATAACAAATGATTTGAGCTMRTGAGCCT
GAAAAAA
>BC8_c124    nseq=229
TTTTTTTTTAATTGTAAAAAGAAGTATTGATAAAGCGAGAATACACGAGATGGAGTGAAC
CAACATGCGACACGTAAAAGCAAGTACTGATCAAGGTACTGATTCCATTACGACATGGTA
TTTAAGCAGTTCAACAAGCTACCGGGTAGCAAACACCAACATAACAACAAGACAGAATCT
CCAAAAGAGTTTTCGACACCACGACAGGTATCATCTACAGATTGACGACACAACTGATGC
CTGCAAGCCGATCAGTACTCCTCGTCCTCCTCATCCTCATCACCACCGCCCTCAGCACCA
ACCTCCTCATAGTCCTTCTCCAGGGCGGCCAGGTCCTCACGGGCCTCAGAGAACTCCCCC
TCCTCCATGCCCTCACCAACGTACCAGTGCACGAAGGCACGCTTGGCGTACATGAGGTCG
AACTTGCGGTCGATGCGTGAGAACACCTCAGCAACACTGGTGGAGTTGGAGATCATGCAT
ACGGCGCGCTGCACCTTGGCGAGGTCGMCACCTGGACCACCGTCGGCGCCTGGTAGTTGA
TGCCACA
>BC8_c125    nseq=250
ATKTGTAAGGGAGTGCAGTATCTCAATGAAATCAAGGATTCTGTTGTGGCTGGCTTCCAG
TGGGCCTCGAAGGAGGGTGCGCTGGCTGAGGAGAACATGCGTGGCATTTGCTTTGAGGTC
TGTGATGTCGTTCTCCATGCTGATGCAATTCACAGGGGTGGTGGCCAGGTCATTCCAACT
GCCAGGAGGGTCATTTATGCTTCTCAGCTCACTGCCAAGCCAAGGCTGCTCGAGCCAGTT
TACCTTGTGGAGATCCAGGCCCCAGAAAATGCACTGGGTGGTATCTATGGTGTTCTGAAC
CAGAAGAGAGGTCACGTGTTTGAGGAGATGCAGAGGCCTGGTACCCCGCTCTACAACATC
AAGGCTTACCTCCCTGTCATCGAGTCCTTTGGGTTCTCCAGCCAGCTAAGGGCTGCAACC
TCTGGCCAGGCGTTCCCTCAGTGTGTGTTTGACCACTGGGACATGATGGGCTCTGATCCT
TTGGAAGCAGGCTCCCAGGCTGCTACGCTGGTGTTGGATATCCGCAAGAGGAAGGGTCTC
AAGGAGCAGATGACCCCTCTTTCTGAGTTTGAGGACAAGCTCTAAATTTTGCTCGCTTGT
GCTGTCTGCTGGTTTAATCGCCATTTTGTCTGCTGTAGTGGAATTACTCTAATGTTTCAT
TTCCTTTTAGCTGTCATGCATCTGTCTCGAACATCATTGGCCATATGGTATTGTGCTGCT
AAGACTGAATTTTGTTATCTGGTTGTGATGTCTGAGATGAAACAGAGTTTGTATCTGTGG
TCTAAGTGGTATTATTTTTGTGGTATAAACTTTGTTTCTGCTGCTTTGTGAAACTAAAAA
TGGAATCTTGGAGGCAGTACTTAAACTGATGTATACATCCATGGCTGCCATTCGCAACGG
GCGTGTTTGGTTCACTTTTATCATTTTAAAAAAAA
>BC8_c126    nseq=244
AYCGTTTCCGCGGCACTCGCCTCAAGATTCCCTGGCAAGGCTGTTGGTGTGAATCTGCCT
GGAGCGGGAGCAGCAGCTGCTCCTGCGGCTGAGGCTGCCAAGGAGGAGGATGATGATGAC
TTGGATCTTTTCGGTGATGAAACCGAGGAGGACAAGAAGGCTGCAGATGAGCGTGCGGCT
GCCAAGGCCTCTGCCAAGAAGAAAGAAAGTGGCAAGTCCTCTGTCCTTATGGACGTGAAG
CCGTGGGATGATGAAACTGACATGAAGAAGCTTGAGGAGTCTGTTCGCAGTGTCCAGATG
GAGGGTCTCACCTGGGGAGCATCCAAGCTTGTGCCCGTTGGTTACGGCATCAAGAAGATG
ACCATCATGTTGACCATTGTGGATGATCTCGTGTCTGTTGACAGTCTTATTGAGGACCAT
CTTACGGCGGAGCCCATCAACGAGTATGTCCAGAGTTGCGACATTGTTGCCTTCAACAAG
ATCTAGAAATCCCAGTTATTGTGCACCATACTTGCTGCTGGGGTCTCGGACCTGGGCCTG
GGTTGCGACAACAAGCACTCAAGTTCCTCGTGGGATGCGAGCTCTTATCCCTTTTAGTTA
CTTCCGCTATAGAATGTCAGTCTTGAGTCTATTGTTGAGTGCTGCCAGGTTTTTTTGAAT
ATCCGTTTGTCTTTAAGAATAGTTCAAGTGCTGCTGGGTGGTGAAACATTCTGATGTGTC
TAAAAGTACAACAGTTTTTTCTTCGCGATGCTAGTTTTGAATGGGGATGAGAAACGTGCT
TACCGTTACTGTTTCTTCTGCCAGAATGATGTCTTATCTTTGGTGCAAATTGATGTTGAT
CCGTGCCCTTGTGTTCGTGTTCAAAAAAAAA
>BC8_c127    nseq=472
GTTGMWSGCAAATCGGAGACTTTTTTTAGGATAGAACCGAGGATTTTCCATTGATAAACA
GAGACTGGGTATTACAGCAGATGAACTAGAGACTCGAACACCACGAAGGGTAGAGCACAG
CCATCACAGAAGACAGAACACAGCATCCATACCGAGAGCATTTGACTACACTACGCCCAG
AAAACACCACAGCACCACCAGCACATGTAGTTCGCCACCAGAAGAGGAACCGATCTAGCC
GCCGAAGCCGTAGAGGGTGCGGCCCTGGCGCTTGAGCGCGTAGACGACGTCCATGGCGGT
GACGGTCTTGCGGCGCGCGTGCTCGGTGTAGGTGACGGCGTCGCGGATGACGTTCTCGAG
GAAGATCTTGAGCACGCCGCGGGTCTCCTCGTAGATGAGGCCGGAGATGCGCTTGACGCC
GCCCCTCCTGGCCAGCCTCCGGATCGCCGGCTTGGTGATGCCCTGGATGTTGTCGCGGAG
CACCTTGCGGTGGCGCTTGGCGCCGCCCTTGCCCAGGCCCTTGCCGCCCTTGCCGCGCCC
CGACATCGCCGGAAATAGGGAAGCTTCGCTCGCAGCAACCGCTCGGAGGGGATGGGAATC
TGGAACTTGCTTTGACGCCTCCAGAATTAACATTATGTACAGTTTGCTGCTACAAATGCT
TGCCATGTCCTTTTGGAACAAATTTTTACCATACAATCGTTTGATGCTAAGTCTGGGGCA
GAATGCTTGTCTAGTTTCGTGCTATGGGTTTTCTGTCGGTTGAATGCATCTCTGGACAAG
AGACATGAACTGAAATATATGGCTCTTTTGTCATATATATTCATGCTTTTCACAATCAAA
AATACCGGTAGCATTCATCAGCTGCAWRRAWARTT
>BC8_c128    nseq=217
CAAGGGCAAGACTGAGATGTCCATTTTTAAACCAACACAGAAGTTGCAAACTWWTTTTCA
CAGAAAACGGTTGAACCCAATGGGATTCCAAATTCTCATGAGCTGCATATGATGGTTTTA
ATTTGAGTCAGCCAAGCAGCATTACAGAAAAAACTTTGGTACCAACTGAGGGGTCTCCTT
ACATCATACAGAACACTGAATTAAGTTCAAGACTAGTAGACCCTAGCGATACAAGAGGGT
AACTCATCAGCTGAAATTCCACCAGCTTACTCCTCAGCCTCAGCCTCACCACTCTTCTTG
TTGTTCTTCCTTGAGTACCTCAGATTCCTCAGGAACTTTGGGTCCATCCCCTTGGTGGAG
GTCTGACGGTGGCGCTTGGGCTTCTTGATGCCGTTCTTGTGCGCCTTGTACGACTGGTTG
TGCGCCGTGTGGTTCTTCGACTTGGCCATCCCGGAACGCTCTTGCTCCTGCTCCTAATCA
CCAGCGTCCGGCGGGTCGGCGGCGGCTGAGACAC
>BC8_c129    nseq=385
GCTTCTGTCCCYYRATCGTCTCAAGATGCAGATCTTTGTGAAGACCCTCACCGGCAAGAC
CATCACACTTGAGGTCGAGTCCTCTGACACCATCGATAACGTGAAGGCCAAGATCCAGGA
CAAGGAGGGCATCCCCCCGGACCAGCAGCGTCTCATCTTCGCTGGCAAGCAGCTTGAGGA
TGGTCGCACCCTTGCCGACTACAATATCCAAAAGGAGTCTACCCTTCACCTGGTGCTGAG
GCTTAGGGGTGGTATGCAGATCTTTGTGAAGACCCTCACCGGCAAGACTATCACTCTTGA
GGTCGAGTCCTCTGACACGATCGACAACGTGAAGGCCAAGATCCAGGACAAGGAGGGCAT
CCCCCCTGACCAGCAGCGTCTCATCTTCGCTGGCAAGCAGCTTGAGGATGGCCGTACCCT
TGCTGACTACAACATCCAGAAGGAGTCGACTCTTCACCTTGTGCTCCGCCTGCGTGGTGG
TATGCAGATCTTTGTCAAGACCCTTACTGGCAAGACCATCACTTTGGAGGTGGAGTCGTC
TGACACCATCGATAACGTGAAGGCCAAGATCCAGGACAAGGAGGGCATCCCCCCGGACCA
GCAGCGTCTCATCTTTGCCGGCAAGCAGCTGGAGGATGGCCGCACCCTGGCTGACTACAA
CATTCAGAAGGAATCCACTCTCCACCTGGTGCTCCGCCTCCGTGGTGGCCAGTAATTCTT
GGCTATGGTGCTGCTGTGGTTCCTGGGTTCACAAGTCTGGTGCCTGCCTTGTCTCTCCAA
TGAAGATTGTCTGTGTGTCCTGTGGTCGAGTCGTGCCCGTCTGATGTGAGTCTTGTGTCG
TCTGGTGGTGTTTTGTGAACACTAGCTGCTATGCAGCAGTTTGGTTGAACTATGTGTGAT
GAATAATGAACCCTGAAGTTGCTGTGTTTATCTGTCTGTTTATGGTATTTGCCACGCTCT
AATAGTATGGTCTGTTCATGTTTGTGATGTGGTAGCACTAAATTTTGCTTCWAARRWMWW
TTTTATTCTGTGAAAAAAA
>BC8_c130    nseq=151
TTTTTTTTTTAATCATAAGTAGGGAACATATCGATTACTTATTTTAGTAACTTGGAACAG
CGAAACACATGCCCATAGTGGCATAGTCCATACATAATTTGGCAGACAACAAGGAAGTAC
ATGGCAGATCCAAACCTTCATGGTCTTGTGGAAAGCCATGAGGATCTTTTTACACAGCAA
CAAACCCATAAATCATCAAGCGGTCTTTCATAGCACCAAGTCTATAATGGCATACAAATC
CACAGTAGTAGGCACGAGTCCACGATGTGGGATCATGAAACGCACAGAYGGCGCCTATTT
TGCTCGATCCTTGATCTCATCAAGGCTGATTTCACTAGCATCGGTAGCATGCAGCTCCAC
CTGAATGCCATTGAGCCCATTCTTGAATTACTTGGTTTGAGCTGGCATAAAGCATCTTGC
TCCTAATCTTGGCGGTGGCTGGGGACCATAGGATATAGAAGATCCTGCTCTTTTGGACAT
CCTCTGCAGTAACGAAGTCGAAATCATAGATGGCGTATCGGCAGTCATTTTCAGGTAGGC
TGTTGGTGAAATCCTCGTAGCTGGCGCCACGGTCCCCAACCTGGTCCACAACAATCTCCT
TGTAGTTGTTGTCCAGCTTGTAAGTGATGAAACGGTGCAGCCTACTWGGACTGCAGCTCG
CCGAACTTCAGCATGCACTCATCATTCACCGCGACTCCTGATCTTGCGTTTGCCATCTCG
GGCGAGTTCC
>BC8_c131    nseq=400
TTTTTTATAACGTAACACAGTGTTCGCAACAGCGAGTGTCAAATAATAATGAGATAGATA
AACGCAAAAGATACCCCACAATCAGGAGCATATAGTAAATCGAACACAAAGTTAAGAAGC
AGTGAAGCACCATTACTATCCATCAGATAACTTAGTTCCACTTGATACAGAAAGAACACG
AGCCCAACATCTAACTACACAATCCACTCCGACCAAAGTCCTGGAACTAGCATCAAGAGC
AACATGACACGAGGAGACAGGGAAGCCTATCCATCTACGCCGAGGTGAACTTGGTGACGG
CCTTGGTGCCCTCAGAGACGGCGTGCTTGGCGAGCTCGCCGGGGAGGACGAGGCGGACGG
AGGTCTGGATCTCCCGGGAGGTGATGGTGGGCTTCTTGTTGTAGCGGGCGAGCTTGGCGG
CCTCGCCGGCTAGCTTCTCGAAGATGTCGTTGATGAAGGAGTTCATGATGGACATGGCCT
TGGAGGAGATGCCGATGTCGGGGTGGACCTGCTTGAGCACCTTAAAGATGTAGATCTTGT
AGGTCTCCACCGACTTCTTCCCCTTCTTCCTCCCCCTCTTGGACTCGCCGCCCTCCTTGC
CGGCGGTCTTCCCCGCGGGGAGACGCTTCTCGGCCTTGGGCTTCTTCCCCGCCGGGGCCT
TCTCCGCCTTCTCGGTGGCGGGCTCCTCCTCCGCGGGCTTCTTCGCCGCCGGCTTCTTCT
CCGCCTTGGGGGGYSCTGTAAAGTAGCGGTGTTTCCATTTTGCCATGAGTAGTAGACTAG
TAGTAGAGACTAGAGAGGCGAAGTATGATGCTGTAGTAGGAATTATCTGGTCAGTTAAGA
CGTACATGGTCGCGCCGGAGCCGCAGACAATATGTATCAGCTGGCTGTTAAGAACTTGGT
TGGAAAATCCTCTTATGGTGCCTCTCAGTTTCCATCCTTGGTAACCTCCGCCGAAACTAG
ATTCC
>BC8_c132    nseq=266
CAGGACCCGTGACAACAACCTCCTGGGCAAGTTTGAGCTCTCTGGCATCCCCCYTGCTCC
CCGTGGTGTCCCCCAGATCACTGTCTGCTTCGACATTGACGCCAACGGTATCCTGAACGT
CTCCGCCGAGGACAAGACCACTGGCCAAAAGAACAAGATCACCATCACCAACGACAAGGG
CCGGCTGTCCAAGGAGGAGATCGAGAAGATGGTGCAGGACGCTGAGAAGTACAAGTCTGA
GGATGAGGAGCACAAGAAGAAGGTGGAGTCCAAGAACTCYCTGGAGAACTACGCCTACAA
CATGCGCAACACCATCCGCGACGAGAAGATTGCTTCCAAGCTKGGTGCGGACGACAAGAA
GAAGATCGAGGACGCCATCGACGCTGCCATCAGCTGGCTGGATGCCAACCAGCTCGCCGA
GGCGGACGAGTTTGAGGACAAGATGAAGGAGCTGGAGAGCCTGTGCAACCCCATCATCGC
CAAGATGTACCAGGGAGCGGGTGCGGACATGGGTGGCGCTGCGGGCATGGACGAGGACGC
ACCTGCGGGCAGCGGCGGCCCTGGCCCCAAGATCGAGGAGGTTGACTAAGCTACTCGTTC
CTCAAGTCGTCTGCGGTGGGTGGCGGCAGGTGGTGCTGTGAAGCCTGCCGCGCGCTGCAG
AAGTTTTATCAGTTGCTCTGTATCGAACTTAATCTATGGTTGGTACTCTTGTGGTGGTAA
ATTTTTGGACCTCGTGATGGTCGGTTGGTCGGTCGGTTGGTTAGTAGTGATCGTGAACTA
TGTTATTGGTGGCTCGACTGTTTTGATCAGTCTGAGCGGTTTAAGTGATACGGTATTATT
CTGGTTCGGTAAAAAAAAAACTGA
>BC8_c133    nseq=284
TGACATGATACGGKAACTTGCTTTTCTGGAATGGTGAAGGCAATCTTGGTGATTGGCGAG
TTTTGAGCTATGTTGGATAATATTGGTTAGTTGTGGAACTGAGTTACTGTAAAACTTTTC
CCTCAGTTTAGACCATTGCATATCWAGACTCCCTTTTGGTCATGTTCCTGTGCCTTGGAA
ATGCACTGAACTTTGTAGCTGAGGTGTGGCGATGGATAAACTCAGCTATCACAGCCACCG
TCGCCAGGAAGGCCGCCAACAAGGCCAGCGCCTGATGAACTGCTGCCGCCGCCAGCGCCG
TGTTGTCTTGGTCCTCGTCTGCGCGCCGCCGTGTATAGCTGGGAGTAGTTGAAGTAGCAG
TGAAGTAGTAGACTAGTAGTGGCAAGCACTCCGGTGCCTTATCGGTCCTCTCCGCCGTGT
GTGTGACGGCGTGTTTTGTAAATACCGGAACCAGTGCGGTGTGATGGAAATAAGCGCGCG
CTTTAGCTTCTGCTGGTGCTCGGAGGGGGAAGAAGAACCGATGTCAGTGTACTAGTGATC
GTCGAGTATGTTGACAATGCTTACTGTAGTAAGATCATTGTGGTGTTGAATCACTGATGC
TGGCTTAAAAAAATAWMAAAAAA
>BC8_c134    nseq=221
AGTCATCAGTTAAAAGCTTGCATATGATCACAGATAATGGAAACAGGGCATACGAAGAAT
AAGACAGGACAGGAGATGGTTAACCCGAAGGATACTTCGGCTTCAGCATACAGATAGCAT
CCACATTAACCAGGTATCAGATAACATGTTCCCAAACCCCAATTTACTAATTAGGACATA
CTAAACGAAGCGGCAAACAAGTAGTATTAGTTTACCACAAGTCCATGACTATTACAGACA
TGAACGACAGGGACACTGAAATTAACACAGCAAGATACAGACAGACGGTAAACTGCAGGG
ACTGTAGTCAGGCAGGCACAGGCGAGAACACAGCAGGTTCACGCGCGGACGGTTGACCCA
CCCTGCTTCACTCCTTGGCGGTCTTGTTGATGAGGGACTTGTGGATGTGGGGGATCACGC
CTCCGCCGGCGATGGTCCCCTTGATGAGGGTGTCGAGCTCCTCGTCCCCTCGGATGGCGA
GCTGGAGGTGGCGCGGGGTGATGCGCTTGACCTTGAGGTCCTTGCTGGCGTTGCCGGCCA
GCTCCAGGACCTCGGCGGTGAGGTACTCCAGGATTGCGGCGGAGTACACGGCGGCGGTGG
CGCCGACGCGGCCGTGGGCGGAGGCGCGGGACTTGAGCTGGCGGTGGATGCGACCCACCG
GGAACTGGAGGCCGGCGCGGGAGGAGCGGGAGACGGGAGCCTTCTTCCTGTCCTTGTCCT
TGTCGGTGCTCTTGGCCGCCGTCGTCTTCGCAGCGAGCAGGCCCTTGCCTCCCTTGCCCG
CCATCGCCGCCGGAGAAGCTAGCCTRGACACCAGC
>BC8_c135    nseq=285
CAGCCAAGCGCAACGCCCTCTCGTTCACAGCCATGGCGGAGGTCGAGCAGCCGCAGCAGG
AGGTGAAGCTCTTCAACCGCTGGACCTTCGAGGATGTGCAGGTGAACGACATCTCGCTGA
ACGACTACCTGGCTGTGTCGGCGACGAAGCACGCGACTTACCTGCCCCACACTGCGGGCC
GCTACTCGAAGAAGCGCTTCCGCAAGGCGCAGTGCCCCATCGTCGAGCGCCTCACCAACT
CGCTCATGATGCACGGCCGCAACAACGGCAAGAAGGTCATGGCCGTCCGCATCATGAAGC
ACACCTTGGAGATCATTCACCTGCTCACTGACGCCAACCCCATCCAGATCATCGTCGATG
CCATCATCAACAGTGGGCCACGTGAGGATGCCACCCGTATTGGTTCTGCTGGTGTTGTGA
GGAGGCAGGCTGTTGATATCTCACCCCTGCGGAGGGTCAACCAGGCCATCTACCTCCTCA
CCACTGGTGCCAGGGAGAGTGCTTTCAGGAACATCAAGACCATTGCTGAGTGCCTTGCAG
ATGAATTGATCAATGCTGCCAAGGGCTCATCGAACAGCTATGCTATCAAGAAGAAGGATG
AGATTGAGCGTGTTGCCAAGGCCAACCGTTGAGAAGGGCTTGTGTATCCTGGTGCACTGG
AGCTATTTATGTTGCTGGTGGTTGTTCTGGTTCTTGAAACTTGATTAATGTTTAGACTTA
TTGGGACCCTAGCTGAGGTTTTGCTTTCAATGAACAATGAAAATTATTGAGAAATGTAGT
TGTTTGTGGTGTCTGGTTTATCGAACACCCACTCGTTTTTTTGCTCCTGGATTTCTATAT
GTGTGCCTCTAATMATTGTCATTGTGATGTTGTGCCCTGCTTGCAAAAAAAGCCACCATT
ATATTGCCATTTTCA
>BC8_c136    nseq=483
TTTTTAAAGGAAGGCAGCCTCAAGGGCAACCACTATGGTAACTATAGCACAGAAATTGAG
AGGCCAAATTACAAGCCTCAAATATGATGAAGCTGAAACTTTTTTCAGACCAAAATTTGA
GAAGCACATTTCATTTCCACTTAAGATAACAGATCACCATTACAGCAGCATCAGTGCAAG
ATAATCAAGCAGGTTACCTAGCACTACGAACACATCCATACTGACACTAATAACAAGCCA
CCTGGAGAAACACAGATCCTGCAAGCAGACACCAAAATAAAGGAAGCAACAGCAGCGGCG
ACCATGCGGGCAGACCGCGTAGCTCAGGCCCTCTCGCCCCTGATGCGGCGCGCGAGCTGG
ATGTCCTTGGGCATGATGGTGACGCGCTTGGCGTGGATGGCGCAGAGGTTGGTGTCCTCG
AAGAGGCCGACGAGGTAAGCCTCGGCGGCCTCCTGCAGCGCGGCGACGGCGGAGGACTGG
AAGCGGAGGTCGGTCTTGAAGTCCTGCGCGATCTCCCGGACGAGGCGCTGGAACGGGAGC
TTGCGGATGAGCAGCTCCGTGCTCTTCTGGTACTTGCGGATCTCGCGGAGCGCGACGGTG
CCGGGGCGGAAGCGGTGGGGCTTCTTCACGCCGCCGGTGGCCGGGGCCGACTTGCGCGCC
GCCTTTGTCGCCAGCTGCTTCCTCGGGGCCTTGCCGCCTGTCGACTTGCGCGCCGTCTGC
TTCGTGCGGGCCATCGCCGGAGGGMYTGGWGGGTGAMGAGGMCGGMGAGCCGGCGGCGGT
GAGGTAGAGGAGAGGGCGGGGGAGTTTAGGGA
>BC8_c137    nseq=179
TTTAGGTCTTGGAGGCGCCGGCGTCGGCCTTCGACTCGTTTTTTTTTAGTTCCAAAGATA
ACCGTTTCATTAAAATACTTATCATCACCATCAGCATCATAGAAGTTCCAACAATATAGG
ATATGAGAATGTACTACTCCCAGGATAGCAGAACATAACCACAACTAGTGACAGTGCCAC
GGCACACAAGCATCAAGTTCTGGCAGAAGTTCATAGTTTCACTTAGTCTTATTAATGGGA
TATCATGAGAGTGAAAAGAGAACCCATGAATCAACTCTGATGAAGAGGAAGCTTATGCAG
TCGCACCACCCCGGCGGCACTCGTTCAGCATGTCAAGGTAGAACTGGCACTTGCTGATGT
CACTTCCGTAGTGGTTCAGACAGTCTTGGAAGGCCTTGGAATGGTTGCCACATGAATCAG
CCCCGTTCATCATTGGTGCAGGAGCAGGAGCAGCAGCAGCCGCCTCCGAAACAACAGTCT
CATGCTGAATGGTCCTGGGGCCCAGTACAGCATCAACAGCTCTGTGAGCCATGGCACTGC
CAGTACCAAACGCCATACCTTGAGCAATCGTGGACCCAATCCCTCCAAGAACGGAGCCAC
CACCACTCTGAGCAGGAGCTGGAGGAGGAGCCTGGTGTGCTGGCTGAGGCGGGTTTCTCA
CAGGTGCAGCACGTGGAGCAGGACGAGGAGCAGGACGCGATGACCTTCCTGAGCTGCGGC
GAGGCATGGCGGCGGCTGGAACGGTCGGCGGACGAAACCCTAGCGAGGCGGCGCGAGTCG
AGATGGGGAACCAATGAACG
>BC8_c138    nseq=205
AAAWYTYTAGCAAAACTGACGTAAATCGATGCATTTCCAGAGCAGCATAAGGAGACACAA
AAGATACTGAACTGCGAAGCGAAGGCCCAACGAAGTTGCTGGGCACAACACTACAAAGTA
CAAACCAGGCGTAACCAAAACCCAGGATCAGACTAAAATATGCTTTCAAGAAAGCAAGTT
ATTCATGGAAACACAAAACTAGATAAAATCATCACTTGCAAAATGGTAATCAGAAACTGT
TTCTGGCGACACACACCACCTGACAAGCCCCCACGACCAATTACACACCTTTATTGTTCA
GCAAAAGCAAACATCTCTTCCCATCCTCTCCCCCCTACTCAACCAGGCTCAATTCCTATT
AAGCACGACACATGAGCGTCTTCGTACGGGCAGACCACACAACCGGCTGGCCAAATGACC
TTGTCATGCTGGGCAGCCTAGTACCGGTAGTGAGCGGGCTTGTAGGGACCCTCAATTGGG
ACGCTGATGTAGTCAGCCTGAGACTTGGAGAGCTTTGTAAGCTTGGCACCAAGCTTGCCC
AAATGGAGAGCAGCAACCTTCTCATCAAGGTGCTTAGGGAGCAMGTACWSMKWCACGCAA
CAGGGTAGGC
>BC8_c139    nseq=173
ATTCAGGCAGGAGTACAATGCGCAGCACCCTGATAACAAGAGCGTCGCGGCCGTGAGCAA
GGCAGCAGGGGAAAAGTGGCGTGCTATGTCAGAGGAAGAGAAACAACCATATGTGGACCA
GGCTGGGCAGAAGAAGCAGGACTATGAGAAGAACAAGGCCGACTTTGATAAGAAGGAGAG
CACAAGCTCAAAGAAGGCTAAGACCCATGATGATGATGGCTCTGACAAGTCAAAGTCTGA
AGTTGAAGATGACGATGGTGGCAGCGACGAGGAAGATGAGTAAATAGTGTCTCCATGGTC
ATGAGGTAGCAAATGGCGTGTTAGGTCCCCGGTTAGCTTACTGGTTTGCTATCTTTAATT
TAAGTTCTCTGGAACAGGTTTGTATGATGGGGATCTGTTAGACTTGTGTTTCATGAGGTT
GTTAATTTAGTGCATTAGCAAAGAAAAAGCTGAATGCTACTAGCTGCTCTGCTGCTTTTC
TTTTGCTAACCACTTGTGTCTCAACTTGATGTACCTGTTTCATTCACTAATCTAATGACT
AGTCAGCTATTATCGAGATGTTTTGGTTTCAAAAAAAA
>BC8_c140    nseq=154
TTTTTTAAAAAAAGAACWTTKWTATATCATCAGGATTGTTCAAGTAATCACGCATGACAA
GGTAACCGGAAAGCAGCAGGTTCCATTTCTTCTCGAAGTAGCCTGCAGCTTCATTCTTTG
GTTCACCATTACATAAGTAAGCAAAACCAGAAATAGCAGACAATAATTCCTCCTCTAGGT
AAATAACCAGACACAGTAATACCCTCACAAGTAGTACCACTTATTAGGACAGTACAATAC
AAATGATAGCAAGGGGCAGATCAGGAATCACAGCATAGAAGCCACAAAACATGATAAGCG
CAGCAGACCAAAAGCTTCTTCTGAAAGGGCGACTTAGGCAGAGGGCTTCTCATACTTGAG
GGGCTTCACCACCTCCCAGGTGAAGTCAGGGTCGTCCCTTCCGAAGTGACCGTAGGCCGC
TGTCTTGAGGTAGCGCCCATTGCCGCCTTTCTTGAGGTCAAGGTTGATGATGATCATGCC
AGGCCTGAAGTCGAAGTTCTCCTTAACAATCTTGTAGGATCTCCTYGTCAGGGATCGTGC
CGGTGCCGTATGTGTCAACAAACACGGAGAGGGGCTCAGGCACACCAATGGCGTAGGAGA
CCTGGACGATGGCACGGCGAGCAAGGCCGCTAGCAACAATGCTCTTGGCGGCCTGCCTGG
CAACGTAGGCTCCACTGCGGTCGACCTTGGTTGGGTCCTTGCCAGAGAAAGCACCACCAC
CGTGGGCTACCC
>BC8_c141    nseq=200
TTCGAAGAGATTGCCGACAAGGAAATGGTACATGGACTCAGACAAGAACCACGTCTCGCT
GAAGGTCCTCCTCGCCGACAAGAACGTGGAAACCAAGAGAAGGAGAAGGCAAGCACCAAG
GACCGGGTGCTGTCATTCAGGCGKCGGACGTCGAAAGACAGCGTGTCGCCAGTGAAGCCT
GGTTCGCCCAAGGCTGGTTCGGGCCAGCAGCAAAGACTGGAACTCTCCTGCCAGGTTGCC
TGTGGAGAAGAAGYCCAAGGGAAGAAAACAGCAGTGGGTGCCGTTCATTTGCTGCTCGTC
GGTACAATAGTTGTGCCCCATGTGTTTTACTCATCAGCTAGAGAGCCCCATTTGTTTGCT
GGTTGCCACTCGTCAGTAGGGAACGCTGGTGAATACTCGATTGAATAGTCATCTCAGGAC
CTTCGCTGCAAGACAATGTTTGTATCTTGGTACTTGTATTTCGAACTCCGGTTTGCCGTT
TGTATGTTGGTTATTAACGAGACATGTCCAGAATAGCATTTCAAGTTTGACCTCCAAATG
TTGTTCAATTCCAAGTGTTTATATTTTATTTCTGTCAAGCAGCGGAGTCTGCTACTGCCT
TACCTTCTTTCATTCAGAAGGCTTGGAACTGATTTTTAGAAGATAAACGCGTGGTGCGAC
GTAAACTCCTACTTTTTAACGCTCAGTGATCCCAACAAGAACCAGGAATCAGAAAGTTCA
GAGCCAACATTAATTCTCGAAATAGATGTTCCTCTACGCTGTCCTAACAGATGCAATCTT
CCGTGCGCACTACTAGATTACACAGTAGGCCAGAATGCGAAATGTCAAACAACGTGCGAA
GTCCTTGGGCAGCAGGGACGTCAGACTTTGAACCTCTGCTTCAGTACATCCCCCACCCCA
AAACCTTTTCTGTCCTCAGCTAGTTACTTTGTCATCTTAGCAAACATGTTGCTGTAGAAT
TTGGCATCCTTTTTGTTGAACTCCTTGATCTTCTCCTTCAGGGTCTTGTATTCCAACTTC
ACATCCCTGTTGTCAGGATCGATTTCCAACGCCTTCTTGATATCAGCCTCTGCCAGCTCT
AAGTCAGCAAGTTGAATGTAGGCTTGGACCCTTCTGTACAGGGTCCTTGACGTTTTGGCT
GTCTAGTTCCAGCACCTTGGTGCATAGCTTCTCAGCCTGCTTGTAGTCCTTCAGCTTTAG
TTTGKCACGCAGCATTGTTCAAGTTGCAGCTGATCTTCAGTAGCTTGGATTGCTTCTTCT
CATCCTCACTGAATGAACTGTCATACTCGATGTACTTTGCAGCCTTCTCATATCGCTTTG
AAGCTCTAGCATATTTTCCCAACTTGAACAGTGCATTCCCTTCTTCTTTCTTCTTGCCAG
CAACCTCTATCTTCTCTTCATTGTTCAAGTCCCATGACTCCTTATCCTTCACAAATGAAA
CAAGCTCAACTTCATAGATCACAGTGCTGTTAGGAGGAACTACAGCAATGTCCTGCTTTG
ACTCAGTTGAGCCAAATGCATATTCAGGAGGAATTGTCACAAGAGCAACCTCGCCCTTCT
TCATGTTCAGTACAGCACGATCAAGACCATCAATAACTTCCTCTTCATCTGTCTTGAACT
CAAAGGGTGCTTCATCATGCCCCTTCTTTGTAAACACAGTGCCATCCTGAAGCTTTCCCG
TAATTTTGACTTGAACTACTGCACCCTCATTGGGACGTTCATAACCTTCTCCCTCCTTGA
GAATTTTCTTAAGGATTTTCTTATCTTAA
>BC8_c142    nseq=135
GCCGCCGTCGCAGCTGTTACCGTGAACAGCAACCGGAGAAAGCATGGATACCCAGGTTAA
GCTTGCCGTTGTGGTCAAGGTGATGGGCCGCACAGGTTCCAGGGGTCAGGTGACCCAGGT
CAGAGTGAAGTTCCTTGATGACCAGAACCGTCTCATTATGAGGAATGTCAAGGGCCCTGT
CCGTGAGGGTGACATCCTGACCCTGCTCGAGTCTGAGAGGGAGGCCAGGAGGCTGCGCTG
AGGCAGCTGGCGCTTGTGCCTGTTGTTCGCTGTTCCTGTCTTAAACAAGTTAAATGATGG
ATTGCTACCCCCTTTCCTAGTGTACTGCTTTCGTATCAAGTTATTGAACAATGCTACTTT
GCCCTTTGAGTAGGCTATGGAGATTCTTAAGCAATGGAAATGTAATTTGAGCACTCATCT
TGTTGCAAGTTTTGGTCAGTTACTACATGAATTTAAGTGCACTTGATGTTGTGGGACAWG
ATTATGTTGCAATCTGGGTGGTAATCATGAATGTCTTGTGGTTGCTGTAWRGCTACTAAT
ATGAAATATTGGTGCATGTTGCACTGTCACCT
>BC8_c143    nseq=151
TTTTTTTTTACCTAAGAACACTTTTTTTTGGCCAAGAACATCCATTCATTCAGTAGACAG
GCTTCCAATTCTTCACTACAGCCATACTAAACATCTATTTTAAGTGCTCATGACAGAACC
CCAAGACGGAGCTAGACACATGACAGAACCCAACACAGCAACTGCTCCTAAATCCACCAG
GAGCCCCAGCTCGCGCCTGCAGGCCGCGGACGTGGACGGGGCCGGGGGGGCTCAGCCGCC
GAAGCCGTAGAGGGTGCGGCCCTGGCGCTTGAGCGCGTAGACAACGTCCATGGCGGTGAC
GGTCTTGCGGCGGGCGTGCTCCGTGTAGGTGACGGCGTCGCGGATGACGTTCTCGAGGAA
GATCTTGAGCACGCCGCGGGTCTCCTCGTAGATCAGCCCGGAGATGCGCTTCACGCCGCC
CCTCCTCGCCAGTCTCCGGATCGCCGGCTTCGTGATGCCCTGGATGTTGTCGCGGAGCAC
CTTCCGGTGGCGCTTGGCGCCGCCCTTGCCCAGGCCCTTGCCTCCCTTGCCGCGGCCCGA
CATGGCTGCTGCTGCGACGACCCGGAGCTAAGAGGAGGCGCGGAGGATTTGTGGTGAGAA
GA
>BC8_c144    nseq=202
TTTTTTTTCYATAACCGTAACTAATATAATATAAAAGAAATAAGTAGTCAAAGTATGATT
TAGAAGACTGTGCCATGTTAGCTCACGCCTCATAAATGAGAACGGAGGGAGTACATCACT
AAACCAACCAGCAAAATATATGACTTCATTAAAGATTTCAGTGATTCAAATGGAAACCAA
AGGTTCACCAGTCAGATACAAAATTCAGGAGCACACTCAGGTAGACCAGGCAAAGTGACT
ACTGAGCTTCGCACCTAGCACCAACTAATCTAGAAAACCATCTCATGGGGCTTGTCGCCA
TCCCTGAGAGAGAACCGTGCACCAAGGTAAGTTTTCAGATCCGGAACAGCCTCAATAGCT
TTGATCAGCTCAGCATCCACAGTCTTCTGGTCGTCCTTCTTGAACTGCGGCAGGTCCTTG
GTCGCCTCCTTCTCTGACTCAAAAAGTTCACCCTCGTTCTTCTTTGCCTTCTGCTTCTTG
TCCCTGGCAAAGTAGGCGTCATCAAACTTCTCCACGTTAACACCCGAGATATCAACCTTT
GTGGAGGTTGCAATGACGTAGGTCTGGTTCACACGGCGGATTGGGACACCGTTGATCTTG
AAAGGTCCAGTAACAAGGAGCATGCCAGATTTGAGCTGCTTGAGGAACACGACTCTCTTC
CCCATGAATCTCCCGGCGAGCAGGATGAGCACGGTGCCCGGAGTAATGGACGACCTGAGC
TTGGTGGGCTTCGGCTTGCGGGTGCTGGGCTTGCGTGGTTTCACGTCGTCGGCGGGGTAG
AACTTGGGCTCGGCGACCGCGACTGGCTTCTCGGCCTTGGGGAAGGCGCCGCCGTGCTTA
GCCTTGATCGCCCACAGCCCGCGGCGGTGGTACGCGTGCGACCGCGAGGCCTTCTTGATG
CCCA
>BC8_c145    nseq=213
CAGCTAAGTGCACTAAAACCTCAAGGCAATCAGGAAACCCAGCAAATATAGTAAGCATTG
AAACAACATATCAAAATTTCCAAAAGCTGGGAGGGACAATATATGATTCTAACCACAATA
ACAACTTTAATATTGCTTGTGAATATTCATCAAAGCTTGACAAAAATAGTCTCAACAACT
AAGGCATGACAAACATTTCTTCTTCACCAAGAGTGGAACTCCAAGTGCATGTATCACATT
CATCCCCCCTCAACTGAATCAGAAAACATCTAGATAGAATGAACTACTTCAGCAGCCTCA
CATAGCAACCGCCTGGACTCCAAACCTTCTTAAGCTGACGGGATCTCGACGTCACCGTCG
TCGATCTCCTGCTGCAGGTCCCTGGGGTCCTTGCCGTCGACAGTGCACCCGACGCTGACG
CAGGTGCCGAGGATCTCCTTGACGGTGCCGGCCAACTCCTTGGCCATGGACCTGAACCTC
ATGGTCTTGGCGATCTCGATGACGTCGTCGAGGCTGATGTTGCCGCTGTGCTTGATGTTC
TTGACCTTCTTGCGGTCCCTCTCGGGCTCCTTGAGCGCCTTGATGACGAGCGCCGCGGCG
GAGGGCACGACGGAGACCTTGGCCTGCCGGTTCTGGACGGTGAGCTTGACGGTGACGCGC
AGGCCCTTCCAGTCCTTCGCCGTCTCCTTGGCGATGTCCTCTCCGATCTTCTTGGGGGAG
AGACCGAGCGGACCGATCTTGGGGGCGAGGGATGAGGCCGA
>BC8_c146    nseq=249
CCCTGTCTCATTTTTTTTTACCGAACCAGAATAATACCGTATCACTTGAACCGCTCGACT
GTTCAAACAGTCGAGCCAATAACATAGTTCACGATCACTACTAACCAACCGACCGACCAA
CCGACCATCACGAGGTCCAAAAATTTACCACCACAAGAGTACCAACCATAGATTAAGTTC
GATACAGCAGAACTGATAAAACTTCTGCAGCGCGCGGCAGGCTTCACAGCACCACCTGCC
GCCACCCACCGCAGACGACTTGAGGAACGAGTAGCTTAGTCGACCTCCTCGATCTTGGGA
CCAGGGCCGCCGCTGCCCGCAGGTGCGTCCTCGTCCATGCCCGCAGCGCCACCCATGTCC
GCACCCGCTCCCTGGTACATCTTGGCGATGATGGGGTTGCACAGGCTCTCCAGCTCCTTC
ATCTTGTCCTCAAACTCGTCCGCCTCGGCGAGCTGGTTGGCATCCAGCCAGCTGATGGCA
GCGTCGATGGCGTCCTCGATCTTCTA
>BC8_c147    nseq=197
CGACTACGTCGACGTCAAGGTGAACGKCGCCGTGCACAAGGGCATGCCGCACAAGTTCTA
CCACGGACGCACCGGTCGCGTCTGGAACGTCACCAAGCGCGCCATCGGCGTCGAGATCAA
CAAGCAGGTTAATGGTCGCATCATCAGCAAGCGGATCCATGTCCGTGTGGAGCATGTGCA
GCCATCCCGTTGCACAGAGGAGTTCCGCCTGCGGAAAGCCAAGAACGACCAGCTCAAGGC
AGATGCCAAGGCCCGTGGTGAGGTGATCAGCACCAAGAGGCAGCCTGTGGGTCCTAAGCC
TGGCTTCATGGTCGAGGGTGCTATGCTCGAGACTGTCACTCCCATTCCTTATGATGTGGT
CAATGATCTCAAGGGTGGTTACTAGGCATAATGCTTGTATCTTGAGCAGTTCAAGCGATT
TAGCATCAATGCGTATCTGAATCTTTTTGGTACTGGCTAGTTCTTTTTTGTTCTCTGGTG
TTGTGAGACCTATGTGGCTATTACTGGTTAACATTAAAGATTTTGCTATGGTTGATTGTG
TCCTGAACTCCAGATACCCTTCTTCCTTGATTGCCCTATATATAACCTCCATTGCTAATC
TGAATGTTCCTGGTATTGATTGGTTCTACTTTTAAAAAAAA
>BC8_c148    nseq=366
AACTCAKYWTTTTATGCAAACGAAATTGGCAAATCATACGAAGGGAAAGAAAGGTACAGC
TTGATGGCAAACAGAAGTTGAAACCACATAAAACCTCAACATAATTGAACATCTCCAAAC
ATAGCAACTAAGTATGGGCTAAAAACTCCTCCAGAATCCAGATAAAACGATAACATATGT
GACACCGAAACAGCACATGGGTCTGCGCATCGGGCCACACAGCTAAGTGCTCAAGATACT
GATATGTTTATGACAACTAGATAATATTATCAGACAATTGCTACTGGATCTCTTCACTCC
TCATCCTCATCACCACCATCACCACCACCACCAGTTGCCTTCTTCTGGTTCTTCCTCTTC
ACCCTCCCTGGGGGGCCTCCACCAAACGGGCTTGACAGCGAAAAGTCAATGTGCTTCTCA
GACTCCACCCTCACCATGAAAGATGGGACATTGACGATTTGCCTGCCAACCCTGATGTGA
CGTTGCTTGATCAAGACACGAGCATGGTGGATGGACTTGGCCATGCCAGCCTTGAAGACA
AGAGTCTGAAGGCGCCTTGCGAGGAAGTTCTCAGCAGTGAGGGCAAGGACGTAATCAAGC
TTGTTCTGACCCTCAGCAAGCAGCCCATAGCGGTTCATGCGGCGGAGCAGCGCCTCACCC
TCAAAGATACGGCGGGGGTTCTTCTCGTCAAGTGTGAGCAAGTGCCTTGCAGCGTTACGG
ATCCTGCTCAGAGCATACTGGACCCTCCACAGCTCACGCTTGCACCTCAGCCCATACTCA
CCGACGAGCTTCAGTTCAGCATCAAGACGCTCCTTCTCATAAGGACGCCTTGGCTTCTTG
AATGTCTTACCATAGTTGCGGTAGAAGTTGACGTGCACCATGGCTGGTGCTCCTCGCGCC
CTCGCCTTCGCCTCCTCTTCTCCCTCCTCTTCCGCC
>BC8_c149    nseq=213
ACATGAACTGGAACTCCTTTGTGTAATACTGGTGGTCAGCGTGCCAAAATCTTGCTCTGA
CAAAACAACCAAACAAAACTGTAGCTACCGCACGGTGGGTGTCAGCCAGCTTTTTTTTCC
ATTCATACGCTTCGAATTCCATTCCACATCACAGAGAAGACAACTTTGCTACAAAACAGC
CACTAAGTCCACACACCACATCAGATTCATGGGACAACAAAAGCCTCGACACCATCGCTA
ACCCTTTTTTTTGTATTTCCAATCAGATCATTTCATTACTGTCTCATGATTCAGATAAAC
CTACTACAGCCAGAGATGAGCTAAACAAGCGAGTCTGAAACTTTCTTGACMGMAGCGCGG
TCATGTGTCCGCGGGGCACGGCCGTATCGGCAAGCACCGGAAGCACCCCGGAGGTCGCGG
TAACGCCGGTGGCATGCACCACCACCGGATCCTCTTCGACAAGTACCACCCGGGCTACTT
CGGCAAGGTCGGCATGCGCTACTTCCACAAGCTCCGCAACAGGTTCTACTGCCCGTCGGT
CAACGTCGAGCGGCTCTGGTCGATGGTGCCCGCCGACAAGGCCGCGGAGGCCGGTGGCGA
CAAGGCCCCGCTCGTGGACGTGACGCAGTTCGGCTACTTCAAGGTGCTCGGCAAGGGGAT
GCTGCCGCCCAAGCCCATCGTCGTCAAGGCCAAGCTCATCTCCAAGGTCGCCGAGAAGAA
GATCAAGGCCGCCGGCGGCGCCGTCGTGCTCACCGCATAGGTCTATTTTTACATTTTGTC
CCGTCTTTTTTTGTCTGCGCTAAGAGAACTTCCGAATTTGCTGTGGATCCCGTTTTGAGA
CAGCGTTACATGAGTTGTGAAACCCCGTTTTTGTGCACTTGTAACGAATGCCAGTTCATT
TCCCTAATGATTCGCATGTCATTGCTTGGTCTGTTGCTGATCTTGCGACCCGCATAATTG
ATCCCCTATCTACCGTCTAGTGTCGTTTATGAATCAATACTATGTCGTGCTGCTGAATGA
AACGGTCTGAAACTTGTAGTTTGTTTGATGCGTCTAATTCTGTATGTTTGGGTATTTGTG
TTTTGTGGATGGTCTGTTGTCCTGCTACTATTGGATATTATTGTTCCATGGCTTGTACT
>BC8_c150    nseq=238
TTGATTCGTTATCTGGTTCGKMTGGGAGGGCAGCTGGGGTGTTAGAAAATCACGAGGAGG
GGAGGCGTTACGCAATGCATGGACTCAGAAGCTTTGTGCATGACAAGACCCCCGAAATCA
TGCCATCGATCAACAAGTTCTTCACTGAGCCAAAGTGAAGCATTTTGCTTGGCTGTTGAA
TCGCTATTGTCGATTGTACCCATGTCATCCATAAATTGAAGCACAGCAGATACCTCTTAT
TAATAGTACCATATGTGATGACTTCTTATGTGTGCGATGGTTGATGAGTGATGTGATTGG
TATGACTTCCTTTGTGTGCGAGGGTTGATAAGTGTTGCGTTACCCATGGTTGATTTTCTT
GCTTATTGCTGTGCCTCACAGCCAGGCAAAATGTCCATTTGGTTACTGCTACTGATAGCT
TGGTGATGTGTGAAACTGCAAGCTTGATTGTACATCATCATGACTTACATCTACTTGGAA
ACTGCAAGCTTGATTGTACAACATCATGACTTGCATCTACTTGGAAACTGCAAGCTTGAT
TGTACAWMAWC
>BC8_c151    nseq=243
AAAAAATTTCCCCAATTCCGGCCAGCGCGCGCGAGAGAGCGGAAGAACAGTCAGGCGGCG
GCGATGTCGGGGCGCGGCAAGGGTGGCAAGGGCCTCGGCAAGGGCGGCGCCAAGCGCCAT
CGGAAGGTGCTCCGCGACAACATCCAGGGGATCACCAAGCCGGCGATCCGGAGGCTGGCC
AGGAGGGGCGGCGTGAAGCGCATCTCGGGGCTCATCTACGAGGAGACCCGCGGCGTGCTC
AAGATCTTCCTCGAGAACGTCATCCGCGACGCCGTCACCTACACCGAGCACGCCAGGCGC
AAGACCGTCACCGCCATGGACGTCGTCTACGCGCTCAAGAGGCAGGGCCGCACCCTCTAC
GGATTCGGCGGCTAGGCCGGGGCGCTGCGCCTGCTGGGATGCTTCGTTTCTTGAGTTATC
TGAATTGTGCATTTGTGCTGTGGTGGTAGTAGTTGTGGTGTTGCAGAGTTACGGCGTATT
GCCCCTCTGATTGATGTAATCCGAATCTTTGCAAGTAAGAAATGCTAGTGCTACCATCTT
ATCGATAATTGCAACTTGCCTCGATACTGTTGCAGATGTTGGTGATGTCAGCCTAGTACG
AGCAATGCTAGTGTTTTTCTTGCAAATGTTGTTTCGGTATGAATACTATCATGATGAAAT
GGACCATGTTCAAG
>BC8_c152    nseq=152
TTTTTTTGCCAAAACTCCACCTGGGCACGCATGCTTCTGGACAACATAGCCCAAGAGCYT
WTYAATGGTAACATGACATGGAACAGCTCAAAATGATTCACATGGACTTAGACACAGGCA
ACGAAATTTAAAAATCTCCGACGAACAATTACCAGTAGCACCAATCCCAAGGAAGGTTTC
CAGCAAGCATAGGTGCATAAGCAAAGCATGTCCGACCATCTCACTATGGATGGTAGTTGG
ACATCGTCACATCGACTACAACACGATCCTAGATGGATCGGGGGATACACACGACCAGCG
ACAAATCGAAGGAAATAATGGCCCACAAACAATTTCTTGAGACGACACAGGAATCATCAC
TGATTGACCTGCGGAGGTGCTTTGTCAGCCCATCGCGTATTTCTGTGTCCAGCTGCGGGC
TGTCGACTCGTATTTCGGCCGGTCCGTCTTGTACATGTGAGCAATCTCAGGGACAAGAGG
ATCATCCGGGTTGGGGTCGGTCAGCAGGGAGCAGATGGAGAGCAAGACCTTAGAAATTGT
CAAAGCAGGGCTCCACTGCTCTTTAAGAATGTCAAGGCATATACTTCCATTGCTGTTGAT
ATTAGGATGGAAGACCTTTGTCTTGAAAGACACCTTCGGAGGTTTGAAGGGATAGTCTGG
CGGAAAATGAATGTTCACTAAGAAAACACCACCAGCATAGGGACTGTCAGGCGGTCCCAT
AATTGTTGCTTGCCAATGAAACATGTCCTCACCGGCAGGACCTGCACTGCATGATGTGGG
GGGATCTTTCTGCAGGTCCTTCAACTCCTTCAGGATACGCTTCGATGCCATGACAAACTC
CTAATATGCTCCTTTCAAGAAGGCAACAAT
>BC8_c153    nseq=190
TTCTTAGCGCCGCCGCTGCGATCCCAGCAGCCGCCAYYGCTCACCCGCYCACCATGTCTA
CCGTGCTCACCCGCCCCACCGCGGGCACGGTCCAGTGCTTCGGCCGCAAGAAGACGGCCG
TGGCCGTGGCCTACACCAAGCCGGGGCGCGGGCTCATCAAGGTGAACGGCGCCCCCATCG
AGCTCATCCGCCCGGAGGGGCTCCGCCTCAAGGCCTTCGAGCCCATCCTGCTCGCCGGCC
GGTCCCGCTTCAAGGACATCGACATGAGGATCCGCGTCCGCGGCGGAGGGAAGACGTCCC
AGATCTACGCCATCCGGCAGGCCGTCGCCAAGGCCCTCGTCGCCTACTACCAGAAGTACG
TCGACGAGGCCGCCAAGAAGGAGGTCAAGGACATCTTCGGCCGCTACGACCGCACCCTCC
TCGTCGCCGACCCCAGGCGCTGCGAGCCGAAGAAGTTCGGCGGGCGCGGTGCMCGCGCCA
GGTTCCAGAAGTCGTACCGTTGAGCGACCGCTTGCCGCATCACAGTTTGCCAGGCCGTTG
CGCGAGGCCTTTGGCTTCATCTCCTCCTGTCATTGGAGCTCTGCTTATCTGGTTCTATTT
ATATAGCTGCCGCGTTACCTTTAGACTTGATGAACCGTTTTGACATTGTCATATGAATGT
GAGGGATTTTGAGTAGTGTCTGAAGTATGGCTTTTCCATATCAGTGATGTCTTGGAATTC
TTATATGCTATCCTTATTTTGTGCCATGTGAAAGTAGTATTTGAAGTATACTGAGAAGTG
AGTGCCTATTTTGTGTGTTGCATGTTGAGGCGTTGAGCTACCTCACCTAAACTTTTGATG
AATTTGATTATAAACATGATTGATCTCTTTTTGGTTGAATCATTTT
>BC8_c154    nseq=484
CGCGCCTGCAAGCGGCGACGGCTCCGCCCCCGTGAAGCGCGGCCGCGGCAGGCCCCCCAA
GGTACGCCCCGCCGTGCCCAGCGAGACGGCCGCGGCCTAGTCGTCGTCGTCTCCGTGAGA
GACAGAGAGACGTCATTAGGGCGTAGCGATCCGTCGTCCACCTGCTGCTGCTTCGCCGTG
TTGGTTAATCCTAGGGTTGGGTTCCTTGCTTGTTCTAATTGTTCGTCGTGGCTTAATTAA
TTAATGGAGTAATTAGTGGGGGAGGGATGGATTTGATGTGCCGTTGTTCCTTTCGTCGTT
CAGTGTTCGTGCTGCTGGTGTGTTGTAAGCTTAGGGATCTGGTGCCGCTGCTGCTGCTTC
TCAGACTGAGAGAGTTGCTGCTGCTGCTGCTGCTCTGTTCTGGTCGATTAATCTCAGGAT
GATGCTAATGTGGATGATGTGTACAATTTTTAATTTTAATTAGCGGATTGATGGTGATGT
TAATGATGTCGATTTAAGGCAGCAGGGTTCTTCATTCCAAGTGCCTCCCGAGCTTGCTTG
GCTCTATCTGCCTGCATCTGTGCCGATCGGTCGGTTTGGTGATGATAACGACGTCTGTTT
CTTTGATCTGTTATATATCAARWWWAGCGTGTTGTTT
>BC8_c155    nseq=202
CGCGGTCGCTTAGCCTGTGTTATGTCGTGGTGCTGCTGACTCTGAGGAGGAGCTCAAGGA
GGCTTTCCGCGTCTTCGACAAGGACCAGAACGGTTTCATCTCGGCTGCCGAGCTCCGCCA
CGTCATGACCAACCTCGGCGAGAAGCTGACTGATGAGGAAGTCGACGAGATGATCCGCGA
GGCTGATGTGGATGGCGATGGCCAGATCAACTACGAGGAGTTCGTGAAGGTCATGATGGC
CAAGTGAGGAGGGGTCCCCATGAAATAAGTCTGTCCAAATTGAACCGTATCAGTCTCACA
AGCTGTACTTTGTCATGTCCCTTTGATCAGTACGTATCAGTATCATTGCAGGTGGTAATG
TCGAGTAGTTGTCGGGTTAGGTGGTGTAGTCATGGTAATGCGACATCAGATACCCTGGCT
TCTTTTGATTGTGATGTTGCCTTTTGCGCCTGTTGGGGCTCTAGGATCTGTTGAAGTTCA
TATTTTCTTGGGCAATGGGTGTTCTTTTTACGTAGAGTGTTAAGCTTTACTTTTAATCAA
TCTGCATTGATGTTGAAGTTAATCGTATAGCCAAGCTGATTTTTTTGGTTGGTTTGACTC
GCCCGTTATTATCTGGAAGTTCTTGTTGTCCC
>BC8_c156    nseq=199
TTTTCTTTCTTTCTTACTCCACACGCCTGCTCGGCCTATCCCCGATTCGAAGCGTGCGAA
GAGAGCGAAGCAGCCCGGAGAGATGGCCCGTACCAAGCAAACTGCTCGCAAGTCCACGGG
AGGCAAGGCTCCCAGGAAGCAGCTTGCAACTAAGGCTGCCCGTAAGTCAGCACCCACCAC
TGGAGGAGTGAAGAAGCCCCACCGCTACCGTCCCGGAACTGTTGCCCTCCGTGAGATCCG
CAAGTACCAGAAGAGCACTGAGCTGTTGATCAGGAAGCTGCCCTTCCAGAGGCTTGTTAG
GGAAATTGCACAGGACTTCAAGACTGATCTGCGGTTCCAAAGCCATGCTGTACTTGCCCT
CCAGGAGGCTGCTGAGGCTTACCTTGTTGGTCTGTTTGAGGACACCAACCTGTGCGCCAT
CCATGCTAAGCGTGTGACCATCATGCCGAAGGACATTCAGCTGGCCAGGAGGATCCGTGG
CGAGAGGGCTTAATCCGTCAAATCATTGTGATAAAAATGGAAGTCTCGTCGTAGTAGTGG
TCTAATGTGGTTTCATGTAGTAGTGGTTTAATGTGGTTTCGTGTTGAGGACATCTGAGTA
GGCTTGTTTTGTGGATTACAAGTTTCTCTTCTGCCCCACTATGTGTTTGCTGCTACCTTC
GTTGGTGTTATTACTAAGTGTCGAGTACTTGAATCGTATAATGTTGGTACCGTGTTGACA
GTGATGTTGTTGCTGACTAAAAAAAAAGTTTGGGCGCTGCCGGATTGTGTGCTTC
>BC8_c157    nseq=299
TTTTTWWCTAAYWTDGGGTACATAACGAGCTCGAATTGCTGAAAATCTCCCAATTAAAAT
GCACAGATCGAAGATCACTAAGGAAGCAAAGAACTCCGATTTCTAATTTCTTCTGGTTGA
ATGAGCAGATCACAAAGCCACACACAACAACGACACCACATCAGAAGCCACCCCATCTAC
AGATCTAGAACTAGTACCACACACAAACATTTTAATGGAGTTCCTCTAAGCTTTTCTAAG
CTTTCTTGGGGGACTTGGCGCCCTTCTTCGGTGACTTGGGCTCCTTTGCGCCGCCGCTTG
ACAGTGTAATTGAGAGG
>BC8_c158    nseq=320
TKTTTTTTTCCTATAATCATAACAAGCAACCAACCAGTCCTTCCATTCCAGCAAGATTGA
TTCATAGATACAGGGCAAAGGTTGATCCATAACAAATCCCCCACTGCAAAACCTAACCTA
GCCTAGGTAGACAAGATACTAAAATTTTTGCCTTTCATATCCAAAAAGTAATAATTCATG
TAGAGGGAGAATTCTTCCAACATTCGTTTTGGGTGGAGGCTTCGATCTCCAAACAGTATC
TTAACTATCTAGATGGTGGCATCAGACCCCAAAAACATTTGTTGTCATAGGTTGAGTTGA
GTCTGTCCAACTTTTATCAGTCGGGCAATTTTCCTTGCATACATTATTACCTTTGATCAA
GTATCGGATGAGAGTCAAGTTGCTGCGGTTAATTGTTTCTCTTATATGTTGCAATGCTTT
ATGTCATCAATGATCTGGTTGAGCTCATTTGCATGCTTTGTTAGGATCTCGTATGAGTAC
TTTTGTTTC
>BC8_c159    nseq=144
ATTGAAACTAAAAGAACGCAATGRSAGATTATAAAATTTTTTTTTCGGTAACTGATAACT
TTGTTTCCCTTAGCATTTTGTTCTTCCGTTACAAAGATACCAGAGGATGCGATAAATTAC
AGCAGAGGACCAACAACTCCATGATTCGACATGACATTTTCTAGGAGCCAACAACTCTAC
TACTTCTAGCTCCACGGCGACGGCGCCTAGGCCCTCTCACCACGGATGCGGCGGGCGAGC
TGGATGTCCTTGGGCATGATGGTGACGCGCTTGGCGTGGATGGCGCAGAGGTTGGTGTCC
TCGAAGAGGCCGACGAGGTAGGCCTCGGCCGCCTCCTGCAGCGCGGCGACGGCGGAGCTC
TGGAAGCGGAGGTCGGTCTTGAAGTCCTGCGCGATCTCACGCACCAGGCGCTGGAACGGC
AGCTTTAAGCGGATCAGCAGCTCCGTGCTCTTCTGGTACTTGCGGATCTCCCGGAGCGCG
ACGGTGCCGGGGCGAAAGCGGTGGGGCTTCTTCACTCCGCCGG
>BC8_c160    nseq=270
AGAGGAAATTTTTTTCATCACAGATCAAACCACATCTTCCATGCATTCTGAATTTTCAGA
TGATACAAAGTTCAGATAGGGCAGGAACACACAATACTTGCAAAGCCATCTCGATAAAGT
ACTACTGGCAGCAGGCCTGTCAAATACTCCATAAGTCAAGTAACATAAGCAATCATTCTA
ATAACAGCAGGTTTTTCTCCTGGTGGCCGGATTGAAGCATGAAAACCAGCATCCAGCCAT
CACTTTATCGGACTTAAAACAGAAACAAAAGCATGCGACAACAGATATCTAAGGTACGTA
ATTAAACAGCAACAATGCAGCATCGTCCAGTGATGATGACGTTGGAGGTACGTATACTAG
GAGATAGCTATCGAAATCCAGAAACATTGCTCAGGTCACTCCCAAACATCAGCAGATGGA
CTGGGTCAGGAGCTTGGATCCATCTTACTGACCCTCTCCGGATTCCTTCGGGGCAGCAGC
TTCCTTGATCTCATCACCTCCATCCTCATTGGTGTCAGAGGTCCATAGGGTCAGGTTGTC
GCGCAGGAGCTGCATGATCAGAGTGCTG
>BC8_c161    nseq=205
TTTTTTTTTGGTAACCAAATAACCAACGTACAGCCACKYWATTAGCAAAGCATAATAAAA
CCATTGCAAATTCAACCACATTGAAAGATGAAGTAACGAGTACATTGGGAGGGGCTAGTT
TCCAGTGTTAGGCATGAAATGATCCACTCAGTGTTCCTTTCCTGGCTATGAAATGAAATG
ACAGTGTTGAAGCACAATGGCACGTCACAGTGTGACTGAYAYTATAAAGACCAAAACAAT
CACACCAGGGTGGCTACAGGCATATATTAGCAAAATGCGCTTGCCGCAACACTATCCATG
AAAGGTGGCAACAAAGAGAGTTAAACTGGCAGTACCCAGCTGTGTCAACCTTCAAAACTG
ACTTGCATTAAACATACACCAGGATGCAACATAGATAGAGCTACTTAAAACGGATCTACC
GACACAAACACGAAGTCAAATGACTCTGCTCCCCTCCAGCTGATGAAGGACAATCCACAC
GGTAACCGCTTACTGCCAGCCAGTGGGGGCCGGGGCACTGCCTTCTTCCCAACCAGCGGC
AGCTGGAACAACAGCCGGAGGAGGGGCAGCAGCAGCAGGATCCCATCCATCAGCACCCGC
AGGAGCTGGAGCAGCACCCCACTCAGGACCAACAGGTGCGGCAGGGAGGGCACCAGGTTG
AGCCTCTGCACCCCATTGTTCACCTGCCCAGGTATCAGCTGCGGGAGCACCATAATCAGC
CACTGCAGCATAGTCAGGARCAA
>BC8_c162    nseq=227
TTGCGTGTCTCAGAAGATGCAGATCTTCGTGAAGACCCTGACGGGGAAGACCATCACCCT
CGAGGTTGAGAGCAGCGACACCATCGACAATGTCAAGGCTAAGATCCAGGATAAGGAAGG
CATCCCTCCGGATCAGCAGCGCCTGATCTTTGCCGGGAAGCAGCTGGAGGACGGCCGCAC
TCTTGCTGACTACAACATCCAGAAGGAGTCCACCCTCCATCTCGTTCTCCGCCTCCGCGG
TGGCATCATTGAACCCTCCCTTCAGGCGCTCGCCCGCAAGTACAACCAGGATAAAATGAT
CTGCCGCAAGTGCTATGCGCGCCTGCACCCCAGGGCTGTTAACTGCCGCAAGAAGAAGTG
TGGCCATAGCAACCAGCTGAGGGCCAAGAAGAAGATCAAGAACTGAGTTCTGGAGTACCG
TTTCTGTGGGTCGTTTGGATCAAACAAGAAGATCCGCCCGTACAAGTTTTTGCCGTTGCA
TGATGCTGCTTTTGTTTCTAGTCAGAACTTCGTGGTCTTTTCTGTTGACGGTATTCAGCA
TGCTATTGCTGGCATAAATGGTGGCACACAAGTCTGGGTCGTATTATATGGTAGCTTAAA
ACTATAAATTCGTGGTCGTTAATTTTGCTGCTGTTCTCCTGTGTCKAAGTTCGTCGACAA
GGGCGTCCAGGTGAAGCTCACCGGCGGCCGGCAAGTGACAGGAACTTTAAAGGGATACGA
CCAGCTCCTCAACTTAGTGCTGGATGAAGCAGTTGAGTCCGAAAGAGAGCAAGATGACCC
CTTGAAGCTATCCGGGAAAAACCAGRCAGCTTGGTCTCATTGTGTGCAGGGGCACCGCGG
TCATGCTGGTCTCACCAACTGAT
>BC8_c163    nseq=159
TTTTTTTCATGCATGCAGCTTGACAACTTGTTAAGCATMTGAGACTGACATGCCCCCTCT
GGAGGATGATGCCGGCGAGAGCAAGATGGAGGAGGTCGACTAAACTCTGAGGTTGTCGAC
TTTTGAGCTGTGTTAGCTTAGCTGTTCGTGTTATTCCCGGACCTCAAGTTGTCTTAATTT
TGTGTGGCATTACTTTTCCTAGCCTGCAATACGTGGGGCTAGATGCTATGGTGGATTATC
CAAGTACGTTCGTTAATCTTTGGTGGTATAATAGTATTATTATTATCCTGCTTCCAAAAA
AAGTTTCTTTTTCGGTAGTATTTGCTGCTTCCAATTTCTGTTTCTTCTCGTTTCCCCTAT
GCTTACGTGTGGATGTCAATTTTTTTCTTACGCTCAAATGACATTTCAACATTTGGATTT
AAACTGATGGAAGTGTTAATCAGGTTGGCATGTAGTAAAAAAAA
>BC8_c164    nseq=260
CAACCTCCCTGGCGTTGATGTTTGCCAACGTCGAGCGCCTCAACWTGCTCGACCTCGCCC
CTGGTGGCCACGTTGGCCGGTTCGTGATCTGGACCGAGTGTGCGTTCAAGAAGCTGGATG
AGGTTTWATGGTACCTTTGAGACGCCTTCGGTCAAGAAGAAGGGCTTCGTGCTCCCTAGG
CCTAAGATGGCCAATGCTGACCTGTCCAGGCTCATCAACTCTGATGAGGTTCAGTCGGTC
GTGAAGCCCATCAACAAGGTGGTGAAGCGCAGGGAGCCTAGGAAGAACCCGCTGAAGAAC
ATGGCTGCTGTGCTCAAGCTGAACCCRTACTTGGGGACTGCGCGCAAGATGGCAGCTCTT
GCTGAGGCAGCGCGTGTCAAGGCCAGGAAGGAGAAGCTTGACTCCAAGAGGACCAAGCTC
AGCCCAGAGGAGGCTGCTAAGGTTAAGGCTGCTGGAAAGGCGTGGTACAARACCATGATC
TCAGACAGCGACTACACAGAGTTTGAGAACTTCACCAAGTGGCTTGGTGTTACACAGTGA
TCTTCTGGTTCAAGCCTTCGTAGTTTATCACCACTCAGGAAATTATGATTTTGGTTGCTA
TTATCTTGTGTCACTTGTTATTGGGATCATCAAACATGGTATCTCGTTTTGGTTATGGCT
TTTGTAGTTTATTGCTGCACCTTCACTTCCAGACACCTATTATGAGAACAAAGTATATGC
GAATTTCGACAGATGATTTGTGCCTTTGTTTGTTTGTTACAATTTTTTTGTGGTTTGCTT
TCTTGGATGGAACWTTTTTGTGACTAGTCTGGGTGAAAGGAAGAACGGTTTGCCTTGTTC
TTTGCCGACCCCCATCCATGGCGACCG
>BC8_c165    nseq=391
GGGTAAAACAWWWYHDTTCAATGCCAACGTTTCGTTTTTCAGGGAACTAAATTTCATTCC
ATAGATTAAGAGAGCAAGGTACATCTCCATCACAAGAAAACCTAACCATCTGTTACACTA
ACACCGACCTGGATAGATAGGAATCTGCCTAACCCAACACACGATCAGACATTTCTGGTA
CACTTCTTTTGTACAACTCCTAGGCACACAAACACACCACAATCAGAGCTACGACCTATG
GAACAGACTCATGCCGCAACCTTGCGGGCCTTCTTGGCGGGAGACTTGACGGTCTTGGGC
TTGGCCTTGGCCTTCGCAGCGGGAGACTTCCTCGGCTTCACAACGAGCTTCTTCTTCTCG
GGCGCCTTGCGCTTGGTACCGGCGCCGGCAATCTTCTTGGGCTTGGTGGTGGTGGCGGCG
GCGGCGCTCTTCTTCGGCTTGGCGGCGGCCTTGGCCGGCTTGGCAGCGGCAGTCTTGGCG
ACAGCGGGCTTGGCCTTGGGGGAGTCCTTCTTGGCGGCGTCGGAGAGCTTGTACGAGGCC
TTGACCTTGACGAGCTTGCCCTTGGCGGCGAACCCGCGGAGCTGGATCGATAGCATCTTC
TTGTAGTTGGCCGGCAGGGACGCGCCGTGCTTGTCCTCCATGTACTTGGCGATGGCGTGG
GAGCTCGAGCCAGTCCTCTCCTTGAGCGCCGAGATCGCCTCCTTAATCATCTCAAAGTAG
GGCGGGTGGGAGGCGCCGGCTGCGGCCGCCTTGGGCTTGGCGGCGGCGGGCTTCGGCTTC
GACGACCGCGGCCGTYKTTACTDGGCACCGAAAGCACACTTCATGAATAAGCACATATCT
ATTCAGTTGTGATGTTCACGGCATACAACACGATAGTTAGTAACACTGGGTGAAATGAAA
CATGACACACAGCGCTACCAAATTCGTCCCCTCTGACTACCCCAAACGGCGGCTGCAGAG
GCAATACACCTTTGGCTCAGTCGCTGGAGCCGGGGCCGGGAGTCTTGGACCCGACTCCAT
ACTTCTCCTGGAGCCTGGTGATTTCCTCCTCCTTCTTCTTGTACGTCGGATTTCTTGGAC
ATCTTGGTGGGCTGGTAGTAGAGCACGATGAGGGAGACGGAC
>BC8_c166    nseq=191
TCAACAGAAAAGACCACGAAGTTCTGACTAGAAACAAAAGCAGCATCATGCTTTTTTTTT
TGCTAGTAGCCTCATCAGGCATCTCATTAAAATTGAATAAACCGAACATGTGTCCGAAAT
CACAAGTGAGAAGCATAGGTAGCAATAGATATTACAGTCTTGATGAATAGAAGAAAACAA
TCACCGATAGACCGGCCGAAAACTTTGTCCACACTAATTATGAAACAGCAACAAAAAGGA
AAAAAACGGGGAAGGAGGCTGGCGATAATGGCTCCTCTCAGCTTGCATTTCTCGGGCCCG
AAGAATTCCCGAAGAATTAGAAGCATTTCCTGTGCACGATGGATGGGCCAGACTCGTCGT
ACTCAGCCTTGGCAATCCACATCTGCTGGAAGGTGCTGAGMGATGCCAAGATGGATCCTC
CAATCCAGACACTGTACTTCCTTTCTGGAGGAGCAACAACCTTGATCTTCATGCTGCTAG
GAGCCAAGGCAGTGATCTCCTTGCTCATCCTGTCAGCAATGCCACGGGAACACTGGTGGT
ACCACCCAGAGAGGACCGATGTTGCCGTACAGATCCTTCCCTAATATCCACGTCGCACTT
CATGATGGAGTTGTAGGTGGTCTCGTGGATACCAGCAGCTTMCACTCCCAATGAAGGTAT
TGGCTGGAAGA
>BC8_c167    nseq=245
TTTTTTTTTACTAAGCAAAAAACCAAGGYTTTTTTTTAAATTCAGGCAGGCAACCATAAA
ACACAAATGGATTCAGAAGAACCATGTTCAAATGGTAGCATCTTAATATTAAGGGTAAAT
ATCCATAACTCCAACACAAAACTAACAGGAACAGCATTGTTCGCATTACCAAACTTAACA
AAAACGACTGTTGCAGGACTACAGGTAACTACCACGGCAAAAATCAGATCGCCACATGAG
GTAGAACTACAACGATGGGACTACACTTCACTCGTCATCCTCATCATCATCAGCACCACC
TGAGGAGTTGAGGGCATTGAGCCTTTGGACAAGGCTGGCCTTCCTCTGCTCATAGGTCAG
CTTCTTGGGGTTGTACCTCTTGTGCTCCTTTGGTGGCTGCTTGGTTGACTTGGCCATGGT
GGGATCAGCACGGATAGCTGCATGGACCTTCTTGTACAGAGCTTCCATGTCATCAGCCTC
GATGCCCTTTTTGATGTACTCACTGAAGTGAGACTGATACTTTTCAGGCTCCTCCTCAGC
CAGAGTCCTCATGTACTCAGCAACATGGCCACCATAGATGTACTTGCGGTGGATCTCAGC
ATCCAGCTGCTTCTCATCCTTCTTGAAACCAGCAAACCTCTTGTCACTGTGAGGAATATC
CAGACCACCATCCAAAGCACCCTTCAGGGCACCAAAGACGCGGTTTCCAGTGGTGGTCCT
AACAAGGCCAACATCCAATAGAGCACGGAAAGGCCTCCTCTCATCAGCAGGCTCAACAGA
GAAATCCTCACCAGTGGCCTCAACATTGCCCTCATACTCCTGATCCAAATCACGAAGCTT
GAGCACACGACGAGCCAAAAGAAGCCCAGTGCAGTAGGCTGCAGCATAGTTGGTCAGACC
AACTTCAAGACCATATCGTGGCAGCTCATGGGAATAGGCAGCAGCAAGTACCATATCACC
TGCAATGCTTGCAGAYACRATTTGTGCAGTGATGTCCTTGTTGGTAAATCGCACAACAAA
TCTGTATTTGGGTGTATTGTACTTGTTCTTGTCTTGGTTAATCAACATGATGGTATGCTA
CCTTTTGGTGGAACTTTGCAGGAACCGAACTGTGCAGTGGGCAACAACTGGTGTTTTGAC
AAAACTTGTCTATACTGTGTTACCTGTGTTTTGATGGTGATATCCTGGTACTTTTGGTGA
TATCCTGGTACTTTTTGGTGATATCCTGGTACTTTTGATGGTGATATCCTGGTAGTTTTG
ATATTTTGCTCTTTTTGGTGATATATGGTGATCTGGTGCTGAGATTTTTATGTCATGCTA
GACCTAAAAAGATTTGATTTGTTTTCTGGGAATTATAGCTATTTTGAAATGTATGACATG
TGCCTGGAATGAATATGGTTTCTTATTG
>BC8_c168    nseq=155
GAACCCTTCTCCCCTCCTCCTCCGGGCTCCGGCGGCGGCGGCGGCGCTGCGGCGAAGATG
ATCATCCCGGTGCGCTGCTTCACCTGCGGCAAGGTGATTGGGAACAAGTGGGACCAATAC
CTGGACCTCCTCCAGGCCGACTACACAGAGGGGGATGCTTTGGATGCTTTGGAATTAGTC
CGCTACTGCTGCAGGCGAATGCTCATGACCCATGTCGACCTCATTGAAAAGTTGCTCAAC
TACAACACATTGGAGAAGACTGACACAACAGCCACTTGAACACGCCATGCTCCATGAACA
CTACTGTTTCTTGGTATCTTAGAGTGTCTGGTGGTATGCTGTTTCTTGTGTACCAGGAGC
GGCTGGTTGTGACATGATGATGTGAACTTGGTTTGCTCGTGAACATTCAAGGACTTGTCA
TGTGATGGTGCATGTTGCATGTATGCTATGAACCTGTGACGCAGTTGGATATTAATGTAC
AACTGTTGACTAAAAGTTACCCGTATATTGGTGTGAGTTGGATCTATAATATGCTCCCAC
TCTACTTTGCCGCAWWWRRTCTTTCTTTAGTCAGATCATCAGACCCTTTTCGTGAGT
>BC8_c169    nseq=204
AAGTACGTGTCGGAGCTATGGAGGAGGAAGCAGTCTGATGTGATGCGCTTCGTGCAGCGC
GTCCGCTGCTGGGAGTACAGGCAGCAGCCCGCGATCGTCCGCCTCACCCGCCCCACCCGC
CCCGACAAGGCCCGCCGCCTCGGCTTCAAGGCCAAGCAGGGCTATGTTGTTTATCGTGTC
CGTGTCAGGCGTGGTGGCAGGAAGAGGCCTGTGCCCAAGGGTATTGTCTATGGCAAGCCA
AAGCACCAGGGTGTCACCCAGCTGAAGTTCCAGAGGAACAAGAGGTCTGTTGCCGAGGAG
AGGGCTGGACGTAAGCTTGGTGGACTGAGGGTTCTTAACTCCTACTGGGTGAATGAGGAT
AGTACCTACAAGTACTTTGAGATCATCCTTGTCGATGTTGCCCACAATGCCATCCGCAAT
GACCCAAGGATCAACTGGCTGTGCAATGGTGTGCACAAACACCGTGAGCTCCGTGGCCTC
ACCTCTGCTGGCAAGAAGTACCGTGGCCTGCGCGGCAAGGGCACCTCCCACCACAAGAAC
AGGCCCTCCAGGAGAGCTACCTGGAAGCGCAACCAGACCCTCTCCCTCCGCCGCTACCGT
TGAGCTCTGTGCCTGGATACTCCAGTTGCAGTGGAGACCATCCCAAGCAAAACTTTGGCT
GTGTTTGGTTGCATTTTTCAAATTTTGCTACTTGTGTTCTGAGCACTTAAACTATGTTAG
AAGTCTTCTATGGAGCATATGTCGTGAACAATTTGCAATTTGCCTGTGTTATCAGACAAC
GAATGGTTAGTGATCTAATAACTTGTGCTGGTGTTGATTGTAGGTGAGMCAYGSAGAAGG
AGGAGGAAGGCCTCGGAAGTTTGGGTTTGCAAGAGACGTTCTCACAGTTTGCTGTGGCGG
GCCTGGG
>BC8_c170    nseq=235
CCGMCGCTGCTGCTAGCCGCCACCCTTCGCGCCGCCGCCGCCCTTGCTCATCGCCGCCCG
CGGCCGCTCGATCCGATGGCTCCCACGAAGAAGTCGAAGAAGAGCACGGAGAGCATCAAC
AACAAGCTGCAGCTGGTGATGAAGAGCGGAAAGTACACGCTCGGCTACAAGACCGTCCTC
AAGACGCTGCGCAACTCCAAGGGGAAGCTGATCATCCTTGCAAACAACTGCCCTCCGCTT
AGGAAGTCTGAGATCGAGTACTATGCCATGCTTGCCAAAGTCAGCGTGCACCATTTCCAT
GGAAACAATGTTGATCTTGGTACTGCCTGCGGCAAGTATTACAGAGTGTGCTGCCTCAGT
ATCATTGACCCAGGTGACTCTGACATCATCAGCACCACCCCTGGCGCCCAGTGAGCGAAG
AGGAGCGAGCTTTGCCTATCCCTAGATGAGATGCTATATGGCCGTTTCTTGTTTGTCTTC
AGTCTATGAGTTGTTCTTGCATACAGATTGTACCTCATATGGTTGCTATGTAAGGCATAT
CTGTGGTTTTGTTTGATGAGATTGTCATAATTATTTCCGTTGTCTCAAAAAAAACTGAGA
CAC
>BC8_c171    nseq=310
TTTTTTTGGATCCAACCAGAAAATAATTTCATGCAGTAAATTAGAATTATACACAAGCAC
GAGAGTGAAATAAAGATTGATTTAAAGTTTAGCGAAGGTACATAGAGACCCTGGCAAAAT
ATGAGCCATTACAGCTCAACCAACCACTAGGATACACCCAATATAGTTTCAGACATAATT
CCCATACAAAAAGTTGGCTTCCTTTGGTTCCTCTGTGGCAGCAGTAGTGTTTTTAGTATC
TTGTCTACCTAGGCTAGGTTAGGTTTTGCAGTGGGGGATTTGTTATGGATCAACCTTTGC
CCTGTATCTATGAATCAATCTTGCTGGAATGGGAGTACTGGTTGGTTGCTTGTTATGATT
CTGGAATGTGAAGTCTGAATCTGTTGGCCTGAATGCTGCCATTTCTGAATGTGTTGTAAC
TTTCTGAGCAATTTACCTGTTCGATTGGATATGCTGTGGAGTTTCAGTTTTCATCTGAAG
GTTTCCTTGTATAACATAAAAAAAA
>BC8_c172    nseq=230
GTCTCAGTTTTTTTTAGTCGGAGGATAAGTTAATGTATATTCATCATATGCTGTGCAACT
TGATCTTGATGTCTCAAAGAAAATCATCTGGGTAATTGTATTGTATTCAGAACATCCACA
AGAGCCATTAGATTAATTCATCACAAGTACACTGTTCCACAATCAAACTAACACAGCACT
AAACAGATAAAACATCGGAGGAAAAGAGGACCGCAGCAACGTGCGGCAATCTAAGAGGAG
GTGAACTTTGTGACGGCCTTGGTGCCCTCGGAAACGGCGTGCTTGGCGAGCTCGCCAGGG
AGGACGAGGCGCACCGAGGTCTGGATCTCCCGGGATGTGATGGTGGGCTTCTTGTTGTAG
CGCGCGAGGCGGGCGGCCTCCTGGGCGAGCTTCTCGAAGATGTCGTTGATGAACGAGTTC
ATGATCGACATGGCCTTCGAGGAGATACCAATGTCCGGGTGCACCTGCTTGAGCACCTTG
AAGATGTAGATCTTGTATGTCTCGACGCTCTTCTTGGCCTTCTTCTTCCCCTTCTTCTCG
CCGCCCTCCTTGCCGGAGCCAGGGACGCGCTTCTCGGCCTTGGGCTTCTTGTCGGCCTTC
TCCTCCGCCGGCTTCTTCTCTGCGGGCTTCTTA
>BC8_c173    nseq=147
TTTTTTTKTTAGGTAAAGGATGACAGCACACTATGTAGATACCAGTATACCACTGACTTG
GCATAGTAGTCAAAATTTCAAGCACTTGAAAGAAATGAGCAAAGTCTTGAATCTTCTATT
ACACAAGTCATCGACAGTAGATAACAATAAGCTCAAGCAACATTCTCAAATTTGCTCTCA
CAATATGCACTAAGTGCTAGCTGATTAAATCCACAGTAGGACTAATCCTCATCCTCAACA
ACCTTAGTACCCAAGCCTTTGAGACCCTCTGCGGGGATCTCAGCAACTGTGACCAGGGAG
TAGAGTTCCTCCTTCGCGTCTTCCTCATCATTCCTCTTGCGGGCAATTCTGACACGGACT
CTCCTTGGCACACTCCTGATACCACTGCTCCAGATGTGCTTGTTGAGCTTCACATCGACC
CGAACATCAGTAGTACCCATGGCCTTCTTGTGCGAAA
>BC8_c174    nseq=460
TGCGTGTCTCAGTCCAGATTGCAAAATCACAGGTTTTTTTGAGATAAATCGGGCACACCA
TATTAATAAACTTAAACTAGCCATTTCTTCCATCGAAAACCACAGATCACAAGTTACAAT
ACTGGTTCATCACCAAGCCCCAATTTCCTCACATCTACAACCTAAACACCACAGGTAACA
GGAAATGGCGCGACATCAGATCTGAGTCCACCCTCTATGCCTTCTTGGGCGACTTGGCGG
CCTTCTTCGGGGACTTGGCCTCCTTGCTGCCGCCGCTTGACGCCTTCTCTGCCGTCTTCT
TGGGCAGCAGCACCGGGTTGATGTTGGGGAGGACGCCACCGTGGGCGATGGTGACTCCAG
CGAGCAGCTTCCCGAGCTCCTCGTCGTTGCGGATCGCCAGGAGGACGTGGCGGGGGATGA
TGCGACTCTTCTTGTTGTCCCTGGCAGCGTTCCCAGCGAGCTCAAGAACCTCAGCGGCCA
GGTACTCGAGGACGGCGGCGAGGTAGACAGGGGCGCCGGTGCCGACGCGCTGCGCGTAGC
GGCCCTTCTTGAGGTAGCGCCCGATGCGGCCGACGGGGAACTGGAGCCCGGCCTTCACGG
ACCTGGACACCGACTTCTTCCTAGGGCCGCCGGCCTTGCGCCCGGCCGCTCCCTTCTTCA
CCTTGCCGGCCGCTCCGGTACCGGTGGCGTCCATGGCAGCGGCTGCGCTTCGAGTGGGCT
TCTCGGGACGAGGAGGAAGGAAGGGCTCGAGAGATC
>BC8_c175    nseq=194
GACGCCAACCCCATCCAGATCATCGTGGATGCCATTATCAACAGTGGGCCACGTGAGGAT
GCCACCCGTATTGGTTCTGCTGGTGTTGTGAGGAGGCAGGCTGTGGATATCTCACCCCTG
AGGAGGGTCAACCAGGCCATCTACCTCCTCACCACTGGTGCCAGGGAGAGTGCTTTCAGG
AACATCAAGACCATTGCTGAGTGCCTCGCTGATGAATTGATCAACGCCGCCAAGGGCTCA
TCCAACAGCTATGCTATCAAGAAGAAGGATGAGATTGAGCGTGTTGCCAAGGCCAACCGT
TGAGAGGAGCTTGTGTATCCTGGTGCACTGGAGCTACTATCATGTTGCTGGTGGTTCTTG
TTTTACCTAATTTTTAAGACTTTTTGCGACCTAGCTATGGTTTTGCTTTCAATGAGCAAT
GAAAATTACTGTGAAATGTAGTTGTTTGGGGTGCCTGTTTATCGAACACCATTTTTGTTC
TATGCTCCTGGATTACTTCATGTGTCCCTCTTGATAATCGTCAATGCACTGTTTGCAAAT
TGTTTGCAAAGGTGAACTGGTTGCATGTTTCTGGGTGGCAAGCCGGCAATGGTGCTTGCA
AAGGTGAACTGGTTGCCTGTTTCTGGGTGGCAATGGTATCTGTGATTGGTTGTGTATGTG
ATAATGGTTGAAAAAGTTTGCCCGTTGTAATAAAAAAA
>BC8_c176    nseq=205
GGACATGGTGGGTTTTTTTTAAAAACAAAATCATTCAGTGGCATTTCATTGAATAAGAAA
AATTAACTAGCATCTTCGTTTCAACCACCAATGCTTGCAGTCAAAAATCTTTAGGGGATG
GTAAACAAGGTTCACACTCTTAAACAGAGACACCGATATATAGGATAAGATAGCAAGCTC
CATGACACATCCTAACCCAGTACAGAGTTCAGTTTCAGAAAATTGCAACCCAAAGGATGA
TAAGAACAGAGCAGGCATTTTGAGCTACTGACTAAGTAGATAACTAAGCTCACTGCTCCT
CATTAATGGCACCCTTGTCACTGACATAGATACCGTCCAGGAACTTTCTGATATCCTTGT
TCTTCACATGGCATTTCTGGTTGATGAGGGCGGCAGAGCGAGAGACAAGCTCGATGTCGT
TTCCATCAAGGATGAGCTCATCCTTGACCTTCTCAGAACGCAAGATGGTCACACCATCGA
GCATGTCAACCTTCCTCACCTTCTTCTCGCCGAGGAAGTTGCGGATCTCGATGGCGGTGT
TGGAGTTGGTGATGGAGGCGTTGATGGGGAAGTGAGCGTAGACGAAGCGCATCTTGTAGC
GGTATCCCTTGGTGACGCCGGTGATGAGGTTCTGGACGTGGGAGATGGCGGTGCGGATGG
CGGCCATGGTGCGGCGGGTCCCGAACCAGGCGTCGACCTTGAGCTTGCGGCCGCCCTCCT
GGAGCTGGAAGTCGAGGTTGAGGTGCTTGAAGTTGCGGGTGAGCTTGCCACGCGGGCCCT
CCACCGTGACCACCTTGGCCGCCACCTTGACGGTGACCTCCTCGGGGATGTCCATGGTCT
CGGAAGCGAGGATCGTCTTCATCTTGCTCGGCCGGTGGCTGCGGGTGCGCGGGAGGGGGC
GGCGGCGGGGGCGCGCGGCGGGGAGGAGGCGA
>BC8_c177    nseq=123
GTTCAGTCATTCAATTCACTACTAGATGGATTAAAAATTGCAGATTTTAATTGTACAAAA
GAATATGTTCTCAGGACAAAAATWGDAAGTATACCAAACCGAGCACAGATTTTTACTTCA
AAGTTCAAACATCATTTATTCATGATAATACCATACTGCTGCACCGCAACTGTTTCAGGT
AGACACAGAGAAACAAACCAGTTCATGAAACCAGACACAATTTTGACAGACACCACAGAT
AAGACTACACCCTCATGGCAGAGACAAGGACAACCCAGGTACAGCAGCTCTGGTGACCGA
TGGCTTACTGACCACCACGGAGACGAAGCACCAGGTGGAGAGTGGACTCCTTCTGGATAT
TGTAATCAGCCAGGGTGCGGCCATCCTCCAGCTGCTTACCGGCAAAGATCAGACGCTGCT
GATCCGGGGGAATGCCCTCCTTGTCCTGGATCTTGGCCTTGACATTGTCGATTGTGTCAG
AGCTCTCAACCTCCAGAGTGATGGTCTTGCCAGTCAAGGTCTTCACGAAAATCTGCATCC
CACCCCTCAGGCGGAGCACCAGGTGCAGGGTGCTCTCCTTCTGGATGTTATAATCAGCAA
GAGTGCGGCCGTCCTCCAGCTGCTTGCCAGCGAAGATCAGACGCTGCTGGTCCGGGGGGA
TGCCCTCCTTGTCCTGGATCTTGGCCTTGACATTGTCAATGGTGTCGGAGCTCTCAACCT
CCAGAGTGATGGTCTTGCCGGTCAAGGTCTTCACGAAGATCTGCATCCCACCCCTCAGTC
GGAGAACCAGGTGGAGGGTGGACTCCTTCTGGATGTTGTAGTCCGCGAGSGTRCGGCCRT
CCTCSAGCTRCTTGCCGGCCGACGATGTACAAAATAGTGGCCAGCCGTGCTGTGGCTGGG
TGGATAGGCTGCACGCACGGAAATGTCCAAAAGGTGCTGCAAATCAGGGCAAAAGTTGTT
GAGGCACCACGACACTGCAGGAGCTGCCACCCCGTGGTATTGCGCAAGTCTGGAAGCTTG
TTTWSAGACACCGGTTCCTCACCCAAAATTTCTCGTGGGCAACAATAAACAACTCAATGA
ACCCTTTTGTGAATC
>BC8_c178    nseq=152
TTTTTTTTKACCATCACAACAGAGCACGTTAAAAGCAAAGCGCAGGATCATAGAGATAAA
CTAGATATCATATTCCAGAGTTCCACGCTTACCATAACCCAGCGAAGCCCAAGTTCTTCT
ATGCCGGAAGCGCACACTACGATAGAGATACTACGGCAACCATATCACACGTCACAGGTT
AAGTCTCCAGATCAAGTCATGTTTTAGCATCATCTAACAGGACGTCTAGAGAATGTCTAT
GCATTCGTTTATGCATACCAAGCATCAACACCTACGAGATTAGTTCCAAGCGAGGAACCC
CAAGGTAAGCGAGTGAGCTTGCTGTTCACGAGCTGGAGTCCTGGAAGGTGTCTGGCTTGT
GCTTCTCCATCAGGCTTGTAAGGGCAGCGTCGAGCTCCTTCTCCAGCTCCACCTCCTTCT
CCATGTACTCTTTCTTGAGCTTCATCTTCGTCTCCTCGTGGACTTTGATCAGCTCGTCCC
GCTCGGCCTCAAACTCCGCCACATCCTTCACCTGGCCATAGATAAACTTCTGCACATGTT
CCTTCCTTAGCTTACGATCTTCAGTAGTTCCAGAATCCACATCAAAGCGCCTAGCCTTTG
AGCGCTTTTTAGAGGAACCAAATCCATTAGCACTTCATTTGTACATGCACGGTTAAGCAC
TCGAGCATACGTACACACATCATACTTGATACTCCTCACTCACGTTCTTAAAAACCAACT
ACTGCAAGGTGCTTCTGCTCTGCTCTGCTCTCTCAAGCAAACAAAAGAGGGCGGCCGAGA
AAAAGCCGAAAAG
>BC8_c179    nseq=137
TGCGTGTCTCTAGTTTTTTTTCAACAAGACAAAGCAGAYAAACAATTTGTTTCAGAAATA
CAACATTCATACAATTATCAGATCACTGTCAAGCACAACAGAAATGAAATGTAGAACGAG
CACCGTGACCATTCCATATCCATAAACAAACGATGTTCCAAAAGCATCACATAATTCTTA
CTTCCTCACAGCAGCAACAACTACACAAGAGGATCATCGATCCATTTCATTTTTCACCAA
ACTACTGCTACCACTATCACTACCAGATAAACTGAGCCACATCTACCAACACCACCGAGC
AACTACCAGCACCAACCTAAGATGAGGTGAACTTGGTGACGGCCTTGGTGCCCTCGGAGA
CGGCGTGCTTGGCGAGCTCGCCGGGGAGGACAAGGCGGACGGAGGTCTGGATCTCCCTGG
AGGTGATGGTGGGCTTCTTGTTGTAGCGGGCTAGCTTGGCGGCCTCACCGGCGAGCTTCT
CGAAGATGTCGTTG
>BC8_c180    nseq=114
TATTAGTGCACTAGTATCAGTATGAAATGAAAATGCAACATGGATATCAGCTCAGACATT
TCACAAACAAATTTCTTTGGTTCTGGGAGTTCTGATATTGCATTAGATATTCAGCAAGGA
CACCATAGCTAGATGTCTAAATGCATTACACTTTAAATTCTCTGAACAAAAAATAGGGCA
GCACAAGTCCTAATTCAAAGCAGCAAGATCAACCATTATATGAGACTGCTCAAGCTTCAA
CAGCAACCCTTCCAGCCACTTGGTCCAGATCACGCCTTCCCTGCGAAGTAATCAGCCGTC
CACCCTTAGGATCCACATCAATGATGCCCATCTTCTGCAACTGCTGCAGGATGTTGCGTG
AAATGGCACCACTGCTCTTGCAGAAGTGTGGTGGGCGGGAGCCGTTCCTCTGGCGGCCAC
CATAGATCTTCTGGAAGCCACCAACACCAATGCCTTGACGCAGGTAGATCTTCCTGGCAA
TAGAGGCAGCCCTGGTGTAGTACCAGTCAGGGTCATAAGGAGGGAGCTCCTTAAACCTGG
CAGTCTTCACAATGTCAACCCACTCAGGAAGCTCCATCTTGCCGGAGCGCTTGAGGTGGG
CGGAGTAGGCCTTGACGAACTCGTGCGGGTTCACATCCTTCACCGTCCTCGCCGTCGAAG
CCGCCATCTTGGCGCCGCCGCCGTCGCAACTGGGGTCACGAGCAGATGGAGATGC
>BC8_c181    nseq=239
CTGGAACAAGGAGTGCATCAAATACCAAAGTCTAAACAGCCGTCTAAAATCTAGCTGACC
AACGAAATTTCACGACTCATCAAATTATCTAAGCAACATTAAATTTAGGACAAGCTTCCA
AACAGTTTCACATGCTAAATTATTACAGGACAATAAAGAGCCCCACGTACGAGGGTCCAT
CCATTGAAGCTAACCCCATCACTGAATAAGAAAGTCTTGACTAAGGCTGAGAAAATCGCC
AAGGAGAATGCTTCATAAGAAGGCTTCTTGATTGTTGAACCTTGTACAAGTTCCATTTTT
TGGATTTTAAGCTTTTTATGCTCTTCCCAGTTAGGCAGGACGAGCTGGAGAGTCATCTCG
TGCAGAGGGATGCTTGTTTTTTTGTCTTTTTTCCTCCACTTTACAACCAAATAAGAAACT
GCAGTGACATTGATTTTGGAAGTACAATACATGACTCCAGAAACTTGTGCCCAATGTAAT
GCAGATCCATCAGACCATGAAGTTTATGGCGTCGGGTTGGTAAAATGTGATGTCTCCGAG
TTCTGGTACGGTAACTGTTCGTTGGTTTTCAGGTTTGTTTTTTGTAGTCAAGAGACCTTG
CACTGTAATCTGTAGGTAGTTTGTTTTCTAGAAACTGGATGTGCGGTACTTCCAACGGAT
CAGCCTTGTATAATGTTGTGGTTGTGCAACTGCTGGGCAGAATAATCAGTACTCTGTACT
TGAGAAGTCGAAGCGAATGACAATGCAAATGAGCGTTTTTTGTGCTAAAAAAA
>BC8_c182    nseq=206
TTTTTTGTCACCAATGAGCTGCAACGATTATTGATCATCATTGATCATCAGGGCAGTCTC
TAGATGAGCTACCACTGAAACACCACGAGCAGATGGCAACCACAGAAGAGATTTTTTTTA
CAGTCACGAAACATGAGAACGATTAATGCAACTGGTGCAGTGGCAGATAGCGATCAGACA
ACGTTCTAACAGGTTCCAGAGTCTTCCTGAGGCAGGCAATCAGTTTGGGGGCATCATGCC
ACCAGATGTCTACCAATGCCAAGCAAGATTAACTACCAAGGTTCAGAAACATCCACCAAA
AGTAAACCCATGATGAATGGCCAGTGCTGACCGCCGAAACAAGGTTCCAAACTGCCGAAC
ATACACCAGAAGCAGACCCCAACGTGCTCTGCAGCTCAGCAGAAGAACATGGAGCTCCGG
ACCTTCTCATGAAGGCGGGGCAGCTCCTGCACAGGGACACTGCCTGCCGAGGTGTGCTCG
CCGTGGCTGGAGGAGGTCTCTGACATATCTTCAAACTTGATGAACTGCCCGACCTGGGCG
GCAGCAAGATGTGCGTAGCAGATGGGAGCAACAACTGATATGGCTGTTGTGCTCCTTTGG
TACACATAAGAGAGTGAGTGCACAAGTTCCTGTAGGTCATCAGGGTTGAAGCCTATCTCA
TCATGAAGGATGTGATAATGTGTAGGTCTTGTAGTCCCTATCATTCCAGCATGTGAACAC
ATGTAGAAGTCATAGTTCTTTGGATGGCAGACTTTGTTGTCCACAACAGTACCAGGAGGC
ACATTATCTGGGACTCCAGGAATGAAAAATTTTGTGTGGTGATTCTTCTGGGCAACAATC
AATGTGAACTTGGGGTCCCATTTTTCATCCAAAAACTTGCATGCCTCTATGATTTTATCC
AACTCAATGTTCAGCACCTGATTAAATTGACTCTCACTAACACCATCCCTGAAGATGATG
ATTTGATCTGGCTTTCTCTTCCCAGAACTGGTGTAGAAGTCAATCAGACACTCCCGAATT
AGGCCATCATCATCAGTTCCCCTTGGCTTAAACAAAGAGTCTATCATTTCCATTTTAGGT
GATTGTGAACGCACCGAAGCCCTATATTTTGATATAAGAGGCCATTCACGAGAACTGACA
ACTGCTGCGATTGATGGTACACCAGATTGTCCAGGAGATCCGTGGGACACGTCGATCCCC
AAAAT
>BC8_c183    nseq=124
TTCGGTCCGTAGGCCCCCAAGGAGGAGAAGAAGGAAGAGGAGAAGGCGAAGGTTGCCTAT
GAGAGGAAAAAGCAACTGGCAAAGCTCCGTGTCAAGGCTGAGAAGACTGCCGAGGAGAAG
CTGGGATCTGAGCTGGAGATTCTTGCCCCGATCAAGTACTGAGGAGCTGCGGCATCTGTT
TTGTGCAACACCTGGTCCCGTATTTCAATTAGTTTAGTAGAACTTTGTGACAGTAATCTT
GAGTGTTAAACTTTGAGGTTGGTAGAACTTTGTGACAGTATAATCTTGAATGGTAAACTT
TGAGGGATAAACCGAGTTATCCATCAGCATCTGCGATGTTTTTGAAACATTTTCAAGTCG
GTGAGTGGAACTTCAGGAGCAACATCAAAAAGCATACTCTCTCAGGTTCCCTGTTAGAAT
CTCAGGTTCCCTGTTACAAGTTGTTTTGGATAAGGTTTGAGTCAAATATTGAGAATATA
>BC8_c184    nseq=137
AAAATAAATCCATAWTWTATTGGAAATAGCTTTTTCTTTATAAAGTACAATAGTTCATAC
TTGCAATGTTGTCTGAAACAACTCTTAGCACGCAATGGTTGTGCACGCAACACTGTGATT
GTTATCGCAACGAATACTACTCAACTTGAATTCTAGATGGAAAGGCTGAAAAGTAACACT
TCATGAGAATGTTTTATTTAAATGGTCCATTTTGAAGGTTACATTCGAAAGTTCGCTCTT
GATTCTGAAAGTCCTGTTTATTAGACTAGGGCACGAGCAAGCAGCACCAAGCACCTTATT
ATATGTACACATACCACTGCTGTCCTCCAACTTAGGTTTGACAACTGTCACAGAAACACT
GCTAATGTATGCAGTGCGCCAAGCGCCACCGCAAGGTTCTCCGCGACAACATCCAGGGCA
TCACCAAGCCTGCGATCCGGAGGCTGGCGAGGAGGGGCGGCGTCAAGCGCATCTCCGGCC
TCATCTACGAGGAGACCCGCGGCGTCCTCAAGATCTTCCTCGAGAACGTCATCCGCGACG
CCGTCACCTACACCGAGCACGCCCGCCGCAAGACCGTCACCGCCATGGACGTCGTCTACG
CGCTCAAGCGCCAGGGCCGCACCCTCTACGGCTTCGGCGGCTAGATCGGTTCCTCATCTG
GAGGCGAACTACATGTGGTGGTGCTGGTGGTGGTGTTTTCTGTGCGTATTGTAGTCAGTG
CTCTCTGTATGGATGCTGTGTTCTGTGGTGGTTGTGCTCTACCCTTCGTGGTGTTCGAGT
CTCTAGTTCATCTGCTGTAATACCTAGTTCCTGTTTATCAATGGAAAGCCCTCGCTTCTA
TCCTAAAAAAATTCTTCGGTTTGCGTTCTARWWWRARACCTTTTGTCCGCTCATGGTTCT
GTGGTGTGTGCAGCTGCCTTGGAGAACCATCAGAGATAATCAACCTGCAATCTGAAGAAC
TGACG
>BC8_c185    nseq=190
CACGCTTTGAGAGAGGAAGAAGCGAACGCGCGGAGAGCGGAAGCCCGGGAGAAGGCGGCT
GCCGTCGTCGGCAAGATGGTGCAGCGGCTCACGTACCGGAAGCGGCACAGCTACGCCACC
AAGTCCAACCAGACCCGCGTCGTCAAGACCCCTGGCGGGAAGCTTGTGTACCAGTACACC
AAGAAGCGCGCGAGTGGGCCGAAGTGCCCTGTCACCGGGAAGAAGATCCAAGGAATTCCA
CACCTCAGACCTGCTGAGTACAAGAGGTCCAGGTTGCCAAGGAACCGGAGGACTGTGAAC
CGTCCTTATGGTGGTGTTCTGTCTGGTACTGCAGTTAGGGAGAGGATCATTCGCGCATTT
TTGGTCGAGGAGCAGAAGATTGTGAAGAAGGTGTTGAAGATCCAAAAGACCAAGGACAAG
GCCTCCAAGAGCTAGACGCAGTTGCCAATAGGCACCTGCTTCCCCATGCTTTAATTCTCT
TTCGAATTTGTTTCAGTATGAAAATTTTCTCGTGGTAATCCTGGTTCTAGTGTTAGTGTC
AGATGGATGTGAGTGAATTGAATTCTGAGCGAATCCTTTAAGTTTTGGAACTTAAGTTCG
GTGGGATATTTTTCGCTTGGCTGAGGATGTCAGATATTATGTCAGATATTATGCCCTTGT
TTGTTCCATCCCTGTCTAATTAACCCTGTATGGCTTTGTTTTGARTTTTCCCTCAG
>BC8_c186    nseq=161
TCATGGGTGATGGCCAGCCTATTGGCCGCTACGACGACATGTGGGCTGGGTGGTGTGTGA
AGGTCATCTGCGACCACTTGAGCCTGGGTGTCAAGACTGGCCTGCCATACATCTGGCACA
GCAAGGCTAGCAACCCCTTCGTCAACTTGAAGAAGGAATACAAGGGCATCTTCTGGCAGG
AGGACATCATCCCCTTCTTCCAGAACGTGACCATCCCCAAGGAGTGCGACACAGTCCAGA
AGTGCTACATCTACCTCTCTGGGCAGGTGAAGGAGAAGCTGGGCGCGATCGACCCCTACT
TCACCAAGCTTGGTGACGCCATGGTCACCTGGATCGAGGCCTGGGATGAGCTGAACCCAA
CCACTGCCGCAGCTGGGAACGGCAAGGCCAAGTAGAGGGAGCCCCCGGAGTCTCATTCAC
TTCCCCTTCGAACGAAGTGATGGAGTATGATTGGGGCCTGCCTAGGCCCCATAGATATAG
CTCTTTTTGAGAGGGAAGAGAGATTAATTCAGCAGCAGCTTTTATAATTCTTTGTTGTTA
TGATACTGTGGTTCTTTTGTAGTTGCGAAAGGGATTTGTCGTTACTATCATTTACATAAT
TCAAGACAATAATTTATCGTGTAATTTTGAGAATCAAAGCACTGTTTGTGTTTGAAAAAA
AATTAAAAAAAA
>BC8_c187    nseq=210
TTTTTTTTTCGTTAACAAGAACATTATTAGATTACATTTTCACGAACACAAATGCAAAAA
AATAGGTTCATACAAAATGGGCAGCACCCAACTGGTCAGCAAGAGGCGTAAGGTTCTGAA
TTAAAGATGTTTTGAGTGCAATCCAAAACTTTCGACCACAAAAATCTGGTAGGGCGAGCA
AAAAGACCAGATCCAAACTCATTCAGAAGCACATAATAGAGAACGAGTAACAGGCATCAA
ACAGTACTGAGGACACCAAACCGGTTCAGCTGGTCTCTATTTCCAGCTACCAAAACAAAA
CTTAGAACAAGCCCTTGGCAGTAACACCCACTACAAGACTGGAATGTAACGAACGGGATA
CTGTAGCTTCACTTCTTCTCTTCCTTCTCTGCCTCAGCAGCCTTCTTCTGGCGGGCACCA
AGGTGCTTCTTGTTCATCCGCTCAAGGCGGAGCTTGCCATAGGCTGCAAACGTCTTCATC
TCATTGGTTACCTTCACAACCTCAACTGAGCGCTTCTCGCCACGAGTAATAGGCATGTAG
TCACCCTGGACCTGGGTGGCAGTTGCAAGCTCCTCCGGAGTTGAGTCACCAGCCTTGACC
TTGCGAGCACGCCTTGGGAAAATAACCAGCTTGGCCTTGTACGTCTTAAGCCTCTGGACA
TTAGTCTGCAGTCCCTCAAGTGATTTGTTCTTGCGACGATGATCGACAGAAATGCCGATG
GTTGGAGCAAGTTTCTTCGGAATGCCCGCGGCCTTCAGCTCCTCAAGGGTAAAGCCTCTC
CCAGCCCTTGACTTCATGTTGTACTTGAGAGTCTGGCATTGCACAATGGGGCGAAGAGGG
CCAGCAGTTGGGCGTGGGAATATCTTCACAGCCTTCTTTTGACGAGCGATGCGGCGCTTC
TGCTTGCGGGCGGGCTGGTTGAACCATGTCTTGACATAGTTCTGCCAGTGCTTCTTGAAG
TGCCCGTTGGGGATAACGTTGTTGTGCTTCATTTCGCCGCCTTCCTCTCCTGCTTACCTG
TAGAGGAGGCGCGGCGGCGGCGGAAGGGGAGACGGCGA
>BC8_c188    nseq=82
TTTTTTTTTGGTAAACCCACACCATAAATCATGAATTAACTGGGAAACACCACTGCTACG
CCATATCCAGAATGAATGTACAATAGAAATGAAAACGAGTCATTCAAAAACTATTACAGA
ACATGCTAATAGATAGTTCAATATTCTTTTAACATCGGCACCAAATTTGCCATCAAAGTG
ATACTTGAACACACAATGTATGATTCAGCACTGGTTGAATATAGCAGCCACTGAACGGAG
TCTAAAAGGTACATGGTTTTGACCCAACCAACAAATCCGGCAATATAGCTCAATGGAACC
CCAGCAATCTCAAACACAGTAGCTTACATGGCAAGGACTCGACAAAAGAACAGCCCCAAT
AATAAAGCAGAAAGACGATGAATCCAGGGCTTAGAAGCACTTCCGGTGAACAATTGCTGG
GCCAGACTCATCATACTCACCCTTCGAGATCCACATCTGTTGGAAGGTGCTAAGGGAGGC
AAGGATGGATCCTCCAATCCAGACACTGTATTTCCTCTCAGGCGGTGCCACCACCTTAAT
TTTCATACTGCTTGGTGCAAGGGCAGTGATCTCCTTGCTCATGCGGTCAGCAATACCAGG
GAACATGGTCGTGCCACCACTGAGCACAATGTTACCGTACAAGTCCTTCCTGATATCCAC
ATCACACTTCATGATAGAGTTGTAGGTGGTCTCATGGATGCCAGGAGCTTCCATACCAAT
GAAGGAAGGTTGGAAGAGGACCTCAGG
>BC8_c189    nseq=181
CAAAGCCCTCGCCTCCGCCCCTCGCCCCAAACACCTCGCCGATTCAGATCCCTCCGCCTC
GCGCCGCCGCAGCCGCCATGCCTTTCACCCCGGGCCCCTACTCCGGCGTCAGCACCCTCG
CCCTCGTGGCGAGGGCGTCGGCCTTCGGCGTCGGCGTCGTCTACGGGAGCATCAAGCTCT
CCATCCTCAAGGCGACGAAACCCAAAAAGGAGGAAGCACATGCTCATCACTAAGGATGAT
GGCGGTCGGGGATGCAACGTGTTAAGCTCCAATGCAAGGATGTCATAAATTGGCAGTGTA
CCCCTTCTCCATACGTGCTGGTTTATGATTTGTGGACCTCTTTCTGCTGAGTTTATCTAA
GTTCTGCGTAGTAATAAGTTCTTGATCCCATGACTTAAATCAGGAAGGGCAAAAGCTGAG
AGAAACACAATTTATTTTCTAAGAATTTAAGTTGAGCAATGAGGATATGGTAGTATAGCG
TGCCCCTGCTGAGTGCTGATCCTGTTTTGTTGCGACACTGCAATGGGTGGTTTCTGCTTA
GCGATGGCAGGTTCTTATATATACGTGCATGGCAGGTTCTTATATAAAAAATTGGTTTCA
TCCTAGATGCTACTTGAACTAAAAAAAAA
>BC8_c190    nseq=139
CATAAAAAGTTGGCTTCCACAACAGATTTTCAATTCCTGCAAAATTAGATAGCTACAAAA
ATAAACAAGAGCCTTTTTTTTTGAAGAATTAGAATGCAGATTCAACAATTCATCCATCTG
TCGCCATAAACAGACAAATCATTTGCGTTCAGACTTTAGACCAAAATATTATTTGTAGCA
CAAGACTAACACAATTCGTTCTGAGATAACTGAAACTTAAGCAAGCGCAGCAGATATCAT
TGTCTTTGGAGCCACAGTTTTAGTCATGCATAGCATAGCACAAGCAGGCAGATGCTCAAG
CAACAAAAGGCTTACTTAAAAACTGACTAGTGAATCACCGCCCGAATCCAGCAGCATTGA
GACCAAGCAGCATTTTGCCATTGTCACCAGCAGGAATGTATGCCACGTTCGGCGAGCGAG
ACAACTCCGCAGCAATCTCCTTGGCCGCCTCAATCCTCCTGAGCTCAATCAGCCCAGTCC
CAGCCATCGCCGTGGCCTCGGAGATGAGGCGCGCGGACTCACTCTCTCCCTCAGCACGCA
CGATGGCGGCGCGCCTCTCCTGCTCGGCCTTGGCGACGAGGAACTTGGAGCGCTCGGCCT
CTTGCTGCGCGACCTGCTT
>BC8_c191    nseq=419
AAACTGTTGTCGTTCCGGTTGCCAGAAAAAGAATCGTTGTCATCTTATCTGCCATTGTAC
TCGAAACTACCGTAAGCAGACTTACGTGCCCTGATTAGGGAAAGAAACGAAACATCAAAA
ACACTTTTTTTTTTGCGAGTAACAAACTCTGATTTCTGAATTCTTCCAGCATAATGCAGA
GATCACAAAGCCACAGTAAGTACACTACATCAGAAGCCATCCCATCTACAGATCTACCAG
ACAGGAACATCGAACAGCATAAAGCACTAATGGAGAGTCTCTCTAGGCCTTCTTGGGAGA
CTTGGCAGCCTTCTTTGGCGACTTGGCCTCCTTGGCGGCCGCCTTCTCCGCCACCTTCTT
GGGCAGGAGCATCGGGTTGATGTTGGGGAGGACGCCGCCGTGGGCGATGGTGACGCCGGC
CAGCAGCTTGCCGAGCTCCTCGTCGTTGCGGACCGCCAGGAGCACGTGGCGCGGGATGAT
GCGCGTCTTCTTGTTGTCCCTTGCCGCGTTGCCGGCGAGCTCAAGCACCTCGGCGGCGAG
GTACTCAAGGACGGCGGCGAGGTACACGGGGGCGCCGCTGCCGACGCGCTGCGCGTACCG
GCCCTTCTTGAGGTAGCGCCCGATACGGCCGACGGGGAACTGCAGCCCAGCCTTCACGGA
CCGGGTCACCGACTTCTTCCTGGGTCCGCCGGCCTTGCGACCGGCCGCTCCCTTCTTCAC
CTTGCCGGTGGCTCCAGMTCCGA
>BC8_c192    nseq=223
GTTCCCTAAGACTGACAAGATGGTTCTTAAGACTGAACTTTGCCGTTTTAGTGGCCAGAA
GATATATCCAGGGAAGGGTATTAGGTTCATTCGTGCTGATTCCCAGGTTTTCCTTTTCGC
TAACTCAAAATGCAAGCGCTACTTCCACAACCGCCTGAAGCCTGCAAAGCTTACCTGGAC
AGCTATGTACAGGAAGCAGCACAAGAAGGAYATCCATGCTGAAGCTGTCAAGAAGAGGCG
CCGCACCACCAAGAAGCCGTACTCCAGGTCAATTGTTGGTGCTTCCTTGGAAGTGATCCA
GAAGAAAAGAGCTGAGAAGCCTGAGGTCCGTGATGCTGCTAGGGAGGCTGCTCTTCGTGA
GATCAAGGAGCGCATCAAGAAGACTAAGGACGAGAAGAAGGCTAAGAAGGCAGAGGTGGC
CAAGTCCCAGAAGTCGCAGAACAAGGGCGCCGTCCAGAAGGGTTCCAAGGGCCCCAAGCT
TGGCGGTGGTGGCGGCAAGCGCTGAAGAGCTCAAAAGGGTGTCTGTCCTACTACTGTACT
CGCCCCTACTTTAGCCTCCACTATTGCGCCATAGCCTCTTTTGCAAACCTCGGTTAAATT
AGCAAGACTTTGTTTCAGCGATGTTGCATGTGCCTGTGGGTGTTAAAATACCATGAGGAC
GAGAAATGTTTGCCTGCCGTATCATTAATATGTGGTTCTATTAGTTTGTCCTCTGAAATT
GAATTGGATGAGACTTGCCTTTGTTTGTGTGGTAGCATGGCGTGTAACAGTGCAGTGGAA
GGCATTTTCCTTTGAACCAAAAAARMWTTC
>BC8_c193    nseq=85
AAGTCAGCAAAAAAATTAACAGAACAGACCATTAGAGACAAACATAACCATTCAGTATTC
TCTACATCTCTGTGTCTGAACAAACAAGAGTGCTCGCAGGCTTACAGCTACAGAGGTAAA
TAACTACGGATGATCATAGATAAGCTTACACTACAGCCATTTGGTACATATAGATACATA
AATACATATGCTACTACTATTTAAACCACGCTACAGATAGCTAGGCCCGGAGTGGCCAAG
AGGCCAAGTGTTACATTAGATAACCTAGTGCACTATGCTTTTGGCCCTCATGGAGAGGGT
GGTTAGGTGCTCCGCAAGGCATCACAGCTCTGGCTGGGTGCGATAGGCAGA
>BC8_c194    nseq=191
ACATGAAAAACCCTCTAGTGTCATATATGAACACATCTTACAAATTGTGCCATTTCCAAT
TCAGTAATKCGATCTCTTCAGATGGTGTGGTCTTTAGCCTTCTCGATATCGGCTTGTTCT
AGATATGAATTTATGTAATCCTTAATGAGTCTGGAGCGGGTTAGATGGACAAGGAACCTC
AACTTTTCTATGTTTACTTGGAGAATCCCATAAACCATTTTTGGTTTTGCAATTGTCTCT
TAAGCGTAATATGCACCCATGTTTTGTTGCTGATAGTTCGTGTTACAGTATCAGATGGTG
ATGTTTGCTTGTCTCTGTGTGGTGCTGGTTTTGCTACCCATTAGCTCTCGATGCTGTATC
CTATGAAAATTGCTGATTATCAACTACTTGCCACAACTATGCTGTATCCTATGAAAATTG
CTGCTTATCAACTACTTGCCACAACTATTTGAAGTTACG
>BC8_c195    nseq=103
TTTTTGATGATAAACAAACGCTGGAACTGCAAGTCTGAAACTACTGTATACAGAACGACG
TTAACTGTTCAACCATGACCACATCATTACCATCTGCCAAATCACCTTACATAATTAGAA
CTAGCCAAGTGTCCCTTCAGCACTCCAAATAACCCTAATGCGCTAAATCACGGTAACAGA
GAACTCTAACGATTGCAGAATGACGATCGGGTTATCCATGACCAACCCCAGCAGAAAACA
TGTCCATTAGGTCACAGCACGTAGAATGAATGGATGATATCCA
>BC8_c196    nseq=164
TCCACCTCAGGTAAGGGCGGCCGCCGCCGGGAAGGGCGCGCCTGCCAAGATGCAGATCTT
CGTGAAGACCCTGACGGGGAAGACCATCACGCTGGAGGTGGAGTCCTCGGACACCATCGA
CAACGTGAAGGCCAAGATCCAGGACAAGGAGGGCATCCCGCCGGACCAGCAGCGCCTCAT
CTTCGCCGGCAAGCAGCTCGAGGATGGCCGCACGCTAGCCGACTACAACATCCAGAAGGA
GTCGACGCTGCACCTGGTGCTCCGCCTCAGGGGAGGGGCCAAGAAGCGCAAGAAGAAGAC
GTACACCAAGCCCAAGAAGATCAAGCACAAGCACAAGAAGGTGAAGCTCGCCGTGCTTCA
GTTCTACAAGGTCGACGACGCCACCGGCAAGGTCACCCGCCTCCGCAAGGAGTGCCCCAA
CGCCGAGTGTGGCGCGGGAACCTTCATGGCCAACCACTTCGACCGCCACTACTGCGGTAA
GTGCGGCCTCACCTACGTCTACAACCAGCAGGCGTAGGGTGCTCCGCTGTTATGTTGGGA
GAAGATAAATGGAAAGTCTTGTTAGATTATAGTCTCTTTTTGTCGCATGTTAAAGTAGTT
TTGTTGGAACAGAACACCTGCATCTCTTATGATGATGCGTACTTTTGGTTTTGATGATAT
TTTGTCGTTATGGATCCTATCAAGCACTGTTGAATACCAGTTATGTTTGTGCTAATCCTA
TACTATTTGATAAACGTTGATGTCAGTAATTTGTGTATTGCAGTGTGATTCATACCAAAM
AA
>BC8_c197    nseq=149
TTTTTTTTTAAACTAGAAATCAACTATACCAAAACGTATGAATCCCAATATCCCATGATA
ACTCCACTTACAAATATCACAACAGAGCCAATTTTCAGATGATTTAATGCTGTCTACCAT
GGAAACCAGAAAGGTGTATCACACCTCATGACAATAAAGGCATTCAATAAAATTCATAAC
CTCCAGGTAAAAAGGTCAGATTTCTTCCATACACATCTCTAGGTCCAAACATCAAAATTG
CATGCATATTCATCCACGATCCAACTTCCTAATGTAAAATAAGATAGCACAGAAAGTCTT
CCAAAGGGCACACTACCAATATGCTCGTGAACCTAGTTCATCCTTTTGATGAGCTCATTG
ATGTAGTTCTCACGGTTACCGGCGTCACCACCCTCAACGTAGTGGTTTCTCTTCTTCTTC
AGGCCTCCCAGCGGCGCCTTCAACTTGAAGGGCCAGAGGAAGTTGTTGGCCTCCTTGAAG
TGGGGGCCAACAGTCATGATCTCATGGACAAGATCCTCAATGCAGATGATGTTGTGCTTG
AACMAGCCCTCCTCGATAACTTGGTTGTTGGACAGAGGAATCCTCTGCTTGTTCAACTTT
CCGTAGCCCCTCCTTGTAGATCAACTCCCTGACGCTCTTCAAGTTYGGGTACCCATATGC
AACATAAGGCTCAACCCTGCGCAGCATGTTAATGGTGGCCTTGTTGACCTTCAGGAACAC
ACCATTGAAGATCTGCCTCAAACGCAAAAGCTGCAAAATCTTCCTGGTCTTTGGGTGCAT
GGCATTGATACCACGGATGCGGACCACAAACAGCAGCTTTG
>BC8_c198    nseq=130
AATTGGCGGCCTTCAACAAGCTCGGCAGCCTTCTAAGGCACAGTGCTCTGCCAAGTGGTG
CCCCTGCCAGTTCAGCTCCTGCATTGTTTAATGCTGCTAGGCTGATGTCCACCAAGCTTT
TTGTTGGTGGTCTTTCGTGGAATACTAACGACAATGCTTTGAAGGAAGCATTTAGCAGCT
TTGGAGAGGTTACTGAATCAAGGGTCATCACAGACAGGGATACTGGAAAGTCAAGAGGCT
TTGGCTTTGTGAATTTCAGCAGTAGTGATGACGCCAAGGAGGCTGTTAGTAGAATGGATG
GTCAGGAACTTGATGGGCGTAATATCCGTGTGAACTTCGCTACTGAGAGGCCTGCAGGTG
GGAACCGTGGTGGTAGCTTTGGTGGCTACAGTGGTGGCGGCGGCGGTGGCTACAGTGGCG
GTGGCGGTGGCTATGGCAGCTACGGTGGTGGCAACCAAAGCTATGGTTCTGGAGGGGGTC
AGGATTCATTTTAAAATGTGCGCTTACTACCAGAAATATTTGAAATAATGAACTTTAGGA
CCTGATGTGTGTGGCTTATGTGAAGCCTTATTTATGTTTACTATTGTGTGCTCTGAAGTT
GGTTACATGGTTACATTAGTTGCAATTCAGGTGCTACCGTGCTACTGAGTTTTGCCTGCT
GGTTGTTTTGAAGAGTGCAAAATTGTGTGCATCCCTCCTATGAGAAGGAACATAACAAAA
TTTTGAGCACACTACTTTATATATCCTATCTATTGCAATGTATACGGAAGTA
>BC8_c199    nseq=219
TTTTTTTCCATCACAACGCACCTTTTTTGTACGAAATTGGTTATTTTGGTGAAAGGTTCG
TCACAATTACAACATACATATAGTGCAGCTACATACAAGCCCACAACATTCGCACACACA
AACACACGCGCGTTACAACATTACATTTGAGGCAATATATAAAGCAGTCACACGACCTTA
TACCCAACACATTATTCGAGAATTATATGGATGGTTCCCAAGCTCGTCACGCAAATGTTA
CACATACAAGCCATACAAGAATATTAACCTATTATCACTCGAAGCACAGCATATGACAGC
GGCGTGGCCAGCCGCCGCGGCCTTATTATTTCTGAATCACACAGTAGTTCGATCTCACGG
CAGCCATGGGGGCAGGAAGGTGGTCATGCATGAGCTGCTAGTCAGTGCCTCAGGAGGGAA
CCCTATCTGAAGGGTGGGTTCCCCACGAGCAGCATCCAGGGGATGGAAGAATAATCCATT
GCCACCATGCAGCTGATGCTGCTGCTGCTGCTGGACTTCTGGCTGTGGCTCCCCATGCTC
CCATGCTTGTCTGCCAGATACTGGTTGCT
>BC8_c200    nseq=110
TTTAACACGCACGKTGKAGGCTAGCACATTACAATCCACGCAAGAGATGATATAATYYWK
TTCAGAGTTAACACGCACGTCGGAGGCTAGCACATTACGATCAAGAGATGATATAATCCA
GTTCAGGAAACAAGTCACAGTCCTAAAGTATATTCTCCAGCACAGCAAAAGAACCCATCA
TCCACCATAGTCACAACTAAGAAGACACCCAAACATAAACATGAAGATACTTGTAGAAAC
AATTTCCCAACCACCGTCTCCTAGTGATTGGCTTTGACCATCCTCATGCTATTTTTCCGC
CCCTGAGAAGTACATCCCCTCAAGCAATTTTCGCCCCTGAAAAGTCCATCTCCGGGTGCT
CAGCCATGAACTTCTTGAGAATTTCTTGCTTCTGCATCTCATCACTTGTTGGAAGGCCCA
TCTGCTTCTGGCGTTGGTCAAACATCATCTTCTCCACAGTTTGTCTTGTCTCCGGATCCA
AATCAGAAAGTTTGCTGCTCTCTGGTTCCACCTTTTGGGTATCAACTTCAGGGTACCCCT
TAATCACAGATTTCCACCACTCCATTTGGTTGTGCTTAGTGAGCAATATGTTCAGAGATT
TTCCATCCTCTATGCTCCAGAAGCAGTCATCAACCTTAACTGGTTTATAGA
>BC8_c201    nseq=118
AACCAGTGGGCTTTTGAGTGATGCATGTCTTTGGTTGTGGTGGTGTTGCTGGGATTATAC
ATGTGTGTACGGCAATGCTACCTATTAGTGCTAGTTCTATTATCTGGTCGTAATGGTTGT
AATTACTTTTGGTGGACCTACTTGGTGGGATGGAGGTCAATCAAACCCGAGTGGTGTTAT
CTGCAGCTATGTGTCGAGTGGATGATCTGCCTCGTTTTTGTTTTGCTCGTCTGCTCCGTT
TGATGGTTGTGGTATTTGGTGTCTAGCAGTCTCGTGCACCCCTGTTTGATGAGAACTGAG
TTTTAATGTTCATCTGAATAAGATAAGGTGTCGAACTGTTGAGTCTAAAA
>BC8_c202    nseq=189
ACTGGGGGAACAAGATCGGCCAGCCGCACACCGTGCCCTGCAAGGTCACTGGCAAGTGTG
GCTCCGTCACCGTGCGCATGGTGCCCGCGCCCAGGGGTTCCGGCATCGTCGCCGCGCGTG
TGCCCAAGAAGGTGCTGCAGTTCGCTGGCATTGAGGACGTCTTCACCTCGTCCCGTGGCT
CCACCAAGACTCTTGGCAACTTTGTGAAGGCAACCTTTGACTGTCTGATGAAGACCTACG
GTTTCCTTACACCCGAGTTCTGGACTGAGACCAACTTCAGCAAGACTCCATTCCAGGAGT
TCACTGACTTCCTGGCAAAGCCCAAGGGTCTTATTCTTGAGGCCCCCACCGAGACAGTAG
AGGCATAGGATGTTGGAGTAAAGAGTTCTACTATTCAGGAGTTGTCTAATGCACTTTCTA
TATAGTTAAGAACTGTGGCAGTCAACTTTGGGTTTGGCTTTGCCTGGATGTTGCTGTTTG
CTGTCAAGTTTTGGATTATGGTACTGTGTTACTCTTTTATCAGTGAATGCTACATAATTA
TCTGCTGGTCAGTCTTCTCATGGTGAAAGCTTTTTTAGATGGCTGCATAGTCTGGATGAT
GTTTGCAGTGTTGAAAGACCTTATCMAAWMAAGCCTAGTGTTGAACCGTTTCTACATTGT
GGTAATGGGAGAGATTTT
>BC8_c203    nseq=121
GAGCCCCTGTCTACCTCGCCGCCGTCCTAGAGTACCTCGCCGCTGAGGTCCTGGAGCTTG
CCGGCAACGCCGCCCGCGACAACAAGAAGACCCGCATCGTGCCGCGCCACATCCAGCTTG
CGGTCCGCAACGATGAGGAGCTGACGAAGCTGCTCGGCGGTGCCACCATCGCCAGCGGCG
GAGTGATGCCCAACATCCATGTGCACCTGCTCCCTAAGAAGGCCGGCTCGTCCAAGGCCT
CCACCCACGACGACGATGACAACTGGAGTTGGCCTGCGTCCTCGCCGGGATCCGACCGCC
GTCCGGTTGCTGATTTCGTAGGAGTAGCAGTTTGTTGTCTTGATACCTGGGGAAAAAACT
CATATTTGTTGGCAGCGGAAGTAGGAGACAATTGCAATAGGTTCTTGGCGTTGTGGAGTT
CTTCTAATGGGATGTGAATACGGCTGAGTTTCTGAGTTGTGAAACTTGGGGATGTAAGCC
AGAAAATGATGAAATCTTTTTAAGAAAAATGGGAAGAAGCTGAAACTTTGAGGCAACTGT
AATGGAACTCTTTTCTTTAAATTAGTTTAAAAAAA
>BC8_c204    nseq=187
CGTGTCTCAGTTTTTTTTCTCGACTGGCTTTATCCATGGGTAATGAGTTTCGATGTATTG
GGCGTTTCCGTTTAGAAATAGAAGCTTTTTCGTGCTTGCTTGCGAGCATTGGAATGGCCT
GAATGGAATGAATATTAAGATAAATAAAAGAAGAAAAATAAACCATTAAGAAAGTTATTC
ATTCTTATATTAATTTCCTATACTTGACCGATTCCAATTCCGTTATTTCAACTACACCAA
ATGATCTTTCGAATTGGTCCTCCGGTTTATGGCCCCTTCTATTCTATTCTATTCTATTCT
ATTCTATTCTATATGGTACCAGTTGTTGTTTCATTGAATTTGCTTCAGGCTCGCGATTCG
ACTTTGATCATTATGGATTGGTACCAAGAAGATCAAGTCCTAGGCAAGCGGACCTAATTT
TCACAGCCGGTACGGTAACAATGAAAATGGCTCCTTCTTTAGTGAGATTATATGAGCAAA
TGCCTGAATCAAAATACGTCATTGCTATGGGAGCTTGTAGTATTACTGGGGGAATGTTCA
GTACGGATTCCTATAGTACTGTTCGGGGAGTCGATAAGTTCGTGGATGTCTACTTGCCGG
GCTGTCCACCTAAACCGGAGGCGGTTATAGATGCCCTAACAAAACTTCGTAAGAAGATAT
CGCGAGAAATAGTTGAGGATCGAACTCTATCTCAAAAGAAAAATCGATGTTTTACTACCA
GTCACAAGCTTTATGTTCGGCGCAGTACTCATACTGGAACTTACGAGCAAGAATTGCTCT
ATCAATCACCGTCTACTTTAGACATATCTTCTGAAACTTTTTTCAAATCCAAAAGTCCTT
CCTACAAATTAGTGAATTAGGAAGGGCTCTTTTGTGCAGAAAAAGAAAGAGCAGGGCAAT
CTTTCTGCATTCGAAATGTGAAATATTTATACAAAGGGGGAGAGATMAACCGTCCAAGCT
GCTACTTCTCTAACAAAAGAGTCAGTTCCTGTATTTTCTGCTAATAAAA
>BC8_c205    nseq=115
TTTTTTTTTAAGTAWTTTTTTTTGGTAAGCAGGATAATAATAATACTATTATACCACCAA
AGATTAACGTACGTACTTGGATAATCCACCATAGCATCTAGCCCCACTATTGCAGGCTAG
GAAAAGTAATGCCACACAAAATTAAGACAACTTGAGGTCCGGGAATAACACGAACAGCTA
AGCTAACACAGCTCAAAAGTCAACAACCTCAGAGTTTAGTCGACCTCCTCCATCTTGCTC
TCGMCGGCATCATCCTCCAGAGGGGGACATGTCAGTCTACAAAGAA
>BC8_c206    nseq=265
GGTATTTGAATGTAGATAGTGGAAAAAACAACAGGCCTAGCGCTGAGGCCAACTCATCCA
GAACACAACAGATGTCATGGAACAGACAGCACATATCTTAAGAACAGAGCCAGTCAGAAA
ATTTCAGAAACTAGCAATCACGTTCCACTGAAGTGAGACCAACACATTCAGATCATTACA
AGATAGCACGGCAAGAAACGAAACCACCCATCTATTTCTAGCACTACAACGAAGACGCAG
CACCGCGCGCGCTCACGCCCTCTCGCCCCTGATGCGGCGGGCGAGCTGGATGTCCTTGGG
CATGATGGTGACCCTCTTGGCGTGGATGGCGCAGAGGTTGGTGTCCTCGAAAAGCCCCAC
CAGGTACGCCTCCGCGGCCTCCTGGAGCGCGGCGACGGCGGAGGACTGGAACCGGAGGTC
GGTCTTGAAGTCCTGCGCGATCTCCCGGACGAGGCGCTGGAAGGGGAGCTTGCGGATGAG
CAGCTCCGTGCTCTTCTGGTACTTGCGGATCTCCCTGAGGGCGACGGTGCCGGGGCGGAA
GCGGTGGGGCTTCTTGACGCCGCCGGTCGCCGGCGCCGACTTGCGGGCGGCCTTGGTGGC
CAGCTGCTTCCTCGGAGCCTTGCCGCCGGTGGACTTGCGCGCCGTCTGCTTGGTGCGGGC
CATCGGAGCGGAGCGGAAGCGGCGGCGCGATGAGACGGGAAGGATTTGGTGGATTCGAGT
GCG
>BC8_c207    nseq=200
AGTTAACAAAAAACCTTAGTCACTCTTTTCTTCATWCCAAGTGGCTGGAAGAGTTGTTGT
TGAGGCTTGAGCATCAGTCAAGTTTCTATGATGTCGTGTTTGATGGTTGCAGTTTTGAAC
TAAGATGTGCCCTGCCTTTATGGGTTTAGAGAATTTGAAGTTTAATGCATCTAGTTATGG
CATCACACTATGTTTCCCTCGAGTACCTAATGCAGTATCTGAACTCGTTTTGGAATGAAA
GAAAGTATTGTGATTGCGATGTGTGAGCTTAATTAAAAAAAAAGTGTGATCTGCTATAGA
TCAAC
>BC8_c208    nseq=109
ATTTTATGATATGAAAAGTGAACCTGGGATCTGTCATCTTCTAGACTTGTGAGTTTACAA
CTAKTYARSSAGAGGATCATCCGTGCTTTCTTGGTCGAGGAGCAGAAGATTGTCAAGAAG
GTCCTGAAAATACAGAAAACCAAGGACAAGGCAGCCACAAAGTAGAGCTCCTGAAATGGA
AGCATTGCGCTGTTTTGTACACTGTGAGAAGTCTTTTTTGGTGGATGGAAAATCTTGTTG
CCTTCTGTGTTAAATGTTTAGCATGTGAGAGACATACCTATCAAGTTTAGAGTGTCTGGC
TCTTCACTTTTCATTGTCGGAATACCGGGACAACTGTTCCCCTAGTTGCTTTGTTACAAA
TTCAGATCTTATTTGGGGTACCATCAGCTTGTCGAATTCACCTTCTTGTTGTAGCAATCT
TTATCGCCCATGACGTGTTGCTCTCCTGTTCTATGCCTTAACCGTTTAATTGTTTGTTTA
AATAAATTGTGCACTGTTGGAATACAAAAAAAA
>BC8_c209    nseq=245
TTCAGATGTCGMKGAGSAGGAAGGAGGAGGARAGAGCTTGGGGCAAGATGTCGTGGCAGG
CGTACGTCGACGACCACCTGCTGTGCGAGATCGACGGCCAGAACCTCACCGCCGCCGCCA
TCGTAGGCCATGACGGCAGCGTCTGGGCGCAGTCCCCGACCTTCCCCCAGTACAAGCCTG
AGGAGATTGCTGCCATCATGAAGGACTTTGATGAACCTGGTACTCTTGCACCAACTGGTC
TTTTCCTTGGAGGCACAAAATACATGGTGATCCAAGGTGAACCTGGTGCTGTCATCCGAG
GAAAGAAGGGCACTGGAGGCATCACTGTCAAGAAGACCACCTTGGCCTTGATTATTGGTA
TCTATGACGAACCAATGACTCCAGGGCAATGCAATATGGTGGTGGAGAGGCTCGGCGATT
ACCTGCTGGAGCAGGGTTTCTAAGTTTGTCATATGCTATTTTGGTCGTTTGGCACTTAAG
TTTGCACCTCATTTGGTTCAGTAATCCGTGGGCTTGCGCATCTACTTGGCGTATCGCATT
ATATGCATGCAGTGAATAATTAGCTTGGGTTTGTTGGTTGGTCACAATGTCGGAAAAGGA
TTTGAATTGGGGTTTATGTTTGGCCTCGCGTCATATCAAACTCAGCTGCTGGTTCACTGA
GTAATGTACATTTCCCTGGTCATGGTATTGTGGACTCTGCTGCTTTATGGAGATGAAATG
CATTTTACTGAATGCACCTGGCGTTCTGTTGGGTTCTTACAAAAAAAA
>BC8_c210    nseq=172
CTTTTCAGTTCAGCCATTCCTAAAAAAGGAACGCTGATCAGCAGCCACGAGCCGTGCAAC
ATTAAATAAACTTCCAGGAGCTCATGCAAAACCATATCACATATCATAAACAAAACGTCA
AGCATGCATAGCATGCAAGCCAAGGAAGGAAATCTGGTTCACGAAATCAGGGTTCAACAA
TACAGATAATAATTTCTCAAACTCTAAATATTTAGTATGGCTGGTGCCATACTTTCTCAG
GCTCTCAAGGTTTGAAGTGAAGCAACCCCAGTTTACTTCTCATAGATCCAGGGGTGCTGG
CTGCTCTGCCAGTTGGCGAGGCCCTCAGGGAACCACAGGGCAATCTCCTTGGTAGCACTC
TCAATGCTGTCACTTCCATGAATGACATTCCTGCCAATGTCGACAGCAAAGTCACCACGG
ATGGTGCCAGGCTCAGAAGCCAGGGGGTTGGTGGCGCCGATGATCTTGCGGCCAGTTGTG
ACGACGCTCTTGCCCTCCCAGACCATGGCGACCACAGGGCCAGAGATGATGTAGTCCACG
AGGCCACTGAAGAAGGGCTTGGCGGACAGATCAGCGTAGTGCTTCTCGGCGAACGACCTC
TCCACGTTCACAAGCTTCAGGCCCTTGAGGTAGAAGCCCTTCTTCTCGAAGCGGCTGATG
ATCTCACCAACGAGG
>BC8_c211    nseq=132
ACCTACAACCATCAAACAGAGCAGWYWWKYTTWTWTAAAACTTGAGGCAAATCATCATCC
ATCCATCCAGACACTAAGTATTATATTGATAAACTGGCTGCAGATACCAGCTTAAAACTT
GCGTTGCAACTCAAGTTTGACCATAGTAACCACCTAATAGTAGTAGGTTCACCAAAAGGT
AATTACAACCATTAATAGCAGAACTATCACTAGTGAGTAGTAGCATTGCAGTGCACACTT
GTTTCTTCCAAGCAACACCGCCACCCCCATACTTCAATCACTCGAAGGCCCACTGGTTCT
CCCTGCGGATTTCCTCCTCCTCCTCTGGGGTGAAGTCGTTCTTGATGTTGAATGTCTTGC
GGATCTCTTCCGGAGTCTTGCCCTTGATCATGTCAGCAACCGTCTGGCAGGTCAAGTCCA
GCAATCCCTTGATGTTCAGGTAGTTGGCAGCCAGGATGAGGTCGAAGAGCGTGGCCTGGT
CGACCTTGACGAACTCGGAGTCCCAGTTCTTGAGGTCCTCGGCGCCGGCGCCGGAGTCGG
AGGCGKCGGCGTCATCGGCGGGCTTGGCGGCGTGGACGTGCTTGTTGCAGTACTCGATGA
CCTTGGAGAGGATCTTGGCGTTGACGTTGGGGAGCGGGATGCCGTTGTCGGCGCAGTCGT
CCTCGATCATGTGGCGGATGGTCTGCGACTCCATGGCGACCGCCTCCTCCACCTCGAACT
CCTCGCCGTCCGAGCTCCGGAGGGTGATCATCTTCTTCTCGGCCTCGGCGGACGCCATCG
GATCGGATCGAATCGAATCGAAACCCTAGCGAGCGATGCWCTACCTGATGCTCTGAACT
>BC8_c212    nseq=185
ACGGTGAAACAATGGTAATTGGTATTCGAGGCAGCGCTGATTCGATACTAGTCAAATCAA
CTACAGTTCTTCATCCACTATTGAAAGGTGACAAATCTGGATGAACGCCAAAGCAATTCA
TTCCAAATGACGGACTTGCCTGCAAAACTGCCAAAGGAAGCTGCCATCCAAAAATTTAAA
CCATGGAGCAACAAATTCAGATGCTCGTCTGAATTTTAACTTTAAAGTACAGCAAACCAG
TGCGATAGTATTACAGCTAAATGCAGTTCAGACAGTACAATGCAACCAATAAGTTCCCAA
CTTCTAGCTTCCGAGATTCTTCAATGGCAACATCCAGACTTAGTTGGCGGCGGCGGCACT
CTTCTTGGGGGTAGCCTCAGTCCCTTCTCTGAAGTTGCTCTTGAAACGGCGAGGAACGTG
TCGCAGGTACCTCATCCTCCCAGTTCCAGTGGTCTTGCGCCTGATGGCCTTCACACTCCA
GTTATACTTGCGGATGCGTGCCGCGGGGTAGCCGCATGAGGAGCAGGTGCTCTTCTGGAG
GTGGAAGCTCCTGCGGCCACACCGGATGCAGAGCGTGTGCGTCTTGTTCCGGCGCTTGCC
GAAGCTGCCCGTACCCTTCTCCATTTGCTTCAGCTAGGGTAGGAGGCGGAGGCGACGA
>BC8_c213    nseq=169
GTCGGATCCAACTACCATGGGTGGCGGCAACGGCCAGRAGTCGAAGACGGCCCGCGAGAG
GAACGCCGAGAAGAACAAGCCCGCCAAGGGGAGCCAGCTTGATACCAACAAGAAGGCCAT
GAGCATCCAGTGCAAAGTATGTATGCAAACATTCATGTGTACCACGACTGAAGTGAAGTG
CCGGGAGCATGCTGAGGCTAAGCATCCAAAGTCAGACGTGTACCAGTGCTTCCCCCATCT
GAAGAAGTGAAAGCCTGCACTAGCAGCCAGGGTGCCATGGCCATAAAGTTCAGAAAACAT
GTCTGTCAGCTGTGCGGTTTGATCCTCCATCAGTATAGGGGCTCCCCTTTACTGAGGGAG
TTCATCCTTTGGTATCTGTCGTGTATCATGCGTCCTGTCCTATGTTAACCTGCATAAGAA
AGTGATGTGGTGTCAAATGAAACTACTGTCTGCTGGTAAAACCTGGTTTTGGAATGATGA
GTTTCATGTGCAAGCTTATTTGTGCCTACAAAAAAAGGAGATTCAGGGAATAACAAAGAT
ACCTGACCTGAACCTGC
>BC8_c214    nseq=162
TCGCGGGTCCTGTTGGTGAGGACATGTTCCATTGGCAAGCCACTATCATGGGGCCCTCGG
ACAGCCCATTTGCCGGTGGTGTATTCTTGGTGAACATTCATTTCCCGCCGGATTATCCTT
TCAAACCACCAAAGGTGTCATTCCGCACCAAGGTGTTCCACCCGAACATTAACAGCAATG
GCAGCATTTGCCTCGACATTTTAAAGGAACAGTGGAGCCCTGCTTTGACCATATCAAAGG
TGCTCCTGTCAATCTGTTCACTGCTCACGGACCCGAACCCTGATGACCCTCTTGTGCCTG
AGATTGCTCACATGTACAAGACTGATAGGGCCAAGTACGAGTCCACTGCTCGCTCCTGGA
CGCAGAAGTATGCCATGGGCTAGAAGAAGGCTATGTGGTGAATGCGCCGAACCATGAAAT
CGTTATCACCTAAATAACCAGCCAAGTTACTCTCCCCAACCATCAATGGACTTTTGAGGG
CTATTGTGTCCTGTTGAACTCATATGTATTACCTTGTGAAGTCCGTTTGAGTCTGGTAGT
CTGTTCTACCTGACGGTTCCGTTATCTAATGTTGCTTCCTTAATCATATTATATGGTTTG
TGGTGTCCGTTGTTTGCATTGCTTATTGAAACTGCTAATCCATTGGCGTCCCCCCTGAGC
ACAGGAAGCCAGGCAGTTATTCTAACATAGACTTGTTACC
>BC8_c215    nseq=111
TTTTTTGTCKYKTWYTACCAGCAATCATGGKTTTAAGCTTGATCACACAATCACCGTTGA
TAACACCAACACACTATTACCAACTTCGAGTCTTAAAACACACATAAAAATTGCACGTAC
ATAACAAGTTCACACGCATCCCAAACTTCCCCGGCGCGCACGCAGGCGCATCCATTATGG
CACTCCCTTACTAGTGTCTCTTCTTCCTCTCTCCCCGGCCCCTTGATAAACTGCTAAACA
AGCAACACAAATCAAAGCTCAAACGTAACAAACACTAAGCCCAGCATACGTGCAGTTACA
CGCTTGCACATCGATCGCGTCCCTGGATCATCTGTAACTGAAGGAGGCAGCGCACGCGAC
AGATTAGACGGCGA
>BC8_c216    nseq=195
CCTCCWKWWWTCATTGCACACAGATATTTAGATGAGAATGAAAGACAAAACTTGGGAACA
TCCATGAAACTTCACTGAGATAATCAATTCTTAACGAAAGAGCAAGATAGGGTAGCAAAA
CTTTGGTTCACGGGTAAACCAAACAGCATAATCTACGCTGACATACTACATAGACAGAGT
AGCATAGTCTCTCCAGTGTCTCCAAACTCCTAAACAAGGTTAAAATCCAAGCACCCTGAC
GTTCCCTCTGCCCAAAGACTTAGCACTAATGATAGAAGAGATGATCTCAGCACTCAGTCG
AACAGGCTGAAGCCCATGTCATCATCACTCTCTTCCTTCTCCTCCACCTTCTCTTCCTTC
TTAGCCTCAGCTGCAGGAGCACCACCACCAGCTGCAGGAGCAGCAGCCGCAACAGCAACA
CCACCACCACCGCATGGGACTGAAGCAAACTTCTCCCTACCAGCAGCAATGAGCTCTGTG
ATGTCCTTGCCACTCAGTTGCGACAGCAGGAGCTCCATCTTTTCATTGTCAACCTCAGCA
CCAACTGACTCCATTTTTTTTAATACNCAACTGCATTTCTACATCAAA
>BC8_c217    nseq=159
GACCCAAATTCTCAAGCCACAGTATGAAGCACAAAGAAGATAGGATGAACGAACAAAACA
TGGCCTGCACACAACGACAACATCTGACAAGAAAATGTTTTGAAATAACAGTCACAGAAG
CTGATGATAACTCATTTCACCACTCAAGATTATACTGTCACAAGGTTTTACCAAACTACT
TCAAATAAGGGCACAGACAGATGTTCCACGAAACTGATAACACGAAAGCACAGCTTCTCA
GTACTTGATCGGGGCAAGAATCTCCAACTGAGATCCCAGTTTCTCCTCAGCAGTCTTCTC
AGCCTTGACACGGAGCTTAGCCAGTTGCTTTTTCCTCTCATAGGCAACCTTGGCCTTCTC
CTTCCTCTTCTCCTCAAGCTCCCTGATGGTGTCGTGGTAGTTCCATCCGACCTCCTTGGA
GAGCTCACCGAGAAGGCAGTACTTGTGCCCAGGCTGCAGCCTCAGAACCTTGAGCGCGTC
AGGGATGACCATGCGCTTGGTCCTGTCGTATGGCGGCGGGACACCCTCGTAAGTCTTGAG
TCTCGCCAACGCAGCCTCTCCCCTCTTGGTCTTGTGTGGAATCATCCCGCGGATAGTGCG
CCAGAGGATCTTGGCGGGGGAGCGGAAGTGGATGGGCCCGTGGGACGGCTTGGTGTTCAT
CCTCTTGCGGAGGAAGCGGAGGTACTTCATCTTCTGGCGGACGAGGCCGCCGGACATGCA
GATCTCCTCGCAGCGGACCACCACGACCTTCTGGCCATTGAGGAGCTCCTTGGCGATGAT
GGAGGAAAGGCGGCCGAGCATGTGGTGGCGCGCGTCCACCACGATGCGCTTGGCGCATAT
GCCGGAGCCGGACACCATCGCGCCCTTACCTGTGAGGC
>BC8_c218    nseq=105
TWWWYKTGAGCTCTAGCAACACCAGAAACGCGCTCCACATACTACGTTCTCAAAAGCGGC
ATACACAGCCAGGAGAAACAGCGGTTACGAACACAGGTTCAGTTCATCGGAAGGTGCTAC
AAGTGCGAACGACAAACACGCTGATCAGGCGCTCTTATTTCACATGTCCAGGGATGTTTA
GACCGATGTGGTGGTGACAAACGCAGGAGGCGACGCTTTCAGCACTCGAGTTCAGCGAAC
ACTTTCAGCTTCAGCCCTGAAGTCCAATGATCCCACAGGCAATGCGGCCACCAGCGTTTC
CAGTGCTCTTGCTCAGCTCGTGCCCACCCCTTCCAAGATCATCAGGATCAGCGTGAACAA
CAACAGCTCGGCCAATGATTGAGTTTGGCCCAGTCAGTGGGATCTGGCTGTCGGTAACAT
TGATGTTAGCAACACCATCTGCTCCTGCYGTTCTACATTTCCGAGATCTTACCAGCATGG
CGGTTTTCAATA
>BC8_c219    nseq=97
TTTAATCATYKKYAAAGCAAGCTCTGAACTTTATTTGAACAATTTCATCCAAGAACAGGA
CATGCAGCAGGAGGCCAAGACCAACCAAAGCAATCCATCAATCGAAAGAATAAAGAGTAT
TTATATGTTCATATTAAGCAAGCCATAGGGGCCCGAATCAATCGATCTCTTACTTTACAA
CAGCAGGAACAAACACAAATCCATCATACAACGGCAACGAACAAATCTAGTAGTACTTGT
AAACAGTAGCACGGCAGCAGAAGAAAAGAACTTATTTTTTTGGACTCGGAGATGTCGGAG
CGGCGAGAGATCCGGCCTTTCCCCGCTGCCCACAGCCGGATCCGGCGGCGGCGGCGGGGG
AGGGCACCGGAGGAGGGAGGGAGGAAGCTCAGCCGCGGCAGCGGGTGATGCGGGAGCAGC
CGCGGTGGTAGGGGTTGGCCTGGGCGCCGGGGCAACAAA
>BC8_c220    nseq=119
TTTTTTTTTAGGGTTATAACAGATTCATCTATCTTTTGCCCATTACGAGGAAAAAAGACC
GACCAATTGTTTCAGACAATCCTTCAATCTTCCGACAGTTTCCAAAAAACTCTTCTCGGC
ACATCACGAACAAGCAAGCGGATATTGTAACCGACTACGACACAGGACGCTATTAGAGTC
AGCCGCAGCAGCTACATCAAAAAAAGACAGGGAAAGTACTACATAGATGATAACACCCAG
ATAGGGTCAGGGGCGCGCGCCCGCCTAGCACTTGATCTCCTTCAGCCCGTGAGCAAAGTA
AAGGAAGGTTGGGTCGGCAGCTCCATCCTTGTAGTAGGCGAACACCAAGCTTCCATCATC
ATGCATGCTCTCGCCAACAAAGAACTGGAGGTCCTTGAGCTTGCCAAGGAGGTACTTGGT
GGCACCCTCAATGCCCTTCTTGAATTCCGCTTGCTGCTCAGGCTCCAGCTTGGCAGTGAG
GTTCTTGATGTAGCGCTTCATGAAGGTCACAAACTGCTTCTTGTCAAAAGCAGGTTGCTC
CTGAAGACGGAAGGTGTCAACAATGTCGACAACCTTCACCGCCTGATCATCAACACCCTC
ATCCTCA
>BC8_c221    nseq=183
CATGGCGTCCGGGAAGCACTTCAAGTACGGGCATCCCTTTCGGCGGCTTCGGCGGCGGCG
CCCCGTTCGGCGGCTACGGCGGGGGCGCTGGTGGCGTCACTCCTTGAGGCCGTGGCGACG
TAAGCTCGTGCAGGCAGGGTGCATGGCGTTCGCGTGCATGTGCTTGTGGTTCGCGAGTGG
AGCATGATGTAACGTGTCCCAACTCCCAAGTTGACGAGTTCCTTTCGTTGTTGTAGCTGT
GTGTGAAGCATGCCCGTCCCGTGTGTGCGTGTGTGTGGCTGCAGGGCAGAGAGCGAGGTA
GGAGTCTGTAAAGGTTTGGGCTCGGTGTTCGTTGCGTACGTTGGAGGCTCGAGTAGTAGG
TGTCCTCTGTTGTGTGTGGTTCGGATCCAGTGACGTACGTGTATCAGTTCCATGCTACCT
AGTTCAATGTTACTAGTACGTGCGTTCGTGCTAAAAAAAAGTTTAGGTTCACTGTTTATT
GACAGTTTGTGTCCGGCAGTTTTGGTTGATCTCTCAGATTGCTTTTTGAATGTTGTGTTT
TCTGTTTGATCTTTATTTGTTGGTTGCGAATGTTGCGATTATCTGCCAGACAAGCACAAA
CTTGATGAGGAGCTCTGCAGCCACTGATTACATGCTGTTGTGTTAATACGGTGCTTGATA
CCTGAGGTCTAGTGTTGTATTTTACACCATGAGGTATGCATCCATTTGTTTTAAGAAGAT
GTTGC
>BC8_c222    nseq=75
TTTTTTTTATATAACTGTCACTTTACCGGGCCGGAAAAGTGACACCGTCACGTCTCAGGG
TCGTATGCCTGGAACAAGAAGGGTCGTCGTACAATTTCAATTTCGGCGATTACAAAAAAG
AAGGAGGCGAGCTCCCTATCCCTCTTTGTCTTTCCACTTCCCTCGTTCAGGAACAAACAC
TTCGTAAAATTATTTGGAGTCCCGGCCCGGTTTTTCCCCACTAACCAATTACGTTACGAC
CACTGAACAAACTTGGTTGACAAACATAGTTTATGCGCCGCTAATCTAGCGGCTTGTCGA
GCATTTGACAAACTCACACCATCCATTTCAAATAGGATTTGTCCCGTAGACACACGAGCA
ATCCAACCCGTAGGATTTCCTTTTCCTCTTCCCATTCGAACTTCTGCGGGTTTCCCCGTA
ATAGGAAGATCCGCGAAAACTCTTACCCATATCTTACAATTTCTTCGGAATTGTCCGCTC
ATAGCACGATGGAATTGTMCGATTATAGCCCG
>BC8_c223    nseq=331
TTTTTTTGTTCACAACTTTTTTGGTACAAAATATTCAGATAATTAACTTTCCATTGCTGA
TGGTAATTAGAAGTTACATCAGACGCTACATCATGAGATATGAAACTTCTAAATCACCAC
ACCACGAGAAATAAAGCTTGTACCCCTTACCACAGCACCACGACATAACACAGGCTAAGC
GACTCCTCACTCCAATCCCCCAATTCCCAAATCCTCCAGCAACCTCGCGCCCTCCAGTCC
CAACCCTAGCACCGCCACCCCTTCCGCTCCCGATGGCCCGCACGAAGCAGACGGCGAGGA
AGTCCACCGGCGGCAAGGCGCCCCGCAAGCAGCTGGCGACCAAGGCGGCGCGCAAGTCGG
CGCCGGCGACAGGCGGAGTGAAGAAGCCCCACCGCTTCCGCCCCGGCACCGTCGCGCTCC
GCGAGATCCGCAAGTACCAGAAGAGCACGGAGCTGCTCATCCGCAAGCTCCCCTTCCAGC
GGCTGGTGCGGGAGATCGCGCAGGACTTCAAGACCGACCTCCGCTTCCAGAGCTCCGCCG
TCGCCGCGCTGCAGGAGGCCGCCGAGGCGTACCTCGTCGGGCTCTTCGAGGACACCAACC
TCTGCGCCATCCACGCCAAGCGCGTCACCATCATGCCCAAGGACATCCAGCTCGCGCGCC
GCATCCGTGGTGAGAGGGCTTAGAGGGCGTGGTTCCTCGTCTTTTGCGGTGCCTGCCTGA
TCCAATCTGGGGAACTGTAGAGATGTGTTCCGTAGTCGCTTAGCCTGTGTTATGTCGTGG
TGCTGTTGGTAAGGGGTACAAGCTTTATTTCTCGTGGTGTGGTTGTGGTGTGGTGATTTA
GAAGTTTCATTTCTTATGATGTAGCGTCTGATGTAACTTCTAATTACCATAAGCAATGGA
AAGTTAATTATCTGATAAATAAACCTAWRCTCTCCAGTTCAWWGTTTTTGTGCATCTACG
TGATGTCCTTGAGTTCCTTTCAGC
>BC8_c224    nseq=168
TTTTTTTGCATAATTAGCCAGCAAATTTAGTAATTTACTCACGACTGAGCAACAATTTTT
TTAACAAAGTGAACAAACTTATTCCTTGCCACAAACATTCAGTCAGAAAACAAAGAGGTC
AAAGGCTCCATCACCTAACAACGGTCAGAAATCAAACACTAACTGAAACTAACTCATTAC
TCATGTGAATTCGATTTGCGGTTTGGCAAAGTGAACAAAAGCAACAGTGGGATCATTGTC
ATCTCATAACCTTTGACATCATAATGATAGATAGGATTTCAAGAATCTGACAAGGAGTTG
TCACAGCGAAATACTAGAATATTTAGCTAGAAGAGACTAAGCCATCGATCATCACCATTG
ACAAAAGTATCTCCCCTTGTTTACAGAACAGGAGCTCACTTCCATTTCAGAGTTACTTTG
AGGTAGTCTTGTCTTTGGTCTTCTGTATTTTCAACACCTTCTTCACAATCTTCTGCTCTT
CAACCAGGAAAGCACGAATGATTCTTTCTCTAACTGCAGTTCCAGAGAGCACTCCCCCAT
AGGGACGGTTCACAGTTCTGCGGTTCCTGGGCAACCTGGATCTCTTGTACTCCGCAGGCC
TGAGGTGGGGAATCCCCTGGATCTTCTTCCCGGTCACGGGGCACTTGGGCCCGMTGGCTC
TCTTA
>BC8_c225    nseq=147
TTTTTTTGCACATACATTCTAAAACAGAATGAACTTAATTATTAGAAATAGCTTGCAAAA
ACAGAGTTACGCCTCCAGTTACAGTTGGCCACGAGCCAAACATAACAGCAAAACGATCTC
AGGCAATATAGAACCGATATACGAAAAGCAAACACAAACACATACTTAAAACATTAATTC
ATTCGGAAACCATACTGTTGCACAGCAACAACTGTTTAGGGTAAACATAGACACAACCAC
ATACTTCAAAGACAAACTGCAGTTCATGCCGAAACACAATCCAAGGTTACGACCTTCATG
GCAGGACCTTCATGGCAGAGACCACACAACCAGACGACCAAGGTACAGCAGAAGCTTCAA
CACCGGATGGGATTTGATTTACTGACCACCCCTCAGTCGGAGCACCAGGTGGAGGGTGGA
CTCCTTCTGGATGTTGTAGTCCGCGAGGGTACGGCCATCCTCCAGCTGCTTGCCGGCGAA
GATCAGACKYTTTTTTTCACGCCGCCCATGTTAACCACTAGCATTAAGTAAGGACGATGA
CCAAGTTTCAACAGCAGGCAGGAACTTTGGCAAGCAGTTTCTGAAGCTGCATACCGCTGC
TCTGCATCAGATAAGTACTCCAGCAGGATATTTAAACTAGGAGGAAAATTAAATTCCGAG
TTCCCACAACTCTAGTATGGTCTCTGACATGGATAAAGTGCTAAGATGGACATATAGTTA
GTTCAACTGATGCATAACATGGATTGGT
>BC8_c226    nseq=203
AACTAGCAATCAGTCATTCTAGAATCATCACCACATAAAGTAGCCAACAAGCACAGCAAA
ATCAGAGTAACAATACCATTGAACAGAGGAACATATTAATAGAAGAGGAAACAATGCTGT
TCAAGATCCATTAGGGGGCAGTATATCGAAAGCACTAGCACAATTAACCCAACTACATAC
TCCCTCCAACAGTTCTGATAACAATACAATACTGGTACCATATAAAATGTGCGAGAGCCA
GTTCTAGCACCACCACACCCAACCAAACTTGGCACCACCAAGCACGGCAACCTATCTAAG
ATGAGGTGAACTTGGTGACGGCCTTGGTGCCCTCGGAAACGGCGTGCTTGGCGAGCTCCC
CAGGGAGGACGAGGCGGACGGAGGTCTGGATCTCCCGGGAGGTYGATTGVTTCTWGTWGA
CAGGCTTCCAATTCTTCACTACAGCCATA
>BC8_c227    nseq=88
AGGGAGTACACCATCAACCTCCACAAGCGCCTCCACGGCTGCACATTCAAGAAGAAGGCA
CCCAATGCAATCAAGGAGATCAGGAAGTTTGCGCAGAAGGCTATGGGCACCACTGATGTC
CGGGTTGATGTGAAGCTCAACAAGCACATCTGGAGCAGCGGGATCAGAAGCGTTCCGCGT
AGGGTTCGTGTGAGGATCGCCCGCAGGAGGAACGACGAGGAGGATGCCAAGGAGGAGCTC
TACTCCCTTGTCACCGTTGCTGAGGTCCCTGCTGAGGGTTTGAAAGGGCTGGGAACCAAG
GTCATCGACGAAGCGGATTAAGCTCTCACATCCTCTACATCTTTAGAATGAGTTTTTAGC
TTTGTATCTGGCAACAGCAAACCTTTTGTGTCCCAAAGAAGTTTTGAACTCTGGTACTGT
GATGCAATATCACAAAGTTGTCTATTTCGTTGATCGAATTCAATGGTTAGTTCTGTGTTC
ATTTCTTCATTGCCCTATAATTTACTGTCAAAGCTGCCGCTAGGCTAGTTTGGAAATGTC
ATTTGTGGTATTTACATTCTTGGATATGTTCCTTGGGTGATTGTAACTGTGAGCATGATT
GCCTGAACTTGTGTTGATGGCCTGGAATCTTGCATTTGAATTACAGGGTGGAATGCTCAA
AAAAATTGTTGA
>BC8_c228    nseq=167
TGGATCAAAACTTAAAGAGCACATGCAGTACTGTGTAGACCACCCTGAAGAGATTAGCAA
GCTTGCCAAAGTGAAGGCGCAAGTTTCAGAAGTCAAGGGTGTTATGATGGAAAACATTGA
AAAGGTTCTAGATCGTGGAGAGAAGATTGAGCTGCTTGTTGACAAGACTGAGAACCTGCG
CTCACAGGCACAAGATTTCAGGMAKCAGGGCACCAAGGTGCGGCGAAAGATGTGGCTGCA
GAACATGAAGATCAAGCTGATCGTGCTGGGCATAATCATCGCGCTCATCCTCATCATCAT
CCTATCGGTGTGCCATGGCTTCAATTGTGGCAAGAAGTGAGGAAGAGGAGGACGTGAACT
GGTATGGAGAGTTTTGCTCTGTTAGTGGTTGAGTCCGTGACGCTGATTATTCTTGGTGGT
CACAGAGTGTGTTCCTGATGGTTGATTGCTGTTGGCTGGGGAAGTGACTGGGTGAAGAAG
GGGGGTGTCGAGTGAGTGTCGCGTAATTTTGGATGCTACTATTGTGCATTGTATAGCTTG
TATGCTACCCTGGTCCGTTGCGCTATATCAGTAGATCGTTACTACGTTTGCTCTCCAAAA
AAAAACTGAGACAG
>BC8_c229    nseq=115
TTTAGTATGGCGCGCGGCGTGGTGTCGGCGTAAGGGCGGCGGCGCTGCCGCGGGGAAGAA
GAAGGGGTCGGTCTCCTTCACGATCGACTGCACCAAGCCCGTGGAGGACAAGATCATGGA
GATCGCCTCGCTCGAGAAGTTCCTGCAGGAGCGCATCAAGGTCGCCGGCGGCAAGGCCGG
GAGCCTCGGTGACTCCGTCACCGTCTCCCGCGAGAAGACCAAGGTCACCGTCACCTCCGA
CGGCCCCTTCTCCAAGAGGTACCTCAAGTACTTGACCAAGAAGTACCTGAAGAAGCACAA
TGTGCGGGATTGGCTACGTGTGATTGCGGCCAACAAGGACCGCACCGTCTATGAGCTCCG
GTACTTCAACATTGCCGAGAATGAGGGCGAGGAGGAAGATTAGAGTGCATTCTACTTATA
TCTTAGTTTCGAACTTGTTGAATTTTGATACCTGTACCCGTAGTCATTTGCACCTATATT
CTCATGTTATGCCGTGGTGAATTTTGGATGGTTAATTTGAAGAATCCTTACATTTGGTCG
CCTCAAAAAAAATGYYTWYTCTTGKGTTCTS
>BC8_c230    nseq=202
TTTTCTTGGTTTCTTTTTTTTTAGGAGCAACAAAATCTTACGTCTCCACTTCCATCAGAT
GGTCAAGCAGTTCAACTGCAAATTTCAATAAATGTCCAGCAAATCATCAGGCAAAAAAGG
AGCTACAAGCCTTCATACACGCTGGGCGAAGCCAGCAACGCACCTGCACTGCGATGTGCA
ACAGTTCTGGGTGAGGGAATCTAACCGACGCTGGAGTTTCTTTATTCCAAACACAGGAGT
AGCAATTGCTCTCAGTATGGGTAGAGTTTACTCGAGGCATGAGTAAGCAAGCGCCTTCTC
CTCGCTCAGCTCCTGGGCGGTGGCATCCATCTTCTTCCTTGAGAACTCGTCGATCGGGAG
GCCTTGAACGATCTTCCATTCACCACCGCTGCATGTGACTGGGAATGAGTAGATCAGTCC
AGCAGGCACACCGTATGAACCATCAGAGTACACACCCATGGAAACAAATGTTCCCTCAGG
GGTTCCAAGAACCCAATCACGGATGTGGTCACAAGCAGAGCTGGCAGCAGAAAGAGCACT
GGAGAGCTTCCTGGCCTTGATGATTGCAGCACCACGCTGCTGGACAGTCGTGATGAATTC
CTCATTCAGCCATGCATCATCCGCAACAAGTTCACGAACAGGCTTCTCTCCACTGGAAGT
CTTCACTGTGGCATGGTTAACATCAGGGTACTGACTGGACGAGTGGTTACCCCAGATGAT
AACATTCTTCACATCACTGACTTGGACATTAAGTCTCTCAGAAATTTGGCCAAGAGCCCT
GTTGTGGTCCAGACGGGTCAAGCAGGTAACATTCCTCTCAGGAATAGATGGAGCAAACTC
TTTCAAGATAA
>BC8_c231    nseq=111
CAAGGTGGACATCTCTGACGAGGCCCAGAGAGAGCGCGTTAGTGCCATGATCGAGGACCA
GGAGCCTTTTGAGGGTGAGGCCTTGCTTGATGCTAAATGCTTCAAGTGAGGTTTGCAGTT
GCCTGGAAATTGAACTGTTTAGGCTTTGGATTGGATGTTTATGAAAGAGTTTGCTTGTTG
CTTGTGTCTACAAATGATATACCCTCAGTGAACTTGTTAAAGTTTGTGCTATGTTGAGAA
TTTTTGGGACTAAAAAAAAACCTTGMAAAAAANN
>BC8_c232    nseq=273
AGGGTACAAGTTACATCAACTGATCAGGTTGTGTAACCATTGCATTGCCGTTACTGATCA
AGTCGTAGATTAAGTTATCCACATTCAGAATACAGCAGCTGATTTTGACTGAGCACACTA
AGCACTCAGACCAGCTCACCAAAAAATTGAGCAGAAAACATTGCAACAGTGCAAACATCC
ACAGTTAACACTTAGGCAATGCGTAATCTCAGATATAACAAAAGGGAAGCTTTGCAATTC
AGGGTAAAACAGCGCAAAAAGCTATTGAGGCAAGGTAACTTATGATAGGCAAGACCATAG
TACCGAACTAATGCGCAAAATCTCTGAAATGTTTCAGCCACATAAAGATACTCAACACAG
GTAACATAACATTAGCAGACTCAAGGTGACTGTTCTAGTGCAGAGGAGCTCCTCCTAGAG
AGGGCAAACAAAGCATTACAGCTCCCTGAATCCTATCAGGTGTTGGTTGCCCTGGTGTAG
ATCTGCTGACTTGAGTGCTGGGCGACCATCCGGATGAGGCCACGAGCCATCAGGTCCTTG
ATGGCCCTCCGGGCAAGGGAACCATTGATCCTGAGGCGCTCAGAGAGGATGGAGGGGGTG
ATCTGCTTGAACTTGGGCGCCTCGGTGAGCAGCTTGTCGTAGGTGGCCTGGTCGAACAGC
ACCGCGTTGTTCACCTTCTCCTTTTGCTTACCCTTGCTCCACTTCTTCTTCTTCTGCTTG
CCGCCKCCGGACTTGGCCGGCTTGGACGACGGCGGCGGGGCCTTGTCCTTCTTCGGGGCC
ATGGAGGAGGTGGCGGC
>BC8_c233    nseq=124
TTTTTTTAATTGAACGAATGTAATCTCATCATATAAAGCATAGAATCAACTGCCGTCTGA
AAATTGGATTACATATCCTCATCTCTGTCTCAGGCTCGGAAACAAGAAACTAAATAATAA
TAATAATCATAAATAAATAAAGAATCACCAAAAACGAAKTTCCTTAACTAAGGTTGACGG
ATTAAAGATCCACTTTAGCATTTCGAAACCTTTTTAATTGTTTGCCTGAATGCAAAACCG
AAACAGGTATTATCTCAATTGTGTATTTGTGTGTGATCTTCAGACCTAACTCTAATCATG
CTGTGGACACCTTTATTTGAGAAGTTCTACGAAAGGCCTAAGAGCATGTTTAGGTTT
>BC8_c234    nseq=77
TCCATAACACCCACWTTTTTTDTWYWKTTAAACTACACGTAATAAACTTGTTGTGTACTG
CAACTTACGAAGTACAGTCGTTACAGCGTACTTTTATGCAACAATTAAGCAGCCGTACGC
GTGGAGGTTGTGACGTACGGCCTTTATACCGGAACCGGATACATTTGAACACCGATAATC
AAACATCTAGTCTTAATTTGCGCGCTAGGCAGTTTAACACACATCGACACACACATAGAC
AGACAGATATATATGTGACTGAAACACAAGCAGTCACTCTTGCAGTAGAATGTAACTAAC
GCGACGGCGGCCGTCGCATTTTTATTTCCTTAATTACTTTCCCATCCATTTCTTCAGGGT
AGCCATGTAGGCATGAAGTTGTTCATATGCTCGGGAGCGAACCCAATCTGCAGGGTTGGC
TCAGGGCCAACTTCCAAGGGATGGAAGAATCCGTTGCCAACATGTTGTGACGGCGCCTGC
TGTGGGGACTGCCGCTCGTAGCCAAGCAAGTTGGCACTGTGCTCCCACACCACCTGTCCC
GTGCACTTGGA
>BC8_c235    nseq=199
TGGTGACGATGGCCATGCAACTAATTTTCCTGGTCAGACAAAATCTGCTTTCAGAATTCT
CTGGATCAAACTGCAGACATGGCGTTTTTCAGAACAAATAAACAAGATTTCAGTGCCAAT
ACGAACTGCCCCTTAAACCAATCTAGGCATTTGAGATAACAGAGGAAATACACCATACTT
TCCCACAGCAAATGTCCATACAAATCAAAACATAAAACACTTCCGGGGCAAAGAAACAGC
CGATGATATGCTAAGCTTGGCATCTCACAGTTCTGATCTAGGCCTTGATAGCATACTTCC
TCATGGGGAAGTACTTCTCCCGCTTCTTTTCCCTCTCCGTCTTCAGAGAAAGCTGGTGCT
TGGTGAGGCGGCGGCGAATGGCACGGGTCTTCTTGGGGCGGAGGTCGAGGGGAAGCAGCT
TCTTCTTCTTGTACGCCTCCCGCAGCGCCGCCTTCTGCTTCTGCGAGATCACCGTATGCA
CGCGCGCGATAGAGGTGCGCACCACCTTGATCTTGGAGAGCTTGTTGGGTGCCCCACCGG
TGACCTTGGCGACGCGGAGGAGGGAGAGCTCGGACTTGAGCTCCTTGAGCTGCCCCTGCA
GCTCCGCCTTGTTCTTCCCCCGGAGCTCGTGCACCTTGATCCGGGCCATGGCGACGGTGG
CGGTTCCGGCGGCGTCG
>BC8_c236    nseq=112
GAACGACTGAAGAGCGTGCCCTTCGTGTCTGATCACYWTTTTTTCCAGGTCAAAGGTTCT
CCCAGTCTACCCTCATCATTTAACTCACAGATAAGCTCAAGTGGGTATAGATCATCATCC
AATCCAACACACTGAAGAGTGAAGACTAATTTAGAGCGAGAAACAGCAAAAGGGACTATT
TGTAACATCAGACTGCCTGCCATTGCACATCAAACATTTACAGGAGTGCATCCTACACAC
TGGAGAGTATGGGACAGGGACTCCACCTTCGTCATCCTCTTCCATTTCGTTGGGGGTTTT
CACTAGACACACTGAAGACTCGAATGAACACAACTTAGAGAGCAGCAGCAGTGAACAGCA
GCTGCATTTTGTTCTCTTTTTTGGTCATTTTTTTACTTGCTATACAAAGGGACACTTCTA
CTTCTACTACTTCCAGTTACTAGACTTGAACTTGAAAGACCCAGACCACAACGGCAGCAG
CCAGGAGCAAACGCTGCAAGAGAGCACAGCAGCCTTGCTCGGTTTACTCGTCAGGATGAC
GAGCCTAGCGGGGCTGGTGGATCACACGGGGGGCGCTGCT
>BC8_c237    nseq=74
GAGGCAATTCTTATAGTCACCTTTGAACCAGGAGCCAGCACAGGTTGCCAGGCCTGCTGT
GAAGGTGACAATCATGCATAATCAAGCTGAGTTTGAACATAACATAAGCAATGGCAGAAG
AATTACATGACAAAGGAGTATGAACAGGGCTAAAACTCCACAGGTATTATATCACTCTGC
ATTATGTCAACGTACAACAGACTGATAACATTTACATCAGTTTTCAAGCAGCAAGGGATA
CATCTACTGAAGCAGAGCAATGATTCCCTTCACTGAGACTTGGCAACAGGCTCCAGCGCC
TCAATCATGACAACACTATTTCCCCTGATAACCACCATTCCAATATCAGTCTTGTCGTTT
CCATTGACCTCAACAGTATTATCAATCACCAGATTCATGAACTGATCAAATMCTCGAAGC
GTGCCAATAACAATACGGTTTGCATTCAGA
>BC8_c238    nseq=94
CTGTGGCCCTCAAGCCCTGATTGGTTACAAAGTCCCTCTTTTTCTCTCTTAGCTCCCAGC
ATGTACTTCCTTCCCAGCTGAAATTGGTGCAAACAGAACAGTTTGGGGGTTCCCTCTCCC
TGCATCTTTTGGTACTTGCAGTCTACCGATTTCATGAACTGCAATGTTTCCTTGAGGCAA
TTTTTCAGTCGTTGGAGTAGGGCTCTGTTAAAATGAGCAACCTTCACAATAATTCATGCT
CGTAGAATTATGAACTTGTTTTACTATGTTATATATTCATGTTTCTGGCAGATTTAAGTT
TGCAATGTCACTGTTGGCACGTCCTTTTTTTCAAAAAAAA
>BC8_c239    nseq=160
TTTCCGVVGGGGCTACATCCCGGCCGGCGCCGCGGGGCTCCGCTTCGAGGACTTCGAGTC
CCTCCACCGCGCGCTCGGTGACGCGCTGTTCGGCCCCATCCCGGAGGAGGTGCCTGAGGA
GGACGAGGAGGGCGACATGAAGGAGGCCTTCCGCGTGTTCGACGAGGACGGCGACGGCTA
CATCTCCGCCGCCGAGCTCCAGGCCGTGCTCAAGAAGCTCGGCCTGCCCGAGGCGCGCAA
CCTGGCCACGGTGCAGGAGATGATCTGCAACGTCGACGCCGACCGCGACGGCCGCGTCGA
CTTCGGCGAGTTCAAGAACATGATGCAGGGGATCACCGTTTGGGGCGCCTAGCTGCAGCA
CTCCTGCGTCGTGTTGCCATGTTCTGGAGCATCTAAAGACTGGAGGAGGAGAAATCACAA
TATCAGTAACGTGTGCCAGGTTTCATCAAGTACTAAGGGTTGTGTTAGTTTGGTAGCTTG
GGAATTAGTCATGTGTGTGTCGTCAGAATGCAGTTGATGACTTGTTATTTCAGTGTGTTC
TAAGTTCTAACTGTTGTGGTTATGTCCCACCAATGATGTAGATACTGCACTTCTGTCATG
TGTCTAATGCTCTAATAAGCTTTCTCAACATTAGACATCCAGTTTATCTATCAACTGAAG
TATTATGAACATGCTGATTTCTGCTATGATTTATTTTTCATATTTCACAATAATTATCAG
TGTTTAGGTAAAAAAAA
>BC8_c240    nseq=303
AGCAAACCTCTAGTCAGGTCATCCATAAATTTTGGGGAACAGAGAAGGCGATACAAAGAA
TGTACTGATTCGGAGACACATGGAGAACGCGCTGCAAATATGCTGGAAGCACAATTATAG
CATACTGCAGATAGATAGTCGAGACAGCTCAAAACAACTGCCACAACAAAGTTTACCTTC
AACAAACAGAGTTACAAAACAATGTATAAAGAGGCCAGCAAATTCATGGCAATTGGCAAC
AAGCCCGGCGATGTCCACACATTGAAAAGTTGCAACACGTCTCGAGACAGATCAGATCCA
GATTCAGACAACGCTAACTCTAGAGTTCGTTCTAAAACAACTCTTATGCGAGGCACAACT
CCATCTGCTCAGGTCTGAGACTCATGATCCACTTTCTACTCAATCAGATCATCATCGTCA
TCAGGAAGAGGTTGGGCAGCCGCTGCAGCAAGCTCAGCTTCATGCTGTTGCTGCATAGCC
ATGTCAATAGTAACTTCTGGTGGCTTAAGAGCAACGGCTTCAACAAAGTGAAGGTTGGGG
TCACCAGCCAACTTCCTTGCAAGGTAAAGGAAAGGCTTTTCGAAGTTGTAATTGCTCTTG
GCAGAAATCTCATAGTACTGCAGGTTCTTCTTCCTGTGGAAGGTGACCTGCTTGGCCTTG
ACCTGCCTGTTCTTCACATCAACCTTGTTACCACACAGGACAATGGGGATGTTTTCACAC
ACCCTGCACAGGTCCCTATGCCATGTAGGAACATTCTTGTAAGTTAACCTCGAGGTCACA
TCAAACATTATAATAGCACACTGGCCATGGATATAGTATCCATCCCTGAGGCCACCGAAC
TTCTCTTGCCCAGCTGTGTCCCAGCAGTAGAAACGGATCTTACCACAGTTAGTGGTGAAA
TCCAAAGGGTGAACTTCAACACCAATGGTTGGTTCATATTTCTTCTCAAACTCTCCGGTG
AGATGCCTCTTTACAAAGGTGGTTTTACCAGTTCCACCATCGCCAACGATGACCAGCTTG
AAGCTGGGGTAATCCACAGTCCCCTGATTCGGCAGCGCCATGTTCGGTCGCGCGCGAGGA
TCCGCACCTGAGGCGGCGAAGCGGGCTTCAGAGCACGGGAGAASAG
>BC8_c241    nseq=149
TTTTTTTTGGAGCACTATGACATTTTAAATGTCCCGATGTTATTACACWKTACCAAGCTC
CGTTTCTAGATGCCGGACCGCCTGCATAGTGCCCTGCTTTAGTTGTCAGTTTCTTGTATC
AGATACTCTTTTAAGCTATCTCTGCTTTGGTATTGCCATGGAGACTTGGTACTTAATATT
ACGGATATCGGAGAGAATTTTATTAAGACATGTCAATGATGTGTTAAATGTTCCCATAGA
TCTGGCGGAAATTTTGGTCAGAATCGCTGCTTGGAATGCACTGTTTTTCTCCTGCAAAAA
AAA
>BC8_c242    nseq=185
GCACCGACAGTGGAGGAACCATATAAGTCAGCACACTGGCGAGTATAATACATGCTTTTC
GAAATCCAGGAATCACCACAGAATTAACTCAGACCAAACTGAGATAGCAAGAGAGCACAA
TCATATATTTCAGGAGGCGACGGGTACTGAATTAGATAACTTGCTTTGCTAGAACATGGT
CTACCAACAGCCTCCTTCATTTCGAGAACTTTAATCTAACAGAAACGAAAATGTCTCCCG
AGAAACACGGCTACAACTGGTAAACAAAATCTCAATGTCCTCGTAATTTCAAAGATCAGC
AGAGAAGACACGCCCGTCGTTTGCGACGCCACCTTCCTCTCCCAATGTGCCAAGCTCTAA
CTGAGGCTGATATCACTCCATGGAAGATCCTCCGGCACCAAAAGCGCCACCGCCACCACG
GCCAAATCCAGGCCTGCTGCCCCTAAAAGATGGCTGGAACTCCGCAGGAGCACCACCCTT
CTCACCGCCAAAGTCACCAGGAGCACCACGTGGACCTCCTCTGTAACCATCCCTGTCCCC
AAACCTTGGTCTGTCACCCTCAAAACGGTGGGGGRCCCCTGGGGCGGTCACCCGGCGGGC
CAGAGCCGAAGGGGCGGGACGGGGGCTTGGAGGACTTCTTGAGGGTATTAGGCACGACCT
CTGATGGCAGGTTGAGGAAAGTGCGGAGGAACTCAATGCCATCGTTGGTCAGGTACCAGT
AGTAGTATTGCCAGGAGAAGGTCTCCCTGACATACTCCTTCGACTTGAAGCTCTGCATGA
GCTTGATGACCTCCAAGTTGGGCACGTCAAGTTTGGGGTGCTTAGCCAGGTTGTAGTCCT
TCTTGGCATACAAGACCCCCTCATGGAAGAGGTACTTGCAGATCTCGCGGCGGTTCTTCT
TGGAGATGATCATGGTTGAGGACGAGGGGCGGAGTGGAGAGACGGCGGCGCCGGATGGGG
GGCTR
>BC8_c243    nseq=108
TTTTTTTTTGTAATAAAATGAGTGGTCAATTTGAGATAAAAAGGTTACACAAACTATAAT
TTGGAATGGAGGGAGTACATATGTACCGGCAGAGATAAGTTTGGATTGCATGCACCGGCA
GCATATTAGTATTTTTACAAGATTCATATGGTCCAAACAAAAATATAAAGTGCCACAATA
CAATCACATAGAATAAAGGTGCAGTTCTCAATAATAATTAGTTCTTACACACCATAACAA
CAATTTTAAAAGACGGCGGCACATCCAGCACTTGAGCATGGATACGCATATATAGCGCTG
AATATACCTTTTTATTTGTTTCCACTTTCATCTGATGGATGCAACAGGGAAACTCAAAGA
ACCCATCCCCAGCATGAAGTTGTTCTCGCCTGCAGGGGCGCTGCGTGGAATATTATTGGC
AGCCTCAGAAGGCAGAAACTGATGATGAGGATACCCGATTTGCAGAGTGGGTTCACACTC
CATAGCAGCTGAGTGAGC
>BC8_c244    nseq=166
GGCGCTACCGCGAAGGTGAAGAAGGCGGCGGCCGGTCGCAAGCTCGGCGGCCCGAAGAAG
AAGCCGGTGTCGCGCTCCGTCAAGGCAGGGCTCCAGTTCCCCTAATGKAAACCTTGCTTC
TGGAGGAGCTGCTGGTGCTTGCTCTCTCTTCTTTGTTTACTCTCTGGATTATGCTCGTAC
GCGTTTGGCCAATGATGCCAAGGTTGCAAAGAAGGGAGGTGGTGAGAGGCAGTTCAATGG
ACTCGTTGATGTTTACCGCAAGACCCTTGCCAGTGATGGTATCGCTGGTCTCTACCGTGG
ATTCAGTATCTCTTGTGTGGGAATTATCGTCTACCGTGGCCTTTACTTTGGAATGTATGA
CTCGCTGAAGCCAGTGCTTCTTGTTGGTTCCCTGCAGGATAACTTCTTTGCCAGCTTCTT
GCTTGGTTGGGGCATAACCATTGGTGCTGGTCTTGCYTCGTACCCCATTGATACTGTTCG
CCGTCGCATGATGATGACATCTGGTGAGGCTGTCAAGTACAAAAGTTCCTTGGATGCTTT
CAAGCAGATTGTTGCAAAGGAAGGTACCAAGTCCCTCTTCAAGGGCGCTGGTGCAAACAT
CCTCCGTGCGGTTGCTGGTGCTGGTGTCCTTGCTGGGTACGATAAGCTTCAGGTGATCGT
CTTCGGCAAGAAGTACGGGTCTGGCGGCGGCTAAGATTAGATGATGAGATGATGATGATG
AACAACAAACAGGATGTTTTAGGTGCCTTTGAATAACATACGTATGGACTGCAGACACCA
TTTTTAAATTTAGCACTCCCAGAGGTTTGGTGACTTGGTTTGTAATGCGGTTGATCACGC
TTCTCTTTTTGTGTCGGGGATTGAAATAAATGAAGTTAGATATCGCAGTCTTGCAGACCT
TAAATCCTTGTAGACGTTGCGCATTGTAACTGTTCCGTTGTTCTGGCCTTCGGGAGATGT
TTGCCTGTATGGATATACCAATTTAATTAGGTTTTACGCGTG
>BC8_c245    nseq=299
TTTGATCCACCAGGAGAGCTTTTTTTAGCACAAGGGCAAAACATGAAACTGTTATTTCCA
AAGACACAAAAGCTCATCTATGCAACCAGACCGACTAAACACAGCAAAATTACAACCGAA
CCATTTTTCACAACCAAAATGCTAAACTCAGGTCCAATATTAGCAACTTCGTTACAGGAA
GATAGCAGATACGAAACCAAAAGCAACTCATGTCCCAACTTGGCATGAATCCTGGGCGTC
CCAAGGCACACCAGCCATTTCACATTTTATTCTCTGCATAGACAAGCAGCAGGGCTGTTC
CGCGACCGCAAAGGCCACGGGAACCATCCGAGAGCTCTACACCTTGGCGATGTGGCGGAT
CAGGTCGACGACGCGGTTGCTGTAGCCCCACTCGTTGTCGTACCCAGGAGACGAGCTTGA
CGAACGTGCTCGTTCAGAGCGTTATTCCAGACCTTTGGTCTAATCGAAAGAATGCTCGAC
CT
>BC8_c246    nseq=115
TCTKYTGCTGCTGCGTGCTCGACATGTGCTTCTGAGCTCCTCTCCTGCCATAAGCGATGA
TGGCGAGTCCAGATCGGTTCCTTCAGTTCTGGGAGGCGAATGGAGGGAGAGAGCTGTTTT
CCGAGTCATGCGTCGTGTATATGCTTTGTTGCCGCTATTATGAATTTATTGTGATCATGG
TCTTTGTTGGTGTACCTGCAACTCCATGAATCTTTAGACTTCTAGTTCATCCAAGTTTAT
CTTTCTGGAGTTCCGTGTCCTGTACTCTGGAAAAAAGAAACATTTCCGATCAATTTGTAC
TTGGTTTGGTGCTTCATTATATTGCCGCACTCCTTATCTTCTCGTTGAAAAAAGAMACAT
TTCTGATCT
>BC8_c247    nseq=261
TATCAAAATCAATGTGGTCATAGATCATCCAAAAGCACAATCGCAAAACGAACCATGAGA
ATTATACTAGCTGCTCGGGATTGACATTTCATTGCAGGGAGAGACGCTGAGATATAATTG
GGAGTTCAACTTTAATTAGACCATTACATAGCATCCATCACTTAGGAATAAAGCACTCGA
CAGATCTATCATCTAGGAACCTGACCTCTCTACACCGACAAGGGAAAAGCACAGCACAGG
GAACACAAAGGAACAAAGCACCACCACCGACAGCAGCAGAAGGGTGGAGGGGACGCGCTC
AGCCGCCGAATCCGTAGAGGGTGCGGCCCTGGCGCTTGAGCGCGTAGACGACGTCCATGG
CGGTGACGGTCTTGCGGCGGGCGTGCTCGGTGTAGGTGACGGCGTCGCGGATGACGTTCT
CGAGGAAGATCTTGAGCACGCCGCGGGTCTCCTCATAGATGAGCCCGGAGATGCGCTTCA
CGCCGCCCCTCCTCGCCAGCCTCCTGATCGCCGGCTTGGTGATGCCCTGGATGTTGTCGC
GGAGCACCTTCCGGTGGCGCTTGGCGCCGCCCTTGCCGAGCCCCTTGCCGCCCTTGCCGC
GCCCAGACATCGCCGGAAATAGGGAAGCTTCGCTCGCAGCAACCGCTCGGAGGGGATGGG
AATCTGGAGGAAGAGTGGGCGGTGG
>BC8_c248    nseq=113
GCAACTAATGATTGAWTTYYKWTGAAAAAAACACTTTGCTCTGGAACACAAGTGTTCATT
TTTAGACTGGCAGGGCACAAATAATGCAATCATTCTGATGGTGTTCAACATATGGAGCAC
GAAGCATTGCCATGATGCATACCGGCACGATTTCCCCAACCAATTAACTCAACGGAGCAC
TATTTAGCAGTTTGGTTCGGAAACATCTCAAGGGCCCAAATTACACAAAACAATTTTAAC
TGTGAAATCTTAACCAAGCTCAATAACTATTGAGCTCAGGGCATACACCTTACATACGGG
AATATCAACCCAACCCTAAATATCCAGCAATATCATCATCCAAAAGCTCCTAGATGATCC
AAACCTCTTGAAAATTTAAGACTTGCTGGCAATGTTGCTGGACAGCCAGTCCAGGCCTTC
GTACAATCCCTCACCAGATGTAGCACAAGTGCTTTGAATGTACCAGTGACGCTGGCGAAG
TGAGTGCAGTCCAAGCTTATCAGTAATCTCAGCAGCGTTCATAGCATTCGGAAGATCTTG
CTTGTTAGCAAACACAAGCAACACAGCATCACGTAATTCATCCTCATTCAGCATCCGGTG
GAGCTCATCCCTGGCTTCAACAACACGGTCCCTATCGTTGCTGTCCACAACAAAGATGAG
ACCCTGTGTGTTCTGGAAGTAATGCCTCCACAGCGGCCTGATC
>BC8_c249    nseq=128
GATGCTGGTGAGCTGKTYTKTATGCGCCAAGGGAGTGTTGTTCTTGCACAATTACAAGGA
CACAAGTTTTATCCCCGTAGGCAGGTAAAAGTACTGCAGCAATGCCACATCAGTGGGGAA
ACGATACCAGACCATAACAAAACTTTGCACGACAGGATTCCATAAAGAGTAACATGTTCA
GATGATGGGGCTCCATTTAGACAGGGAACAATCTCCAAACCATAGTCGAAAACACCAGCC
TAGCAGGAATTTTAAAGCAAAAAGACATCGTTCTATAGACTACTCATGGAACATAGTCTA
GAAGCTCAGGCTGCGGTGAAGGCCTTCTTCCCGCCTGCACCGCCAGTAGATCCAGCTGGG
ATGACCTTCACGACGTTGAACCTCACAGTTTTGGACAGGGGCCTGCACTGGCCGATGATG
ACATGGTCACCCTCCTTGACACGGAAGCACGGGGAGATGTGAGCTGGGATGTTGGAGTGC
CTCTTCTCGTACCTCTGGTATTTCTTAACAAAGTGGAGGTAGTTCCTGCGAACAATGATG
GTTCTGTTCATCTTAGCACTGTGGCATGTTCCAGCAATAATTCTGCCTCTGATAGAAACA
GTTCCAGTGAATGGGCACTTCTTGTCAATGTAGGTCCCTTCAATTGCTTCCCTGGGGGTC
TTGAAACCAAGGCCAATGCTCTTCCAGAAGCGGTTGCCTGCCTTGCCTGGC
>BC8_c250    nseq=141
GACTGAGAGTGCCTTCAAGAAGCTTGAGGAGGTGTATGGAACCTTTGAGACGCCTTCACA
GAAGAAGAAGGGCTTCGTGCTGCCAAGGCCCAAGATGGCCAATGCTGACCTGGGCAGGAT
CATAAACTCTGACGAGGTCCAGTCTGTGGTGAAGCCACTCAACAAGGAGGTGAAGCGCAG
GGAGAAGAGGAAGAACCCGCTCAAGAACATGGCTGCTGTGCTCAAGCTCAACCCCTACCT
CGGCACTGCCCGCAAGATGGCCACCCTAGCTGAGGCTGCCCGCGTCAAGGCCAGGAAGGA
GAAGCTCGACTCCAAGAGGACCAAGCTTAGCCCGGAGGAGGCTGCCAAAGTCAAGGCTGC
TGGAAAGGCATGGTACAAGACCATGATCTCAGACAGTGACTACACTGAGTTTGAGAACTT
CTCAAAGTGGCTTGGTGTGACTCAGTGATCGTGTGCTATCTATCTAGTTAAGTTTTGGGT
AGTAGTGGCGCTGAACTTATCTCCAGAGGGTTTATCTATAATTATGTTTAATCCTGCATC
ATCATAAGAATTCACCTACCTGTGGGATTTTGAGTCTTCTTTTTGTTATTGTATTGCTGT
GAGAACATAGAGTATGAGCAGTTTCAAACTGGTTACCTAAACTATGCTTGTGATCTGTGC
AAACTGTGAATCTGTGATGTCCAACTTGTTAAATGGCAAGCTGCTGTTGCCTTTGATCCA
AAAAWMGTGCAAAATGGTACTGTAACTGTTAATGTGATCCTGTTCTCCATTTCTCACCAT
GCTGCACATGCATGCGAAACAGGAGATCATGCTTTGTAGTATCCCCAAATGTGAGCGGAA
ATTGTGGTGTGAATTTTAGTTGTC
>BC8_c251    nseq=204
TTTTTTTCTGCTTCAGGATCCATGCCAAGAGCAACGGATTGCTAGCTCCACTTCAATTCC
AAGCCAACAAGATCGGGAACCAAATGTCACAAGACTACACACATTGCAACGCAGGCATGC
AAATGTTCCGCAGAACGCGATTGGAGGTGTACTAGTTCTCAGTTCTCACAATCCACGCCA
TGCCAAATTACCAGCACAGAAACACACGACAAGCAGATCGCTGGAGCTCGCACGAAATCC
TACCGCCTACGCCTTGACGGGGAGGGGCACAACCTTCACCTGATCCAGCACGGGGCCGCA
CAGCGAGACGCCATCGCTGGCCTTGGTGTGGTAGTAGGAGCTGTAGAACGTGAGCCGGGA
CCGGACGCCGCTCGCCACGAACTTGAAGCTCGCCGCCTTGAACGCGCCCTTCCCCGTAGA
CTCGAACGGCACCTTCTGCGTCACGTTGCCGGCGAACGCCTCCACGAGCATGGACCCGTG
GCAGCCGTTGCTGGCGTCGCCGACGGCGAAGGACAGGTTGTAGGCGCGGTTGGGCACGGT
GCGGATCACCTGCGCGATGGCGCTCTCGCGTCCCGCCACCAGCTCCACGGCGTACTGCCC
CTCGGGGACCGAGAAGTGCGCCGCGTCGATGAACCGCACCGCCTTGAGCGACTCGATGAC
C
>BC8_c252    nseq=56
AGACATAGCACAAAGCAAAAGGCACTAAGTCAATAGTTATTTTGTACCACAAAGTTCCCG
TAACATTGATAGATAGCGTGATATATTTCAAGCTTCCAGATAGAGCAACTATGCTGAAAG
TTGAAACCAAAAACAACATCAACAATTTTCAGCCTACATGACTTCAAATATCAGCAGATA
ACACCAATAAGTCACGCTAGAGTTGCCCATACAGATATATACTATCAACTAGTGACCTGA
CCGACAACCATCCTTCGAAAAGCAAAGGTGATAGGTAATGACTTATCATATTGATTGCGA
GAACCTCAGTACCAATCTAGTGCTTCTTATCTTTCAAAGGACCTTTTGGAATCTTCGATA
GGCACTTCTCGTCGAAGATGGCATAGTACTTCTTCAGTTCAATCATAGCCTTCTCACCAA
AAGCATCAACCTTGTCCTCATACTTCTCATACAGCAA
>BC8_c253    nseq=122
CACTTTGGGAAAATGCAAATGAACAWTYWKWTTAAAGCATCTGCTCATTTGCAGCGTAAT
TCTAACTATAAACTTGCAAAGCCAATCGTGCCCATTAACAAAGCAAGAAAAGATGACAAT
AAAGCACACAAGTCAGCAGCAGAGAGCAGCTCATTATCAAATCTAGCATCAGATCACACA
AAGTTAACCCCTGGTAGTCAACAGCGGCAACTATCTCACATTCTCACTTCCACAATGACA
TGCTACATTTTCGGTCTGGATGGAGTACAACGACTCAGCGCACAATGACACGCTACATTT
CAGTCTGGATGGAGTACAAATTTCTCAAGGTAATACTAGGTGCCAAACATCTCACATCTC
CCCCCTTCACTTGCCAGAGTTCATCATCAAAGTTATGTTGTCACCTTTCAGGAGTATCCT
ACCCAATGATTTCCTAGTGTTCTTCTTAATGTTGATTTCCTCAGCATCCTCAAGGACCAA
GTTCATGTACTCATCAAAGCCAATGATGCGACCCTCAATCCGGAGATCCTTCTGCTCGAA
CAGCCAGATCTGGATACGCGCTTTGCTCTGGAGGAACCTGAAGATGAGGTTGATGGGCTG
GGTCATGATACGCTGGACCTTGGTGGACGCCATGGCTGAT
>BC8_c254    nseq=385
AGCAGAAAGCAACAACTCCATCCAGGCAACAGAAATTAACAAATGATTTTTTTTTAGGTC
CACAGAAAATAACTGCATCACTAAATATATAGGGCAACATGGGTTCTTCAGTCATAGCAA
TGCAGCATGGTATCCCGAGTACACCAGAGTACTACAAACTCTCTTACATCACCAACATTA
ATATAAAAGCATCCTGGACTTGCAGAAACACTGAAACACCCATAAAACAGAAGGAAGATA
GCTCTTAAACCCTAGCCTTCCGACGCAGCAACCGGTCCATCCCCTCGCTCAGAAGCCGAG
CTTGGTGCGGCGCCAGTGCCTGCGCTTCGCGTTGTACCTGATGGTGTTGTCGGTGCGCAT
GCGGATCCAGTAGGGGATGGGGCGGTTCTGGCGCATCTTCTTCGCCAGCTTCTGCTTGAT
CCGGAAGGTCTTGTGCGACGGCATCGTTGCGGCGGAGATGAGAAGCGGCGRCGGCGGCGG
CGGCKGCTGAAACCTTAATGGAGATCCAGAGCACTCTTGGATCTGAAACCTTAATGGAGA
TCCCAATTACACTCCAAAAAAAA
>BC8_c255    nseq=256
TCGCTCAACAGTACTTAACTAGGATTCTAGAGCAKWWWYTTCWTTTTTTTTGGCCAGAAG
CTCATATCCATTCTGAACCAAACTGAACAGCAGCTGTGATTTATATCAGAAAGATGCACC
TTTTATAGAGACATAGAACAAATAGAGAGAACTAGAGTAATTCTTAGCGAACAAGAGTAA
GCTAGCTTTAGCATCGGTACAGGCACACACCACCTCCCTACTAGAAGGCAACACCTAAAA
GAGTCTAGAACGCACTACTACACAAGCACAAGAGATACATCATCCACAAGAAACGACCAC
CACCACCGGAAACACGGTGTAGTCGGGGATCTAGTCCTCGTCGCCGGCCGCGGCCTTGGC
GCTGCCTCCGCCAGCCTTCTTGGGGAGCAGCAGGTTGTGGATGTTAGGCATAACGCCACC
GCTGGCGATGGTCACCGTGCCCAGCAGGCGGGAGAGCTCCTCGTCGTTGCGGACGGCCAG
CTGGATGTGGCGCGGCACGATGCGGGTCTTACTTGTTGTCGCGGGCGGCGTTCCCGGCAA
GCTCGAGGACCTCAGCTGCGAGGTACTCGAGGACGGCGGCGAGGTAGAA
>BC8_c256    nseq=146
GATCAAGGGATCTGTATATTACATGCAAGCATAGAAAACTTTTAACAGATGATAGATAGG
TTTAAATAATATTAGTTGGAGGCACAAAGCTTCACATAAAAATGGATCAAGCAAATAAGT
TGCTTATTGAGGAAGGCATGAAAGTGGAAACGAAAAGGTCAGCACAAATAAATTGAAAAG
GCAACATCTTAGAATGCCACGTTATTAACAATAGATAATCTGCATCTTAGCCGACATCAT
CTTCGGATCAAGCAACCGACTGCGACATTACTAACACAGAACCACTTTAAATAGTTTCGT
TACAATCACATTTGGTGAAACGCAGCACATAGGTTTATCATTTCCCAAGTATCAAAGATA
TGGGGCTCATTTCTTCCCACTTTTCTTCAGGCCAGAGCCTCCAATTGCACCCTTCTGTGC
CTTAGCCTTCAGCTCCTTCAACGCCTTTTCCTCATCTTTCTTCTTTTGCAGGTACGCAAG
ATCAGACTCGTCGTACTCCTTCTTGTCGACCTTGGGCGCCTTCAGCGGCTTGGCCTTCCC
TCCTTGCTTCGACATGGCGGACTGGGCGGGATCGGGCGAGCGGGGCACGAAACCCTAGCT
TGGCGGGCGCCGCGTCGACGGGGAAGGTGGGGAGGAGGTGGGGAAAGGCAAGCGAG
>BC8_c257    nseq=79
AGTTTTGAAGCATTTACTCATCAGGAGAGAKWTTTTTTTTAGTAACAAATAAACGAATTT
CATTAATAATATAATCACGTCATCATGAATAATGATGTGTAACATCATGCTCAAATGATC
TCTCTGCTCTCTCTCCAATCTCCATCATCAGTATCTAACACTGAAGAATCGCAAAAAAGA
ATATGACCGTATAAACAACACGAGATCCCATCATCACACGGGGCACATCTAGCCATCTAG
AAGACGACGGCGGCGGCGACCGCGCCGACGAMGGCGACGAAG
>BC8_c258    nseq=124
ATAGGAAAGGAGGGTCATGCCAATTGTCACCTGATACTAGTTTCCTCCATTGTTTCCTGT
GGTACTAAGTTTTGTAGCAGATGTTTGAGAACCTGTTCCCCAAGTTTAATCTGTGGATTC
GTCATCTGTGCTCGAAACCTGCTTGTGCGATTTTGCTAGTTGCAATGCTCTCTTGAACAT
TGAATGCTGATTGCAATTGTGGGCGACAGTCTAGTGGTGTTTGGAATTCGTTCTACCTCT
GCTGGCCACAATTTAGCGAGACAATGGGAGTAGTCTGGCCATTATTGAATCTTCGATACT
GTTGTTGTGAAGTCAGTTTCGGGTTCAGTATTACAGGATAAATCAAGTTTACTATTCAGC
TCAAGTTCAATTTGAAAACATT
>BC8_c259    nseq=87
AGAAAGAACGAATTGCTGTGTTCTGAACTCGAGTACATGCAGAGAAGGGAAATGGAGTTG
CAGAATGACAACTTGTACTTAAGGAACAGGGTTGAAGAGAATGAGAGGGCGCAGCAGACA
GTGAACATGATGGGGGCGCCGTCGACGAGTGAGTACCAGCAAGGTTTCATTCCTTATGAC
CCGATAAGAAGCTTCCTGCAGTTCAACATCATGCAGCAGCAGCAGCCCCAATTTTACTCC
CGGCAGGAGGACCGGAAAGACTTCAGCCTTGGTGGAAGATAAATGGACAAATAATGGAGC
TTGCATTGGTGGTTATCTGTCATGACTCATGTGCCTGCAAGTAAAGTGAGGAACTGGAGC
TATATTGCTGTGGAACTTCATGTGTGTACGCATGCATGCCACCGTTAAGGCTTAATTTAG
TACCACCTATGTGATGTAATTAATCTCTACTTGCAACTCGATCGGATACTGCATCTATCG
TTCATGTTAAATTTCTATATGAATGTGACGCTGCTGCTGTTATCAGCTTACTWAAACAAA
AMACGCAACAGGGGAAAGGCA
>BC8_c260    nseq=156
ACCTAAACATTACCGTTGATTTATAGGTTATATCTAGAGAGCATGTTGCTTTGACTGACA
AATCTTACCAACAATCTATGTACAGGCAGTCACAAATGGGCACAGGGCAAATACTTAACA
TAAGTAAGATTATCATCGTCGATTACACACTAATAGGGACAACTGAGTTCTTTCTCTACT
AAAAACATGATACGATAAACACTTCATAAGCGAAAAGCCAAAACTCGCAGCAGCATAGAA
GACGTGAGCAGCTTAGTCGTCGAACAGGCTGAAGCCCATCTCCTCGTCAGACTCCTCAGC
AGGCTCAGGCGCCTTCTCTTCTTCCTTGGGAGCAGCAGCGCTCGAGTCCGCAGCAGCGAC
AGGGGCAGCAACGGCGAACTTGCTCGGGTCCTTGAGGTACTCCTTGATCTTGTCAGCGTG
CGGGTACGAGTAGTCTGTCTCCACAGCAACGGCAAGCACGTTCTTGTACCCATTGATGAA
CATGTGGGGGGCAGCGGCAAGGGTCGGGTACGAGAGCGCCAGGGAAAGAGAGGCAACCAT
CGAGACACCAGTTGCAAACTTCTCAACCAGGTCGTCCTCGGTCAGGTCGAGGACCTCAGG
ACTGAAGACAGACCCATCCTCGTAGACATTGACGATCTGAAGACCATATGAGAAGGGGCG
GATACCCAGCTTTGGCA
>BC8_c261    nseq=176
CGGTCGTGGTCGACTAGGAGTCATGTTAGAAAAAAAGGAGRAGGAAGATTGGAAGCTTGA
CACTCTCTGTGACCTGTATGAGACCCTGGCCATCACTCAGAGTGTCATCTTCGTGAACAC
CCGCCGCAAGGTGGACTGGCTCACAGACAAGATGAGGAGCAGGGACCACACTGTCTCTGC
AACGCACGGTGACATGGACCAGAACACCAGGGACATCATCATGAGGGAGTTCAGGTCTGG
TTCATCCCGTGTTCTCATCACCACCGACCTGCTTGCCCGTGGTATTGATGTTCAGCAGGT
GTCCCTGGTCATCAACTATGATCTCCCCACCCAGCCTGAGAACTACCTTCATCGCATTGG
TCGTAGTGGTCGTTTCGGTAGGAAGGGTGTTGCCATAAACTTTGTGACCCGTGATGATGA
CAGGATGCTGTTTGACATCCAGAGGTTCTACAGCGTGGTGATTGAGGAGCTGCCGGCCAA
TGTTGCTGACCTTCTGTGATCAAGTTTGAGGAAAAACAAAACAGAACAAAAAAAGTGGTA
AGGGGACCTGATAAGGCTTGTTTTTGTTGAAATATCGCCATGTGTGGGTTGGGTGGAGTG
ACAAGGTCGGTGGGGTTTCTATGTTTAAGTTGTGGTCATGGACAATTTGTGATTTTTTCT
TATGCCATGTTTTGGGAATTTTTGTAGCTGCCTAGGCCTGTGGTATGTTTTACTGTGGGG
GTTCATTAGTATGGAGGGGGAGACGTTGCTGGTGCTGGAGTCTTTTCGTCTTTAGTATTT
TTGTTTAAAACTATGTATGACCGAATGATGGTATTTATTTGTGTCATCCTTGACTCTTGT
ATTCTGCCGCAATCGTATGTATCCTGCAATCAGCACTGGTCTTTGTTATTCTGTGCGAGT
AAAACCTGTTTACTACTTAWACTAGTAAAAAAAAA
>BC8_c262    nseq=181
TTGATCATCAGAGAGCCCTACATTCACAGGATTAGTATTGAATTGGAAAAGAACAAGGTT
TCCGCGGCATGTGTACCAACACGCGGCCCATGATACGGTCAGGTTGCTGGTGGAGGCAGG
ACTAGAGAAGCCCATGCTTAAGGCTGGTAATGCCTACCACAAGTACCGTGTGAAGAGGAA
CTGCTGGCCTAAGGTGCGTGGTGTGGCCATGAACCCCGTGGAGCATCCCCACGGAGGAGG
TAACCACCAGCACATTGGTCACGCCTCAACCGTCCGCCGTGACGCACCCCCCGGCCAGAA
GGTTGGTCTCATTGCTGCCAGGAGGACCGGTCGTCTCAGGGGCCAGGCTGCTGCCACTGC
TGCCAAGGCCGACAAGGCCACTTAGAGTTATTGTTATCGTATCTTTGTTTATCTATCTCT
AGATGGTTGAAGGACATGTGTTCCAGTATGGATGTGTTGCCTGGTACTCTGGTGAACCAT
TGTCTCAGTTTTCTTGGTCTCTGTCTGGATTTTACATTATGCCTAAAGAAGTTTTTGCCT
GGATATTTTGTGCTCAATGGTATTGGTTTGTGAGGCCATGGAACTTAACTGTGCCTGTTG
AAAAAAWTGTTTGTGTTGTCTATTTTTTCGGTTGATTTG
>BC8_c263    nseq=160
TTTTTTTTTCAAACCAGGCAAACCATCATCCACTCGACACTTATGTATTAATAAACTGGC
TGCAGATATAACAGCTTAAAACGCACTCAAGTTTGATCCCCATCTAGTAATTAACCACCT
AGTAAGCAAGTAGTAGGCTTCACACCAAAAGTAATTACAACCATWAMGACYAACGGAGGT
GTGCGAAGGTAGGCTCAAGCGTTGATTCTGCTCGTGAGCGTAATGGTATAAGCCTGCCTG
ACTGTGAGACCGACTGGTCGAACAGAGACGAAAGTCGGCCATAGTGATCCGGGAGTCCCG
TGTGGAAGGGCTCTCGCTCAACGGATCAAAGGTACGCCGGGGATAACAGGCTGATGACTC
CCAAGAGCTCTTATCGACGGAGTCGTTTGGCACCTCGATGTCGACTCATCACATCCTGGG
GTTGAAGAAGGTCCCAAGGGTTCGGTTGTTCGCCGATGAAAGTGGTACGTGAGTTGGGTT
TAGAACGTCGTGAGACAGTTCGGTTCCTATCTACCGTTGGTGTTAAAGGGAGAACTGCGA
GGAGCCAACCCTAGTACGAGAGGACTGGGTTGGGTCAACCTATGGTGTACCGGTTGTTAT
GCCAATAGCAGCGCCGGGCAGCTAAGTTGGTATGGAAGAACTGCTGCGCCGCGGGAAATC
CTTCTCTATACAAGTTCTCGTACGAGGTTTTTGAACAGAACTTCGATAGGCGAGAGGTGT
AAGCACCGCGAGGTGTGAAGCGATCTCGTACTAAACGAAAAAAAAA
>BC8_c264    nseq=116
GGTAGATCGAAACCCTAGCTAGGGTTTGAGGCGCCGGGCTGCGGCGGCGGCGGCGGCGAG
ATGTCGACGCCGGCGAGGAAGCGGCTGATGCGGGACTTTAAGCGCCTGCAGCAGGACCCG
CCCGCCGGGATCAGCGGCGCGCCACACGACAACAACATCATGCTGTGGAACGCCGTCATA
TTCGGGCCGGATGATACGCCGTGGGACGGAGGCACGTTCAAGCTTACTTTGCAGTTTACT
GAAGATTATCCGAACAAGCCACCAACTGTTCGATTTGTCTCTAGGATGTTTCACCCAAAC
ATATATGCAGATGGAAGCATCTGCTTGGATATCCTACAGAACCAGTGGAGTCCTATATAT
GATGTTGCTGCCATATTGACTTCAATTCAGTCCCTGCTGTGTGATCCAAACCCGAATTCT
CCAGCAAACTCAGAAGCTGCCAGACTGTTCAGCGAGAACAAGCGGGAGTACAACCGCAAA
GTCCGCGAGATTGTGGAGCAGAGCTGGACAGCCGACTAGTGCAGCATGCCCAGGCTGAAC
CTGGAAGGGTGCAATAAGCAAGAAAACAAAACAACCCTTGTGTTTCTGGCCTTGCCAGAG
TTGTCGAAACATTGAAGAACTCCTGTGATTGCTTGTAATCTGTCGTCGTCTGTCGTGGTT
TTTGTGTCCCGATCCAGAGCGCCGGTCGCTTGTGGTGGTGGCTGTTTCAATGTAGCGGTG
TTGTTGACCTATCTTGCTCATGAATTAAAAGGATCCTGGTTATGTACAGAGTTAAAGCGT
GGGAATGGTTGGTTTGCCGGACTGCTGAAAAAAAAACTAAGNGACACGCACAGGGAGTAG
CG
>BC8_c265    nseq=122
TTTTTTTTTAAGTAAACAAGGATAAGTGACCATTAAATTCGCTCGCTGGATAAGTAGGAC
GAACCACAACAGATGTAAGGTAAGAAACATGATAAAAGAGCATACACATCGATCTCAAGA
AAGAACAGAAAAATAAACAGGTACAAGTCTACATTCTGTTTGGAACAGCAAAATCCTATT
GGAAGTCTTACTGAAAGAGCAAGTCTACATTCTGTTTGGAATGCCAAAATTGCACATTCG
TCATGATCCTGCATCAACCCCCTAGAGTATAACTTCTCAGACAATGAAATCATTCTCACA
GGATACAATAACCTAGTTCATCCTCTTGATGAGCTCGTTGATGTAGTTCTCACGGTTGCC
AGCATCACCACCCTCGACGTAGTGGTTCCTCTTCTTCTTCAGGCCACCAAGAGGTGCCTT
CAGCTTGAATGGCCAGAGGAAGTTGTTGGCTTCCTTGAAGTGTGGGCCAACAGTCATGAT
CTCATGAACAAGATCCTCAATGCAGATGATGTTGTGCTTCCCAAGGCCCTCCTCAATGAC
ATTGTTGTTGCTCAGAGGAATCCTTTGCTTGTTCAGCTTCCCATAGCCCCTCTTGTAGAT
CAACTCCCTTACACTCTTCAGGTTTGGGTACCCATATGCAACATATGGCTCAACCCTGCG
CAGCATGTTAATGGTAGCCTTGTTAACCTTGAGGAAGACACCATTGAAGATCTGCCTCAA
ACGCAGAAGCTGCAAGATCTTGCGGGTCTTGGGGTGCATGGCATTGATACCGCGGATGCG
AATCACAAACAGAAGCTTGGCCTCAGGGCTGACATAGAACCCACCCTTCAACCGGGCCTC
GCGCTTGAGCTGCAGCCACACACACGCACACACGGGACGGGCATGCTTCACACACAGCTA
CAACAACGAAAGGAACTCGTCAACTTGGGAGTTGGGACACGTTACATCATGCTCCACTCG
CGAACCACAAGCACATGCAC
>BC8_c266    nseq=77
AGGCTCTCTTGAGTGCACCAAATCCAGATGACCCTCTGTCCGATAACATTGCAAAACACT
GGAAATCCAATGAGGCAGAAGCTGTTGAAACAGCGAAGGAATGGACTCGCATGTATGCGA
GTGGTGCATGACAACCCAATACTGTTCTTGATGTAATAACCCGTCATACTTCAGTCCTAA
TCTATTGCCATTTGCTTGATGAGAGCAGACTGGAGATATTGCCATGGAAGGAAGTCTCTA
AATGACTTACCAGTCGAATTGTTTGGTTGTACACCTGTGGTCGGTTCCCTTTACCTTTGG
GCACCTTTTGACTAATCAGTATCTGTGGTAGAACTTGCTCTACTCCAATATATTTATTAC
TTCATGTAGGGGAGTTTCTCAACTGTCCATATTGTTAAAACTGAGGCTTGTTACCTTGGC
TGCACTTTGGTTGGTCCACTCGTTTTTGTGCTTGTCATCAAAAAAACCGTGCTGCTG
>BC8_c267    nseq=118
CCACCATCTACAAAAGGGCTGTAGACAAGAATTATCACTTGAAGATGAAAGCATCCAGGT
TTATTTTCAGTGAGATCAGCCAGAAGTTCCCTATCATGCCTTTCACTGCCAGGGCATTGG
AAGAGAAACSYGMGCGCCTAGGCTTGGTGGAATGCATGAACCATGAGCTATTGCAGCCAT
ACCCAGTTCTTCATGAGAAACCAGGTGATCTTGTTGCACACATAAAATTCACTGTTCTGC
TGATGCCAAATGGATCGGATAAGGTTACATCACATCAGCTACAGGAGTTACAGCCTACAA
AATCCATTGAAGACAATGCTGAGATAAAGGCATGGCTTGCTTTAGGGACAAAATCAAAGA
AGAAGGGTGGTGGAAAGAAGAAGAAAGGCAAGAAAGGAGATGCAGCAGAGCCAATGGAGG
AGGCGACAAATGGTGCTCCAAGCCAAGAATAATTCTGATTTTTGGAATTGCTACCTCTAG
TTTTTTGTTCATGTTCCTTTGCTGCATCTGATGGTGTTATATTACATTCAGTTGTGGAAA
AATTGAGTACTGTTTCAAGTGTCTAAGAAATGACGCATCCTTCTGGACATTATCGCATCT
AATGACAAAGATAATTATCCAAAAAAAAGACCCA
>BC8_c268    nseq=277
TTTTAACAACATCCAAAACAACTCCCACATGTTCCCACAAGTAAATTGTAATCTGACAGG
GAGCGTAATCCGATTTGAGTCCTGACCTGTGCCGGATAACACGAACACCGAGCACAGCAA
AACAGGCAACAGGACTAATCAACCAGCAACATAGGGTATAGTACAACTGATTCATCTATT
TGCTGATTAAAAGACCAATTGTTTCAAGACATAATCCATTAATCTTCCCGACAGTTGTTT
CCAAAATACTCTTCTCGGCACATCACGAACAAGCAAGCGGAGACATATAATCCATTAATC
TTCCCAGACAGTTTTTTCCAAAATACTCTTCTCGGCACATCACGGACAAGCAAGCGGATA
TAGTAACTGACTACGACACAAGATGCTACTAGAGTCAGCCGCAGCAGCTACAACAAAAGA
GACAAGGAAGGTAACAACAAAAGAGACAAGGAAGGTACTACATAGATGAATAACCCACTG
GATAGGGTCAGGGGGGCGCACCAGCCTAGCACTTGATCTCCTTCAGCCCATGCGCAAAGT
AGAGGAAGGTCGGGTCAGCGGCTCCATCCTTATAGTAGGCGAACACCAGGCTTCCATCAT
CATGCATGCTCTCACCAACAAAGAACTGGAGGTCCTTGAGCTTGCCAAGAAGGTACTTGG
TGGCACCCTCAATGCCCTTCTTGAATTCTGCTTGCTTCTCAGGCTCCAGCTTGGCAGTCA
GGTTCTTAATGTAGCGCTTCATGAAGGTCACAAACTGCTTCTTGTCAAAAGCAGGTTGCT
CCTGAAGACGGAAGGTGTCAACAATGTCAACAACCTTCACCGCCTGATCATCAACACCCT
CATCCTCACCACCACCCTCAGCAGACGGGTTGGCACCGATGTCGACATCAACAGCTCCTT
GGACGACCCACTTTCCTTCGACCTCCCAGAGGATGCCGTTCTCGATCTCCTTGTACGGAA
ACGAGTCCGAGAGGAGCTCGTCGCCGGTGAGCAGATCCTGGTAGACCAACATGGCGCCGC
CKCTCGCTGCTGTTGGGGGGTGCGCGAGGAGAG
>BC8_c269    nseq=124
TTAGATGATGGAGAAGAAGTGTCGAAGCCTCAAGCTGCAGAGAAGGCTGGTGAGGCCGAG
AAGACGGAGGCAGCTGAAGCCAAGACAGAGACTGCTCAGAGCAGTTGAAGAGGCTTCCCG
CATGATCTAAAATAGATTTGTATCCGCATGCTCTATGATGGATTCTACCCGAGGAAAACC
TTTTACGCTGTGGACTGGCTGGCAGGTCCCGGTGACTTGCCATGAAAAACTAGCGTTGGT
CTTTTGATTGGGTTTCCGACTGTCGCGCCCAGCTTATGGATTTCTGATATTGTTTCCTTG
ATGCTTTCTTTTTCGCTAAAAAAAAAGTAAAAAAAAA
>BC8_c270    nseq=279
TTTTTGGACCATGTAGTAATGAAGACTTGTAATAGTAGGAACATCTCAATTCTCAAATAA
CACAAGCAAGATTAAACATGTGAGAACACATAACAAGCAATCTCTGAAACAAAATTTCAA
CAAGATCTAGGATTGACATCATTTGACACACCATCGACATCTCATTATGATCCTCTCCAA
GATCCATAATAGTAAGCACGGAGTCTTCATGGCAATACCAAAACAGAGCTAGCTTAAAGG
TGTCCGGTACAAATTTTGAGAGCTAAAGCAGGGACTATGCTGGATGCCCGGCATCTAGAA
GCGGAGCTTGGTAAAGAACCACCTGTTCTTGCCTGTCTTGAACCTCTCCTCGAGGCGAGC
CTTGGCGGCCTTGCAGGCGGCGACCTTCTTGTCGCGGGTGGAGAGCGCGTCGGGCCCGCC
CGAGGCGACGTCCTTGAAGTCGACGTCGAGGGTGTAGCGGKTKKKYWTTACACAAAAATC
TCCACTTTCAATTCGAAAA
>BC8_c271    nseq=112
CCTAAGCACCCTTGATGAGAAGGTTGCTGCTCTCCATTTGGGCAAGCTTGGTGCCGAAGC
TTACAAAGCTCTCCAAGTCTCAGGCTGACTACATCAGCGTCCCAATTGAGGGTCCCTACA
AGCCCGCTCACTACCGGTACTAGGCTGCCCAGGCTGCCCAGCATGACAAGGTCATTTGGC
CAGCCGGTTGTGTGGTCTGCCCGTACGAAGACTCTCATGTGTCGTGCTTAATAGGAATTG
AGCCTGGTTGAGTAGGGGGAAGAGGATGGGAAGAGATGTTTGCTTTTGCTGAACAATAAT
GGTGTGTAATTGGTCGTGGGGGCTTGTAAGGTGGTGTGTGTCGCCAGAAACAGTTTCTGA
TTACCATTTTGCAAGTGATTTTATCTAGTTTTGTGTTTCCATGAATAACTTGCTTTCTTG
AAAGCATATTTTAGTCTGATCCTGGGTTTTGGTTAAAAAAAAGCTTGTACTTTGTAGTGT
TGTGCCCAGCAATTTCGTTGGGCCTTCGCTTAGCAGTTCAGTATCTTTTGTGTCTAAAAA
AAA
>BC8_c272    nseq=111
TCAACAAGTTGCCTGTTGACTTGCTAACAGATAAATGGTGGGCAAATCCGAATCCAATAA
TGCAACAGATCTTATATATATCGCAATTCCCATTCATGAGTAAACCAGAATTACACCATC
CACTTAAGTTCAAAAGGATTCCATAGACAGATAACCACGGCGAAAGTAACATCTCAAGAA
TTCGGTGAAATAAAAACCACAGGTAACTGAAATGCCTATGTATGTATCTCAACTAAGCTT
CAGAACACTCAGCAATAGACGACATGTATCCCAGGTGAGCAGCAGGAGCGATGAGTGGCT
TAGTTCTTGCCACCACCAATTTCCTTCAGAGTAACTATCTGTTCCTCACCCATGGCGGAT
TGCACAGTCAGGATAATGTCCTTGCCTTCCTCATATCCACTTTTGATCTGGGCTTGGAGA
GCTTCATCAGTGGGAAGCTTCAGGTCGTCCTTAAGA
>BC8_c273    nseq=78
TTTCAGTGCACCCCAGAATTTTTTTTCCCTCGCGGTACTTGTTCGCTATCGGTCTCTCGC
CTGTATTTAGCCTTGGACGGAGTTTACCGCCCGATTTGGGCTGCATTCCCAAACAACCCG
ACTCGTTGACGGCGCCTCGTGGTGAGACAGGGTCCGGGCCGGACGGGGCTCTCACCCTCC
CAGGCGTCCCTTTCCAGGGAACTTGGGTCCGGTCCGTCTCTGAGGACGCCTCTCCAGACT
ACAATTCGAGTAGTGATACTCGATTCTCAAGCTGGGCTGTTCCCGGTTCGCTCGCCGTTA
CTAGGGGAATCCTTGTAAGTTTCTTCTCCTCCGCTTATTTATATGCTTAAACTCAGCGGR
TGGTAGGCGGCGTCGAAGACGGAGCGGCGTGACAGCGGCGCCGCCGCCGACGCCGCC
>BC8_c274    nseq=138
AGCACAGAATGAACGGACTGGGCTCCGAACGGCACATAGCAGCAAAACTTTAAGCAGGAG
AGCCACAAGGGTGTCGATTAAGCAGACAATATATTAGACTTGATCCAGAGGGAGCGGGCG
AGCGGCTATGTACAACGCTTAGTGCCGAGGTAGGGCACGGGAGGGCTTCTCGCTCAGTTG
TTTCTACGCATACATTAGGTGGTAGGACAAGCGACGGACTAACTTACCTCACCAAAAGGG
AAACAAAAACCGCAGCGAATGAGAGGGTTCGACTTAAGACCACCAGGACGAGCACCGGCT
ATAAATACTAGGGTACTTTGGGCTCATCCAAATGCATATAAAAAAGCATTAAGCTCCACT
ACCAGACCTATGGATACATCACCTTCCGTCCTCTGCTGTTACTTCAAAATACCAGCTGCG
GAGGCATTAACAGTTCTCGGAGTTAAGGGATGAGGCTGGCAGGCAGCCATGTGTCTCCCT
GACAGCAGAACCCCTCTCCATTGAATTAGCAGGGCTGTCCTCAGACCCGGAGTTCAGGGT
GCCCGGATTCATCCGCTGGACCTCCTCCCTTGTGTAGATGAAGATCTTGTGGACCATGTT
GCAGAACTCATCCCAGGGATCATCGCCGACCAGCATCATATCGCCTTCGTTGTCGGTGTA
CACAACCATCCATTCCTTGTTAGAACCTTTCAGCTCACCGTTGAAGTCAAA
>BC8_c275    nseq=107
TTTTTTTAGGGGACGAACTAAATCACGTGCAAGTGATCAGGCATACAAGACGAGGCACCA
TTGCCAAAGCAAAACGACAGCACCGAAAGATTGAAACTAAAAGAACGCAAGACAGAACAC
AATAGCAGGAAACTGCAACAGCAAAACGAGAAGAGACTTCAATATCATCAGTCCAAATGG
ACCCAGTGCAAACTAAAGCAATGGGGCTAATCCGATCACTAGCAGCCTACTACATGAAGC
TCGGAATCAGTGAATCCATGGAGCAGCGCACAGCTTAGACCAGCACATGCGCATCCAACA
AGATGGCCTTGAAAAACATGCCGAAGCTACTGAGCCTCACCATCACCACCCTTCGGGGCC
TCTTTGCCCTCCTCAGCACCGTCCTCCGTGAGGTCGGAGGTCCAAAGGGTCAAGTTGTCC
CTCAGGAGCTGCATGATCAAGGTGCTGTCTTTGTATGACTCCTCTCCAACGGGTGTCCAA
CTCGGAGATAGCCTCATCAAAGGCCTGCTTTGCAAGATTGCAAGTCTTT
>BC8_c276    nseq=228
AGGTTATCAGGACAGCCCAAGTTAATCTGAATGAAATTCACAAGTGCACATGAAACGGAC
AAACAKTTTTTTGCGAGGAAATATGGCAGACCATTGCTGATTACTATAACTGATTGGAAT
GTAACACACACAAGACAATAGTACATTACAGAGCTACCTAAATGGGAATGCCACAATACC
GACGGAACCACCATGAATAACTGAATAAGCTTACACAACATAGCCAACACACAAACCATT
TTGGACTCAGACTGGGGATGAATTCTTGCAGCTGCCAGGATGCATGTGCATCAATGTTGA
ACAACTCAGGGATGTGGCAGCAAACAAGAATGGGAAGTTCAATRAMATRAGAAAGGGCTG
GTGTGCCTTGGGACGCCCAGGATTCATGCCAAGTTGGGACATGAGTTGCTTTTGGTTTCG
TATCTGCTACCTTCCTGTAACGAAGTTGCTAATATTGGACCTGAGTTTAGCGTTTTGGTT
GTGAAAATGGCTCGGTTGTAATTTTGCTGTGTTTAGTCGGTCTGGTTGCATAGATGAGCT
TTTGCGTCTTTGGAAATAACAGTTTCATGTTTTGCCCTTGTGCTAAAAAAAACTGAGACA
CGCA
>BC8_c277    nseq=164
GGAAGTTAGTTCCCAGCAGGTCATACCAGGCACAGGCATACKTTTTTTTCAGCAAACGGA
TGCCAGAATTGCAGACATAAATGTAACTGATAAAATGTCTTGGCAACAGACTTCAGAACA
CCACATACAACGCACAAGATATGCATCACATAGAGTACCACCGAATCATCATAGTAGCTA
ATGTAGCAACCCACAGACTAGATTGGTGCACGCAACAAGGCACACGGCTGACTTAGGTCA
ACACAGCAAGGCCGTGAACTCACTCGTCAGAATCACCATCCACATCGAAGTCAGAATCAT
CAGTTACCTCCACCACCTCATCCTCATCCTCGTCCTCACTCTCAATGTCGTAGACTGGCA
TCTTCTTCGTAGTAGCCCTTGCTGTCCTCCTAGGTTGCGGAGCAGCTCCTGGCTCTGCAG
AGCTGCCAGACGGTGGTGACGCCTCAGAGCTTGTAGAAGCAGCGGCCGAGCCTCTCTGCA
AGATAGAGCCACTCTTCTTATTGAATGGAGACTCCCTCATCTTCCGGACCTTTTTCTCAG
GAGAAGGAGCGATGGTGTTGATGTCCTCTGTGGGCTTGAGCATCATGGCCTTGTCCTTAG
TTGGCGCCCTCTTCCTGGTGGCAGTAGCCTTGGGCTTCACGGGGGCAGCAGCAGGCTTCC
GTCCTCTACCTTTCTTTGGACCTTGGACTTCTTCTGGGACTTCCATGGAAACGTCGACAT
CGTCATCCTCTTCGTCATGTATCACCTCCAAGGATGACGAAGCCTTCTTTCCTCCTCTTT
TGCTTGGTCCCTTCTTCCCTTTGCCTCCAACCTGCTCTTCGGCTGTTTCAGTTTCCATGG
CAGAATTACCCGGAGAGGAGTCACTTAGATTCATGTTTGCAATACGGTCTTTTAGTGCTG
GAACTTCACCACAGTCTTCATCCACATGTGGAGCACTTGCCTTCTTAGATTGTTTCTTCT
TTTGTTGTTCCTTTTTTGCTTTTCCAGCAACATAATCTTMGTCA
>BC8_c278    nseq=147
TCTCGAACTCCCTACCGCCGCCGCCGCGTCGCTACTCCTGGGGCTCTCACTTTCCACAAT
CCARGTATGCCCCGGCGATCTTCTAACGGATGAAGTTCGTAGCTGCCTATCTGCTTGCTG
TMCWTGTCTGKCWACAACAGCCCCTCTGCGGAGGATCTGACAACTATTCTGGAGTCAGTT
GGTGCTGAGGTTGACAATGAAAAGATGGAGCTCCTGCTGTCGCAACTGAGTGGCAAGGAC
ATCACAGAGCTCATTGCTGCCGGTAGGGAGAAGTTTGCTTCAGTCCCATGCGGTGGCGGT
GGTGTTGCTGTTGCGGCTGCTGCTCCTGCAGCTGGTGGTGGTGCTCCTGCAGCTGAGGCT
AAGAAGGAAGAGAAGGTGGAGGAGAAGGAAGAGAGTGATGATGACATGGGCTTCAGCCTG
TTCGACTGAGTGCTGAGATCATCTCTTCTATCATTAGTGGTAAGTCTTTGGGCAGAGGGA
ACGTCAGGATGTTTGGATTTTAACCTTGTTTAGGAGTTTGGAGACACTGGAGAGACTATG
CTACTCTGTCTATGTAGTATGTCAGTGTAGATTATGCTGTTTGGTTTACCCGTGAACCAA
AGTTTTGCTACCCTATCTTGCTCTTTCATTAAGAATTGATTATCTCAGTGAAGTTTCATG
GATGTTCCCAAGTTTTGTCTTTCATTCTCATCTAAATATCTGTGTGCAATG
>BC8_c279    nseq=120
TTTTTTTTTCATATATATAGATTAACTGAGGAATCAGACCAACTAGAGTCAGATCTACGA
TATGTTGCCGATTCAAGCACACTTACGCAAGAAGCTAACGATAAAGAAACAAGAGATTTC
TCGAGCTAACAAAGGTAACTCACGACACAAAAGAAAACAAACAGGGGGAATCTCAGTTTG
AAGATGCAGAGCAGCATTAATATCTTCAAAATAGTAACAAAACTCTCAATAGCAATGCTA
ACAAAAGACACAGCAATCTTGCTAGCACTCCAGTTTGATTATAGAGCCTTGACTGCCTAC
TCCATCCTTGCCTACGAGAAGCAATCTAAGACCTTGGCTTCTCCTTCTTCTCCTTGAAGA
GCGCAAGCAGCGACACACCAGAGACCTTCACAACCTTGAACCTGACACCAGGAATGTCTC
CCACAGCATGTCCCTTACGACCGAATCCAGCAATCAGCACCTCATCATTCTCCTCGATGT
AGTTCAAGCAACCATCATTCGGCACAAAGGCAGCAATCTTCTTCCCATTCTTCACCAGCT
GAACACGAGCACACTTACGGATGGCAGAGTTCGGCTGCTTGGCCTCAATACCAATCTTCT
CCAGAACAATGCCCTTGGCATGAGATGATCCAGCAAAGGGCTTCTTCCACTCATTACCCA
AGTGACTCTTCTTGTACGCCTTGTCTGCCCACCTCTGGTTCCTGCGGTGGGTCTTGAGCT
TGCGCCCAGCTCCCATACCACGTGTCTTCCCCATGGTGGCGGCGGCAGGAGACCGGTGGC
GACGCGGCGGGGATGAGGCGCAAGCGACGGGCTTCGAATTCGAGTGCGGA
>BC8_c280    nseq=107
TTCTTGCCTTGCAACTGGGCCATAGGGAGGGCTGTATGGTGCTCTACCTTGCACTTCCTA
TGCTTGTGTGCAGAAGGGCAACCTGCATGTTCTCACATTTAAGGTGTAGAATCTGACCAT
TATTGGAAAGCCAAACGTGAGCTGGCGCCAATGTGTTGCATAATGAGAGGTGGTGTGTTT
TGCGCAGCCAGCCCTTGTCGCCTGTTTTAATGCTTCATCCAATTTAGCTTAAGTAGCGGG
AGGGGGAGGGGAGGTGTATTGTTAAGCCATCTGAAGGAATATAATCTCCACTGCCATATT
ACTTTCTCCAATGTTAATGTTGTAGTGCGCCTGCAAGTGTTCCATATCCCTGGGTCTCAG
TCAATGTAATTCTGTAAATGTTATTGATGTGAACATTATCTTGTGTTATGGTAGTAATTA
TCATGTCATCCTTCGCCTTGACCAAAAAAAATCCACAAAGCGAGATTGACGGGTTGATGG
TGCCATTGTTGTGCACTATGCTAATATTGTAGGAATTCACCACTGAATCTTCGGTGATGG
TGGTTACTAGTCTTTGTTATATGTAGCAACTGGTTCCAGCGTAGCTTCTGCTGTGTT
>BC8_c281    nseq=77
GTCTCAGCGGAGGCCGCCAAGATGGACCTCCTCGAGGACGACGACGAGTTCGAGGAGTTC
GAGATCGACCAAGAATGGGACGACAAGGAAGAAGGCAATGAAGTTGTCCAGCAGTGGGAG
GACGACTGGGATGATGATGATGTTAATGATGATTTCTCGCTTCAGCTGAGGAAAGAACTG
GAGGGTGCCAGCGCCCAGAAGAGCTGAATTATCTCTAGTATAAATGTTACTCTTGTGTGG
CAGTTACTTTCTGCTCCATGATGTCCTTCAGACAGTCCCCGGGAGTAACCTAATTTGCTT
AATACTTCTATGAGAGTCTATGCCCAGGCTGTATTTTCCACATTACCGTTGAATTTCTAT
ATGAGTGATGCAGACACAGGAAATTGTATGGACACATAAGGCCAGGTCTTCCTTCCTTGG
CTCAGGTGCACTGTGCCGGAAACGCAAGGTCCTTCGCCAATTTAGCATCTGTTTTGTCTT
CCTACTAAAAAA
>BC8_c282    nseq=120
ATYAAGAAGCCCAAGCGCCACCGCCAGACCTCCACCAAGGGGATGGACCCCAAGTTCCTG
AGGAACCTGAGGTACTCAAGGAAGAACAACAAGAAGAGCGGTGAGGCTGAAGCTGAGGAG
TAAGATGGAGGATGCCCAACAAGAACAGCATGGATGTGTTTCCCCTTAGCTCAGTTTTAC
CTTTAGGATGAGTTTCACTTAAGATGGTATTTAAATGGTCTTTATGTATGATGGCAAGGA
CTCTTGCTACTGAAGTGTTATTACTGTAATATTATGATATTATGTGTTAAGTTCATGATA
CCCTTTGGTTTAATGTTTTACCTTATGTGTTAAATTTGTCCCTCAGCTCTAGGGGTGTGG
ATTCCATCTCTGGATCATGTCGGGTAGTAGGTTATTTGCTTGGAGATTGGAGTTAAACCA
TGCTCTGTGCCATTGACTTCATGCTAGTGCAATTTGCCTTTGTGAGGGACGCAACTATGT
CATCCATTATATAAAAATGTGCACCTGCGGTGCAATTTGCGTCTAAAAAAAAA
>BC8_c283    nseq=103
TACGGWTCGTAGGTGACTGAAGCTGCTGATTTCAAGGTGAAGGAAGACAACAACATGTCG
CTGGTGGAGTACGAGCTGGTGGACGTGGCGGAGGAAGAGGATTGAGTAGAGTCATTCTAT
TGAAGTTGGGCTGTGGACATAGATTTCAGTGAGGTGGCCGTAGTGGTAGGCTCCTTTTTA
GTTATCCTGGCGATTGAGACTTGTTAGTAGCTTTAAGATATGGTTGAAGAAGCAGGTTAA
AATTATGTACAGCAGCAGCAGCAAGCACAGCAGCAGCGGGTGGCCTGTCTGGCTGTTGCT
TTCTGTTGCGCGAGGCCTGGTCTATCTTAATGCTATTCTCTCATTCGGTGTTTATGAACC
AGTTTCCATATTGACATCTGTTTAAGTTTGTGGTATGGTGAAGATGGGTGATGATAATGG
ATGCGATGATGTTTTGATATAAAMAGGTGTTGCTCTTACCAGCATAATAACAATATGCAT
GTTGTGCGTTGGAATAGCAAATTTGGGTTGATTAGTTT
>BC8_c284    nseq=92
TTTTTTCGACAGAAATGATGTATTCTATGTAACACATAATTTTTATAGGATGAATCTTAT
ATGAATTTAACGCAATCCATAACAATCCATGCAGTGAAATACTCGCAAACTCACATGCCA
ACATTCCCGACTGATACCAATGGTCTTGTTTACAAGAAAATCAAGCCCAGACCAAATCCA
AATTTAGCCTGACTCAGCGCTACCAACACACGACTCAAAAAACAGCTCTGACTCCCCGCA
AGGGTTAGCAGCATATGCATTTCATGGGTAATGATCGAGCTTGCACCTGTGGGAAGGACC
AACAAACTGATTTGCCACCAGGCAGATCTGCAGCGCAGTTGCAGCTAAGCCATCTACTCA
GATGGGGTTGCCTCAGCTTTAGTTTCTGCCTCCTTGCCAGATTCTGTGGATTCTGGCTTC
ACACATTCCTCAGATTTGTTTTCGCTCACACTAAGCTTCTCCAGCAATCCTGCAGTCGAC
GAACTGTCTTCATTTTCCTTGCCTTCACTCTTTGTAAGTGACTCAGCAATCTCTTCAACC
AAATCCTTGAACTTCTTGCAATTCTCTACGGAGCCAAACCGGATAGCAAACATCTCCTCC
TTTAGCTCCCCATCAGCAAAATCTGCAGCATGCCAAACACAGGACTTGTCGCTACCAGCG
TGCTCCTGCATCTTCGTGGACGAGGCCACGAGGTGGTTGGCGCAGATCTTAAGAGTCTTC
GCCTGGCGCATGACAAGGCGCACCTTGCCTGTTTCCTTGTGCTTCAGGAGCTTGACG
>BC8_c285    nseq=134
GGCAAGATTGAGATCAAGCGCATCGAGAACAACACGAGCCGGCAAGTCACCTTCTGCAAG
CGCCGCAACGGGCTCCTCAAGAAGGCGTACGAGCTCTCCGTCCTCTGCGACGCCGAGGTG
GCGCTCATCGTCTTCTCCAGCCGCGGCCGCCTCTACGAGTACTCCAACAACAGTGTGAAG
GCTACAATTGAGAGGTACAAGAAGGCACATGCTGTTGGATCATCATCTGGGCCCCCACTC
TTAGAGCTCAATGCCCAGCAATACTACCAGCAAGAATCTGCCAAACTGCGCAACCAGATT
CAGATGCTGCAGAACACTAACAGGCACTTGGTTGGTGACTCGGTGGAAAACTTGTCACTA
AAGGAGCTGAAGCAGCTTGAGAGCCGCCTTGAGAAAGGCATTTCGAAGATCAGAGCGAGG
AAGAGTGAGCTGCTGTCTGCGGAGATAAATTACATGGTGAAAAGGGAGACTGAGCTTCAG
AATGACCATATGAACCTCAGGAGCAAGATAGAGGAGGGGGAGCAGCATCTGCAGCAGGTG
ACCGTGGCCCGGTCCGCCGCGGCGGCCGCCGCCGCTAATGTGGAGCTGAACCCATTCCTG
CAGATGGACACCAAGTGCTTCTTCCCCGCCAGCCCCTTCGCGGCGCTGGACATGAAGTGC
TTCTTCCCCGGCGGACTGCAGATGCTGGAGGCACACCGCCAGATGCTCACCACCGAGCTC
AACCTCGGCTACCAGCTGGCGCCGCCGCCGGGCGACGACGCCGTCAACAATCCGCATCAG
TTCTAATTAACCTGCGCACAATCGAGAGAGGAGCCTTCCAGCAAGAAGCTGGCAGTCCGT
GGCCTCGATCTAGATGTTCTTGTATTGGCTCCCGTGACCCTACTACTACTAGTAGCTTGT
TATGATGTGTGCTGCACATTTTGTGTCTGATTTTCTCCTTGCTACGGAGAACTAAACCTA
ATCAATTAGTCATAAATGATCAAATGCTACACATCAACTGTGTGAGGCTGTGATCAGCAT
CTGTTATATATAATCAATCCAAAATATATACCATATACTGCGTGCATGATTCAAAAAAA
>BC8_c286    nseq=155
GGGTTTACTAGGGAGGCCGAGACTACCCCAAACCAAGATTCTTTGGATGCGGCCGGATGC
GTGTCCTGAGGGCGCCTTCTGCGCAAGTACCGTGAAGCCAAGAAAATTGACAAGCACATG
TACCATGACATGTACATGAAGGTCAAAGGTAACATGTTCAAGAACAAGAGGGTGCTCATG
GAGAGTATCCACAAGTCCAAGGCTGAGAAGCTCCGAGAGAAGACGTTGTCTGACCAGTTT
GAGGCCAAGCGTGCCAAGAGCAAGGCAAGCCGTGAGAGGAAGATTGCCAGGAGAGAGGAG
AGGTTGTCCCAGGGCCCAAGGGAGCCTGCTGCCCCAGCAGCTGCGGCTCCAGCTCCGGCT
GCTGCGGCACCAAAGAAGGCAAAGAAGTGAAGAACTGATGCAAATGCCTTAGCTTTCTGG
TACCAGGACTAGCCTAATTTTGGAGCACCTCTAAACTTTCTGTTATGTATCCAAGCTGTG
TTATGTCTCGATGTGTCGAATACTCGAATATCATATCTCAGGTTTGTTGCTTTGGATAAT
GTAGTAGACTTGTTTATGCAGAGTTTGTTTGGAAAAAATTATCACAAAGAATCTAATTAT
GCTTCCAAGATAGTTTGATGCGATCAGCTATGCTAGTTAGTCTGTGGTACTGAARMMACT
GGCCAGATGGGTTAACTTGTGTTTGTTTGCMAAAAAAAA
>BC8_c287    nseq=84
ATCATCTCCCCGCACGGCGCGCCGCTCCTCGGCGAGTGCCCCGCCGTCGGCTGCCCCGTC
GCCGGTCGCTGCTCCGTGTCCCAGGTGCCCAGCGGGAGGTGCCGCAACGTCCAGGAGATC
AAGGTCATCTACTGCAGCCCGCACGTGTGAGCGCGAGCTAGAAGAAGAACAAGAAGCCCT
CCTGCGGCCATGGCCAATCGAGCGTCTTCGTCGTCGTTGTCGTCGTGTGTTGGTGTTCGT
TCGAATGGGATTAGCCGTTTGCGTAGTGTTGATTAGGAGTTGTCGCTGAGAGCTCAGGTC
GATGCACGTGAGCCACGAGCTAGTGCGTGTCAGGTGTGTCGTACGTGTATGTCACGTGCT
TGCAGGGCAGACATTGAGACATGCGTGTCTGCCTTTGTGTTTGTCGAGTAGCCACCAATA
ATTTTAGTACTTGGAATGATGATATATTTGTGCGTCTTTTACCAAAAAAGTGAGGTTT
>BC8_c288    nseq=184
AAGGCAGGCAACCGAACAAACTGATCGACGGGCAAAACTTTKTGTGCAACATCAACCAGG
CATATAAGAATTTAAGATGAGCAAGCTCTGTTCCAGATTCCAAACAGCTGCAGTAGTAAC
ATTGATATCTCTCACAAAATAACTACTAAAGCAAGACAAAAATAGGAGGAACCACATTGT
TCGGTGAGGTACATAAACAGCATAAGGAACAAAAACACCACTTCAGTATCAGCATCTGAT
GGTGATCTCCTTAGATGTCTAGCCTTTAGGCGCTGGGGATCTCGACATCACCGTCATCGA
TCTCCTGTTGAAGATCCTTGGGGTCCTTTCCGTCGACGGTGCAGCCGACGCTGACGCAGG
TGCCGAGGATCTCCTTGACGGTGCCGGCCATCTCCTTGGCCATGGACCTGAACCTCATGG
TCCTGGCGATCTCGATGACGTCGTCGAGGCTGATGTTGCCGCTGTGCTTGATATTCTTGA
CCTTCTTCCTGTCCCTCTCGGGCTCCTTGAGCGCCTTGATGACGAGCGCGGCGGCGGAGG
GAACGACCGAGACCTTGGCCTGGCGGTTCTG
>BC8_c289    nseq=133
TGCCTTYCGCCTCGCGGCCCGCCCTCTCGCCGGTTARCAGCCATGGTGAAGTACTCGAGG
GATCCGTCCAACCCCACCAAGTCCGCCAAGGCCATGGGCCGGGGACCTCCGTGTTCACTT
CAAGAACACCCGTGAGACAGCATTTGCTCTCAGGAAGATGCCCCTCACTAAGGCCAAGAG
GTACCTTGAGGATGTGCTTGCCCACAAGCAGGCCATCCCCTTCCGCAGGTACTGTGGCGG
TGTTGGGCGTACTGCTCAGGCTAAGTCGCGCCACTCAAATGGACAGGGACGCTGGCCTGT
CAAGTCTGCTAGATTCATTCTAGATCTTCTCAAGAATGCAGAGAGCAATGCTGAGGTCAA
AGGTCTTGATGTTGATACCCTCTATATATCGCACATTCAAGTGAACCAGGCTCAGAAGCA
GCGGCGCAGGACATACCGTGCTCATGGACGCATCAACCCTTACATGTCTTCCCCGTGCCA
CATTGAGCTGATCCTGTCTGAGAAGGAAGAGCCAGTGAAGAAAGAGGCCGAGTCTCAGAT
TGCAAGCAGGAAGGCTTAGAGAAGGGAACTCTTCTGCATTACTAGAGTGGATTTGTAGCT
TTTCTTTGGCTGAGTGGAAATTTTGGCCGATTATCTGCCGTCACTTTTTATCAGTGTACT
GCTATGCTAAGCTCATACATTTGTTACCTTGATCACTGTCTGTACTGTGCATGCAACTCA
AAGCTCTGGATCAAGTGTTTGTGGATTCTTTTCGTATTTGTATCGATGGTGAGTTGGTGA
CGTCTTTGGTTAAAAAATAAATGTCCAGCAAATCATCAGGCAAAAAAAGGNGCTAC
>BC8_c290    nseq=177
TAGACAAYWTCGAAGAACCTGCGTTAAGTATTGATCTGTCGGTTCATACACTCTCGACCG
TGGCACGAGGCCACATTAGTACTAACCCGACTCACAATTCACAATTGTTCCACCACTTGG
ATTCTGCACGTCTGCCAAACCAGTAAAAACACAAGGAAATAAACAATTCACGAGGCGATG
TAAGAAAGAATTCCCAGCCCATTATCTGTAGCGATTTCCTGCACTGCTAACAAGGCCCAG
TGCAAGATAAATCAAATCGAGAAGATTAATCATCGGCAACCTAGTCCAACAAACCAATCA
CAAGTACATAATGGTACAATCTAGTGTCACCTAATCCGCCCACTCACACCTTCATTTGGG
GCCGTGCCCTGCAAAATGGAATCTGATACATATGAAAGCGCTGCACCATGGCATTGGCTC
ACATCGCAGCGTGCTTCAAAATAGACCGTCTCCTGACACCACCTGAGCCCCCTACGGCTG
CAACTATCTAGAGAGCCTTAGTTCGTCTTCGCCTTGGAAGCCTTCTTCTTGGCCTGCCGC
TTCGGGATAGAGTTCTTCATGCCCAGGAAGAAGAGAAGTGCTCCAATGAGTGCCAAATCC
TGGGTGAACTTCCCAAAGATCTGCGCAAATTCCGCCTTCTCCATATCATAGTTGTAGAAG
TCGTGCACAATGGGGGTGATAAAGGCAAGGTACAACAACAGGAGATAAGCACCCAAAGAG
CTGCTCAAGATAAAAAGAAGACCTCCAAGGCCCTTAAGGGCGATTGTAGCAGCAATCACA
TGCTTCAACTCAACATGTGGCACAGCTACTCCAAGATGCGAAGAGATATTCTTTACGAAC
ACATTGAACTTGGGCTTAAGGGCCTTTGCCGCTGGCCCACCATCAGTTCCGAATTCATTA
AACTCCTGGTAGGCGGAGAGGAGAAAGGCGGCGACGAAAAGCACCCTCCCGACGAAGGAC
ACGAACCCCATCTCGGCAGGGCAGCGGCGGCGAGGCGAC
>BC8_c291    nseq=178
CATCAAGGGGAAGCTTGGCGTCGAGGATGCCCCTGAGCTGCAGCTCAACCGCATCCGCAT
CACCCTGTCCTCCAAGAACGTTAAGAACTTGGAGAAAGTTTGTGCTGATTTGGTGAAGGG
AGCCAAGGACAAGCATCTGAGAGTTAAGGGACCTGTCAGGATCCCTACTAAGGTTCTCCA
CATCACCACCCGCAAGTCTCCTTGTGGTGAAGGAACAAACACATGGGATCGCTTTGAGTT
CCGYATCCACAAGAGGGTGATTGATCTGATCAGCTCTCCTGATGTGGTGAAGCAGATCAC
TTCAATCACCATTGAGCCTGGTGTTGAGGTCGAGGTGACCATTGCCGATGTGTAATGACG
TGCTGTTCAGCTGTCATAAGCTATTTTTATCTTATGTTGCAGTAGCTTTGTGCTCCCGTT
GTGTGCTTTTGTATGGACATCGAGTGATTGTTAGCTCCCAAGACCGTATTTTCTCCGCAT
ACTGTCTGATCTGGGTTGTACAACTTCAAATTTTGTTTGTCTATCCTAGCTGTTTGCCTG
ATCCAAGGGACGTGCAACTTGAAATGTTACATTGCATCTGTTTTCACAGCGATTTGTTTA
CCAATGTCAMTCACTAAAAGTACCCTTCAATTTACTAACCAAAAAAA
>BC8_c292    nseq=93
TTTTTTTGAACCAGACGGTGTACTAATCACGAATGTATACAATAGCTTTTTCGAAGTAGC
ATGATACTGGAACTCCAATTCTTGTGCAAAATGAACAGGTCCAAAGAACATTCAACAGTA
GAGTAGGGTAGAACAAACATTTAACAGTGACATCATTACATATTCCAAACAAAAAATATA
TCGTGCCAACAGAAGACACCTAACAGGTTGCAGAGGCGATTCTGTCCTAAGTTTCCATGA
TACATCCGGAGCTCCTAGTCAGTTCGCAGTTGATATCCAAAGCCAGGCCCCTCAAGCCTT
GCTAGCAATGTTGCTGGACAGCCAGTCCAGACCCTCATACAGACCCTCGCCAGTTGTGGC
ACAAGTGCTCTGGATGTACCAGTGTCGCTGACGCAGGGAGTGTAATCCAAGCTTGTCAGT
AATCTCAGCAGCATTCATAGCGTTGGGCAGATCTTGCTTGTTGGCGAAAACAAGCAGCAC
AGCATCACGTAGCTCATCCTCGTTCAGCATCCTGTGCAGCTCATCTCTGGCTTCAACAAC
ACGGTCACGGTCATTGCTGTCCACAACGAAGATAAGACCCTGTGTGTTCTGGAAGTAATG
CCTCCAGAGAGGTCTGATCTTGTMCTGA
>BC8_c293    nseq=59
TTTTTTTTTGAAGTGTAGACCAAAGAAACATCTGCATCGCCATCTTGGATCACATGATAT
ATAATTTGATTCGAACATCGCGACTACTCAGTAAACACTCTATATTTCAAGGTACATTTC
CTTCCTTCCTTGCGCCTTACTGCGCACCAGAAGGTCACAATCCAACTCAAAAGTGATGGT
CGCGGCTTTATTTGATAATCCTGCCTTGGTCTATTGGCAATTATGTGAAAATGGGGAGCA
AAAGAAAAACAAAATGATTCATCAGTTAGTTCTGCCCATAGACCCACATCTCGGCGTTGC
TGGTGTAAGATACCAGTTCCTTGGGCTCAAACCACAGAGCAATCTCATCCTTCGCTGTCT
CCGGGCCGTCACTTCCGTGGATGATGTTTCTTCCAACAACAACAGCAAGATCACCCCTGA
TGGTTCCAGGTTCAGATTTCTGCGGGTCTGTGGCACCAATTAGTTTTCTCCCATACTTGA
TAACGA
>BC8_c294    nseq=76
TTTTTTTGGCAAGGAATCAWGGTTAGGATCGATCGTTCGAATAATGATCTCATCAAATAA
GTAATCATACCCAAACAGTGATGATGGAAACAGATCCACACTTTACACATTGCAAAAGTA
TTACATTACAGGTAGTAGCTAAAGAAATAAACATCAGCCAGATCCATTAATTAATTGATC
GGTCCATAATCACACACACCATTATCCACTTATCGAAACCCTAGGGCAGCAGTTCCGAAA
TGAAAAAGCAGAAGAGAAGTGATGGCCAAATTCAACTCAAAGGACAAAGGATCAGATCAC
AGGAAACGAAACCAAACCCAAACACAAACCACGGGGGGCACGGGGAGACGAGAGGTCATT
ACACACGAAGCGAGTGGGAGCGGCRAAGGGGGGAATCATTTGGCGACGATGCGGCGGATG
AAGTCGTCGTAGCGGATGGTGCCGTCGGGCGCGACGTCGACCTCGCGGATCCACTCGTCG
AACTCGTGCGGCTCGAGCTTCTCTCCGATGGAGGTGAGGACGTGGCGGAGGTCGGCGACG
GAGACGGTGCCCGAGGCGTCCTTGTCGAGGACGCGGAAGGCGTCGA
>BC8_c295    nseq=77
TTTTTTTCAAAACTAGAAGGCTTGATATAGATAAGATCAATCAAATTGGGACCTTAGTTG
TGACCAAACACATTGTTAGTGCTAGAGCCAAAGATTAGTAATCCAGCAGCAAAATTTGAT
ATCTGAATACATGATCCGCAAATTCAAGCAGCAAGTGTACAGACGACAAGTAAAACGATC
AGCAAACTGTGCGCTTGATCACTGAGCCTATTATGCAAAGCAACAGCGATGAACTTGACA
CAACAGAAAACTAAAAGTAACTCAGCAGATTCTATCATAAGCCTTTCACTCCTGATCCAG
GTCAAATGCAAGAACTTCCTCCGTGACATCCACCACTTCCTCCACCTCAACTTCCTTGGC
CTCATACTCTTCCTCCTCGTCACTGGCCTCCCCATCCCTAAGCTCCCTCCTATATGCACG
CTCCTCCTCATGCATCGTCTTCCACTTGGCAACCCATGAGTCCCATTCTTCCTGGAGCTG
TGWCCGCCTCTTGCGTT
>BC8_c296    nseq=75
TTTTTTGGTAGCAATCTGAAGCCATCAGAATACGATCATAATGTTTCATATAGTGACAAC
GTTTACTGGGCAGTCTGAACTTGCATGTCATTTTTATGTGGGCAGAAAGAAAAAACAAGA
CTGGTACTAACAACACCTGACTGTCAACACAAGAGTTTTATCATTCTTATTTCTTGTTTC
AGCAAATAGGTTTCAATGGAAAAGAAAATCACAGGAACAACCAGATAACTCTTTAAAAGA
TGCACCAACTCCAGAAGGTGTGCAATCCAGTGCTTAATGGCTTAATGGTGGTCCTTCACC
TCAAACAGGCCGTCAGGTCCCCAGGGGAACTCCTTGTTGCGGATGTGCAAATAGGGGTAG
GCCGGCGGCTCCTCGAAGTGGGGGTGGCCCTTGGAGAGGTTGTACGCCGCCAGGAGGGTG
CAGGTCACGATTCCG
>BC8_c297    nseq=133
TTTTTTTTTTGCACACAGATCACACAAATTACCCGGACTATGAGCAACTGCATAGGTCCG
TGAATCATAATAATATGTTTGAACATCTCGGTCACGATACAAGGCAGAACAGCGACAAGC
AGGGTAACTGCTTTGCTAAAAGCGCGCACACGCAAATAGCCAAATACTAGAGTTCATCGA
CACCACACACCACAAGCGTGACATACATAAAGTAGTCTTTAGATAAGCAAGCACTGAGAC
GTGGATAGCTGCACCGTAGGGGTACAACAGTCTCATTATTTACGTGTAGATTAATAACTA
TGTGCACAGGCACACGATCTTCACTTGATGTCCTTCTCCCTGGCGATGAGATCCATCACG
GCCCACGATCTTCACTTGTCCTTCTTCTCCCTGGCGATGAGGTCCATCACAGCACGCTTG
ATACTTCCCCCGTTCTTTGCGAGCAGCTCCTTGTTCATCTCAGTATCATCGAAACCCATC
TCCTCCAGCTCTGCAAGAAGGGGATCCCATTCGTTGACACCACACAGATCATCCACAGAC
AGCTCCAGGTTCGTAATTGTTCTGCCTAAGGATTTCCTTGTTCAGATCAATCTGCC
>BC8_c298    nseq=104
ACCTCTGATTGACAACCCCAACTACAAGGGAATCTGGAAGCCTCAGGAGATCCCCAACCC
TGAGTACTTTGAGCTCGACAAGCCTGACTTTGATCCAATTGCTGCAATTGGAATTGAGAT
CTGGACGATGCAGGATGGCATCCTGTTTGACAACATTTTGATTGCTGATGATGAGAAGGT
TGCCACCTCCATCCTAGAGAAGACCTGGAAGCCCAAATATGAAGTTGASAAGGAAAAGGA
GAAGGCTGAGGAGGAGGCTGCTGCTGGTGCAGATGGTCTTTCTGAGTTCCAGAAGAAGGT
TTTTGACATCCTATACAAGATTGCTGATATTCCATTCTTGGCACCCTACAAGACCAAGAT
CATTGATGTGATTGAGAAGGGTGAGAAGCAGCCCAACATCACTATTGGTGTTTTGGTCTC
CGTCGTTGTCGTCTTTGTGACTGTGCTCTTCAGGATCCTGTTCGGTGGCAAGAAGCCTGT
GGCTCCTGTGAAACCTGCAGCTGAGGCGAAGAAGCCCAAGGCCACGGAGACCGACGGTTC
TGGAAGCAGTGGTGACAAGGAGAAAGAGKACGAGAAGGAAGAGACCGCAGCGCCACGCCG
TAGGTCCCGAAGGGAGACATAGACTCAAGGCTTAATTTTGACGTCTTTGGCCATTCTGGC
ACCTGCTTCTTTTTGAGAATTCGCCTCTTAATATTTTGAGTGTATAATAGGAGCGTCATA
TGTCACCTCTGCTGCTTCAGCAGCTGATGATTTGTTGTTTTACATGGTTAGACCAGGAAC
CCTTCACGAGCAGTAGAAGTTAGTTTCTGTCTGTCGTTTGTGTGCTGTGCCTGACTTTTA
TAATCACTTTGAATCAGACGGAGGTGATTGTTTTCTGGTAGGTTAAATGAAGAAACATTT
CAGATTTTTTCAACTGTTTAGTAAGGTGAATGCTTGGTAATTAAAAAAAAGTTTCTGTTA
AAAAA
>BC8_c299    nseq=158
CAGCGCCCTTGGGGTAAGTGGRMTDCTGRGCTGCAGAGCTCCTCATCAAGTTTGTGCTTG
TCTGGCAGATAATCGCAACATTCGCAACCAACAAATAAAGATCAAACAGAAAACACACCA
TTCAAAAAGCAATCTGAGAGATCAACCAAAACTGCCGGACACAAACTGTCAATAAACAGT
GAACCTAAACACCACGAGAATACAACCACGGCAGGGTGAACATTCTCAGTTCTTTGAAGC
TAGAGTTGATTCACTTTTAGAAAATAGGTGTTCAATCAGGTCTGCAACATGACATAACAT
ACTTGAGGACTAACAAAACCCAGAGTAAAAGGATAAGATAGGCCGCCCTTGTAGCAAGAC
AATGCATCTAAGCTGCAGCACCCTTGCCCTTCTTCTTCTGGAGCTTCTTCATGTAGAACT
CGAGCTCCTTACCCTCAAGGATGTACCCATCAGCTCGGCCACACTGTCCAGGACGAGAAG
CGATGCACGCCAACAACCTTCCACTGCTAAATTGTTCCTCAATGTGCGCATCAAGTGCAC
GTGCCTCCTTGCGCTTCTCAAGCTTCCTCTTGACATGGTTACTTTTCTTTAATTCTTCAG
CTGCAGCCTCAACCCTCTTGACCCTCTGCAGTATCCTTCTTGGCTGCAGCCGCCTTCTTC
TTCCTACCAATGTCCACTCCATAGTGAGTGAGGTACCACTGTTTGAATGGGGCAGCATCA
ACTTGAACAATAGCGCTCTTCACAAGGGTCTGGGTGCGAACAAGCTCATTGTTTGACGCA
TTGTAGACAACATCCAGGATACGGGTCTTGCGGGTAACAGCCTCACTTCCCCATGAGTAG
TTACCAGTATCCAGGCGGAGAGCTCTCCACTTGACATTTCCTCCCCGGACACGTACCCTC
CTCACTGTCTTGTTGCTGGACAGCTTGGTGTTAGCAGGCTGGCGGCCCAGCTCATACTTT
CGTTTCTTTCTCCAGGCCTTCTGCTTACCACCGGTGGCCCGGCGCTTGTGCATCGAGTCA
CGCGAGATACCCATGGTGGCGGCGGTGGCTTGGCCCGGCTACTGCTGCTCCTCTTCCTCC
TCCTCCTCCTGGT
>BC8_c300    nseq=120
TGTCAATTGTGCCTCCGGCATACTATGCTCATTTGGCAGCCTTCCGAGCTCGCTTCTACA
TGGAGCCAGATACCTCTGACAGTGGGTCCATGGCAAGTGGCGCCCGTGGCCCTCCACCAG
GTGGGGCACGCAGCAGCAGGGCTCTGGGGAGTGTTGCTGTTAGGCCCCTGCCCGCTCTCA
AGGAGAACGTGAAGCGTGTCATGTTTTACTGCTGAAGAATGCTGGGAGTATCCTGTAGTA
CCCCGGAGTACGCGCAATATTTCGTTGTTACTGTTTGCCACCGTTTATGCATTCGGACTA
TTACAGTGATATGTGGATTTTAAGTACTTGTACTCTGTCGGTGATGTTATGAACTCTGCC
GTGGATGGTTTGTGCTTTTTGAAGTGTGAACTATTTGTTGTAAGTTGTATCCAGCCACAC
TTAAATACTGGTATGTATCGACGAACTATTTCCGTGAATCTTGCATGTTTGATGGTAATG
ACCGCTCGTTTCTAAAAAAA
>BC8_c301    nseq=79
GTCTCAKTTTTTTTTAGGTGACAATTTAAACTGAACTCTCAGAATTTTAAGAGGTCAACC
AAACAAATATCATCCAGTATTAGACAACTTGAGACTCAAGATGTCTTGACATGGTTTTCC
ACCAAAAAGGCCCGTGAATAGCAAAAACAGTTGGGAGAACGAATTAACTGGTAACAGAAA
CCCCACAAATTAAGTCTAGGACAGGGTAACATGCAACGAGTTGAAGATGCCACAGCACCA
AAGTTGAGCCTACAAGTTTTAGTCCAGGCTTGTTTGCTGGACTTCAGCTGCAGATAACAA
AAACTAACATCCTAAAACCAGAAGCTGGTCACCTCAGTGGCTCAGGGCTTGAGGACCAGG
GAGAGCCCGACCTTGGAGCTCTTCTCGATGGCCTTTGTGTCGACCTCCGTGGAGATGGTG
ACCAGGGA
>BC8_c302    nseq=97
TCGTACCTTGGAGATGAGCTTGGCCTTGACGACGATGGGCTTTTCCGGCAGCTTCAAGGT
GCTCGGSWWKKKAAGCTGCCGGARAAGCCCATCGTCGTCAAGGCCAAGCTCATCTCCAAG
GTCGCCGAGAAGAAGATCAAGGCCGCTGGGGGAGCCGTCGTGCTCACCGCCTAGGTTTCA
GTCCTTGTCCGCCTCTTGGTCTTGAGATCTATATCTGAAGTAGTAGTGCGTTCCTGTCTC
TGTTATTTGTGTTAAGAAGACTTGCTAGCTTTTAAATTGCTGTGGCTCCTCCCTGGTGGG
ACAGTGCTCATGAGGATTTTGCAATTGGTGATGTCAGTTCATATCAAATATCTCAGATAT
ATCAATGCTATTTTGCTACCAGTTATCACAATTTCTTGTGTATCGATTCGTGATGCAAAA
AAAAACTGAGACACGC
>BC8_c303    nseq=90
ACGAAGGGAKTWYAACACCGAACTATCAATTTGGCAWTTTTTGCTACAAGCTCCCAAGAC
CCCATTTCCTTCCATGAAGAACCATTCATACAACAATGAACTCATAGAATAYGCGTAAAA
CGATTCATCAATTTCTGGCTTACATCCCCGAGTTTCACAACTCAGAAACTAAGCCGTATT
CACATCCCATTATAAGAACCTAACAAACCACAACCCCAAGAACCCACTGAGACACGCAAC
AGGGGAATCCAAGGTTAACGAAACCAAGGCTACAGTTAAGTTCCAGCTGAAGAAGGTGCT
TTGCATGGGTGTTGCTGTTGGCAACTGCGGCATGGACGAGAAGCAGATCTTCCAGAATGT
GCAAATGAGCGTCAACTTCCTTGTGTCACTCTTGAAGAAGAATTGGCAGAATGTGAGATG
CCTGTACCTGAAGAGCACTATGGGAAAGGTGTACCGGTTGTTCTAAATCTTTATCTTAGG
CTTGTAGAATTTTCAGGAGACTTACTGGGGTACTTTTGCTATTTTATCTACCACCATTTT
TTTGTGCCAACCAGTGAGGATTAAGGAGTTAAATCCCCATTGTCTTGTGCGAGATGTTTT
CCTTCTTGTTATCGAACCTATGGCAATATCTTATTTCAACATTTTTGTCGCTACCTAAGA
TCAATTCCTGTGCTGTCTAATTTCCTTTTATTCTCTTGGGGGGCGGTATGCCTGTATAGT
TTTTCGCTGATGTATCTGTGTTCTATTGGTGTACTGCATTACATTTGGTTTGAACCMTTG
TTGCTCGTCAAAAAAA
>BC8_c304    nseq=85
GCTTCCCAGAGAGAGCCGTCGAGTTCAGGAGATAGTCGTCGGAGAAGAGAAGGATGGGCT
TCGAGAAGGAGATCCTGAGAGCCGGCACCGGCCCCAAGCCGACAAAGGGCCAGAAGGTCA
CCGTCCACTGCACCGGCTACGGGAAGGATCGTGATCTATCCAAGAAGTTTTGGAGCACCA
AGGACCCGGGGCAGCAGCCATTCAGTTTCAACATTGCTCAGGGTTCAGTGATCAAAGGTT
GGGATGAGGGAGTTATGACCATGCAAGTGGGTGAAGTTGCTCGTATCAAGTGCACCCCAG
ACTATGCTTATGGAGCCGGCGGATTTCCAGCCTGGGGAATTCAACCCAACTCGGTGCTGG
TGTTCGAGATTGAAGTTCTCAGTGCCCAGTAAATTCGCAGTGCAGTGCTGGATGGAGCTA
TGGAGCATTGGCCATGCCTTAAGTACTGAAATAATTCTGTTGTCACCTCGTGCTACACAG
CAGACTGGTGTCCTTAGTGAATCCTGTGAAACTTTTAACAGTTTGTGGTCGTGATATATT
GAGTTAAGGTGTTTCTTGTGGTGCAACTCTCGGTCAAGTTCTTGTCACTGTCAGTTAACC
GTTACTTTCTAATGCGGCCCTTGAAACCAAGGTGCCCTAAAAA
>BC8_c305    nseq=92
AAGGGAGTATTAAGTGCTGAATATTAGAAATGGACCAAAAGGGATTGCTGGACTGCTTCA
ATAATTTCAAACCGCATTGTAGCATAGTACCCACCAACATGAAAATTACATTAATGATGA
GTACCAAATGGATTCTAAATGGCCTCCAAACACCAAGGCAGCAAAAGGCCAGTTTCTTAT
ATATTATTTAACCTTTGGTACCCTTACCTCTCACACTAACTAATTAATGTCTTTATTCAA
GAAACACGCCCAAAAGAAGCAGGAAAGCCCTACCTCGGCCATGCCTATGATGTTATTGTA
GGGCTGTCAACTGCAAGCCCCATCGTATTGAGTCCGTTGTCGACATAAACGGTTGAGCCT
GTGATAGCAGAAGCCAATGGAGACACCAGGAATGCAGCTGTATTCCCCACCTCATCTGCC
AACAGTTCTTTCTGCAGTGGTGCATTGACATAAGAGTACTCTATCATCTTCTCAATAAAT
CCAATTGCCTTAGCAGCTCTACTCCCAAGAGGGCCTGCAGATATGGTGTTGACTCTGATT
TTGCCTTTCCGTCCAGCTTCAAAAGCAAGCACCCGTGTGTCACTCTCAA
>BC8_c306    nseq=90
TTTTTTTTGTAGGCACCAGTGATCAGGTTTTTTTAAGACGCAAAACACGAGGGTAGCTTT
CAAAGGTAACGACATGAAACAGAAGCGTTTGCAAAGACAATGGAACCAAGGTATCAAGAT
AGCACAACTTTTCTGCATATGTCAGCACTCGCCGATCCGAATAACATTACTAGTACATAA
TAACTGTCCTTCAAAATTAAACACCTCGCGCAAAGGGAAACACCACGTCCAAAGACCAAG
TCGGTGTCGCGGTCCTCCACTGGGTTTGCTCCTTACGAGA
>BC8_c307    nseq=124
AGGCGAGGGAGATTCAACAYTTTTTTTTGGTAAGGTAAAGGCATGATCATTGTACCGATA
TAACACAAATGTGATACAATCACAAACGAATCCGAACAAAATTACCGATACGGTAAAATC
CCTTGGAAGAAAACAAACAACAGATATGTTCAATGACCCACAGAGCAGAATAAAGGATAT
AACCAAATGCAGTCAGTTTTCAACACTAAACTAGTTACTACCATCAGGAGAGAAACTAGC
TTCAAAAGGGCACATATTCACTTGGCCATCATCACCTTCACGAACTCCTCGTAGTTGATC
TGGCCATCACCGTCCACGTCGGCTTCGCGGATCATCTCGTCAACCTCCTCATCAGTCAGC
TTCTCGCCGAGGTTGGTCATGACGTGGCGGAGCTCAGA
>BC8_c308    nseq=103
TTTTTTTTTTAAAGTAGAAGTGGCAGTTCATAGAATATGGAATATACTTTGGGCAACAAG
TACGAGCCCACGGAAAAGCTAAGACGAGCAATACACTAGGAAACCATCAAAGGTTTACAA
CTCCGGAGCATTCCTGAAGAAACTCAAAACCAAACCATTCAGGAATGTCTTGCAGACGCT
TCAGCTCGGGCTATACAGTAGCCAGATTTAACACACAAACTAAACGAACAAACCCTAGAG
TAGCTTTCTCAAAAATCCAGACTCAGGTTGACAAGTATAATCCTGTTACACAGACCCTGG
CAATACTGATATCCATGACTCAAATGGGAATAATGTTAACCCAGCTCCCTCGAAAACAAG
CTTATTGTACCCACCACAGCCATTACCCCCAAACATGGAATCAAACGTGCTACATTGACA
GCATGACAAGCCAACTCCAAATCCATCGCCCATGGAATTACCAAGCATTGGTTACAAGAC
TGTATTTAATTAAAGCCAGCTGGAGGGTTGCCACCTTGGGCAAAGTCAAAAACAGCGGGA
GCAGCTTAACCCC
>BC8_c309    nseq=657
AACGGATACGAACAAACCACAGCAAATTGATGACGAAATAATTCACAGAAGCATTCAGAG
GAACCAAGACATGCAAACCAGACATGTTCTAGAAAATGCACTTGATAAGATTAAATTAGT
CGACATTACAGCTAGCTGCAAACACAGGTTCGCGGGATTCTGCAATTCACACCAGGTATC
GCATTTTGCTACGTTCTTCATCGATGCGAGAGCCGAGATATCCGTTGCCGAGAGTCGTGT
CGATTTAGATAGCATCGCTGCACGAGGTGCGTTCGGCAGGCCGACCGCAACCCCGAGCAA
GACAATWTTTTTTTTCCTTGACGCCTTCGGCGCCGTGGGTTCTTTTGCGGCCTCTTCCTC
TAGAAGAAGGTCGAGGCCTAGCCCGAGCAGAAGCCCGGGCAGCATGGGTGACATGTTCAC
GGTCTGTTTTGTTTAAGGGTCACGACAATGATCCTTCCGCAGGTTCACCTACGGAAACCT
TGTTACGACTTCTCCTTCCTCTAAATGATAAGGTTCAATGGACTTCTCGCGACGTCGGGG
GCGGCGAACCGCCTTCGTCGCCGCGATCCGAACACTTCACCGGACCATTCAATCGGTAGG
AGCGACGGGCGGTGTGTACAAAGGGCAGGGACGTAGTCAACGCGAGTTGATGACTCGCGC
TTACTAGGCATTCCTCGTTGAAGACCAACAATTGCAATGATCTATCCCCATCACGATGAA
ATTTCCCAAGATTACCCGGGCCTGTCGGCCAAGGCTATATACTCGTTGAATACATCAGTG
TAGCGCGCGTGCGGCCCAGAACATCTAAGGGCATCACAGACCTGTTATTGCCTCAAACTT
CCGTGGCCTAAACGGCCATAGTCCCTCTAAGAAGCTAGCTGCGGAGGGATGGCTCCGCAT
AGCTAGTTAGCAGGCTGAGGTCTCGTTCGTTAACGGAATTAACCAGACAAATCGCTCCAC
CAACTAAGAACGGCCATGCACCACCACCCATAGAATCAAGAAAGAGCTCTCAGTCTGTCA
ATCCTTGCTATGTCTGGACCTGGTAAGTTTCCCCGTGTTGAGTCAAATTAAGCCGCAGGC
TCCACGCCTGGTGGTGCCCTTCCGTCAATTCCTTTAAGTTTCAGCCTTGCGACCATACTC
CCCCCGGAACCCAAAGACTTTGATTTCTCATAAGGTGCCGGCGGAGTCCTATAAGCAACA
TCCGCCGATCCCTGGTCGGCATCGTTTATGGTTGAGACTAGGACGGTATCTGATCGTCTT
CGAGCCCCCAACTTTCGTTCTTGATTAATGAAAACATCCTTGGCAAATGCTTTCGCAGTT
GTTCGTCTTTCATAAATCCAAGAATTTCACCTCTGACTATGAAATACGAATGCCCCCGAC
TGTCCCTATTAATCATTACTCCGATCCCGAAGGCCAACACAATAGGACCGGAATCCTATG
ATGTTATCCCATGCTAATGTATCCAGAGCGATGGCTTGCTTTGAGCACTCTAATTTCTTC
AAAGTAACAGCGCCGGAGGCACGACCCGGCCAATTAAGGCCAGGAGCGCATCGCCGGCAG
AAGGGTCGAGTAGGTCGGTGCTCGCCGAAAGGCGGACCGGCCGACCCGGCCCAAGGTCCA
ACTACGAGCTTTTTAACTGCAACAACTTAAATATACGCTATTGGAGCTGGAATTACCGCG
GCTGCTGGCACCAGACTTGCCCTCCAATGGATCCTCGTTAAGGGATTTAGATTGTACTCA
TTCCAATTACCAGACACTAACGCGCCCGGTATTGTTATTTATTGTCACTACCTCCCCGTG
TCAGGATTGGGTAATTTGCGCGCCTGCTGCCTTCCTTGGATGTGGTAGCCGTTTCTCAGG
CTCCCTCTCCGGAATCGAACCCTAATTCTCCGTCACCCGTCACCACCATGGTAGGCCCCT
ATCCTACCATCGAAAGTTGATAGGGCAGAAATTTGAATGATGCGTCGCCGGCACAAAGGC
CGTGCGATCCGTCGAGTTATCATGAATCATCGGATCAGCGAGCAGAGCCCGCGTCAGCCT
TTTATCTAATAAATGCGCCCCTCCCGGAAGTCGGGGTTTGTTGCACGTATTAGCTCTAGA
ATTACTACGGTTATCCGAGTAGCACGTACCATCAAACAAACTATAACTGATTTAATGAGC
CATTCGCAGTTTCACAGTTCAAATTAGTTCATACTTGCACATGCATGGCTTAATCTTTGA
GACAAGCATATGACTACTGGCAGGATCAACCAGGTAGCACGTCCTCCTCGACAAACCAGC
AACAACTTCCGCACAAGACGTTAGCTGAGCTAGCAGTCGTTTTTCTGAAGGTACTGATTT
TGCAAGGAGCGAGGTGCCGAGGCAACCTCGTCCTATATTGTCTGCTCCATCCGAGACCAA
GAGCACAAACGAGGTGACCTTGGCAGTGCCGACCGATGTGGTCAGTACGACGAGGTGACG
ACGCAAGTGCTCTATAGCCGCAGTGCCTCACCCGGGAGGTGGGCACAACGAAAGCAACCC
GTAGCGAATTCAACTTCCCGTAGAACGGGTAGCAACACGCAAGCACTCGTTAGACGAACG
AGCATGATGCTCGCACAACTGATGGGAACTAGCGCCGGGAGTCGGCCGCACTAGGGCGGG
GGGCCTCCAAGCAGTCACAGTTCCAATACAACTCATACGCCAGCGTAGCACGACGGTCAA
GMCATCCAAAGCATCCCACCACGCTTAGCATGGAGAGTCTACTTGTGAGGGTGGCGGA
>BC8_c310    nseq=156
CAYTTTTTTTTTKGGTATAAGATTCATACAAGATAATATAGCACTAACAATAATAGTTCA
TCAGATTACAAATTCTCGACCCAGCGAGCGGATTTTACATCATACTAATATTATAACATC
GATCACACACTGCTGTTCCTACAACCTGTAGAGCAGCACCACCTACCATACCAAGAAACA
AAAGCTAGACCAATGGACACTTGACCGGCCGGAGTCACTGACCAGTGACCGACCAAGACC
ACCGGGAGACGCCGGACACAAAAACGCCGGTCTCCCATCGGTTGTGGTTCTCCCCTCCCT
CCGGGAACCAAACCCTAACCAACATCTACAACTGACTGACATGAGTACACAACCCAAAAA
CGAAATCTGAAGCATCTACACAAAACGAACGRGATTAGAGCTAATAATCCACTAGGTTGC
CCGCGCGAGATGTCAAAAATCCCAATCCTGCGCGACGGCGTTAAGCCTCTGCTGCTGCTG
TAGTAGTAGTAGTAGGGGCCAAGAAGAAATGGCGGGGTGGTTAATT
>BC8_c311    nseq=184
TTTTTCGGGGGACGCGGCAAGGGCGGCAAGGGTCTGGGCAAGGGCGGCGCCAAGCGCCAC
CGGAAGGTGCTCCGCGACAACATCCAGGGAATCACCAAGCCGGCGATCCGGAGGCTGGCC
AGGAGGGGCGGCGTGAAGCGCATCTCGGGGCTCATCTACGAGGAGACCCGCGGCGTGCTC
AAGATCTTCCTCGAGAACGTCATCCGCGACGCCGTCACCTACACCGAGCACGCCAGGCGC
AAGACCGTCACCGCCATGGACGTCGTCTACGCGCTCAAGAGGCAGGGCCGCACCCTCTAC
GGATTCGGCGGCTAGGCCGGCCGGCGCGCCTCTCCCCCTATCTGCGTGCGTTTCCTCGTT
AGGGATAGTTCGCTGTTCAGGAATTAGCTTGTGACATCTCTGGTATTGTTAGTGTTGCTG
CAATTGGTGCCTTTCTGAATGTAATCCTCTATGAAATGAAGGAAAGCCGTCCTGCTCAAC
TTTTATGATGATTGAACATTCATATTGGTTGTAATCGTATTTCGAAATTGTCCCTTGTCG
GTTAATCTTATAACCTCGAGAAAGGAATTTGTTCGGGAATTAACTTTCCTTATGAAATGT
GGATAGCAGTGTGAAATTCCTCTTGTTTGGAT
>BC8_c312    nseq=121
CCGCATCAAACCAATAACAAAGATTGCCAAAATTAAGACATAAGAAGGGTCTCCTAACAA
GCTACAACTAGGCTAAAACTGAATGTGTTGCCTCACCATACAGTACAACAGACACTCAAG
CTCGAGTGCCACCCATGGCTASRKTCAATCCAATCTAGGAACCAGAACAATAACATAACA
TTATTAGAACATGCTCTTGGATGGACCCAGGTCGAACCCAATCMKCGACCCCAGTTACAG
GCAGTCCTGGAAGGGCACAACCCCCACACTTTTTTTTGACGCAGCACCACTCATAATAAA
CAGCGATGAAAAGGTAAAAATACAAAGTGACACCAACAGTTTTAAAAGGATTCCCAACCC
AACCAAACCTAGCTCCAGTGACCCCCACCACCGAAAGCCTTGCCCGGCAACATCTCATAT
AGGGAGCCCCCAGATTTTCCCGACAATAATCATAGCACGGCTACAGCCTCGCACCAAAGA
AACCAGGGTCCAGATCACATTGCATAATGTCATTAGACAGCAGCAAACACTAGCTACTAG
TTTCTAGGGCACGTAGATCCGTCTTTACTGCCCCTCGCTCGAGTCGCGCTTGGGCGCCTC
TCTGATCTCTTCCGCAGGGTCCTCCGAGATGTCAGAGGTCCATAGGGTCAAGTTATCACG
AAGGAGTTGCATGATCAAAGTGCTGTCCTTGTAGGACTCCTCGCTCAGGGTGTCGAGCTC
TGAGATGGCCTCATCAAAAGCCTGCTTTGCAAGACTGCAGGCGCGATCAGGTGAGTTCAG
AATCTCATAGTAGAACACTGAGAAGTTAAGTGCCAGACCAAGCCTAATAGGGTGAGTTGG
AGCCAGCTCAGCCAAAGCAATGTCCTGAGCAGCCTTGTATGCCACCATGGTATTCTCAGC
AGCGTCCTTTCTCTCAGCCCCAGTCTTGAACTCAGCAAGGTATCTGTAGTAGTCACCCTT
CATCTTGAGGTAGAAGACCTTGGACTCMGGGGCTGTGGAAGAGGGGACAAGGTGGGACTT
CTAAA
>BC8_c313    nseq=225
TTTTTTTTGCTGTAAAGACTTATTTAAACCTTATCATTCAGGGCACGCTAGAAAACGATG
CATAATATACACTCTTGTGATAAGAGTAGATTCAGGAGCTGAAGACGAAAACACCCTTTT
TAGGTGCAGAACAGCAAGATTGTTACTACAGAGCGTTTAACTCACTCAAAGTAGCCAGGT
TTAACCACAACCAAAATAACAGTAGCGTTTACAGGACAGCAGACTAGGGCACATTGCCAG
CAGAAATTACAGTTGCTACCAACTGCAAAGACAATGGCCTAACAAAGCTTAAAACAGCAC
TAAGACTGCTAAGATAGATGAAAACCAGCAGACGATAACAACCCTCAGACCTCTCATTTC
TTCTTGGCAGCAGCCTTGGTAACCTTGGCACCGGTGGGATCCTTCTTCTCCACACTCTTG
ATGACACCAACAGCAACAGTCTGCCTCATGTCACGAACAGCAAAGCGACCAAGAGGAGGG
TACTCAGAGAATGTCTCAACAACCATGGGCTTCGTGGGAATCATCTTCACCATACCAGCA
TCACCATTCTTCAGGAATTTGGGCTCCTTCTCAAGCTCCTTACCAGATCGTCTGTCGATC
TTGGTGACAAGCTCAGCAAACTTGACAGCAATGTGGGAGGTGTGGCAGTCGAGCACTGGG
GCATAGCCATTGCCGATCTGCCCAGGGTGGTTCATGATGATGACCTGGGAGGTGAAGCTG
GCAGCCTCCTTGGCAGGGTCATCCTTGGAGTTGGAGGCCACATAACCACGCTTGAGATCC
TTCACAGCAACATTCTTCACGTTGAACCCAACATTGTCACCGGGAAGGGCCTCCTGGAGA
GCCTCGTGGTGCATCTCAACAGACTTAACCTCAGTAGTCAGGCCAGTTGGACCAAAGGTG
ACAACCATACCAGGCTTGATCACACCAGTCTCAACACGGCCAACAGGGACAGTTCCAATA
CCACCGWTCTATAAAAATTTGGAGTGATTACCATGGGAT
>BC8_c314    nseq=79
CTGACCTCCCTCCCCGCGCGCCTCCGCGCCCCCTCGKCGGCGGCGGCGGACGGCGGACGG
CGCCTCCTTAGCGACGGCAAGGGCCGWCTTGTTAAGCGAGGAGGAGCGCGCCAAGGAGAG
CGTCTACATCCAGAAGATGGAGAGGGAACGGCAGGAGAAGCTCAAGAAGAAGCTCGAGCA
GGAGAAGGCCAACGCCGACAAGACCAAGCCCGCCGACGCCGACAAGAAGCCTGAGGGATC
TAACTAGGGATCGGCACGGTGCTGCCTGAAGACAATCCAGCTTCACCTGTCTCCAATGGA
CAAGCTTTGTGGTTACATGTCCAGCTATGGAGGAATAAATTATGTAAAACGTTAATGGCT
CAACCGCACTGGATATGTTGTGTTGCATCCGTATTTTGAGACTCTATTTTGTTTGCTCTC
TTGTGGTAAATCAGTGTTGTGGCGTTGCCTTCTGTTCACTTATTTTGGATGCTGGTGGCA
CCTAGTTCCCGACTCTGAGAAGCTCGAGCAAGGTGTGGTAACCATTTCCTGATCGAATGG
CTGTGAAAGAACTGCGTTGTTGTGAGCAGCTGTTATGCTCTCATGGCATGCTTGAAACCC
TGGTACTTGACAGGTGAACTTCAAGAGTAGCCACTTCTGTGTTTCGGTGTGCGCAACATG
TATAGTGTTTTGAAACTTCTTGATAGCTGCAGCTAATAGGTTATGGTTCCAGGAGTAAAA
GAGTTGTTTCATGCCTTCTATACGGAATTTTATCGGGCTAGAACC
>BC8_c315    nseq=86
TTTTTTTTGTCCCAAATGAGAAGCAGTGAAGTTGAAAAGTCTGAAACTCGGGTGACGATG
GTATTGTACAGCAAATAGCTAAGATGTAAGCAAAACTGTGCACTTTGCTAACAGATGTCA
GCATTTGCCAGAACCAAACCCAGCATGACAGTTAGCTATTACATGTCTATCGAACTTTTT
GCCAGTAGCCATGCCTCACGAGAAACTGAATGGTTGTAAAGCACAATGTAAAAGGGGATT
TTCCGATTCGAGTCCGAGGGTACAGGATCCAATTCAATATTCCAAGCCGGCAACCAAATA
CCATGGGAATGCCAATTAGTAGCTGCGACCCCAAAACGACCACTTCTTTCCTGGCTTTCC
AGAAGCGAAGCAAAGGGTTCCTTCTGGAAGTTCTGGCTGATCGAATGGAGTACACAATGT
TTTTGCCGCTCCAAGGTCCCCCTTGGTTCGAGCTTTCACATCTTTCTCAACTTCCTCCTC
ATCACACCATGGAGCCAAGATCAACCTTTTGTTGTTGAGAGCAGTTGTGAATTCATCCCA
GGTGTGGATGACTTCAATGCAGGAATCTC
>BC8_c316    nseq=65
TTTTTYTKAAAAAAAATTAACTGGACTATTTATTTCAAAGCAAGACTTTAGTATTCAAAT
ACTGAAAACGTTTTTAATCACAATGCACGCACTTCTCAGTTTGAAGTTGCTTATGACAAG
ATGCTGAGGGACATAACGATAAGCTGGACAGTTTTGTGCTGTCTGAGTACAAAATAAAGC
ATCAAATGAACATGACTCCAGAAGCTCATCAGTTGAAGAAAATGTAAGCCATAATCCTGA
ATGGACCCCAGAAAAGCCACCAGTCCTCGACGACGGGCGGGGCGGCGGATCTAGTGATGC
TTCCCGCCGGTCCTCTCCATCTCCTCGAGGTGGGCGAGGTGGGCCCGATCCCAGGGCAGG
TTGACGAGGTAGGAGAAGGCCATCCCGCCGAAGCAGACGTGGAAGAGCGGGTCCGGCTTG
CTCGTCTCGATGTACTTCTCGATGTAGCGGTCGACGGCCTGGTCGGCGCTCTTCTTGACG
TTCTCCCAGGTGAGCCGCGGCTTGAGGTACGCCGGAACCTCCCGGACCTTCATGCCCCGG
ATCTCGTTGTACAGAGCTCGCAG
>BC8_c317    nseq=70
AAGAATGTCAAGGTAATTTCCAAATTGCCGCGCGTAGCTGCTAGCCGAGCATTATTGGTC
GTCCTACTCCTGCCGTTGCCCCGTGTTCTCCCCTTCTGTTCGTCGGTTCTCGCGGCTATG
CTGCAGCGAGCTCTGTGTTTTGCTCTCGGTTTGCTCTGTTTCCTTAGAATAAACTCTCGG
TGCTGGTGCTGCGCGCCTGCGCGTGCGGAACATCTCACTGTTGTTTTGCATCCGCTGGTA
CTCCACTGGTAGGCAGCATGAAGATGTAAGGTCCAACTTTGTTAATGTAATAATGCAGTT
TCGTGCCAAAATCAGCTTAGTGCAGCATCTAAAAAAGAATTATGTCAGGTTTCTCGACCA
GTGAACCAACT
>BC8_c318    nseq=166
GGCGAGCCAAGAAGCCTTCCCAGTTCCGGTGATGTCGGGGCGCGGCAAGGGCGGCAAGGG
GCTGGGCAAGGGCGGCGCCAAGCGCCACCGGAAGGTGCTCCGCGACAACATCCAGGGCAT
CACCAAGCCGGCGATCCGCAGGCTGGCGAGGAGGGGCGGCGTGAAGCGCATCTCGGGGCT
CATCTACGAGGAGACCCGCGGCGTGCTCAAGATCTTCCTCGAGAACGTCATCCGCGACGC
CGTCACCTACACGGAGCACGCCCGCCGCAAGACCGTCACCGCCATGGACGTCGTCTACGC
GCTCAAGCGCCAGGGCCGCACCCTCTACGGATTCGGCGGCTGAGGGTCGCCGCCCGGTGG
CCGTGGCGGAAGCCTTGGGTCGCGGTCAAGAGAAATCGCTGGAGGAGGCTAGGGTGTCCT
GGTCCATGTTCAGTTTCGTAGGTTTATCACTAGTGCTAATTATTGTCCCGTGTTCAGAGC
CGTGGTCAAACTAGTAGGGCTGTGGCCTGTGGAGTTGTACTGCAAAGTTCATCTGGCCAT
TGTTTCGTGTTCTGAAGTTTGGCCATTCGTACTTGTTGTGAAATACGAAACTGGTGGCTA
TCGCCATTGCATTTTCTTTTAAAWATTTGTCTCCTTTTCATCTGAACTGTCCTCGTTGAT
AAGATATGGTTGTGCCGCTTTGGTTTGCGTACCAAAAGAGTGAAAGGCCATGCCTAAATT
TTTG
>BC8_c319    nseq=134
CTTGGTTACAAGGCTGGAATGACGCACATTGTTCGTGAGGTCGAGAAGCCTGGATCCAAA
CTCCACAAGAAGGAAACCTGTGAGGCTGTTACCATCATTGAAACTCCTCCTCTTGTGATT
GTTGGACTTGTGGCATATGCGAAGACTCCTCGTGGCCTCCGCACCCTCAACTCTGTTTGG
GCTCAGCATCTTAGTGAGGAGGTGAGGAGAAGGTTCTACAAGAACTGGTGCAAGAGCAAG
AAGAAGGCTTTCACCAAGTATGCTCTCAAGTACGACAGTGATGCTGGCAAGAAGGAAATT
CAGGTGCAGCTTGAGAAGATGAAGAAGCATGCCTCTGTTATCCGTGTAATTGCCCATACC
CAGATCAGGAAGATGAAGGGTTTGAAGCAGAAGAAGGCTCACCTCATGGAGATCCAGGTC
AATGGTGGTACTATTGCTGACAAGGTGGACTATGGCTACAAGTTCTTTGAGAAGGAGGTC
CCAGTTGATGCTGTGTTCCAGAAGGATGAGATGATTGACATCATTGGTGTGACCAAGGGT
AAGGGTTACGAAGGTGTGGTTACTCGTTGGGGTGTTACCCGCCTTCCCCGCAAGACCCAC
AGGGGTCTCCGCAAGGTTGCCTGTATTGGTGCCTGGCATCCGGCTAGGGTCTCCTACACT
GTTGCCCGTGCTGGTCAGAATGGATACCACCACCGCACTGAGATGAACAAGAAGGTTTAC
AAGATCGGCAAGTCTGGGCAGGAGAGCCATGATGCCTCTACTGAGTTCGACAGGACTGAG
AAGGACATCACTCCCATGGGTGGCTTCCCCCACTATGGTATCGTCAAGGGTGACTACCTG
ATGATCAAGGGTTGCTGCGTTGGTCCCAAGAAGAGAGTGGTGACCCTGCGCCAGTCCCTC
CTGAAGCAGACCTCGCGGTTGGCCCTGGAGGAGATCAAGCTCAAGTTCGTCGACACCTCG
TCCAAGTTTGGCCACGGTCGCTTCCAGACCACCGAGGAGAAGCAGAGGTTCTACGGCAAG
CTCAAGGCCTAAGCTGCTGCTTGTTCTGTGCTGCCAATTGTCACCTGATACTAGTTTCCT
CCATTGTTTCCTGTGGTACTAAGTTTTGTAGCAGATGTTTGAGAACCTGTTCCCCAAGTT
TAATCTGTGGATTCGTCATCTGTGCTCGAAACCTGCTTGTGCGATTTTGCTAGTTGCAAT
GCTCTCTTGAACATTGAATGCTGATTGCAATTGTGGGCGACAGTCTAGTGGTGTTTGGAA
TTCGTTACTAAAAAAAA
>BC8_c320    nseq=110
CTCCAGCCTATGAATCTGTTGTATAATTTTTTTTTGAGACTTTTAGCAGTGTGCCAATTT
TTTTTTACGGTCATGACAGTTTCCTCTAAAACATACGACAAGTTACAGCACAACAATTTC
CCCATGCAGTAAAACCACAAAACTGAACAGCTCGCATGAGATCCATGTATTCTGATAGAG
TTTTCCTGTCTCACATCACCAGCGACCCCAATTTGGGTCAGGAAAAGCCTGTATTCTTCA
GTTTAAATGYCATMATAAGCCACATCAAGCCTGAGCAGAACATGTGGTACCGTGCTTGCA
AGACCTGCAACAAGAAGGTGACTGAAGCTGTTGGAGGTGGATACTGGTGTGAAAGTTGCA
ACAAGAATGATGCTGAGTGCTCACTGAGATACATCATGGTCGTCAAGGTCTCTGATCCCA
CTGGTGAGGCATGGGTTTCTGTCTTCAACGAGCATGCAGAGAAGATCCTTGGCTGCAGTG
CTGATGAGCTTGATCGGATCAGGAAAGAGGAGGGTGACGACAGCTACATTCAGAAGCTCA
AGGAAGCCACCTGGGTTCCCCATCTGTTCCGTGTCAGTGTGGCCCAGCATGAGTACATGA
ACGAGAAGAGGCAGAGGGTCACCGTGAGGACTGAGGCGCCGGTCGACTACGCAGCTGAAT
CCAAGTACCTGCTCGAGGAGATCGCTAAGCTTACTGCTTGATAAGATGCAGTGTTTCTGT
TGAATTGTGGAGGACTGGCCCTCCTGATGTTTTCCAACACAAACCAGGCTTTTGAGATGT
AGTAACTTAATGTTCTCCTGAGTTAAGTAGGTGCTCGCTAGTTTTAGTGCTTGTGTAAGA
TATGTAGGTGTTTGTTTAGCTTGATTTCAAGCAACAAGATGCTAAGACAGTTCAGTATGA
AGCCTTTGTAGAATTCCAGTTCGAGTAACATCATATCTGCAATATTTTAAGCAAATAGCC
AGCAATATTAGGAGTGATTGATGTTTAGATTCATGGTGCTCAATTGCTCCAGTTCTGTAT
CTATGGCATTCTGCAACCAGATGTAAACTGGTAGAGGCAAGGTTTTCCTGCTCACCAGTC
ATAATATAACAAGTTGCCTCTGCAGTATTGTGCCATACC
>BC8_c321    nseq=112
TTCGCCTTCGACGGACGCGTCCATGAACCCCGCCGTGTCCTTCGGCCCCGCCCTCGTCAG
CTGGTCCTGGGGGTACCAGTGGGTGTACTGGGTCGGCCCGCTCATCGGCGGCGGCCTCGC
CGGCATCATCTACGAGGTGCTCTTCATCTCCCACACCCACGAGCAGCTCCCCACCACCGA
CTACTGAAGCTGAAGAGGCCTTGGTAGACGTCGTCGCGTGCAGCGGCCGGCCGGTTCCGT
CCGTCCGTGTTTGATCAGCTGTAGTCTTCGATCGATCTCCGCCGCCGTTTGATTAGTTTC
GTCCTCGCATCGCCGCCGCCGTCGCCCACGCATCACCGTATGTAGTCGTCATCATCATCA
TCAAGAACCGAACTCTGATCTCCGCCGCTGCGCATGCATGCATGGTTTGCTTCTTCTTCG
ATCAGTCGCATCATCAAAGTTGGAACTTGTAATGTGAATTCGATCCGGACCCAGTTTGCT
TCTGTAAAATTTGTGCATTTGCCCGCGAGTACTCAACTCACTCATTTGTCCCAAGCAAAA
GCAAGTACCCATAGTGCTAGCTCTCTCT
>BC8_c322    nseq=104
ATATACATTTGATTTTCAAGCGGCCTTCCGACTCACGTCGTACATTTTAATGGCGCCGTC
CTCGGAAGCCAGAAAGGGAATTTTAAAATTGATGAGTAATTGAGCAGAGTAGAAAGATTC
GCACAAATTTGAATGTTAATTGTGAAAATTATACTAGCAACGGTAGAAGGGGAGACATAG
AAATTAAGGACAAATTGGTTTCCTACGTCACCATCCAATTCAGACAAATTGCTTCGAACC
AGCGGTTCTTACATCCACAAATCCGACACCGAAAGGACCAAGCAACCAGCTACATCTCCA
CTACAGCAACTACCACAAGGAACACATGAAGGCGATACAAAGCTATCCTTCGATCCGAAG
GACACAGACAGACCACCTAACCTAGCCGCCGAAGCCGTAGAGGGTGCGGCCCTGGCGCTT
GAGCGCGTAGACGACGTCCATGGCGG
>BC8_c323    nseq=147
CTAGTGGAAACDBTTGWCKCATTTTTTTTCAACAAAACCACAATCTCTTGATTTGACTAA
ATTGCTGCAAACATAGCCAAGTTCATTATAGCTCCTCTAGAACCCTAACACTTATGCAAA
AGTTCTTACTCCGGGATACAACACATCATCTAATAGTGCAAGCTTCAAACACCATTTCCC
TTTAAGAAGTAGACTTTTGCTTCTTGGGCATCCTGTAGCCACCAACAACACAGGCGTGGT
CGCGCTCAAAGGGCTCCAGGGTCACCTGCTCCGATGGCTTGAACTGGTCAGCCTTCAGCT
TCTCCACTTCCGCAGCAAACACAGCCTCAGCAGGCATGGTGGAGTCGATACAGTTTGCCT
TGATAGATATCACAAAGTGGCCACCATTCTTCAAGAAGTATGAAGCATTAAGGGCTAAGA
TCCTAGCCTGGTCAGGCTGAGCAACATCAGAGAAGATAACATCAACCATGCCAACCAACA
TGCGGTACCTCGCAGGGTGCCTAGCATCCTCAATAATGGGGATCACATTGGTTCTCTTCT
TTGCCATATTGACAAGATCCCTACCACTCCTGTGAGAGAACTCAACAGCATAGACCAACC
CCTCCGGMCCAACAACATCAGACACATGGGACACAGTTGTTC
>BC8_c324    nseq=137
TTTGGCAACTTTTTTTACAAGCTCCCAAGACCCCATTTCCTTCCATGAAGAACCATTCAT
ACAACAATGAACTCATAGAATACGCGCCACCGTAATGTTCAACAGCTTAAAATCATCTCG
GTATTATTACAAACACAGTGGAGAACAATGCTGAGAAAATCACCAATCCTTCAGAGCATA
GAAACCTAGATAAGGGGAGAGTGGGCAGGGCAGGAACAAGGTAGAACTAGCATGCAAGAT
CCCAACATCATGCCTTGTGACTTCAGGGCGATTTCGCAGCAACAAGCTTGTCAATGAGCT
CCGCAGCATCCTCAACTGTCGCAATTGACTGAGCGCTCGATTCCTCGACGCTGATGTCGA
ACTCCTCCTCAAGGCCCATCACAATCTCAACCGTATCAAGTGAATCTGCACCAAGATCAG
AGAACTTAGAGTCACCGCAAACTTCAGTGCCCTCTGGAACAGCAAGCTGCTTCTTC
>BC8_c325    nseq=264
GGGTATCTGATCTGGCAGATTGTGAGGAAGAACAACTCCTTCCTGGTGAAGCAGTTCGGC
AACGGCAATGCCAAGGTGCAGTTCACCAAGGAGTCCAACAACCTCTACAACGTCCACTCG
TACAAGTACTCTGGCTTGGCGAACAAGAAGACCGTGACAATCCAGCCAGCATCTGGAAAG
GAGTCTGCTGTGCTCCTCTCGACCACCAAGACCAAGAAGCAGAACACACCTGCCAAGATC
AACCACAAGTCTGTGATGCGCAAGGAATTCCGCAAGATGGCTAAGGCTGTGAAGAACCAG
GTTAGCGACAACTACTACAGGCCTGACCTGACCAAGCCAGCTCTCGCTAGGCTGAGCGTT
GTGCACCGCAGCCTCCAGGTTGCTAAGTCTGGCGTCAAGAAGAAGAACAGGCAGCCTAAG
CACTAAACTTGTGTTTTGTTGAGGGGCCTGTTTGTGCTCAATAGTCCCAACTTATATTAT
CTTTGTTCCGACAGTTTTGAGACTTAAGTGAGACTTGTTAGAACTAGAGCTACCCTGTTA
AAGCTGCTGCTGTGTGTCGTTCTATAATCACAAATTGCTTGCACTTTGATGATTGCAAAT
TTATCTTGCATACTTTGCTGAGTCTGAAAAACGTTCTGATGTACATTGCTAGTTAAGGTT
GGTGGATGGATGGATGTGGTGTGTTAGAATTGACTTTGAGCCTGTGGTTTGCTCTGTACG
CTGAGACAGTGCCATTTGGTTCCTTGGTTTAACATGCCAATGTACTGTGGTGAACCTGTG
TTGCCCATTGCTGTTAGACTTTCTATGCTTGCTTGCAAGCAGACGTTCCATGGTGTTCCC
TGATCAAAAAARWTGTTGAATTTGCATTTATATTGCTTCTTGATTTG
>BC8_c326    nseq=55
TTTTTTTTTTAGTTGGAAACAAAGGCAACCGATTACTATATCATAATATAGCAGAATGAA
GAGCATCAATATACTTCCAGAAAACTCCATGTGACTTGGGAGTATTCCTCGGTACAGGAG
GTAAACAAAATCTTCGCTCTAACAGCCTTGCTGTCCTACAAATTATTATGCATTGAGCAT
AAACTTTCCCGGGGGCAAAAAAGACCTATTTCACCTGTTTTAATGAGTTCCTCTCATCAA
AAGGACGGCTGACAAATCATCCGTTACCAAAAAACAAAGATTTGGGAACTAAGCTCTTGA
AGTGATTGATACAATTCC
>BC8_c327    nseq=93
CCGACCTCCCCTCCGGTTGGTTCGATCCCTCCCCACCCCACCTCCGTCCGGATCAGCTCA
TGGCGGATCMGCTCACCGACGACCAGATCGCCGAGTTCAAGGAGGCCTTCAGCCTCTTCG
ACAAGGACGGGGATGGTTGCATCACGACCAAGGAGCTGGGTACTGTCATGCGTTCGCTGG
GGCAGAACCCTACAGAGGCTGAGCTCCAGGACATGATCAATGAGGTCGACGCCGACGGCA
ATGGCACCATCGATTTCCCAGAATTTCTCAATCTTATGGCTCGCAAGATGAAGGACACCG
ACTCGGAGGAAGAGCTTAAGGAGGCATTCCGTGTGTTTGACAAGGACCAAAACGGCTTCA
TCTCTGCTGCTGAGCTCCGCCATGTCATGACAAATCTTGGTGAGAAGCTAACTGATGAGG
AGGTGGACGAGATGATCCGTGAGGCTGATGTCGATGGTGATGGTCAGATCAACTATGAGG
AGTTTGTCAAGGTCATGATGGCCAAGTGAGCCACCGAACCATAATCATCGGAAGGCGGAG
AAGATTGTGCATTGCATATTAGTCAAGATGCAACTCTTATTTCATCAACTTGCTGTTAAA
CGTTCTATTAGCTGTAGTTGCTAAAAGGACAGTGCAGTTCCTTCTATGTTCTTCTCTCCT
GTGTGTTTTCAGATCTCTTGTTTTATGTGAACCTGTAATGCTTATCCTTCCTGGTGTGTA
CTGGTTGCAGTTGCTCCCTTATGTAGTTATATTTTTTTTCATCAACTTCCGCTTGACTCA
GTATTTTTTGGATGGTTGGCTATTTCTATTGCCATGGCATATTTGATAGATGCTACTGTG
CTTCAATGCAAATTTATTCATTCTGAAAAAAATT
>BC8_c328    nseq=149
TATTACAATGAGATGGACATGGGGTACGAAGATGAGCCCCGGAACCTGAGATCGAGGAAG
GGGCTGAAGAAGAGATTGAAAACAACAATGAGGACTCAGCTGATGATGTTGTAGGTGCAG
AGGGTGAAGAGAAGGAACAGGAAAAAGCCAAGAGTGAGCGCAAAACCACAAAATATATGA
CGAAGTATGAGCGTGCACGCATCCTGGGTACACGGGCTTTGCAGATTAGCATGAATGCTC
CAGTCATGGTTGAACTTGAGGGAGAAACTGATCCTCTTGAGATTGCGATGAAGGAGCTGA
GAGCGCGCAAGATCCCCTTCACAATCAGGAGGTACTTACCTGATGGAAGCTATGAGGACT
GGGGAGTTGATGAGCTCATCGTGGAGGATTCGTGGAAACGCCAGGTTGGTGGGGACTGAA
GCTACGGAGCTACTCGGCATGAAAGGCCTTTGTGGTGGAGCTGGACTTTCCTGTAGTTAT
AATGGTCTATGCTACTCCAATATAAGTGGATGCTGTAGTGGATGAACTGAGAAGTGGTGA
TGCTATGTAACCTTAACATCTGTGATCCGCTAGATTGGTTGCACTTTGTATGTTTCAGAC
TTTATGTTTCAGACTTGCAGTTGCAGCTCTCTTCTGTGAATGCCTTGCCTAGCGTGCGGC
AGGGTTCGCAAATTCGTGGTAAACCGGTCGGTTACCGCGGTAACCGACCTTACCGCTGTT
GCTTGGTAGGGGTAATGTACC
>BC8_c329    nseq=106
AGTTATACTGTTCGTCGCGTAAATCGTGATGGTTAACCGGGCAAATGTTCACACACAAGA
GGACTGTGAAGAGATGAKDDGTAAGGAAACGAAACAAATCTCTGGAACAGAGCGCCGCAG
CATCGTTCGTTCATTCCCACCATCAACTTGTTTTTACAAAAGACACCACCCGCTGACACA
CACACACACACGGCAACCAATGCAAAGCTCAGGGTACGGACAGCCATGGCTGCATCCCCC
ACAAGCGCAAGAACCCAGGGAGGAGAAAGGAAACCAGAAGTTCCATGACCCCATCGACCA
ACTAATGGTAACCCGGCGACGAAGAAGATGGTCATCAGATCAGCGCCGTCCGGCGCACTC
GGGCGGCTGGACGGGGAAGCGGTCGGTGTCGACGCAGTAGTCGTAGACGAGGTGGTGCGC
GCGCGCCCACACGAGCTGGTGGCTCTGGTGCACGCTCAGCTCCGACATCTCCTTCTCCTT
CCACCAGTACCTCCCCTCCTTGCCCCACGACGACCCCGTGCACCGCGCCACCTCGCCGGC
GTCCGAGTCGGTGGCGTTCCCGGACCACGCGCACCCGTCCACGCGCACCTCCCGGAACGT
GGCCTCGAACGGCGCGTGCGACCAGT
>BC8_c330    nseq=63
TCCGTTCCGGGTTCGCTGCTGCTGCTGCCTGCGCCGCGCGGGGCGGTCGAGGAGGAAGCA
AGGCGAGGCGATGGCCGGGAGCTCGTTCAAGCTGGAGCACACCCTAGAGAGGAGGAAGGC
TGAGGCCAACCGCATCAGGGAGAAGTACCCCGATAGAATCCCTGTCATTGTTGAGAAGGC
CGAGAGAAGCGATATCCCAGACATTGACAAGAAAAAGTACCTCGTTCCTGCCGACCTCAC
AGTTGGACAGTTTGTCTATGTGGTACGGAAGCGGATCAAGCTCAGCGCCGAGAAGGCCAT
CTTCATCTTTGTAAAGAACACCCTCCCACCAACAGCCGCTCTGATGTCCGCCATCTACGA
GGAGAACAAGGATGCTGACGGCTTCCTCTACATGACCTACAGCGGCGAGAACACCTTCGG
GCTGTTCTAAGCACCTTGAATCGCATCCTTGCAACTGCGTCCTGTAAATATTCAACATCT
CAAGAACCTGTGTACATAATCTGGTCTGGTCCGCAGCTTGCAGCTTGTAAGCTGCGTTCC
ACTGAACTGTTAATTAGTATTAGAGTCTAAAAGGTACAATGAAGCGTGAAATGCTCCGCA
CATTTATGTATCCCTCCGGTTACACTGGTGTTAACCTATGCTTCAGAAACTTTTATAATC
AAGTCGGAGTGTTTCTCCCTGATGTTAGTTAAAAAAAAA
>BC8_c331    nseq=84
AGCGCTCCTTGCGATGCAAGAGGCAGCAGAATTCCACCTTATCGAACTGTTCCACGTATC
AAACCTTTGTGCCATCCACGCCAAAAMCGTGTTACTATCTTGCAGAAAGACATACAGCTT
GCAAGGCGTATCGGAGGAAAGTTTCGCTGAACCCTACTGCCTGACGTAGGATGTGAAATA
TGTGTTGTTGGCCTTAGCATCTTGGAGTGTAATGTAGTACTTAATCCCCAGGGTGCAGCC
TATTGTCAACCTGATTTGCTAGGTGGCTTTTGGAGCAGCCTGACATTGGCTAAGACTCCG
GTAGATTTTATGATTCGTTTGTAATTCAGGTGATTAGTTGACATGTTCAGATGAACTGGT
TCATAGGAGTTATGGTGTCGCAGAATGTTTGGATGGAATGATTTGTTTCAGGTAGTGTTC
CAGACAGACTGAATTATCGGTTTTTGGTCCATGCGCCTCTGATATGTTTTTATTAWCCAA
ACGAATGTTACTACGG
>BC8_c332    nseq=73
TTTTTTTTTTGTACTCCCGGAAACAAAGATGCCACACAGATCATAAGCATTCATGGAGAT
ATAACAGTACCGTGAATTAACTATCACGATTAAAATTTTCATAACGGTGACACCGATCCC
CGTGAGAATTCTCAACCCAACTCTACCCACACGGTAGTATGCGGCTTAAAACCAACAACC
TAGTTCACAGTCGTTCATGCAACAACTTCAACCACTGACCCCCCCTTCTGGTAAATATCA
CCAAGGATCGTGTAAACACTCTTTCACCGGAAATAAACCGACACAAGAGGGATGTCCACA
TCATTGTCATCGTCGTCCTCGCAGGCCACCACGACATCCAGGTGGCAGCGGTACGAGGGC
ACCTCCACCTTGGCCACCTCCCTGGCCACGTCAACCACCTTCTTGTCCAGCCGCTCCTTG
TGCCTCGGGAACATGGAGTTGTACAGCAGCGAAGTCCCACATGATATGCTGTACGCGTTC
AAGCCCTTCTCCTTGAGCCACTCCAGGAGCTCCCTCAGTGTGATGTTGCCGGTTATGG
>BC8_c333    nseq=95
AAGTTAGAAATTCCCTGCAGCCGAGATAAATAAATAACAGTTGACAAGTAAGCTGGATCC
CTGGTACAGTACGGTATCTCATGATCCCATCTCCATGAATCAGGAAACCATGGCTGACCT
TACCATCAGGAAAGCTTAACAAAAAACACGTCATAATACCAGGGCGATGGTACACAAGCA
TACAAGGCGGCTGGGATATGGGTAGAAAAATGGGGCATACTTCATGTAAAATCCCACCGA
CGTACATGACAAAACCGGACCACGGGCACAAATACGGTAGGTCAGAGTTCTCAACAGGAT
GTCCTTTTTCTAATGGTAATGCTTGACTTGTAAACCCTTCACAACGAGCGGTATGCAGCA
AAATTATGAGGACTCCTTTTTCTCTTCAGCAGCCCCCTCAAATGTCTCTCCAGGGACAAG
CTCGGGGACGTCATCATCGTCATCCTGAGCAGCACCTGTGCTGGCACCAGCCTCAGCGCT
TGAAGCTCCAGGGGCCTGCTTCTGGAATTGCTCCGCAAGCCTCCTCAGGTTGTCCAAGTT
GTCAGGACCAAGCTGATTGATGATCGATGGAAGCAGATCTTGCAGCTTCTTTGTCTGTGG
AGTTCCACTGACCACCCATGTATTAGCACCAATTGAAGCTTGCACTTTAGGATTCACAAA
CTGAATGACAACATCATCCTTAAAGATGTTCACCTCTTCCAATACCAGGGATGGTGTTCA
CCTCCTATTCTTTTCAGGGTGCTTCTGAAGTCCTTTTGTCCTATTCTGTGGTTGTTAGTT
CTTGTGGACTAGCCTTCTTCTTCCTACGCATCGTCTTACCCTTAC
>BC8_c334    nseq=67
TTTTTGTTTTGAAYTATTTTTTTACGGTGTAACACTTAATATGGAATTAATATATGTACT
TAAAAAGCATTCCCGACACATATATCGAAATATAAGATAGTCAGCAGCATTGCACATGCA
ACAAGGTATTTCTCAACTGTCAGAAGGAACAAGAACGACACTGAGCTGCTCTGCTTCGGC
CTGAGTCCCCCCCAACTCCCCTGATATCACCAATCTAGGATCTATTGCTGCTGCTCGTCG
AACTCATGGCCATGATCCAGGAGGTAGTTGGCAGCAAGCTCCTCATCCTTATTGCACGCA
AAGAAGACCTCCAGCACAAGCTCACGATTGAATCCCATTCCCTCGAGCCGTTGGATAGCC
TCCCGTTCCTCCGGAGTAACTTGCACCGCTTGTGGCATTGCTGCTGCTAGTTGACCTAGT
ATAGTTTMMTCCAGCACCACCCTCAGGACTTTCTATTCACCAAACGGAGAA
>BC8_c335    nseq=141
CAACTCGCCGGACCGCGCGTGCTCGCTYGCCAAGCAGGCCTTCGATGAAGCCATCTCGGA
ACTGGATACTCTTGGGGAGGAGTCCTACAAGGATAGCACCTTGATCATGCAGCTTCTTCG
TGACAACCTCACCTTGTGGACYTCTTGACATGCAGGATGACGGTGGTGATGAAATGAGGG
ATGCGAGCAAGCCCGAGGATGAGCAGTAGCCATCGATCCAAGTGACTGCCAGCTCTATCT
CTTAACCCTTTGGGTAGTCGTGATGCTTGTACAAGGACCATTTTCGTGGCGTCCTTTATC
ATCGGGTCTGCTTACCTTTCCTTTTGTTATATTGCTATATTTGTGATCCCCATGTATTGC
TTTACTTTCCCTCCTGGAACCTGTTAGTGTGTGGGGGGAGAATAACCTAAGCCTGCCTTT
TAACTAGTACAAGGATTGTCAACTGGTATGTACTATGATTGAATGGTTATGCATGTTCCA
TATAGTATATCCACCAAATCCTAATGATGGGTTTAGGTTGTGGATTTTTAGCTGTGTGAT
TACAATCATCACCCTTTTGATCTTGGATGAGATGGATCACAGCTGGAGCCACCATTATTG
TAAAAAARGGTGTGAAATGGGCGATGAAATTAGAGTTCGATGTATCATTGTACTGTTGAG
CTTTAAAAAAA
>BC8_c336    nseq=99
GGCAACTGGGTTCCATAAATACATCCCAWAKMRMSCCGCCGCAAGGGATAGGGCTTCCCC
GTCTCGCCGCCGATTCACTGTTGCCTTTCGTGCGCCGCCCGTGCGAGTCCCTTGTGCCCC
CGCGCGCCTCGTAGACCCCCCGAGTCACCCCCCTCGCCGTATCGCAGGGCTCGTGCCGAG
TTAGGGTTAGGGTTTGTGCGGTTGCGGAGGCTGTCGGAGGAGATGGAGGAGGTGACGGAG
GGAGTGAACAACCTGGCGATTACGGAGCAGCACAAGAAGAACCGGATCCAGGTCTCCAAC
ACCAAGAAGCCGCTCTTCTTCTACGTCAACCTCGCCAAGAGGTACATGCAGCAGCATGAG
GAGGTGGAGCTCTCGGCCCTTGGCATGGCCATTGCTACAGTGGTGACTGTTGCTGAAATT
CTRGAAAAATAATGGTCTTGCTGTTGAAAAGAAGATCATGACATCCACAGTAGATGTCAA
GGATGATTCAAGGAGTCGCCCTATTCAGAAGGCCAAGATCGAAATAGTGCTGGGCAAGAC
AGAGAAATTTGATGAGCTGATGGCAGCAGCTGATGAGGAGAGGGAAGCTGCCAAGGCTGC
TGAGGAGCAGAGCTAAACATCTATTTTAAATTTTGCTGTTGTAGTTTTATTAGTGTCAAG
CTAGCTTTTGCGTTTGAATCTCTTGGCTAACAAGAGATATGCTTCTTTGTTATCAATCAA
GAGCTCTGCTCATTGATTAGCCGGGGTGTTGACTTGGTTGATCTATTGGTTGTTTCACTT
TTAAGTTGGGATCGTTTTGAATGGCAACTTCTTTGCTTAGCATATTTACTGGTGTATGCA
AAATAGCCATGGTGTCATTTGTGTTTGGCTAATGAATCAATCACCCTCGTGAAATGGTGG
CATTCGCTACAAGGACATATTGGCACATGCCTTCATAGTTACGCTGGTACTCATTTGTGT
ATTTTATATGAGTAACCACCTCCGTTTCTAAATGTAAGCATTTGTTTGACTTTTGCTGAT
C
>BC8_c337    nseq=149
TTAAGAACCGCTGGTTCGAAGACAATTTGTCTGAATTGGATGAGTGTACCTTTTGAGTTC
TGAAGAAGTCATTTTGCCTAGTGTGCCCCTGTACTTGAGTTTTGTACCCGGGTAGTGAAC
CTTTGATCTCAATTGAAGTCTGCCTGTTAAATATTATGAGAAGATTTAAGAAAAGTTTTA
TCCGTAGTGGGCGTTTTTCTGCTGGTCCCTTTTGTTTTAATGGAGCTTGATGTTAACCGG
TAGTATCTTTGTTACCTATTTGTTTGAATGCTATGTTTCTGTCATCATTTGAGTGACTTC
GGTGGTACGCTGGGTTTAGTTGTTTTGGAAATGGAATGTTGGCCTCCTTGGTAACTTTGT
GTA
>BC8_c338    nseq=61
CTCGGCTGCCCCCCTCCCCTTGCTGACAAGGCCATTCTTGGAGCTGACATTGGCGACCAC
GGGGCTGACTGCAGGCAGTCGCTGCAGGGTCAGCAWKTAGGTATGCTAATCTCTCTCGAT
CAGGGATGACTTGCTCTTGCAGGCATGTTCACATGGTACTGATATTAGGTGGTGTTTCCA
AAGTATATACGGGGCCTTGCTCCCAGGTGCGATTTGATTTCAATCTGACGTTAGATGTTC
AAGCATATGTAACTGCTTGTGTTGTACGTAACTTGTATGATTGTAAGCCTGTAACTTTGT
TTCAATCTGGTTACTGGAGAAGCGGAACAATACATATCCTTTCGCTTTACTGCTATATAA
CATACCACGCAGCTTCCAAATGAATTGCGTATTGGGAACAAAAWAGCAACGCGCTGTTAT
TGTTAAAAAAAAA
>BC8_c339    nseq=70
TCAGGACTCATCCAATATGGGGAGGTGGCAGGAGAWCTTTTGTGTCTTCACAAGGGAGGC
AGGGTGGTGGCAATCGGTCTGGATATGCTGGCAGAGGTGGAGGTCAGGGTGGTGGATATC
AGAGGGACAGGGGAAACCAGGGTTCCCGTGGCGGCTACGGTGGTGGTTCACGGTACCAGG
ATGGAGGAAGGGGGGGTCGGCAACCAGTCTGGTTCCTCGGCAAGAGGTGGTGATGGTGGT
GCACGCATGGTGAGCCTTAACAGGGCTGGTAGAGTTTAGTAGTGATAAATTGCTCAAGGT
TTCTCGACTGAAGGTCTTCCACCAAGGTCTCCAGTTTTGAAGCACTGCTTTTTCCATAAT
TTAGAAACTTGCAGTTCTAAAATCAGGGTGTTTATTTGCTATATTTTGTTGTAGCCTTTT
GATTTAAGTATAAGTCAAACTCTGAGACTTGGTATACTATGGTTTGTGTCATGGGAGCGA
GGACTATGTATTCGCTCCTATATTTGATATCTACTTGCGACTATTTTGGTATTACATGCT
ATGTTTTCTTAAAAAAAAWT
>BC8_c340    nseq=158
TCCGCAGCCGCAGCGCGCCCCGGAGCCTTCGAACGACGATGTCTGGAAACGGAGAGGAGG
ACAAGAAGCCGGCGGAGGGAGGCGCCCACATCAACCTCAAGGTCAAGGGGCAGGATGGCA
ACGAGGTGTTCTTCCGTATCAAGAGGTCCACCCAGCTGAAGAAGCTGATGAACGCGTAYT
GCGACCGCCAGTCTGTGGACATGAATGCCATTGCATTCCTTTTTGATGGCCGCAGGCTTC
GCGGTGAGCAGACCCCTGATGAGCTGGAGATGGAAGATGGTGATGAGATCGATGCAATGC
TCCACCAGACCGGAGGCCACATGCCTAGTGCTTAGAAGCCCTTGTTGCGGCCTCCTTTTG
CAGCGCTGCCATGCGCTCTACCTTCCTCCGTAGTAAAAACTAAAGAAGTCTCTGAGAGGG
AACTTGTGAGGCTCTGGCTCTCTTTGCGCCATTGCTGAAGGACATCATTAGTCTTGTTTA
GTAAGAAACTTTGGTACTCTGGTGTGTCGTGAATCGTGACTATCTATCCCCTAATATATC
TTGCCCTGGTGTGTACTCCCAAAAATCGTTGGTGATTTGTTTTGCCTGCTCGAAGTGTAC
CCGCAATGATCGTTGGTGGTTTAAAAAACCTTCT
>BC8_c341    nseq=92
AGTGCTGTGTACCGCAGGYTTTGCGGGAAGGATGTGGTCTATGAGTACCCTATGGCCGAG
ACTGCCTGAGGATGCATCCTGTTGGATAGCTGACTGTTTTCATGTATCAGAATCTGGGTA
TCTTGCTTTAATATTTGTCACTCCAACTATGTATTCTAGAAATCAAAATCAATAGTTTCA
ATGCAGAACCTGGTGTTTCGGGGTTTGGTACCTAAGATATTGCAAACAGTCATGAAAAAA
TGTCGAGTTTTGCTTGCTAAGTTGTGATATACTACCTACAWMAAMTAGGAAGGCAGAGGA
TTCGTATTGGTGTGATATCATCATCAGCGATTTCGATGACG
>BC8_c342    nseq=164
TCCTCGCATTTCTCCCCAAATCCCCCAATCCACCGCGAACCCGAGCAGCCGCGAGCTCCC
TCCCACCGCAACCTATGGCGCCCAAGGCCGAGAAGAAGCCCGCCGCCAAGAAGCCCGCGG
AGGAGGAGCCGGCGGCCGAGAAGGCGGAGAAGACCCCGTCGGGGAAGAAGCCCAAGGCCG
AGAAGCGGCTGCCGGCCGGCAAGTCCGCCGGCAAGGACGGCGGCGAGAAGAAGGGCAAGA
AGAAGGCGAAGAAGAGCGTGGAGACCTACAAGATCTACATCTTCAAGGTGCTGAAGCAGG
TCCACCCGGACATCGGCATCTCCTCCAAGGCCATGTCCATCATGAACTCCTTCATCAACG
ACATCTTCGAGAAGCTGGCGGCGGAGGCGGCCAAGCTCGCGCGGTACAACAAGAAGCCCA
CCATCACCTCCCGTGAGATACAGACCTCGGTCCGCCTTGTACTCCCCGGTGAGCTCGCCA
AGCACGCCGTCTCTGAGGGCACCAAGGCTGTCACCAAGTTCACCTCCTCCTAGGCTAGCT
TTGCCTGCCTGTGTAGTGGATTCCTGTCTCTTGTTCTTGTCATCATGTGCAACCTGCTGA
GCGCAGTGACGAGATTTGGTTCCAATGGATGTAGTTAGATGTTCTGGAATTCTGTACTGT
AGGAAAGTACCTGTTTGATTTGAACAGAGATGTTATCTGGTGGAAAAGCAATGACGCTTA
TTTAAATCGGCTATGTGTTGATTTGTGGAATCATTGTTAATCACTTTGTTTTATTTCCTT
GATGTTGATACGACTACTACTCCTGGTA
>BC8_c343    nseq=117
TCGCCTTCTTTGCTGATTATGCTGAGGCCCACCTGAAGCTTTCTGAACTGGGATTTGCTG
AGGCGTAAGGTGTGCTTGCTTCCGGCTGGAGGAGGGAAAGGGGGATTGTTGCCGAGCCGA
TTTACCATTCTGTCAATTTGGCACAGTTGCGAACCAGAGAAGAGTGGTGGCTGTAATAAA
CATTGGTGGGCCTTGTGCGGCAGGCCATATTTTTGTGTGTTTTCTGTCGAACGTTTAGAG
TACTGTGATTTCCGTTTTGGGGTTGATGAATTTATTTCCTTTGCCATGGTTATTTCCTTT
GCCCGTCTGTCTGTTAACGAAGAAGGTTTGACGAATCGGGTCTGCCCTCTGCCCATCTTT
CTTTGATTGAGGATGACAAATGTTGAATATCAGATTGTTTGTCTGGTAAAAAAAA
>BC8_c344    nseq=68
TTTTTTTTTTTTAAACCAGACAGCAAGATTGCATACTAACATTTAATGCAGTTTCAAGTG
ACAGAACTCCATTATGTACAGACATGGAAACGGACAGTGTGAAATACTGAAATATACAGA
TCTATGTTCCCACGTTCAAAGCCCAACGAAATATACATATTCCGGCAAACGAGTCAAAGC
ATTTCAGCTTCACAGCAACCTACTTATATCTAGATACCTTAGACTTCAGTTACTACCTTC
ACACCTTCAACCCTCTCCTAGTCTCCTGGAATCCTCTAGTTACACCAAATGTCTAAGAGG
ACGATGTGATGTCCCTGGAAAGTCCTTCATTCTCAACGGTGTGCAGGCGAGCTTCTTCTT
GTACGATGTCGGCTTCAAGAGAGACCTTGGCAATAGCTTGACGGGAGCTTTCATCAGAAG
CAACAGAGGGCTCGGATTCGGWCCTCGGAGTCTCCAACAAGGACGAAAACTCAACAACTG
ACTTGAAATCTTCCCATGGCTTCACCCAAACCTTTGCTCTGTACAAGAAAAA
>BC8_c345    nseq=148
GAATGAAAGCAACACTAGCTCTTGTTGAGCTAACAAATAATKYWWKTTTAGTAGTAAAGG
AACTTTCTTGATGGCAAGATGAAAAATATAAGACAAGCATATAGGTCAATTAACTGGAGG
CATATCTCATAACAAGGATCACAATTTCTGAAGCACATAACACATTCCAGAATCTTAACA
AGTCGCTCTATTCAGACCAAAAAACAAGCTCAGATGAGTTCTTGGAAATATCCTAATACT
TTCATCATACTCCTTTCAATAGAAGAAACCTAGAACCTTGCCTCCAACATTCTTCCTCCG
GGCCTCCTCATGGTCCATAATGCCAGCAGAAGTTGTCAGCACAATGTAGCCAAACTGACG
AGATGGGAGCAGCCTCGCAGTCCATCCCTCAATCTCCTTGACACCAACATCAAAGCGAGG
GCTAATCACACCACATTTGTATTATRYSKTMSATTACTAASWMWATAAATTCGTGGTCGT
TAATACTAAAAAA
>BC8_c346    nseq=55
CGGGTACTGGGCTACTGTCTGGGGCAAGCCTTCCTGGGTGAATCACAGGGGAGTGAACCG
CTGTATGAGCTGCCTGCAAGTTTCACCTATGTGGCAGGCGTTGCACGGGCCGGGGCTTCC
TCTGTCAGCACTCCTGCAGGGGAGGTGGTTGAGCAGTAAAAAGAAGGCAAAACTGAGCAA
GGCAATGCCAGGGGTGACTCTGATTGGGTTCGACCTGGGTCCATCCAAGAGCATGTTCTA
ATAATGTTATGTTATTGTTCTGGTTCGTAGATTGGATTGAATGTAGCCATGGGTGGCACT
CGAGCTTGAGTGTCTGTTGTACTGTATGGTGAGGCAACACATTCAGTAGCCTAGTTGTAG
CTTGTAGGAGACCCTTCTTATGTCTTCTCAATTTGGCAATCTGATGGTTTGACGCGGCAT
TGTGTATGTGTATTTGGAGAGACCATTGTCAGATGAAAGAGAAACCATTGATGCGCGTAA
TTGTACTAAATGCAAATAATTTTTCATCTATTCTTGTTGTGTAGGGGTAGAATGCTTTGA
GCTGAATCGCCTTGTACT
>BC8_c347    nseq=86
TTTGGAGAGGGCAAGTATGTTCTTGTGAAGGACCCAGTGAAACCTCAGGTCCGGCTTTAT
GAAGTGCCGAATGATGCATTTGAGAATGACTATGTTGAGGAACCACTTCCTGAGGAGGAG
CAAGTGCGTCCGTTTTCCGAGGATGTTGATGCTACCGCACAGGAAATGGATGCTGCTGCA
GAGGCTGAGGCTACTGGAACAACTGCAGGCGCTGATGGAGATGCTGGGAAGACCAGTGAA
GCGGCAGCTGCATGAAGGCAGAGGGCTACAGAGGTCTATTTGGGCCTTGAATAAAGGTAA
ACTTTGCTAGCTATTTACAATCAAGGACTGCTTGGAAGAGGTTTGAGGTTTCTACTATAA
AAAGTTATGCTATTGTCGTTTTGGTGAACCAAACCAGTTCATTATTTATCTATGTTCCGC
ATGTACCTGTCCTAATTTCTGTTAAATTGGAGCCAACTTGTTGCAATAATGTATTGCGCG
TTTAGACATATCATGTAGTCACATTACTGTTTTCCTATGATTTGAGTTTGGGTGATTTAT
CTGGTTGGCCATACTCAAATATTAGTTTGTGTTAGTGACTGGAATGTTAGATAAATTCAT
AATGCTGTGTGCGATTCATTGTTTCGTATCTGTCCAAAAGCAACCTAGAAAACATATCTG
AACGGTACATTCTTC
>BC8_c348    nseq=58
TTTTTTTTAAGTCCAGGAAACAAGGATTTTAATTATTTATCCCATGATCAGCACAAACAA
GGCCAGCTAGTAATTTGTTTCAATAGAGAATCCGAGTTCGACACATAAAAAGTTGCAAGT
GCTCTGCCAACTTTAACATCAGGTTACAAGAACATGAAAGCTTCCACTTCGATAGAGTAC
GATATGATGTTCAACAAACATCATACTCAAAATACACCTAGAATCTGCCTCGGCCTCTAA
AGCCACCACGCCCTCCACCCCTGGGAGGTCCACCACGGCCCCTCGGCGGTCCTCTTCCAC
CACGGAATGAACCACCACGGCCTCGGCCACCACCTCTTCCACCACGGCCACCACCTCTTG
GCCCTCCTTGAGATTGTCCCTTTGGCTGTGGCAGGAAACGCGAAAGAGGCAACAATTTCA
TGGGGTCAATGTAGAATTTGA
>BC8_c349    nseq=136
TTTTTTTCAGATTCTATCTATGGTCGTCAAAACTGAGTCACTTTCAAGATCAAACAGCAC
TTTTTTTCACAATGCGGCACCAAGATGGCCTGCCATTGATTCAATTAGACCATAGATTCA
TGAACAAGATCCTGCTACCATTGCTGCTGTTTGGAGCACCAGCAGCACTAATATTGCATT
ACATGACCCTAATACCGTCATGACTTTGTTCCCTCCTTCCCATATACCGGACTACTGGTG
GTACCACTACCCACTACTATTAGCAGAAAAGCATAAAAGACATCAAAAAAAGGCCAGAGG
CTGAGAGACAGAGGCCATGCCAAGGCCAATCCTCCTTCACTTGGGACTTCTCTACAAGCT
GGTGATCAGGTCTCAGATGATCATGGAGCAGAGCATGAATCGTTCAGCAGTCCGATGCAG
CCCTCTTCCTGCCCCCGCCTGCTCTCAGCGACGAGGCCGGCAGGTCGGAGCTCTTGAGCA
CGCGCAGCCTCTTCGCGGTGGCCACGAACATCTCCCAGGGGACGTCGCCGACCAGCACCC
GGTCGCCCTCCTCGTCCTCGTACACCAGCGTGTACTCGMCCCCGATCACGGGCTTCTCGG
CCTCCACCCCCGCCGCCTCCTCGACGCATCGACGGCCCACCTCAGCAGCGGCCGGGTCCC
TCTGAGCGGCGAGCAGTCCGCGGAAGAGCTTGCCGACGGCGGCGGAGAGCTCAGCGTAGC
CGCCGTACGCCGTGAGGTCCACCTTGCGCCCGAT
>BC8_c350    nseq=86
TTCCTTTGGATCGTACCCATTCGGGCATTCGGCCATTCCTCCACAAAAGCGTCATTTACA
GGCATCCGTGCCTGTTTTGGGATCACTGCAGGCCCCCAAACAACGAATGTACGAAGCTGC
AGATGCAGCGATTCATCAACAGAAGAGCAAACAGCTCAGGTCAGAACGCGGCTTACAAGT
ACTACACCACATCGCCTAATCTGCAGGCCACGCCCAGTTCAACAGTTTTGTTTAGGCATG
TATGTGCAAAATATCGCCTGATCAGCGGCCAACGAGCGCCTCATTCTCAGCAGACAACCA
AGGTGCCGAGGGGAGCAAAAGAAGCGCCAAAATACGGCGCAGGTGCGGCCAACTTTGTGG
GGGCACTCAGCTGCTGAGCGACGAGAGCATACCGCCGCCACTCTTTGTGGGCACAACGAC
CTCCCAGCCAGGGCCTTTCAGAGGGATAAGTGGTGCGGCGTCAGCAGCACCAGGCGGTCC
GGACAGATCACTCCGGTCCATCAGCTTCAAGAGATCTTCGTCGCTGATGTCAGTCTGGAT
CATCCTGTCTTCCTCAGCCTGCTCATCCCTAAGCAACGCCARCMSSTSCCCATCCTCTAG
AACGTTAGGCTTTGCTTCTCTCTTGTTCAAACTGTAC
>BC8_c351    nseq=113
CCGAGGACGACGACGAGGAGGACTACAACAGCTACATCGAGCTCCCCTCCGACGCGTTCA
AGATGGACCAGATCAAGGCGGAGATGAAGGATGGGTTGCTCAAGCTCACCGTGCCCAAGA
TCAAGTTCGAGGACAGCAAGGACGTGTTCCAGGTGAAGGTCGAGTAGGGAGGGAGGGGAT
GGAATCCGGTCAGTCCAGATCTCGTAGTTCAGTAGTAGCAGCGCGCAAGAACTAGTAGGA
ATTTGGTGGAGTAGTTGATGCCAATGGAGGAGGTTGCAAACGAGAGGGAGACGTTTTTTT
GGTGATGGTGATTGTATTGCGCCTGGTGATGTCTGATGGCAGCCCTGTTTGCCTTTCGGT
TCGTCCTGTTCTGGTTTCATGGTGGTGACGACTCCTGATGATCTTGCTATGAACTTCTTA
TGAGTAACTGCATAATGGCATCTATCTTTCTATGTTCCAAAAAAWTGTGTACTTGTGAAT
TCTTTGCATCGTTACTGGCTTGAAAAT
>BC8_c352    nseq=81
TTTACTAAGTTGTACCACCCGGACATGACTGTGGAGGAGGCAGTGGATCTTGTTGACAAG
TGCATTAAGGAGATCCGCCTGCGGGCTAGTGGTTGCGCCCCAGAACTTCGTGATCAAGAT
TGTGGACAAGGATGGGGCGAGGGAGTATGCGAGGCGTGAGCTCGTTGGTGACAGTGCATC
AGCGGAAGCTCCAGCCACAACCACAGTTGCCGCCTGATGCGTGAGCTTGTTGGTGGTTGG
ACAGTTCATTGTTTCTCACAGCCGCTACTATGTAACCACAAGATACTTTTGGGGTCCAAG
AACTGTTTTTATCAATTTAGCCCAGGCGTGTAACTCTGTTTCTGCACTTCATGTCTTTGT
TTTGTACTAGTGCTTGCCGCTTTACAATGTTGTGCGCCTGCTCTTGTTCTAAATCTGAAC
ACTGAAATGAACAGAGAATATGTGTGCCAACTCCCCCATTGACTTAAAAAAA
>BC8_c353    nseq=77
GAGATGGCTGTGGTCCTCTCAACAACCAAGACAAAGAAGCAGAATAAGCCTGCCAGCCTC
TACCACAAGTCTGTCATGCGCAAGGAATTCCGCAAGATGGCCAAGGCTGTCAAGAACCAG
GTAGGTGACAACTACTACAGGCCTGATCTTACGAAGCCTGCTCTTGCAAGGCTGAGCGCA
GTGTACCGCAGCCTCCAGGTTGCCAAGTCTGGTGTCAAGAAGAAGAACAGGCAGGCGAAG
TAAGTCACGAGGATATGCTTATGATGGGTGGTGTTTATGTTTCCAGGTTTCTAGAATTGG
GGTGTGATGGTTGACGTGGGTACTCAGACCGCCACAAACCTTCAAATTAGGTTCTACTTT
TGTACCCATGAATATGGAATACCTTTTAGTAATTATTATTGGCTTTCGGTGTTTGTGCTG
TTGACGCCGAGTTTCTACTAGAAACTTTCATGCTCCATTTGTGTGTGGTAAGTTTTGACT
TTGTATTCTTGTGACGTAAAAAAACTATCGGGTTCCAAAAGGAATGCGAATTGAACGAGT
TCTGCCCCAGTACTGCTGATTTCTGAATCAGGTTACCTAGGATAWWMAAAGTCTGCTAGC
TGAATGTGACTCGTGATTATCCCGTGGATAAAAAAAA
>BC8_c354    nseq=120
AATCTTGAAGGTTAAATTTTTTAAACAAAAAACATGTTGAAAACAACATTCTCCATACAC
ATCGCGTGTTCATAATAAACTTTACATAAGAGCTATGCAGCCCGATCAGTCTGGAGCAAT
AAAATAACACATCCTCAAGTCAAATCATAATGACCACATCTACTAACTTAGGGCGTCTCC
AACAATCTAGCTTAGAGCTAGTGAAAATAATTTTTTAATCATGAAACATTGCAAAAGACA
AGAGACTAACTAGGAGAGAAGAGATAAGCTCGCTCAATTCCCAATACACTGTTCTCTCAC
TGCACAATATTCAAARCTAGTTGTTGCACTCTTTTCTCGTTTAAATTCATCAGCTTAGAG
CTAGTGCTAGTTCATACGATTGGAGACGCCATCATGTCTGTCACCTCATGAATTTGCAAA
TCAAGCGTGTATCTTTTTGTGCCAATCATGCATATCGTCCGTCTCGAATTCGCAACCCGA
GGTCCCGAGCTAGTGCTGGAATGAAGCAGAATGATATACGTAGCTATGGAAATGAACCAA
GCAGTTCCTGAAAACGAACCCAATACTTTGCCGCTGCGTGTCGCCACAAGACAAGATAAT
CGAGCGACGACATGTGATACACGCATCGACGACTGATTAACCCGCACACTTGCTCCTCAC
GAGGAGACCGACAAGTTCTCCATCTGATCAGATGACGACAAGCACATCACACTCGAGAAC
ACCAAACTAATTACGACGACGACACAAATCCTCGACACGGCGGCGGCAAGCACACATCAG
GCGGCGCCGCCGTCGCGCCATATGTCTGTAGTAGCTGTGGAGCGAGCGAGCGGGGTCAAT
CCCGACCCCGGCCCTGCTCTCTCGTCATCGACGATCAGTCGTAGAGCGGCGGGCACTTGA
ACCCCGGCGGCGCGTGCTTGCCGCAGGTGATGAGCAGCTCGAGCGCGACGGGGAGGTAGA
TGTTGATGTTGAGCAGGCGGGCGCGGATAGGTGGTGCAGAGGCAGAGCGCCGCGTCCAGG
TCCGCGATCCCCTGCACCAGCGGGCAGCACTTGGACCG
>BC8_c355    nseq=80
TCTCGCCCATCGCCCACCATGATCATCCCCAAGAAGAACCGCAATGAGATCTGCAAGTAC
CTCTTCAAGGAGGGTGTGCTGTACGCCAAGAAGGACTACAACCTGGCGAAGCACCCGCAG
ATCGATGTGCCCAACCTGCAGGTGATCAAGCTCATGCAGAGCTTCAAGTCCAAGGAGTAC
GTCAGGGAGACCTTCTCGTGGCAGTACTACTACTGGTACCTCACCAACGATGGCATTGAG
CACCTGCGCAACTACCTCAACCTGCCATCTGAGATCGTGCCTGCCACGCTCAAGAAGTCT
GCCAGGCCAGCTGGCCGCCCGTTTGGCTCTGGCCCTCCTGGTGACCGCCCAAGGGGGCCA
CCACGCTTTGAGGACAGGCCGAGGTTTGGCGACAGGGATGGGTACCGTGGTGGTCCTCGT
GCTCCTGGTGACTTTGGTGGTGAGAAGGGCGGAGCTCCCGCAGAGTTCCAGCCATCTTTT
AGGGGTTCTGGTGCCAGACCTGGCTTTGGCCGTGGCGGCGGCAGCGGCTTTGGTGCTGGC
CCAACCTCTTCTTCCATGGAGTGAAGTTGCCCCTAGTTTGGACGTGGTGTTTCCCTTTGC
GCGAGGTGTTTAATTTTGAAGGACAGTTATTATGTACTAGTAATGTTATTCGGATCGGCG
AGTGCTGACATATGCAGAAAAGTTGTGCTATCTTGATACCTTGGTTCCAGTATAATAGTC
TTTGCAAACGCTTAAAAAAAATGTCGTTACCTTTGAAAGACTACCCTCGTGTTTTGCGTC
TTAAAAAA
>BC8_c356    nseq=133
CGAACAAAAACCTTGCTCACTCTTTTCTCATTTCATTCATTGCGGAMACACATGATAAGC
GGTAGAATAGAAGTTTTTTAAAGCAAAACAGGATATGATCCCGAATTAAACCCAAGCATT
CAAGTAAATTCATGATCCATAACACTAGAGAATGGTATTTTAACTAGCCTAGGAGGTGAC
GATCTCAGCAGGCATCCATCACAACTGGCGTTAGGGGCTGACAGACTTTAGGACAACGCT
ACAGCATTACAACGGCGGCTAATTCGAATTAAATTAATCTTACTTGGGGGGGAACAACAG
CAGGTGAGACCATGAACCCTAACTCTCCTAGCTAGCTTAGCTATAGCAGATACACCGTCA
CTGATCAGAACAGGCGACGCAAAAGGATCATCCATGGCAGAAGTACCAACCAACCATCAG
CAGCTTCCACTCCAGCCCAACCAGGAAATGGGGCACTTAAGGTTGAGCAGTTAGTTTGAC
ATCATCTTCATGTCAGAGTCATGCCTGTTCT
>BC8_c357    nseq=144
TTTTTTTGATTTTTGACACCATGAACAGGCTTGAGAACGGAGGCAGAGAAATATCAAACA
ATCAAAGCAGCTGACATTTTTTTTAGAAGTGAGAATTTGACAGCATTAAGATGGCATAAG
ATCAGATATCATTTGTCGAAAGTCATAATACGAAGTACAAAATCTTAGCACGACAATTTT
AGGATCCTAAAACATAAACCAAAAATAATGGAGCATGTTCTCAGCCAAACAGCCTACAGT
GCTTCATCTAGAGAACCCCAGGATGCCTGATAGGTAGAGCTGCGATCACGCTTCAGTCTG
CTCCCTCAAACGACGGATTGTGCTCCTGACAGTGACCGCACTAGCAGTGTTCATGGTATA
AGCACCACCGGCCTTGACCTTGCCGCAGTCCTTGCATCCCCAAATTCCAACCGCCTTCCT
CTTCACAGCAAACTTCCCGCAGAATTCGCAGAAGTACTTGGAGTGCTGAGACACCTCCAT
CTTCTTGATTTGCTTACGCAAGCTAGCACCATACCTAGTTCCATATTTGCCAACAATTCC
GGCCTTCTTTGTGCGCTTCGTCATCTCGGCGACGGGAGAGGTAGCGAGGCGCGCGGMTGT
AGACGGAAA
>BC8_c358    nseq=64
TTTTTTTTYTATCGCAAATGGGCTCAGTAACCAATCCATTCCAGGCAGATTAAGATTCAC
AATCAAAGAACATGATGCAGAAAGCCAGAAACTGATAGTTTTCATGACAAGTTACTGGAT
CAACGATGCCCACACCACTACTACTTCGAAGTTCGAACAGCTAGCAAGACATACTACTAA
CATACTAGTTTCTGAGGAGACCAACGAAGTCTCAAGTTTTCGCCACCGTAGAACACCTCC
AAAGATCATTTACATTTGCATTTGTTCCCACCCCTTCAGTGAGTCTCAACTGGTGCCGGC
TTGGCCACCTCCGGAGTCTTATCCTTGACCACAGGCTCGACCTTCTGCTTGCCGAACACC
GAGCTGCACTTCTGGGAGAAGTAGTTCTTGACGCAGATCCAGTGCTTCTGCGCGGGCATC
GCCTTGAACTGGTTGAAGTAGTCCTTGGTGGTCTCCAGGAACGTCGCCTCCTCCCCCACC
GTCTTCTTGTAGCACTTCTCCTGGGCCTGGGGCTCCTTCTCCGGCGCCATCAGGGTCGGC
GTTGCCTCCTTCGG
>BC8_c359    nseq=169
CTATTGATGAGTATGCCATAGGCCAGTTGAAGGAGTTTGAAGGCAAGAAGCTTGTATCTG
CCACCAAGGAGGGCCTGAAGCTGGATGAGACTGAGGATGAGAAGAAGAGACAGGAGGAGC
TCAAGGAGAAGTTTGATGGCCTCTGCAAGGTTATTAAGGAGGTGCTGGGTGACAAGGTTG
AGAAGGTGGTGGTCTCTGACCGTGTGGTGGACTCCCCCTGCTGCCTGGTCACCGGCGAGT
ATGGCTGGACCGCCAACATGGAGAGGATCATGAAGGCCCAAGCGCTGAAGGACTCCAGCA
TGTCTGGATACATGTCCTCCAAGAAGACCATGGAGATCAACCCTGAGAATGCCATCATGG
AGGAGCTCCGCAAGCGTGCTGAAGCTGACAAGAATGACAAGTCTGTTAAGGACCTTGTCA
TGCTGCTGTTTGATACTGCACTCCTCACCTCTGGCTTCAGCCTTGATGACCCCAACACCT
TCGGCAACCGTATCCACCGCATGCTCAAGCTTGGCCTGAGCATCGATGAGGATGAGACCC
CAGAGGCTGACACTGACATGCCCCCTCTTGAGGATGATGCGGGTGAGAGCAAGATGGAGG
AGGTTGACTAAGCGGCTTGATTGTTTTCTTGAGTCGAGTTAGCTTAGTTCTTGTTATTCC
TGAACCTTGAGTTGTTGGTTTAATTTTGTGGTGCTACTTTTCCTAGCCCGCAATGTGTGG
TGCTATATGCTATGGTACCGTGGATTATCGAACTACTTACGTTAATTGTTGGTATAGTAG
CGTTATTATTATAAAACTGCCTTACCAAAAAAAGGNG
>BC8_c360    nseq=125
GCTCGCCGCCGCCGCCGCCGCCGCCGAGGGTCCTATCTGTGGTATGCAGTTCAAAATGAG
CGGAAAGAGTGACGAGCTTGAACCCACTGATGCTGGTGATGAAGATGATGGTGGTGACGA
TGGGGACGAGGATGGTGACTTTGGGGAAGGCGAGGAGGACATCTCAGAAGGAGAGGGATA
CGATAACCCAAAGGCCAATGAGAACAAGAAGAAACAGAGAGGTGATGCTGAGGAGAATGG
TGAGGAAGAAGAGGAAGAGCCAGAAGACCAGGAGGGTGGTGGTGGTGGCGATGATGACGA
CGACGACGACGATGATGACGACGACGATGATGATGGCGGTGAAGATGATGACGACGATGA
CGGTGGTGAAGACGACGAAGATGGTGTAGAAGGGGAAGATGACGACCAAGATGAGGATGA
GGACGAGGAAGATGATGACGAAGACTCACTCCAGCCCCCAAAGAAGAGGAAGAAGTGAAG
ATCTTCGATCCGGCATTAGTTACCATGTGCTGAGTCCTGGCTCGCTTTCCGTCATGTCCT
CGCATTCGAACTTTCCTTTAGAGTTAAGAAGGCTCCACACGTTCCGCGGCACGTGTGGGC
TTGTAGGTGCTTTGTGATTTGAGGCAGGTTAGGGAGAACTCTATGTCATTGTTGCTTGCT
TCTGTGGAGTCGAACAGATGTTTCGCTAACATAATTCAACCTGAGTGATGAAAGCCTCGA
GATTGAATATGCCGCCATCTCTTGTACCTCGCACAGAATCAATCAAAAAAGCTCGGCTGA
TCCCTTTCCTGCAAAAAAA
>BC8_c361    nseq=236
TTTTTTTTGAAAAGAAAACGACAGAATATTAAATACGCACAGGCAAACACAACAGGATTC
AGAAGAATCCTGTCCAATTGGTAGCATCTTAATTTTAAGATAAGGGTAAATATCCAGAAA
CTCCAGCTCAAAACCAACAGGAACAACTTTGTTCTCATCACCAAACTTGAAACAAAAATG
CCTCTCTTGCAGTAACGACAGGTGCCGCAGCACAAGTTCAGGTTGCCACATAAGATAGAA
CCACTACGATGGGACTACACTTCACTCGTCATCCTCATCGTCGTCATCAGCACCACCTGA
GGAGTTGAGGGCGTTGAGCCTTTGGACGAGGCTGGCCTTCCTCTGCTCATAGGTCAGCTT
CTTGGGGTTGTACCTCTTGTGCTCCTTCGGTGGCTGCTTGGTTGACTTGGCCATGGTAGG
ATCAGCACGGATAGCTGCATGGACCTTCTTGTACAGAGMWTCCATGTCATCAGCCTCAAT
CCCCT
>BC8_c362    nseq=167
GTCCAGCTTTTCCCCGCGCGCGCGCGCCGGAGGTTCCAGAGGGGTCTGAAGAGGAAGCCC
ATGGCGCTCATCAAGAAGCTGCGCAAAGCGAAAAAGGATGCTCCTGCCGGTGAGAAGCCG
GAGCCAGTGAGGACCCACCTCCGCAACATGATCATTGTGCCTGAGATGATTGGCAGCATC
ATTGGTGTCTACAATGGCAAGACCTTCAACCAGGTTGAGATCAAGCCTGAGATGATTGGC
CACTACCTTGCAGAGTTCTCCATCTCGTACAAGCCAGTCAAGCACGGTAGGCCCGGTATT
GGTGCCACTCACTCCTCAAGGTTCATTCCCCTCAAGTGAGGCTTGGATATGGGGTTTTGT
TCTCTTCCAGAGTTTGGTTCCCTATGTAGTTTGAGCTGTCAAGTTGCTCCTTATACCTAC
TATGTACTGAGCATTCTTGTTCTGAAATCTTATTAACTGTTTATGTTATTTTGAAGTATC
ATTTCGACCACCATTTCCATCCTTTTTTATTCGCTGTATCTTGCTTATCAATCCATCTGT
GCACTATACCCATACCCTGTTGCTGTGCTGTTCATTTGGTACAAAAAAAAAT
>BC8_c363    nseq=88
TTCCGTTCTCCCCCAAAGAGGAAGAGAGAAACCCTAGCTCGCGGCTCCCCGGATGGACCC
TCAGCAGCCGGAACCCGTCAGCTACCTCTGCGGAGATTGTGGATCTGAGAACACGCTGAA
GCCGGGAGATGTGATCCAGTGCCGTGACTGCGGCTACCGCATCCTCTACAAGAAGCGGAC
CCGCCGAATTGTTCAGTATGAAGCGCGCTGAGGACAAAGAGACGACATCCTAGGTGGTTG
GTTGTGTGCCGCAATCAGTGTAGCAGGTCGCCTGGGAGAACCGACTCGACTCATGGTATG
GTAGGGTAACTTGTGCGTAGGCTGTAACCATGCTCTAGACTTCATCTGGAAGAATTGGAA
CTTGAAAGACCCTCTGAAACGTTGATGGATGTCAGAGACCTTATAAGTACTGATTGAAGT
AGTATGATCGCAGCGAACCTAAGATATCTGGCTTCGTATGTCTTGCCTTATCGCTGTTAA
TCTGCTGGTTTCGCC
>BC8_c364    nseq=135
TCATTATTCAGATTGAAAATCCAAACCTGGTGAAAGCAAGGAATATAAAGGCCAAGGAAG
TTGATCTTGGAAAGACAACTGAACTCTCAAGGCGTGAAAGAGAGGAGCTTGAGAAACAAA
AAGCTCATGAACGTTATATGAAGCTTCAGGAGCAAGGAAAAACAGAACAAGCACGGAAGG
ATTTAGAACGTCTTGCTTTAATAAGACAGCAAAGGGCAGATGCTGCAAAGAAACGCGAAG
AGGAGAAAGCTGCCAAGGAGCAGAGGAAATCCGAAGCGCGGAAGTAACTGCAATAATTAT
GGACCACAAAGGCATGAGCTGTGTTGATTGGATATTTATTTCCAATGCATCTGTTATCTT
TTAAACCCAATCTATATTCCCATAAAATGTGTATTTACAGCAGTAATGTAGTCTTGTGGT
CGTGGCATGCTGTAAACTTGTGTTTGGTAAAATTGAAAATGTAGTAAGATCAGCTTGTGC
GAAAAAAAAMCCCTCCACCCTTCTGCGGCTGTCGGTGGTGGTGCTTTGTTCCTTTGTGAT
CCCTGTGCTGTGCTTTTCCCTTGTCGGTGTAGAGAGGTCAGGTTCCTAGATGATAGATCT
GTCGAGTGCTTTATTCCTAAGTGATGGATGCTATGTAATGGTCTCATTAAAGTTGAACTC
CCAATTATATCAAAAAAACTCTCCCTGCAATCAAATGTGAATCCCGAGCAGCTAGTATAA
TTYTCTCATGGTTCGTTTTAAAAAAA
>BC8_c365    nseq=238
TACTATTTAGGCTTCTCATCACTCAGGGCAGGTACGATTCTWTTTTTTCAGAAACTCACC
GGCAAAGGTAACGAGCAAGCAGCAAATTCAATCAGACACAACAGATTCAAGCTACAAAAC
TTCATTTAGCCAAAAGTCAACCAACACTCAAATGTCAGGCATTGGAATTTGGATACATAA
GCATGGTCCACATTAAGAACTACTAGTAACACTGAAATTTGACAAGAGGTTTTACGAACA
GTAGTAGACACCACAACTTCAGCATCCAGATAGGCAAGCAATCTAGAAAAGAGATGTTCC
CTTGCCCTTCTTGTCTCCACCAATCTCAAAATGCTTGCACCTCTTGATCGCATGCTGTGA
GTAGTGCTTGCAGCTCTGGCACTGCAGCTTCAGCACAATCTTCTTGGTGGTCTTGGCCTT
CTTGTGGAACACAGGCTTGGTCTGACCACCATATCCTGACTGCTTGCGATCATAACGACG
CTTTCCCTGGGCAGACAGGCTATCCTTGCCCTTCTTGTACTGAGTCACCTTGTGGAGAGT
GTGCTTCTTGCACTCCTTGTTCTTGCAGTAGGTCTTCTTGGTCTTAGGAACATTCACCAT
TTTGGCGGCGGCGGAAGGGAGAGGTAGGGCTCCTGCGTCGTGTGCTCCCTTTCCGGACGA
GAAGTTGYG
>BC8_c366    nseq=182
ATTCCTGCTTGACGGCCTCATAAACCACAATTGACCAGTCATCAGAACAACTAATGGGGA
ACTTTTTTTGACCAAGAACACCAAATTATGGCTAAGATCATCCAGTCATTCAATTGATAA
GCATCCAATTCTTCGCTACAACCATAAACATCTACATGACAAAATCCAACACAGCAACTC
CCCTAAATCCACCAGGAACCCTAGCTCGCGCCTGCAGGTCGCGGACGGTGACGGGGACGC
GGCTCAGCCGCCGAAGCCGTAGAGGGTGCGGCCCTGGCGCTTGAGCGCGTAGACGACGTC
CATGGCGGTGACGGTCTTGCGGCGGGCGTGCTCCGTGTAGGTGACGGCGTCGCGGATGAC
GTTCTCGAGGAAGATCTTGAGCACGCCGCGGGTCTCCTCGTAGATCAGCCCGGAGATGCG
CTTCACGCCGCCCCTCCTCGCCAGCCTCCGGATCGCCGGCTTCGTGATGCCCTGGATGTT
GTCGCGGAGCACCTTCCGGTGGCGCTTGGCGCCGCCCTTGCCAAGGCCCTTGCCTCCCTT
GCCGCGGCCCGACATGGCTGCTGCTACGACGACGAACCGGGGCTCGAAGGAGGCGCGGAG
GATCTGTGGGTAGAAG
>BC8_c367    nseq=67
AATTGCATAATTTTTCCTGCATATAAATTTTCTCTAAAAAGAGGTAAGGTGATCAACCCG
TTGCTCATCGAAGGCGGATTCTCGAGGATTCAAGAAATCAGCACCAGAGAAGAACAGAGT
TTTGTTTTCACTTGTTGCTCGAAAACTTTAATGTCATCTATCAAATCTGGGATTTCAGTT
ACTCGATGGCAAATCAACAGTGAAGTATAGCAAAATAAACAGAAACTACTAGCCATAATC
TCTCCTGGCAAAACTCAACTTTAACACTGATCTCATCTTCCTTTGTCATATTGATAGATC
AAGCCAACAAAAAACTCGGTATCAAACTATCAACACAGCATGCTCTGCTTTATAAGTTAA
TCAGTGCGCTTTACTCCTTGCAGCCAATTATTCAACAAGTCTCATGCCGTGATGTAGTTG
GCAGCTTCAATCTAGCCTCAGCTTTCCCACAGCCTGGAAAGATCATGCGCAGAAAGCTTC
TCTGAGAAGTTTCTGTAATTGCTGATTAGTCATCGAGGTAGTAGTAGGATCCAGCTGACT
TCTGCTCCCTGTCCTTTGTGGACTCCAGCTTGTTTATACGGGGCCTGTAGTTGGTCGGGT
CTCTTCTGAAGGTAATGTCAAGATGCGATAAGAACTTATTCATCCCAGATACCAAAGACT
GTGGTGCATTGGCAGTACAGTCAATGGAAGGCCGCCCCTCATAAACAATGACCTTGTCAG
CCAAGTAGGTTGCCATGATGA
>BC8_c368    nseq=50
TTTTTKGTCCWTTTTTAATATCATCAAACTCCAAACTGCATCGATATAAGTAGTGAAAAC
AGCGTCACGGGTACAGTACGCGTGCAACATCTTACAACACAGATCAAAATCAAACAGCAG
TACGGGAAAATCGTATGCTGCGTCTGCATCACTGTTGTAGGGCAAAGCTACTCGGCTACT
CCCACAAGGAGTTCAAGACCAAACAAGGCAGCCATAATAACACAAGGCAATTGGTGGCGG
CACACTGGTGCTGCACCACAAAAAAGGGAGTCTTGATGCCTCCCGACAAACTCGAACCGM
TGWGMYASSATTCCCTACCGAGAGTAACACCGAACCACTTGTGTTTCTAGTGCTTCTTGT
CCTTTGCGGGACCCCTTGGTACTTTGCTCAGAACCTTCTCATCAAACACGGCGTACTGCT
T
>BC8_c369    nseq=60
ACCGAACCCATATCCACTTTTCGAAAACCAGGAAATATGTTTATCAAAAAAACAAGAAAA
TAACATACTGCAGCAACTTTGCATGAGTAATGAGAAACCGTTTAAACAATCACTTGGGTG
CTGATAGCAACCATTTCACAAAAGTTAACAGCAACTTTGGATCCAGCTGAAGATAAGGGG
AGCCAGGCAGCACAAAATGAGAATAAATCTTACGCCTGTAAGAAGCAGCAAAAGATAATA
ACTAACTCCACAAACTTCAAATCATAGAAATATTGGGAAATACTACAAGATCAGACCAGC
CTCCGGGAGGACAAACTTATTCTTCTTCCTCTGCCTCCTCTAGCCATTTCACAAATGGTT
CCAGAGCTTTAACAAAAGATTGCCTGCCCTTTGGGTTAGAACCTTTGCGGAACCAAAGAA
GGATAGTATCTTCAGCTAAGACATCTTGGTCATATAGTGTCCTTATGATCTCGAA
>BC8_c370    nseq=60
CGGCGGTTGCAGGGAACGGTGGTCAGCTGCTTCTCGGCGCCGCCACCGTTCTTGTGGCTC
TGCTCGTTGGGTGGTAGTGGCGTTTTGTGTTCGTTTTGCTTGCTGTTAAGCTCTAAGGAA
CAAGGAAATGGTCTGCTTGGAAATGGTCTGCTTCTTCTTCTGTCTGTAGAAGAAGGGAGG
GATAGTTACATAGTTTGTGCGGAAGATGATCGATCATAAATGGGTAATTCACAAATCATC
TTAAGATTTTATCTGTGGTAATACGAGCCTCCGAAATCTTTCTCCCTRGTTCTTGTAC
>BC8_c371    nseq=78
TTCTGGAAGAACATTGGCCTTGGGTTCAAGACTCCCAGGGAAGCCATTGAAGGAACCTAC
ATTGATAAGAAATGCCCATTCACTGGCACTGTGTCTATCAGGGGTCGCATCATTGCTGGA
ACATGCCACAGTGCTAAGATGAACAGGACCATCATTGTTCGTAGGAATTATCTTCACTTT
GTCAAGAAGTACCAGAGGTACGAGAAGAGGCACTCCAATATCCCTGCACACATTTCACCA
TGCTTCCGTGTGAAGGAAGGAGATCATGTCATCATTGGCCAGTGCAGGCCACTATCAAAG
ACCGTGAGGTTCAATGTGCTCAAAGTGATCCCGGCAGGTTCAAAGAGTGGAGCAGTGAAG
AAGGCTTTCACTGCCGCCTAAGATCATGATGAGTGTGGGTGTTCGTCAACGGCCCAGAAA
GCTTCTGTCATAACATTTTGATGCTGCCTAGCCTTTTTTTCATACCTACTATGTGTACTA
GGAATTTCACTTGGATCACTTCCAGAGCTGAAATCTTGAAAAATTCAGGACCCTGTGTTT
ATCTGATTGTTCAGTTCCTGACTATTTCAGTCATGGTCACAGACTCCTGAGAATGCTTCC
TAGGTGTCATTTGTTTGGCAAAAATTAGATCTATACCTTGTTTGAAAWAAAA
>BC8_c372    nseq=76
TTGATCCTCGACGTGCTTGCCCCTTGGACTCACTTACAGATGAGAGCCCTGCGGAGACGT
TGTATGTCTACAGGACAATTGCAGGTCCAAGGTCTGACACACCAACCTGGGTCAAGATTG
TTTAGGGGTGGTGACCTGTAGTAAGGGAAGGTAACTATGGAGCATCCATTTTCAGTCTGG
ATTTGTACCTTCAGCACACCCCTTGCATAACATGGATAGTCTCCTTGAAGTAGAAAGGCT
GGTGATCAGGATAACCCCTGTCATAATCTTTGTTCAGATGTAAAACTGCTGCTGGAGTTT
AAGGGCAAGAATCTGGGCCCCTTTCAGGTGTTAATAACTGTAGGGAGGAGACGGGACGAG
TTACAGAAACTTCTAGATAGCGTCTTGAGAAAACTTGGGTTTGTTTTCTTAGCGTGTTTA
GTTCTTTTAATGTATAAAAAATATGGGGATCGTTCCAATGTCAGCAATGTACTTGTACTA
TCAGAACAATTGTACCAGGAGCCTCTGCTTTTTTGACCACCCCTCTCCAATTGTGGTTTG
CTACTCCAACTTGTAGTGATTTTGTGAATGTAGGTTGTAGAATAAATCAAGCTTGTCTGT
GGCCCTTCATCTC
>BC8_c373    nseq=78
TATTTTGYAAACAAACAAGATCTTCCTAATGCTATGAATGCTGCTGAAATTACTGACAAG
CTTGGCCTGCATTCCCTGCGCCAGCGGCACTGGTACATCCAGAGCACTTGTGCTACATCT
GGTGAAGGGTTGTACGAGGGGCTTGATTGGCTTTCCAACAACATCGCCAACAAGGCTTGA
AGCTTTTTGGCAGGGCTCCCTGGAAGAGGATGATGTCTCAACAACATATTGCTGCCTTTT
TACATATTATAAGATTATTATACAATCTACAATAGATAGTGTGGGTGTTTGTGAACAAAA
AGAAACCCCCTCTCTTTTGAGGGGCAGTACCAGATTTGGTTGTGTTTATGTTTTCGGCTC
GGTATTGTCGCCTGTTCTGTTCCATAACTGACTGTCGATCATGTGTACCTATATGTTCTC
AGATGTTTGGTAAATTAAAGTTGACATGCTTTGCCATAGGCCAGACCAATGATTTGACCG
ATATAAGTTGTTAATTTTTGTTTGTTATAGATTAAAATCGTGATGCTTTGCC
>BC8_c374    nseq=91
CGTCATCTTGCCCAGATCCAGAAACTACAATAATACAAGCACATGTTATAAACTGAAAAG
CTAGTGACAACAATTTGTAACCACAGCAATGGCCGGCAATGAGTTTAGTTCTCTGACATG
ACCAAATCATAGCAAGAAATCTGAGGGAGATCTCAAGCTGGAGGCGGGTCACGAACCCTA
AACCTCGAGCTCATGATTTCAATTTTGGAGAATAACTTCCCTTTTCTGCTTACAGCCACT
GGCTTTCCAGTTTGAGCTCATAAGGTCAGGCATGGCCATCATGTAGTTTGTAACCAGGGA
GACATGCACACTTGTCAATGGCTCTTGAACTGTGCTTATAAAGCATTTGGAAATGTCATT
GTTCTTGTAATACTCAACTCATGCGAATCTTTTGTATGCATGTTAGATTTCTAAGTGTTA
TTAATCTGACTGAATTCATGCACAACTGCTATATGTGAACATCTTTTCAGTCTGAAAGTT
TTCAGCCAAGGTGCTAATGGCTTAATGCACAATCTCGC
>BC8_c375    nseq=78
TTTTTTTWWTAAGTTCAAACTAGAATGCATTAGGCGAGTCACTTCTTTTTTATGATGATG
TTCATGACGAAAATCATGATCAGGTGGCATCATGTTCAAAACATTTTCAACATCCACTCC
GTGCCACATAATAATACAATCAAATTTTTAGGATAAGCAACATTCCCGAGTTTCCTGCCC
AAGAGACCCAACACCACCATACTAATGACACTGAATGGAAAAATATACAGGGGAGAAGCC
GAAATGCGGGCATCAGGTGGGCATTGGGTGATTGATGGTGAATCACAGCACCGATCGCAG
CACTTGTCAAACTCCCCAGATGGTCCTCCCTTCAGAGCATTTCCTGAGATTTGCGAACAA
TGCGCCTTWACCTTTTTT
>BC8_c376    nseq=67
GGCTGGGGAGYKCAGCAAGCTACGGATTCATCTGACAGCGCCATCTTGCCAAGGCAGGAG
CACCCCAAGAGGACTCCCGCAAGGAGTACCACCAAGTCGGCAGCTGCGTAGCTGCAGCCT
TCGCTTCCTGAAGCTTCTGGAGGCACTAGGTTTTAGCGGTCGTCTGTTCTTTCTTATGAA
TGTTGCATAGAAGCAAGGACTGATGTTTTTACACGTCTGTAGGGATGTTATAATGCCAGG
TCTGTTCTTAATCTTAGGTGATGTTGGTAGGGTGTAGGCTTGCCATGAAACCTGTGAAAG
CTAGGGGTTGTATGTGAGGTCCTTAAGTCTGAACTCGAAGTAGTGTTATAAGAAGCCTAC
TTTGTTAGAGTTGAAGCATAATAACTGTCCTGCAGCTCTGTGTTCTTGCGTTCCACTCTG
ATGATCTCTGAGAGGACCTTAAAACAGTAACTTATTGCTGGATGCTGGTGCT
>BC8_c377    nseq=72
AGCAGCGGAKCAGAGGCGGAGAAGGCTGCTGGCCGGAGGAGCACCCAGGCAGGAGAAGGG
AGAGGAAGACGAAGCGAGGGTCTGAGGATGCCGTGCCTGAACGTGTCGACGAACGTCAAC
CTGGAGGGTGTGGACACCACCGCCATCCTTGCCGAAGCCTCAAAGTCCGTCGCCAACATC
ATCGGCAAGCCAGAGGCCTACGTGATGGTTGTTCTCAAAGGTTCAGTGCCTATGGCATTT
GGAGGCACCCAGGAGCCTGCAGCTTATGGTGAGCTGGTTTCCATTGGAGGGCTGAACCCT
GGTGTCAACAAGAAGCTGAGTGCTGGCATTGCTTCTATTCTGGAATCAAAGCTGTCCATT
CCCAAGTCCCGCTTCTACCTCAAGTTCCATGATTCAAAGGGCTCGGACTTTGGTTGGAAT
GGCTCCACCTTCTAGATTGAGGTCCGTCCCATCGGTGCGGCTCCAGTGAAAGAAAATCGT
GTTCCCTAATGTATTGTCCATTGCATAATGACCTAATAAGGACACTGCTGTAAGATATCA
GTTAATTTGTGCTGAACTGAAGTGAAAACTGTCATTTGGGACTGGGGCCCGGACTTGTTC
AATGCAACCTAGCATATTCGTGTTGTGTTGTGCTGTGTTGGCTCGCACAAACTTGGTTAT
GTTGGTCCTTTGGGTTGGGTGTGGTAAGCTTGAAATGATTCTGTCTATCTTGTTCAATGC
AAATGGCTGTTGTGATTTGCTTGCTCAGTATAGCATACTGTTGG
>BC8_c378    nseq=126
TTTTTTTGCGATAATCTAGCATTCTGGCTTGGTCAAATTGACATTGGTTCTGATCACCGC
AAGTCCACAACTAATAACACATCTTTAGCAGAGCAAGCTCGCAACAAGATACGGAAGGTT
CGTTTCAAAACAAAACAAGATACGGAAGATAAACCCACTTGGATAGAAGAAAATGATCCG
AGCACGGTACAGACACAACAATCCTGGTCTCGAACTCTCTGCACATGAAGCACGCATGGC
GGATGCTCAATCTCACTCGGGAAGTAGAGTAGTAGACTCCTCTCACCCTCCTCACTCACG
GAACGAAGCAGGACGCACGACAACGGAAACGACTGGAAACTACGCACGGACAGTGACACA
CCATCACCATTCACCTAAYRGMTCATTATTTTGCCAGGGTCTCTATGTACCTTCGCTAAA
CTTTAAATCAATCTTTATTT
>BC8_c379    nseq=143
CATTAAGCTGGGTTCTGACAAGGATAAGAAGAAGGAAAATGCTGAGCGTGATGAGCGTGC
CAAGAAGTCTGTGAGCATCAATGAGTTCCTGAAACCTGCTGAAGGAGAAAGGTACTATGG
TGGTCGTGGTCGTGGGAGGGGCCGTGGGGAGCGTGGTGGTAGAGGTGGATACTTCGGGGG
TTACAATCGCGGGCCAGCTGCTGCCCCGGCCATTGAAGATCAAGCTCAGTTCCCAAGCCT
TGGAGGGAAGTGAGTGTCGCTTAGTGTTGTCTTGAGCATTGCATTGTCTACTGGTGTCAT
CTTTAAATTTTGGCCGACGTTACATTATTGCGCCACGGTTTAACCAGAACAAATAATGGT
GTTTCATGTGGCTTTCTTTCACCGTGTGTTATTTGACATTGTATACTGGAGTTGTTTGTC
AGAATTGGCCTCTAGTTTTGTAGGCTAGCTTTACCATTTTGTTGATGATTGGCAATCCTT
GAATGTTTCGTTGCCTMTTRGTTTTCCTTGTTTCATCCTTGTG
>BC8_c380    nseq=83
ATCGGCGGCAAGGTGTACGATGTGACCAAGTTCTTGGAAGACCACCCAGGAGGTGATGAT
GTTCTGCTGTCCTCAACTGCCAAGGATGCAACCGATGATTTCGAGGATGTTGGGCACAGT
ACCACTGCCCGTGCAATGATGGATGAGTACTTGTTGGGTGAAATTGACTCGTCAACGATC
CCTGCTCGGACGAAGTACGTTCCCCCCAAGCAACCACACTACAACCAGGACAAGACCCCA
GAGTTCATTATCAAGATCCTCCAGTTCTTGGTTCCCCTGGCTATCCTGGGCTTGGCTGTT
GCTGTTAGGATCTACACCAAGTCGGAGTCTGCTTAGCTTTGCTACCCTTGGCCCCTCGAG
ATTGTAAGAGTTGAAGAACTTGTCGAATAAGTTAGCAAGAATTTTGTGAGGTTTTACATG
TAACTTGTCATGAATTTGTTGAATGCTCAGAGCTTGTGGGTTTAGTGGTCCTTGGATGTT
TATCCAATGATTAAAATGGGATATGTGTGGTACTACAATATTTGTCGTCTCGGTTGTGGG
TGAATATGTGCATTGCTGGTCGCTAACTGCTTGAAACCATCAGTTATTAGCTATTCAWTT
TTCGTGGTGTTAATACAAAAAAAA
>BC8_c381    nseq=91
CAGCATTTTTTTTTGGTGCCAGAAGGTGGTCAAGGCAATGACCCGCCACTCTTACGGCTT
TATTTATAGGATGATAATAATAAGTTCATAAACACAATGCATAACAGCACACACAACGTC
ACGTTACAACGCGCGGGCGGAGGCCTCTATCGCGCTCCAGCCCTCTCCCAGGTTCAATGT
TCGAGCACGCTATCGAGTTACACCGATAGTACACAGCTGACGGCGGCCGTGGGCGACCGA
GGCGGCATAGGCCGGCCTACTGCCCCCCGCARCAGCACCACAGCCATCAAAAGGGAAGGA
TAGCTACGTACTGGGCAGCCTAGTGCTGCGCCAGCGGTGTCAGGTTAAGTACGATTACAA
TTCTCAAAGCAAATGGGAGATAATAATGTCCTAAACACAGGGTGATGCATCCCATTCCAA
CAGGGATAGAGCAAACTCTATGTGCACCTCACAGCAGAGGCGCCGGGTTGGATCTGCCCC
TTGTTGTCACAGTTCGCTGCCGACGGTTCTTGGGTGGCATTCGCCTGCCCCAGATTCTCA
GCCTCCTTTGCTGCCTCTGCTGGAGGAGCATCTACCTTCGA
>BC8_c382    nseq=88
TACATACGACATTAAAACATATAGCAAGCAAAATAAATTATACTTGCAAAATTTTTTGAA
TAAGACAAATGGTCAAAGTTCAGAAAAAATCAATTGCGACAAGTATTTTGAAATGGATGA
AGTATATTAGAATTGGGCAATTGAGAGTCCACGACTGCAAATAGCAAGGATATGAGGTCT
GACAGGCCCCACTAATGGTGTGGGATTTCCACCATTAGGCAACTAAGCCCGGAGGATAAT
TTTAATCAAGTCCTAATAATAGAGTAGGACCACTGCTTATGGAGGGGGATTCACATGGTA
GACCCTTACCTAGGAATCCTCACTGTCCATGACTTTCTTTCTTAATGCTTCACAAATTAA
CAGTAGCACTAGCGCATGATGCAGCATCCAGATCTGCCTGATGGCATCCCAGATTGAGCA
AATGCTACTGGGGGAGGAACAGATGACGAATAACGCACGGATCAGCAAAGATCCTCTGAT
CTAGGGGCACTTGGGGCCTCCTTCCTTGGTCTTCCAGTTGTTGTAGCAGGGGCAGGCGCC
CTTGTTGCCGTAGAACCCGGGGGGCACGCACAGGCAGGTGGCGCAGCACTTATTGCAGAA
GGTGATGCAGGCCTTGTGGTACTGTGTCTGGGAGCACCGCGACGCGCACTTGGACGAGCA
CTCCCACGGCTTCAGGTTGCCTTTCCCGTACCCGTTCCCATTTCCGMTGCCGCCGCCGCC
GTTGCCGTAGCCTTTTCCGTTGCCGTTGCCTCTGCCATTGCTGCCGGCCTCCACCTCCTG
CACGGGGAAGGGGACGGCGAGGAGCAGGAGCGCGAGCACGAGGAAGGAGAA
>BC8_c383    nseq=67
GTTCCAAATCCCATCATCAGTTGAACAAAACAAACGCTGCTGCCGCTGCCATGCACACCA
CATTGCTTTCAGTTGAGGCGGAAACCCCTGATCTTGTTGCCGCGTAATTTCGTGTCTGTT
CCACATCTGCGAGAGGCTTGGTCAGCGAGGTCCTGTTGCAAATGAGAGATGCTCTGTGTG
CGACGCTTGTAGTCATCGTCTTCTGGATAATGAAACCTGCTGCCCTGAGCATTTTGCCTG
CCTGCGTCCTAGTGATCGGGGCCTGTAATTTCCTTTTGTTATCCTATGGACATGGATGGT
TAGAACTTCACGGAGTGTCACTGAGATGAGGCTGATGGATTGAAAATTTCATACTAGCAG
GGTGTTACTGTAGTTTCCCAGTTAAATTTGATTTGTAACTGAGATTATACTCTCATATGT
TGGACATGGATGCAGGAAAATCTTGCTGAATCTTTCCAAGTCTTTCAAGGATTGTTGTGG
TTGCCTGGTTGGTGTTTGCATGTTGTGTTGCAATATGCCGGTGTGAATTTGATTCTCTAC
GGTGTTTTTGGGTGGT
>BC8_c384    nseq=98
CTCCGTCGTGCCCGTCAGGAGGGGCTACTGGGGGAACAAGATCGGCCAGCCGCACACGGT
GCCCTGCAAGGTCACTGGCAAGTGTGGCTCCGTCACTGTGCGCATGGTTCCGGCGCCCAG
GGGGTCCGGTATCGTCGCTGCCCGTGTGCCCAAGAAGGTGCTCCAGTTCGCCGGTATCGA
GGACGTGTTCACCTCCTCCCGTGGCTCCACCAAGACGCTTGGTAACTTCGTCAAGGCCAC
CTTTGATTGCCTCATGAAGACCTATGGCTTCCTTACTCCTGAGTTCTGGGATGAGACTAA
GTTTTCGAAGACGCCGTTCCAGGAGTTCACTGACCTCTTGGCCAAGCCGAAGGGGCTAGT
GATTGAGGCCCCTGTGGAGACTGTTGAGGTTTAAGCCTGTTGGAGGTTCAGAACAAACTT
TGCAAGTTTGCAAGCAGTAGAAAACTGGTTCCTTATCCGCTTTTGTGTGGCTTATGTATT
AATGTCCTGCATATCCTAGTTTTGAATTTGTGAAACAGTTAAGGTATTGCACTTGAAAGT
ATCCAGATGTTCTGTTCTGTTTTCACCGTCTGAAGCACATGCAATTTTGCGAGATTATGC
TAGTAAAAAAA
>BC8_c385    nseq=103
CTTCACCCWCCGCACCGCAAGGGGAAGGAAGAAGAAGATGTGAAATAATCTGGCAGGAGG
AGGAGGAGGAGCAGCAGCAGCAGCAGCAGAGGTAAGGAAGAGCAGATGCTAGTCGGGGAG
CTTCAGGAGTCGAATTTGATCTGTTAGGTGGAGAGAAGATACTACTAGGAAGAACCATGC
TTCTTGTTATTCGTAGCTTTCAGTTTAATTTTTTCGGTGGAGGATTATCGGGTTGGAGAG
AGAGACGAAGGTTGGGATTTAAATTTGTTTTCTCGCTTGCTTGATCGGTGGATCGATCTA
TCTACCGTATATCTATCATCGTCATCAGCCATGTTTTTTTTGTCTGCAACAATACATTGG
AATTGAATTCCCTAATTGTTACTACTGCTACCACTAGTATCGAATTAGCGATGGTGTGAG
ATCTGCACAGGGCACGATCTCCATATTTTTCATAACAGACAGTATATAATAT
>BC8_c386    nseq=105
GCGTGTCTCARTTTTTTTTTAGTCCCAAAAATTCTCAACATACCACAAACTTTAACGAGT
TCACACTGAGGGTATATCATGTCAACATAGACACAAGGAACAAGCAAACTCTTTCAAAAA
GATCCAATCCAAAGCCTAAACAGTTCAATCTCCAGGCAAATGCAACCTCACTTGAAGCAT
TTAGCGTCAAGCAGGGCCTCACCCTCAAAAGGCTCCTGGTCCTCGATCATGGCACTAACG
CGCTCCCTCTGGGCCTCGTCGGAGATGTCCACCTTGGTCCACTCGTAGAGCTCCATGTCA
TAGACTTCATCCATGACAAACTTGGGGACCTCCTGGCCACGGAACAGCCAGAGACCCTTC
AACTTGAAGGGGGGCTCAGAGCCGACCACGAGCATCTTGCCAAAGGCGTACTTGCGGCAC
AGATCCATCCTCTGCAGGAAGCCACCAACCTTGTTCATGGTCACAAAGGAGACGGTGTTC
TCGTCGTTGTATTTGTAATCGCAGAACCACAGAGAGTAGCCCTCTGGATCACTACATGTC
CCAAAAACCTTTGATCRGCAACCTCACGGAAGTTGGTCTTTGTGTTTGAGTACAGCCTTT
TCCAGTCATCAAGGATCATCTTGCTTGGTGGCAACAAGTCCAGAGGATTCTTTGGCTTCG
GCTTTGGTGCCTCCTCTTCTGGCTGGTGCCTCCACCTTTGGCTTCGGGGCCTCYTTTGGG
GCTTCTTTCTTGACATCCTTTGCCTTTGGCTGAGGAGCAGCCTTTTTCTGAACAGGAGGC
ACTGACTCTGCCTGCTTGACRTCGMCCATGACCTTCTTGACGTTAGGCTGGTTAACCATG
GTCCAGAAATACCTCTCAACATGAGGGAACTCAGATGTGAAGCTCTTGGTCAAGATAAAG
GAAAATCCCATGTA
>BC8_c387    nseq=108
GTCAAGGAGCTAGGGTTCGAGGATCATCGGGAGAGGAGCGCCTGGGGTGGGGGCAAGATG
ATCGAGGTGGTGCTGAACGACCGCCTGGGGAAGAAGGTGCGGGTCAAGTGCAACGAGGAC
GACACCATCGGCGACCTCAAGAAGCTCGTGGCGGCGCAGACCGGGACGCGCCCCGAGAAG
ATCCGCATCCAGAAGTGGTACAACATCTACAAGGACCACATCACCCTCAAGGACTACGAG
ATCCACGACGGCATGGGCCTCGAGCTCTACTACAACTAGCTGCCCCTCCCCCTACCCTCC
CGTTATCAGGTTGATCTGAATCCGGGCCATGGGTGCAATTGCAGTCGCAGCCTCCTAAGC
TCACATACGTATAAAGCAACCTCAGTGAGCTATATGCAAGACATGGTTGTGCCAGACTAC
CAATGACTATTGACTGATTCCGCAAATATTGCTGTGTGATCATTGATCAACCTGCAGACT
TGGTGTGCTTCTACTCGTGCTATAAAATAACGTAGTGCTCAACTTTGGTTGTGGTAATCA
CCATCTTGGTTGTGGTAATCATCATCTTTCGTCGTGCAAAAAAWW
>BC8_c388    nseq=96
GTGATGAKTYKTCTACCTTACGCTGCTATGCTTGCCTCACAGGATGTTGCTCAAAGATGC
AAGGAGCTTGGGATTACTGCTCTGCACATTAAGCTTCGTGCTACTGGTGGAAACAAGACC
AAAACTCCAGGTCCTGGTGCTCAGTCTGCTCTTAGAGCTCTTGCTCGATCTGGCATGAAG
ATTGGTCGTATTGAGGATGTCACCCCAGTCCCTACTGACAGCACACGCAGAAAGGGTGGC
AGGAGGGGTAGGAGGCTGTAATTTCAAGTCTATCGGGTGTGCTGTCAGATGTAGCAGTTC
TATACTGTTTTCATCTCATACACTGAGCAAGTTTTTGCAACATGTATTGGGTTTTGAGGT
GTCAACTTGTGGACATGTTTCTGTTTAAATCCTTGTCGATGAAGTATGTTCCTTTCGAAA
TAGCAAAACAAAAACACAGGAGCTTACTTGGGATGCTTACTTGTTGGCTTGTTGGCTTGA
TAAATAGTTATTCTGAGATGCTTACTTGAGCAGTCTTCTATACAAAAAAAAA
>BC8_c389    nseq=79
ACTGAGACCACCAAGTGATCATCCACAGACGACATTAAGACAAGCACATCAAGAGATGGA
ACTTTAGACATACAAGCAAACGAAAGAAATGAACCGTGCCAATAACAAAACTAGATAAAA
ACAAGAGCACATAACTACGATCCATGAAACATAAGATTTTCTGAGATCTGTTGCAAAGAA
AACTCTGCATAAACAAGTCTACTACATTTATCCAACCCAACATAAACGAGATATGATATT
CAGAGATATCAAGACGCAACAGCTTGGACATATAGTAACAGCAAAATGTTCAGAGGCGCT
CCAAAATTAGGCTACTCCTGGTACCAGAAAGCTAAAGCTTGGGATCAATCCGTCACTTCT
TTGCCTTCTTTGGAACCGCTGCAACCGGAGCTGGAGCTGCAGCTGCTGGTGCAGCTGGTT
MCCTTGGGCCCTGTGCCAACCTCTCATCCCTTCTGGCAATA
>BC8_c390    nseq=90
TTTTTTTAGTACCGCACAGCACCAACCTCGCTGTCACTTGAAAACAATTCAGCACAAAKW
YWTYTGKAAATCAAACACAATCTGGGCAACTTTGATACTCAGATTTTATAGCCACACCCA
CAACGTATACTCATTTCAACATACAAGTAGTCATCCAAGGATGGATATTTAGCACTTTAT
GGGCCCGTCACTACCACTACAAGCATTGTTCAAACTGACAACAAAACTGCATGGTTCACA
AGATACTGCCTTTGCGGCCCTACTTCTTAAAAGAAAACTTGCCCTTCTTCCTAGCTTTTC
TCTTGTCTTTCTTGATCTTCAAATGAAGCTGTACCTTCTTCTTGCTAATGCTGCCAAGCG
GCTTCAACAAGGATTTTGACCTGCTGTTGCCTCCATCAGACATCTCCACATCCATGGCTG
AGGCCGAGTTGTTGGCGCCGGAGCTGCCAGCATCCTGAGAMGGCGGGGGGCCGCGGACTG
GGA
>BC8_c391    nseq=89
AGAAGACCGCATCTGTTCTCTGCCTTACCACTGTCAAGAATGAGGACAAACTTGAGTTCA
GCAAGATCCTGGAGGCTATTAAGGCCAACTTCAATGACAAGTTTGATGAGGTCAGGAAGA
AATGGGGCGGTGGTGTCATGGGCTCCAAATCACAGGCAAAAACCAAGGCGAGGGAAAAGC
TGCTCGCCAAGGAGGCAGCTCAGCGGATGACCTAAATCCTGTCCTGTTATATTTTATCCT
GTACTCCTGATCGTGTGCAATCATATTTTGGTTGTCTGATCTAGTTTTGATGGTTTTGCT
CCTGAGACGCTAGAAAGAAACCTTGTAAGAATTCAAGTTTTTGTTCGGTGCTGGTTAGTT
AATATGACTCAACTTCCATATCTGTGGTGAATCTCCTGCTTTTATCTCATAACTACAGAG
ATCACGTTAGCCTGATGTGCGGGCACTTTCAGAATGATGCTATTCCAATTAAGAAAAATA
TCACGTTGGCCTGAAGATGTCAAAAAAA
>BC8_c392    nseq=112
CAGATTCAGGGCAACGAGCTCCCCTGTTGCGTGTCTCAGTTCGGTCTCATCTACGACAAC
GTCGAGGCGGCCAAGAAGTTCGAGCCTAAGTACAGGCTCATCAGGAACGGTCTCGCTACC
AAGGTGGAGAAGTCGCGCAAGCAGATGAAGGAGAGGAAGAACAGGACGAAGAAGATCCGT
GGTGTGAAGAAGACAAAGGCTGGGGACGCCAAGAAGAAATAAGCAAGATTTCATTGTACT
CTAGGAGTCTTTAAGTTTAAGTGAGCCTGTCCACCATCAGAATTTTGTACCTGGTCATCC
TATTGCTGATGCCCCTCTGCTCAATGCTTTATCCATTAGTAGAAAGAGGATTTTGAGCTG
TTTCATCGTTCCTGTTACATTTTTTATCTGAGGCTTTCTCTCATCTGACTTGACTTGTGG
GCTCTATGATTTTACAAGAATTTATCTGTGAACTGTTGGCGTAGTAGCTAATTCTGTGAA
ATTATGAGCTTGGGAATGGAGTGGGTTGTGGTCGCAAACCATATCTGCTTGTAGTT
>BC8_c393    nseq=212
CGAGTCCAAGAGGGGAGGAAGAAGGCGAAGAAGAGCGTGGAGACCTACAAGATCTACATC
TTCAAGGTGCTGAAGCAGGTCCACCCGGACATCGGCATCTCCTCCAAGGCCATGTCCATC
ATGAACTCCTTTTCATCAACGACATCTTCGAGAAGCTGGCGGCGGAGGCGGCCAAGCTCG
CGCGCTACAACAAGAAGCCCACCATCACCTCCAGGGAGATCCAGACCTCCGTCCGCCTCG
TCCTCCCCTGGGGATTTTTAACGTGAAAACAAACACAAAAATATAAGTTGGTTTCACGGC
ACGGAATAGCCCTGGATAGAGTTCGAATCCAGCCAGCAGTGGTCAGACTTCTGACGCAAA
CCTTTAGCAAGCAACACAAAACGCATATCCAGAAATTACCAATACCACCAGCCGAACAAC
CCAAAATAATTAAGTTCAGGACAGCAATGTTTTGCAGCATCTGAGTCTAACACGAACGCA
TCAACCACATAACCCACCACAAGACGTCTCCCTTTGACAAATTAAGACCAGGCTATGCCA
AGGCTACTACCACCAACATTTCTTCCCAGACTCTAAAAAAGGCACCAATCCTCACAGAGG
TCCCTCACTTTGCACCATGCTTGGCCTTGGAGTGAGCCTGCAGAGCCATCTCGCTGTTGA
ATGTCTTGGTGCATGATTTGCAGGGGACAGAACCACCTGATTTGGGGGACTTCTCCTTAG
ACTTATCATTGTTCGCAGGGGTCTTCTTAGCTGGGTGTGGAGTTGCCACATGAGCAACAG
CCTTCTTGCCACCTGTCTTTTGGCCAGAAGGTGTGGCGACCTTCGCTTTCTTATCAGAAA
CGGGTGTTTTCAGAGCATTCTCAGCTGCTCTCTTCTTGCCTACCTCTGGCTTCTTGGGAG
TGGGAGTTTCTTCTTCCTCCTCTTCACTGTCCTCATCATCCTCGCTGGAATCACCCTCAT
CGCTAGAGTCATCATCATCGCCTTCCTCAGCAGATAAATCATCATCATCAGAATCATCAG
TCTCATCCTCATCACTGTCATCATCCTTGTTTTTCATTGCAACATCTTTTACAGCAGCAC
TTGATTTTGAAGCTGCAGCAAGTGCCTTCGCTTCACCTTTCTGATCCTCCTTAGCTCCAG
CTTTGCCATTTGCTTTGATTACAGGATTTTCCAGCTCTTCCTCCTCATCTTCATCTTCTT
CAGAATCAAAATCCATTTCATCTCCCTCACCAGGTTGCTCAACCTTGTAACCAGTGAAGA
AGACACTGGCAGTTTTTGAGGTGTGTGAAAGCTCAAACTCTTGGTCAAATACCAAATCAA
ATTGGATTTGGGGGTATTTGTCAAGTGACAGGGTACCAATGGCTAGCTTCTGATCATCAA
CCTTGACGTACATCAAAGCATTGTCACTTTTCTTGGATTCCCCAAGAGCAGCCTGCGAAA
GGTGCAGGATATAGCCTTCGCCAGGCACACACTTAACAGTGCTACCAGGCTTGACTTCAA
GACCCCAGAACTCCATCGGAGGCGGCGACGGGGAGGCGGCGGGGTCGGAGCAGTAGCGGC
GATGCAAGGGCCTAGGGTTTAAGCCG
>BC8_c394    nseq=60
AATTGATAAATTGACATYCCCGATACTAGTCAAACCCTGAAAATTCAGGTGTAATTTAAT
CAGACCATCAGTTTTAGCATCTATAATAATAAGCCAAATAGCAGCATATAAAGCGAAAAA
TATACTCATTAGGGCAAGACAAGCACTTGAAAGGTAGCTGCCCAATCGCACCGACAAATG
CTTATTAACATGAGACCACAGTGTTTCATTCCGTTGCGGCACTGGCAACATCTAACAGGA
AAACTCAAGCCAAAATAACCCCTCTTCAAAATATGCAGTTCACGACTTCAGCCCTGATCC
GAAATCCGTAAAAGTGCACTGCTCATCTTGTAAAAAAAAGCT
>BC8_c395    nseq=66
TTTTTTTTTAAAGTGAACTGGTTAGGCTCCTTGTTGCATAGCAGCAGAGGTCTCATTAAA
AAGCACGCTATCTTTCATCACAATAAACATACCTAACTCGAAGTCAGAATTATTACCAAC
GATTAATACCGTCCAGTTAAGCAACAAGCACGTAGCTAGAAGCTAGCCTCAGGAGCTCGA
GCAAGAAACAACTAGATTACGGAGCTAATTAAGCTGTTCATCGAACATAGCTAGCTGGAG
GAGCCACCGTCAGTAGTAGTTCTCGGGACACGGGGGATCACAGAGCACTGCACCCAGGCC
AGGATCAGAGCCGGCGGCTTCCATCCCTTGGCAATGGTTTGGCTAGTGGAGTCGGAGATG
CATCGCTACCGACCAGACGGGCGCCGGGCCATTGGTCGCGGCTATGAAGACGGTGATCCC
TTCGCCCTGCTGTTCACCTCCGGCGGCGTTCCCGTGTCGCGCAACTGCCGCTTCCACGTT
CCGGAAAAGGCTCTCTGCAAGGTAACAGCCAGCCACGAACTTGCATAGGAGGAGCACGAC
GGCCGCTGCTCCAATTGCTGCCAGGACGTAGAACAGCACGGACAACGCCATCTTCCACAG
>BC8_c396    nseq=56
TTTTTTTGGTTGGACAACATCTCAAAATTTATTATCCATGAGAATGGAGAGAAAATTGCA
AGTGTACAATTGCATGATAGCACAAATCATAAATCACAATGGCTCTCAGAAATAGGAGTC
CTTATTCTCTCATATCACAATTACAGAATGGAAAAACTGGACGACAGTTCAGACTGAAAT
GTGACTGCCAAGAAGACACAATGGAGGAAAGAAAGATTCAGCACCAAATTACCCCACAGA
CAGGACTGCTTGATAATCCACATATAAATAGCAACTCGACTCTACTAGTGCACTGCAAGG
CTCTTAGGGCGTGGGCTACGCAAGGGTGTAGTATTCCCTCTCGCTCCGGTCAGAGTCGAG
AGCGACAAGGACGTAGATCGCGTAGATCATTCCAGGGATATAGCCGAGGATTGTGAGCAG
CAAGCAGATGCAGAACTCCATGCTGCAGCAGCCGAATCGGAGGAAGACGCCGAGCGGCGG
GAGGACGATGGCGAGGAGGATCTCCAGGAACCTGCAGCAGTTGGCGTCCCCCAT
>BC8_c397    nseq=70
TCTAGGTCTGCACTGCCAAAATGAACTTGAGTGATGAGGTTGATTTGGAAGATTATGTTT
CCAGACCTGACAAGATTAGTGCTGCTGATATTGCTGCTATCTGTCAAGAAGCTGGCATGC
ATGCTGTCCGTAAAAATCGCTATGTCATCCTTCCCAAAGACTTTGAGAAGGGCTACCGGA
CCAATGTGAAGAAGCCAGAGACAGACTTCGATTTCTACAAATGAGGCAACATGGGTGCTG
AACTGAATGGTTTATCACTTGTATCCTTTATTACCACAATTCATGTTGTTTCTCAATGGT
GGTGTATTAGCCTCTGATGAATTGATAGTTCGCCTGCCGCAATGTGCAATGTAAACGTAT
CTTGTCTACTATGTCAGTACTTGCTGAAAATATTAGGGGCTGCACGCAGCTGTGATTTTA
AATTGTCGAGTACTGAATGTATCCTATGCTATGCTACGGTTCTACCGGATTCAAAATGTT
GATCTACAGTGCTAAAAAATTCAAAAAAAATTATGAGTAGATTTCTCATGT
>BC8_c398    nseq=133
TTTTTTGCCGCCGCCGCCGCCTCCTCTCTCGCTCCCCCCCGGCCGGATCCCCTCCCGCCT
ACCAAGATGACGGAGCTGACCGCCGAGGAGCTCGCCGCCCAGATCGAGCAGCAGAAGCTC
GAGGAGCACAAGAACGAGGCTGAGGAGGTTGTGGTTGAGGATGAGGATGATGACGACGAG
GATGACGACGAGGACGACAAGGATGATGATGAGGGGCAAGAAGGTGAGGCCGGTGGCAAA
TCAAAGCAGAGCAGGAGCGAGAAGAAGAGCCGCAAGGCCATGCTGAAGCTTGGCATGAAG
CCCATCACTGGCGTGAGCCGCGTCACCGTGAAGAAAAGCAAGAACATACTGTTTGTCATC
TCCAAGCCAGACGTGTTCAAGAGCCCGAACTCTGACACTTACGTCATCTTCGGCGAGGCC
AAGATCGAGGACCTAAGCTCCCAGCTGCAGAGCCAGGCCGCGGAGCAGTTCAAGGCCCCT
GACTTGAGCCAGATGATCTCCAAGCCCGAGACGTCTGGGCTCGGCCAGGAGGACAATGAG
GAGGACGTCGACGAGACTGGTGTGGAGCCCAAGGACGTCGAGCTGGTGATGACCCAGGCA
TCCGTCTCGAGGCCCAAGGCTGTCAAGGCTCTCAAGGCTGCAGATGGCGACATTGTCACT
GCCATCATGGAGCTGACAAATTAGTTAGTCTTTRGTTTTTTTTGGTTGTGGTCGAAGCCC
CCCCTTCCCTCCATTTCAGAGTGTTGTTCTGGGTCATCTGGGGACCATAAATGCTTAGAC
AACATGGGTTCACTTTGGTCGGTTGCACTTGGTTAAAGGTCGTCGCGACATGGGTTCGCT
TTGGTTAAAGGTTTGCCGCAACATGGTTCGCTTTGGTTTTACAACATGGTTGACTTTGGT
TGAAGGTAGTCGCGACATGGTTCCATCTAAAAAWCGGTTGCTTACCGCGACAGTCTATAG
CT
>BC8_c399    nseq=77
GGYCTCTCTAGGGTTCTTTTGGGGAAGTCAGTCAGGATGGGGGCTGCGGAAACAGCAGCA
GAGATAAAAAGAAAGAAGCGCCGGTAAAAAATTCCTCTTCTGCCCTTGGGAAATTGGGAA
TCTACAGGCGCTGCTGGCCTAGTATTGTACTGTGGGTAATTTGGCAACCAGTGATGGTGC
ATCTGCAATGCTACTGAACATCACTTGGTGCTTGATGATGGTGTGAATTCTGGTCTCTTT
TTTGAGTTGTCTGGTCTGTGCTTGGTTGCTGCTGTGTTCATATTCTTCCTTCCTTGCCTT
CCCGATCCTGCTCAGGGTGGGTCGCAGGAGAAGCCTCTTCCTTTTGTGATGTCATTCAGG
CGTGTGGTTTCTGACGATCGACCATGTAGAGTAAGGTAATTCCCTAGTCAATGCAGTGTT
TAATTTCGACAGCRGTTCAGTGGATTACAGCTTGTTTCCATGATCAGCCGGCCTGTGCCA
TTGGTCTGATCTTTAAAAAA
>BC8_c400    nseq=164
AACTAGAATCTGTTTTGCAAATTTTCAAATGAYTTTTGTTTCACCAATAATCCACAAATG
ACTAGAATAACTCTTAAAATATGCACTACAGATCCATATCAGACAAACGATAATTCTCCA
AAAATGGAGCAAAACAAAAGACAAGCACATTGTTGTATCCCATGGAAGACAAATTTCTGT
TCACTACAAAACTGCGGAGTGACCAAACAGAAAGGAGCAATTAAGTCCAACAGCACTACC
TAGTTGCAATAGATACTGAGATCATACAGAAGTCTTAACACAATCCAACAAGCTCTCAAA
CGATGGCATTTGCTGCACTAGCAATCCTAGGCCAAAGATCAGCACACTCCTTACCGATGG
GTCCAGTGATAGCAGAGCCTTTCATCTCACCCTTGGGGTTCACAATCACTCCAGCGTTAT
CTTCGAAGTACATGTAGACACCGTCCTTGCGGCGCCACGGCTTGCGCTGGCGGACGATGA
CGGCGGGCATGACCTTCTTCCTGAGATCGGGCTTCCCCTTCTTGACGGTGGCCATGACCA
TGTCGCCGACGCAGGCGGACGGGAGGCGGTTGAGGCGCCCCTTGATGCCCTTGACGGAGA
TGATGTAAAGGTTCTTCGCGCCCGTGTTGTCGGCGCAGTTCACCGTCGCCGCCACTGGCA
GACCCAGCGACATGCGGAACTTGTTCCCCGCCGTGCCTCCTCTCCCTCGCTTCGACATGG
CGGCGGCTGGTGCT
>BC8_c401    nseq=64
ATCTCATCTCTGAGCACTGATTTGCACAATGATGAGAGCTCTGCATCGTCATCTTCTTGT
TTCGCATCGACCCCTATATCATTCTCCACATTTGTAACTTCCGAGAAGACCGAGGACACT
GTCAGGACAAGACCCAACTACATGAGCATGACCGAGTCAATCAAGGCGAAGCAGAAGTCA
TGCAATGCCCAGAGAACAACTGCGCTGAAGCAATCGGAGGATAGGAAAGGCATGAGTGCT
GAGTTGAAGACCGTTCAAGTGTAGTGTTCATGGAACTCCATGCAGAGATGAAAACGGCTC
CTATATCTTGTTAGGGTGTTTGTCAGTTGCATTGCCACATTCTTGAGTGGCTCTGTGCTG
CATTGTTGAGTTGTCTGTCTGTTGCTGGTCTAATTGTTTATCGTATTGTCAGTTTGCCCC
ATCTTGGAGCAGTCATTGTCGCTTTGTTCATTTGTAGAGTCTCTGTAAGATAGTTCTTTG
AGTAGAAAACATTGTGGGTTGTTTTCTGAGTGTTGATTGCTGGTGTGAAAAAAGGTGATA
ATTTACAATGTCCCTTGGCTTCACATGATTAATTCTGTGCTATGGTCTTTATTGGAAGCT
TAGTAAAAAAAAA
>BC8_c402    nseq=130
TTAAACCTATACCACTGGTTGAGCAACTGGAACCAAACCAAGACGGCCAAGGTCACCGGA
ATGCTTCTGGAGATGGATCAGACTGAGGTTCTCCACCTGCTCGAGTCCCCTGAGGCTCTC
AAGTCCAAGGTTGATGAGGCGATGGATGTTCTCCGCAATGTAGCCCATCAGCAGAATCCA
AACACCCCGACCAGTCAGCTTGCTGCGTTAACACTGACTGAAAGCATTATCTCCTAACTT
TTGAAGACAAACGTTCTACAGTTTGCAATTGTGTGTGTGGTGTTTCCAGAGGTTATCTGC
ACATGACAGTATTGCTCCTTTTTTTCTTCCTGTGGTTGGACTTGTGCGAGTCATTTCCAT
ACTGGATTTTAGGTGTTATTTTGTGCTGTCTGGTGTCCTGCCGTTAAGGCAAAGTACTTG
TTTCCAATATTGAGTACTGTTGGGGGCCGTTGGTTACATTACCTGTCTTTTGCACCTTAT
TGAAAGTTTTGCTACTCCAATTGAGTCAGAAGAAAACTCATTGCTTTTGCTATTGATACA
TGATATGGTCTATCTTCCAAGTAATGTAGCAATATTTGCAATTTTAGGGTTACCAGGACT
GAGCTGAGAGTCCCGGTGTTTATTCCTCTCTGTATGATCGAAGCAGAATGAAACTGAATT
TGGTTTAACAAAAATGCGTCGTACGTGCATCCTACCAAAAAAAAA
>BC8_c403    nseq=73
TTTTTTTTKTTTTTTTGGGTAATTCTAAATTTGTCTTCAGCCGATATATTGATGTGCGAG
CCAAATAGAAAGTATCAGCGGACAAACAGGTGCATCACAGCATCCACCTAAAACACTCAA
ACCACGACAAAGCTAATTCTGTCTGCCTCAAGAGTTCAGAGTATTTTGGCATACAGACTT
AGACAGCAATCGTAGCAAAAGCCGTCCAACTCATTTTGGGTTCCTGAGAACGATGATGAC
TGAATCCCCACGGAGGAACATCTTGCTTATGAATCTGTCTTTGTTCACCGGAAGAGCCTT
CTTCTTGCCTTTACCAGTCTTTGGTATCTCAGTCCACATCTCCCTAACATTCTCGAGAAC
CATGTTGCAATGCCGATCAAATGCTCTGACACGACCAAGTAACTTCTTGTTGTTACGGCA
GTTGATAAGAACCTGGGTATTGTTCTTGACGCTCAWCATSAGCACTGACAGAGGACCSGT
GCTGAACTCCTCTTCCTTCTTTCCATTGACTTCCTCCGCCATCGAGTGCTTAGTAGAACC
GGCAATCTGGGTTGCG
>BC8_c404    nseq=57
TGCTTTGAGAGAGCGCCGTATGAAGKTGATCTCATGCGGACTTCAAGAAGGCCAAAGAAA
AGGTCATGTTCAAGAAGAAAGAAGGTGTGCCGGAGGGCCTCTACATGTGAAACTTTGGGA
TGTGGTTTAGTAGTATTTTAGTGTGGAAAACTGGTATTTTGTAATTTCGTTGAATGGTCT
AAGAATGTTTGCTTACATCCTCTTTTGCTGGATTACACAATTCAAATTGTAATCATATTA
TCCCTACCTGAGATGAAATTGAAAAGATAAATCCAGATGGCAATATGCTTGGGCGTGGGT
GTCCTGTTGTGTCGTGCTGGTCTTGGACGAGAAC
>BC8_c405    nseq=97
ATGCTGTTGTTGCTTTCTATGGGACACCATCTTCTGAGCTTGCAGATCCTTTTAAGGCTA
AGGCTCCTATCCAGGCCCATTTTGGGGAGCATGACAATTTTGTCGGATTTTCAGATGTCA
CTGCGGCCAAGTCCCTGGAGGAGAAGCTCAAGTCATCAGGGGTACCATATGAAGTGCACA
TATACCCTGGATGTTCGCATGCCTTCATGAACACTTCGCCGGAGGCCCTCAAGAGGAAGA
AGGGAATGGGTCTGACTGACGAGAACCAGGAAGCTGTTGACCTGGCCTGGTCTCGCTTCT
CTGCTTGGATGGGCAGTTTCCTCGGATCTGCTTGAGCCCCATTCATGTGCATGGCTGCGA
TTATGTGTGGAGTCAGGGTGCCATGAATACAATGTGCTTAGCTGTGTGATTATGTGTGGA
GTCAGGGGTGCCATGAATAAAATGTTCAGATCTAGGTTGCTGTATCCAGACCATACGAAT
GGACTGGGCTGTACGGTGCTCTGGATTTGGTTGTTTTCTGCAGTTTATGGATGAACTGTG
GTGTCCTTTTATGAAAACTGTGCATCGATGCGTATTGTGCAATAGTAGC
>BC8_c406    nseq=82
CTAGTAGATTCTTCTTCGCCTCGCGCGGACGAACGACGGCGTCAGTCGCAGGCGAAGGCG
CTGCCATGCCTACCCCTTCCGCACGACGGCAGGAGGAACACACGTACGTATGGTCGCTGT
GATGCAGCGAGAGCTTTGATGGGCGGATGTAATTCATGTAAATGTGCCGTTGATGCTGCA
TTGTTGTGATTTGGATCATCAAAACCCATTAGGAGCAACCCCATTCATGCATAACATCCG
CTGAAACTGACTAGGATTCAACAAAAACTTGATGGGCTCAGTAAGTTTGATACGAACCTA
TTCATTAGGAGATAATTCCTCTTACACCAAGTTCTCATGCTAGAAAGTTACTCTCAAAAC
ATCCTGTTCAGTTGCATTTCAAATCCGCTGAAACGGTAAAATGCTGGCAACCTATTACAC
ATCGCTGATCGTCACCTCAACCTCCACACCTGGCTCAATAGTGATGGAGGTGATCTGCTT
GACCACTTCTGGTGTGCTGACGAGATCAATCACCCTCTTGTGAATCCTCATCTCAAAGCG
GTCCCAGGTGTTAGTGCCTTCGCCACAGGGGGACTTCCTGGTGGTGATGTGGAGCACCTT
GGTGGGCATCCGGACGGGCCCCTTCAACTTCAGATTCTTATCCTTGGCACCCTTCACCAG
ATCGCCGACCACTTTCTCGAGGTTCTTGACGTTCCTGGAGGAGAGGGTGATGCGGATCCT
GTGCTGCGGCTCCAGCATGCCCGCCTCATAGCCCGCCTTGCCGGACTTCATCGGTGGCGC
GTAGGCCACGTCGGCCGCCGCCATCGCTCGCGGGAGGAGAGAGTAGAGCGCG
>BC8_c407    nseq=65
TGTTGGCCAATATCCTTTATTCATATCGCGGGATGGGATTGTCTATTGGTACAATGATTG
CTGGATGGGATGAGAAGGGTCCTGGCTTGTACTATGTTGACAGTGAGGGTGCAAGGCTCG
TGGGAAGCAGATTCTCTGTGGGCTCTGGTTCCCTCTATGCTTATGGTGTCTTGGATGAAG
GTTACCGCTTCAACATGTCAGTCGAGGAAGCTGGTGAGTTAGCACGACGGGCTATTTACG
GGGCCACATTCCGTGATGCAGCAAGTGGTGGATGTGTTAGTGTTTATCACGTTGGCCCTG
ATGGTTGGACGAAGCTTTCTGGAGATGATGTCGGGGAGCTGCACTACCACTACTACCCGG
TTCTGAAAACGATTGAGCAGGAAATGACCGATGCTCCTAGTGCTTCTGCTTAAAACTGGT
TGTTGAGAACATGTGAGTGAAGGCGCATGTATCCAGGAGCAGTGAATTGCCAAAGCGCCT
TGTTTATGAACTTGGACATGTTTGTCTCACAAAATGTTAGATCACTTTTGTGTTCTGTTG
ATGTTTGAGTGACTTTGCACAACTACTAAATTCTTGAGCTGATATAGATGTTTTCTTTGA
AGGTAAAAAAAAGGTGCATTGACAAGCCATTGTTTCCTTACTTTGTGAACTTGGAAAAAA
ATGACAAGCCATATTTGCCCCCCTGTTTGTCCTTTTTGGCAGCCGCCCTCTTCTGTGCAA
TACAAGGTAATGTTTAGTGACC
>BC8_c408    nseq=59
TTTTTTTTTAGWDTCATATTGTGCACATGTAAATAGCATAGCATATGGCAGCGGTTATAG
CCTCCAAAAGTTTCATTTCAGTGCACATGGAACTAGATCTTGTCCATTGACAAGTTATTC
GTGGCATGGCAGACGAGTTCAAACAAGACAGACTGAAGTGGACAACACTGCTGCACTGTG
CTTTTACACTTAGATGAAACTCCTACAGCGCTTTCAGGATCTCCTCGGCACCAGAGATTG
TGAACTGGCCGCCTTCCTCAATGTTTGCAACAGTGACCTTGAGGTTGTCGGCCAGGAGAG
CAAAA
>BC8_c409    nseq=79
TTCTCGGGGCGCAACCATGGTGGCCACAAAGAAGTCGAAGAAGTCTACAGACAACATCAA
CAACAAGCTGCAGCTTGTTATGAAGAGCGGCAAGTACACGCTCGGCTACAAGACCGTCCT
CAGGACTCTCAGGAACTCCAAGTCGAAGCTTGTGATCATTGCTAACAACTGCCCTCCCCT
AAGGAAGTCTGAAATTGAGTACTATGCTATGTTGGCCAAGGTCACTGTTCACCACTTCCA
TGGAAACAATGTTGACCTGGGTACTGCATGCGGTAAATACTTCCGTGTGTGCTGTCTCAG
CATTATTGATCCGGGTGATTCTGATATCATCAAGACTACACCTGGTGACCAGTAAGGAAG
TGGCATCTGTGTTCTGAACTGTTCTAGTGTAGTAGTGGATCCTGCTGGACTTTGTTCTTT
CATCTTACATTGTGTTAAACAGCATTTACCTATCTTTCATCTTACATTGTGTTAAACAGC
ATTTACCTACCAGTAAACTGAGTTCTTGGGTACATCGTCTTGGATTGAAAATTTTGTTCC
TGGAATCGACACTTTCAACAATGGGAGTTTGGCCTATTGGTTGTGCTCGGATTGACTTGA
TTKAACATAATGATTATGCCACTGCTWSMWAAAAA
>BC8_c410    nseq=124
TTTTTTCGTCGGCGTAGAGCCTACAGAGAAGCTGCGAATTTAATTCATCACCAGCGACCA
CTAACAAATGTTAGGATACAGAGAGTGTGCACATGTCCCAGATATCAGCCAGGAAACCTA
AGCAAACTTGGGAGTATTATAATCAGAAGCTGATTTTTTTCCTGGTTTAACAATTCATCT
GCCTCTTATTACATTACAAAAGGAGCATAGAGTGCAAGCATTTGGATGAAAAAGAGAGAG
AAAAGGAAGGTGGACTAATTTCATTCAAACAGCATAACAGAATTGGCTGGCCACCGAGCC
AACACAGCCGGAGGCGGAGGAGGAGGAGGAGCCGGAAGGAGATCGACGCAGCCGGAGATG
AAGACGTTCGACCCGTGGCCCGTGTTCTTCCGCCGGGAGTGGCGCCGCAACTGGCCCTTC
CTCACCGGCTTCGCCATCACCGGATTCCTCATCACCAAGATGACGGCCAACTTCACCGAG
GAGGACCTCAAGAACTCCAAGTTCGTCCAGGAGCACAAGAAGCACTGACGGGACCAGGTG
ATGGAGTTGTCCGAGTTGCCTAGGTGGCCAGCCAATTATGTTATGCTGTTTGAATGAAAT
TAATCCACCTTCCTTTTCTCTCCTTTTTCATCTGAATGCGTGCACTCTATGCTCCATTTG
TAATGTAATAAGAGGCAAATGAATTATTGAACCAGAAAAAATCAGCTTCTGATTATTATG
ATCCCAAGTTTGATGAGGTTTCCTGAACTTGTGCACACTATCCTTTTGATGTAGGGTTTC
TCTTTGTTTGGTGTGA
>BC8_c411    nseq=63
ATAAACTCATGCATCTACTCCATGAGTCAAGCTATCGGTAGCTGTAATGATATTACTAGC
ATGGGAACAATAGCATAACCAAACAAGTCATTACAATACAACAGACAGTTAGCCACAAAA
ACTACTAGTTTCACTGCTTAGTCGTCCAGCGAAGTCCAAGACAAGATGAACAGAAGCCAT
ACTTCAAAAACCTGGATCCCCAAATCCACGAACCACTCAGTTGTATGAAATCAGGTACAT
TTGCATGCTAGGCCCAGCCACCAACAACACTCAAATAATAAACTCGGTTCAATGTCCTAT
CCTGACCTCAGTAAATACCTTCACTAGAGTCGCTACAACATCTACTCTGGGATCATCTGA
>BC8_c412    nseq=76
TCCTCTAGTTGACCAGCTGGARCATGAGCAGGCTGCCAAGGTGACTGGCATGCTTTTGGA
GATGGATCAGACAGAGGTCCTGCACCTGCTGGAGTCCCCAGATGCTCTCAAGGCCAAGGT
TGCTGAAGCCATGGAGGTCCTCCGCTCTGCTCAGCATCTTCAGCAGACCAATGCCTCCCC
TGAGCAGCACCTGGCCAACCTGTCACTGAATGATGGCGTCGTCTCCAGCTGACTCTCCCA
ATTTTTGCTTCATATCTGTCTTATCTAGAGTGCAATGACATGGTTTGCTTGGTTATTGGA
GTTTTAGCTTGCTCTATGATTAGCTGAACTAGGTGTTTGGTCTAGTTTTGTGGTGCATCG
GTTATTTTACTATGTGGATTTGTTATTTCGTTTTATCTCCAGAATTATTACAGTTGTTGC
TTTGTTCAAAAAAATTTTTTTAGCCTACAAATCTAGATCCAGATTTCATAAAGGATTGCA
AATTCATTCCTCTTCTCATTAAATATGGGTAACATAGAAATCCCTGCACGGCTGCACCGA
CCACTACAGCTCTTGAACTAGACCTAAACTTTCGATGCAGAGATCGGTGGAAACGATAAA
TAGATRAARAGAGAAGTTAGGAAACATTGTC
>BC8_c413    nseq=135
CAGAACCAGTACCTGAACGTGCCGGTGGAGTTCCAGGACGCGCACGGGTACGCTCGGCGG
CGGCGCGTGGAGCTGCGGATGGGCGGGCGGTCGTGGTCGGTGAACCTGAAGCGCGGGAGG
CGGTTGCTCGGGGACCGCACGGCGCTCAAGTACGGGTGGCACCAGTTCTGCGTGGACAAC
GGCCTCGAGGTCGGCGACACCTGCTTCTTCAAGGTGATCCGCGAGGGCCCCTGCGTCGAC
GACGACGACGAGGAGTGGGAGGACGAGTGGGAGGACGACGAGCACGTGCTCCAGGTGGAG
GTGCGCAAGAAGGACGGCACCATGCTCACCTGATCTCATTCTCATCTCGTCGCATCACCC
TGGCTGATGTTGCTGATGATTGAGATGGGCAATTTAATAATCTGGTGATCTAGTACGTAC
TTTAATTTGACCGGTTTCCATGTGTATCCGGAATGACTCCGTTGGTGACAATTAGGATTT
CTATTCTGACTGCTGCTGAATTAGATTGTTGGTTCTGAACCTGTCAGACTTTTTGCGAAC
GGCGTGGATAAAGTTAGCGACCACTCCTTGGTGAGTTCGTAAAGCTTGGCATTGATTCAT
GACAAGCTTAAAGTGAGTGATGTTGGTCTGACTTGAGATGAAAAAATTGTGCAGGCAAGA
CTATTCCTACG
>BC8_c414    nseq=70
TTTTTTTTTTACCAGCTCCAACTTCCTCATTTTCATTAAAAAAAATAGTACTCAAATGCA
ATAGTTCAAAAGGCTTAGCAGAAGCTTGACTGCAGAAAAAAAATCTGTATAGTATCCCCT
CTCCATGTGGCTGCATCCGAGCCAACAAAAGCATTTCCACCCCCAAAAAATTGCCCCAGT
ACAACAAATAATACGATTATTGTAATAATGACAATAATTGGCATGTAAGCTAAGGTAAAA
ACTGGTCCAGACTTGTCCCTACCAAAACCAACTACTAGATTGTCAAAGCAGCTGGAATGT
TATTACGATAGCATGGAGCGATGAACCCCGTTTTAATCTGTTGGAGAGGTCTCATATGCC
AATCTTCTTCTCGAACTTCTGGATCTGATTCAAGAATATCCAGGTCATCATGACATGGGG
CGCAATCCTGACACAGTACACCGGGAAGCCAGTGTAGAACTTGAATGGTCCACCGCTCTT
GAAGGTCTTCACAGCACAGTCCAAGGACCCTGTGTAT
>BC8_c415    nseq=62
ACGATCCTATGACTCGGTTCAAATGTAACTTTATACAGTAGTAAGACCATTGTCGCAAAC
AAAAGAACTTCTGTTCAGTTCAAGATCACTAAATTCATCCAAAATCATACGGTTCACTAT
ATAGTCAAATACAAGAAAAGACCGAGAAAGGGCAAATACTTGAAAAGATGACTGCAGCTA
TACTTTGGCAGAATTTATGCCGTCATACTAGCCTCAAAACACATGCAGAACCTGCTATAT
TTTCCCTGATTCCCTCTGCAAATTAGTCTGCAACCTATCCTGACTATAAGCTCTCAGATT
ACAACAATAAACAGCCGGCCAAGCAGTACTGTGACTTGCAGAAGATTCAGCCTATACCCA
TAACACCAACTCCCGCAGCTATGCAGATTTAGAAACCAAAGAAAACAAGTTCGGTTGCCC
TTTCCTTCTCAAATGTCTCAAAGTACTGGTAATATGATGGTGACAGCAAGCAGAATA
>BC8_c416    nseq=131
TTTKCAAACAGATCCCAGATATTTTTTTTACACCGAAATTAGACGAATAGCATTGCAAAC
CAAAGCAAAACGATATGAACAATCATGGCCAACCGGAGACTACGAACAATTTACCACATG
ATACAAAATGGAAACACGCACAACACGGCAGCAGTACGCAATGGAATGGAACCCGTACAG
AGTATACTCAACAACCCAACCATTAACCACCAGTGAACTACTTATTAAGGGGCTGCTGGA
CCTGACCTGCCAGACTGTCGCGGACATGATCAAGGGGAAGACTCCGGAGGAGATCCGCAA
GACCTTCAACATTAAGAACGACTTCACACCTGAGGAAGAGGAGGAAGTGAGGAGGGAGAA
CCAGTGGGCCTTCGAATGAGGCTGAGGCTGAGCAGGAACGTCGTCAGGAACTCAGGATGT
CATGAGTTTGGAGCAGCTATAGACTGTCACGGATTTAACAAAACGCTTAGAAGGTGTATG
TAGGTTCGGTTGGTTGTTGGTTGTGATTAGACTATTTTTCTGACTCCAGTTTTTTGGTGC
ACCGGTGGATGCTCTCTGGATCTTGAAGAGGCTTGATGGTTATCAAGCATTGCTGGTTAT
TCTACCTTTTCCCTGTACAAAAAAAA
>BC8_c417    nseq=49
TTGACAGCTTAGCACCCCAATGTGKTGGGGGGTCTACGAAGATGACCCCCCATACCCTGG
GGCTGAGGTACCTGTGAGATGCTTCATTTTTTGAGGCGCTTCATATTTATCTCTGCCCGC
CAACCAATAGTTCTGCATCTCCCCAATATTTGTTGTAGAAACATTGTCATGTGTTTTCAC
TGTAGGCTGTAGCTTTTGGAAATGCTTAATGTCTCGCAACTCAAGTCTCAGAGTGAGTCC
GAGTGTAACGGATGTACCTTGCTCAGCTGCTCGTAATGAAATTTATTCGTTGATGAAAAA
AAAHCTATTGTGATTCTTTGTGCAT
>BC8_c418    nseq=99
AGTCATGCTTAACATTTTTCTATCTAGATAAAAATATAAATCAAGAAGCTAGAAGYTTTT
TTTGGTCCTTCTCCGCCACGACGCGAGAGCCACATCAAAATCTGTATTGGTTTAGCATGC
ATGGATCCAAAGATTCCAAGGACATCAATCCACAAACCTACCGTGCAAAATATGACCGTC
AGACGAAACAAACCTTAATACGAATATGACCGTCAGACGAAACAAACCTTAATACGAGTG
TCGCATAACACGATTAGGATTAAGAGTCAGAACACACAGATACATCTGCCACGAGCTAGC
CCACGACGATAGCAGCAACGTGACAACCTGACCACCACATGACATTTGCGAACCAAAGCT
TGCACTTCATCTTGTTCTGTTCCACGAGCAAAGTTGTCAACGCGATCGCCTCCGTCCCCT
GATCTCCTGTTCATGCCGCCTTCCCTGCTCCTTCCTCGCTCTTCTTCGCTTCAGGCATCG
CCTCCTGCTTCTTCTCCTCGAGAAAGTCCTTGAGGCCCCGGAGCGCGACGCCGGCGTCGT
CGCTCCGCAGCAGCATCTCCGACACGG
>BC8_c419    nseq=75
TGGTCACCAGCACAACTGATCTTCTGTGCCTTCTGTGGTTTGCTTGGTGGCGCTGTTTGT
GGTCTTCTGCTTCATCGCCGCCATCGTCCTGTACGTGACGCCATTCCGCGTGGTGGTCTT
CCTCGCCGGCCTGTATGTGCTGAGGCACCCCAGGTTCCGCTACAAGATGCCATCTGTCCC
GCTCAACTTCTTCAGGCGGCTCCCGGCGAGGACCGACAGCATGCTGTAGTAGGCGCATTC
TGCTGCTGTTACCTGTTTAGGCAGCATTCGGCTGCTGTTACCTGTTTAGGCTCCATGTCT
TGTTAAGTTGTTGAACTGCTAGTTGTAACTCGAATGGGTCATGTCTTAGTGCATCCGAGA
ACAATGAACTGCTTGCTATCTATGTTGCTTTTGTAGTTTGTAGTGTTTCTGTTGCAAGAT
GGGTGGTTTTGCTTCTGAAGTGAGATCAAACCAGAACTTGTATCTGAAAAAGAAGCTGGA
CTTCCATCTCCAGGTGAGGTTGCTGCCGATGTTTTCTTCAGATAGCTCGTGGTAGTCATG
GAAAATGTTGATGCTTTAA
>BC8_c420    nseq=61
TTTTWTTTTTTTGAAAGGAAGCACAAAATATACATATGCAGCAGATAGATAGTCACGTAG
TACAACCAGTTTGAACAAAATCTCAAAACACCTGCAAGACAGGAACACAGTACACAACAT
CCTCATTTACCTTATTAATAACAGGATACACACGTCCCACATCTCTACAAAATGCAATAA
CAATATATAGTAGTAATGTAATGTAATGAATCAAGGTGCCTCAACAAAATACACAGTAGG
TGCCCTCTCAGCCATGCCAGCAATTCAGACACTTTCACCACCACCACCACCTCTGCAACA
ACTCTATCCTCCTACCGCAAACAATTAGCTCAGGCAGCTGCGATAGGTTCAGTTGCTGGT
GCAGGTGCCGCCACGGCMGCGGCCG
>BC8_c421    nseq=57
GGTTACACATTCCTGGTGTCAGGTTCAAGGTTGTGAAGGTCTCTGGTGTGTCGCTGCTTG
CGCTCTTCAAGGAGAAGAAGGAGAAGCCAAGGTCTTAGATTBCKYWGATTAACGAGTGCA
AAGACAATTTTAATGAGCTGATAAACAAGGGCAAGCCAATCCATGATTCCAACATCCAAG
TTTCTTGCACTTATCACAGCAGGATGGTTACAGTAATTCCGCAAATTCAGCACAAGTTCA
GCACGCTAAATCTTATGGGAATTACAGGAATTATTCAATTGAGACGAAGCGTCAATCCTT
GCCGTTGAGACTGATCAAAAAGAGATTCTTTAGCCTGGAGGCCAATTCATCTGCCTGCCT
CCAAGGAGATGAACGTGGATGTGGTAAACAGATTGACATCCTTTAGGGCCATCTATTG
>BC8_c422    nseq=53
ACCAACTGGGWYTTTTTTACTAAGGTAAACAAGGCTACCAACAAACATCTAATTTTAAGA
ACATATTGTTCACTGTATAACAAACTCTTGTCTCGGATAGCAAGGTAACGAAGTTACAGT
AGATAATAACAACTAAGGCAGCAGATACAGTATGTCAAATAACTTAAAATTCCATCCCTA
ACACACGCTACGCCAATCTAATGACAATACGCCGAATAACAATTATTGCATGTCCCTTTC
ACGCATTCACGGAATGAGCTGACGAACCCTAAAGAAAAGCCACACCGAGGATTTCAGCGC
ATATCGAAGGCTCGAAGCGTTACGCCACGGCAGATTGATCGTTCGTATAAACGATAGGTT
CGGCAACCGCGAGGTCCACACGTCTTAACGCCTACTGCGAGGCCCGCCAGCTGACCTCGG
ACCAGGAAAGCGTGAGAATTGCAGCCGTAAATGGGCTGACTCGCGATCGTGTTCGTCAAA
CTTATAACCTTGCAACGCGTCAAGAGCAACTGTAGCTTGAGTAGGGTTGTCAAAA
>BC8_c423    nseq=137
CGGCGTTCTAAGAGGGCCAACGAGGGCAAGGCGTAGGGCGTGCCGGCGTGGGGGATTATT
CGCACGTACGGCGGCGCGCGTGTCGTCGTCGATCGAGTTTGTGTTTAAGAAGCTAGACGT
GGTGGTGGTAAACTACTAGCATCTCGGAGTATCTGTTGGGCGTTGTTGTTGATTTGATGG
TTACGTTGGTTGGTTCGTTCTTGTGTGATCTCTAGCTCGTGTTATTTTTCCTGTTTTTTC
GTGTGGATCTGGATGGATGAATGAAGCAAAACTAGTGTCATGCTGGTTCGATTCCAAATT
CTCAACCCTGAATTCCTGATGCGCAAGCATGAAACAGAGGTACTACTAGTTTTTTGAARW
RWAA
>BC8_c424    nseq=156
TTTTTTTTTTTCCAATAATAATTGAGCATCTAATTAACTATCAAATCAGATAACAAATTC
GTACATACACTGCTTGCAGCAGTGGCAATTCCTTAATTGAACAGTGAAGACGACAATGCC
AATAACAAAACAGGGCAGAATTTATTAGAGGACGATGAGATCTGCATGTAGTTGAACATA
ACAAACTACCAAGCAAATTAGCTGGCATAGAACAACCACCAACAGACACATCAATCTCAG
GTAATTTAAGTTTCGCGGAGTTCAAATATTAAAACTGCATGTAAACGTAAAAGCAGAGTA
ACAGATCGGGGGCAAATTGGCAGCAGAGATATAGTTCATGAGAACAGCAATGGCCCTGGA
CAAAACTTAAGCAATACAATAGCCTCTGGCGGAATCAACCATAAGATGATCATTTCTTCT
TGGCTGCAGCCTTGGTCACCTTGGCCCCGGTCGGGTCCTTCTTCTCCACACTCTTGATGA
CTCCAACAGCAACCGTTTGCCTCATGTCACGGACAGCAAAACGACCAAGTGGAGGGTACT
CAGAGAAGGTCTCCACCACCATGGGCTTCGTGGGAATCATCTTCACCATACCAGCATCAC
CATTCTTCAGGAACTTRGGCTCCTTCTCAAGCTCCTTACCGGATCGTCTGTCGATCTTGG
TAATGAGTTCAGCAAACTTGACAGCAATGTGGGAGGTGTGGCAGTCMAGCACTGGGGCAT
AGCCG
>BC8_c425    nseq=165
TTTTAATTGCTGAAACTCTCCATGAAACTTTTACTGAGATGACCTTAAAGCATAATCACG
GTTGTAACCGCGTCTCTCGGGCGTAATACATGGATACAATCAATGTTTCGGCGAACACCC
AAAATATATATACCTCCGGCAAGCAGCTGAGACATCATTAACAACGACCACTAGTAGAAA
GCATCATCATGCACCACGCAGGTTATGCTATCAGCAGTTCACAGCTTAGAGCTAGGTCAT
ATGACACATAAAGAAGCAGCAAAGCATTACAAGGTCCACGACATTGTTATTCACTCCTGT
ACCAACACAGAAACAGTCTGCATGACTTTGAAAACCAAGCATACATAATAAGCAGACAGA
TCGCCTTGTTGCCATTAGCTTCATGCTGCTCCAGGGCACACAATTGCAAGTCATTTCTTC
CCACGAAGCTTTGTTCCCAGGGCCCTCTCAAGCTTGCCAATAATCTGCTGGTTTGGGATC
GCCTTGCCCGACTCGTACTCCTGGATCACCTGTGGCTTCTCGTTGATCATCTGAGCAAGT
TGTGCCTGGGGTCAGCTTCTTATCAAGCCTTGCTTGCTTTCCCTACAGGTAACT
>BC8_c426    nseq=71
CAAAAAAATCCAACTGAATCACAAGACTGCCGAGCAGTTAAATCATCACAAGACTGATCA
GTTCACAAATCACCAGTACATCGACACAAGGGTACACATTGCCTTCCATCTAGGCCCCTA
ACACAAGCACAGCACACCGCCATCTAATAATCACGAGCATCTACTAGCCATCTAAGCCCC
TAACACAAACCACACACAAACACAATCAATGAAGCACACCACCTAACCGTCTGGATGAAC
ATCTACACCTCGAAGATAGCCGCCTTGAGGAAACGGGCGTACATGGAGGTGCCCGCCACC
ACCACCACGGCATCGGCCCAGAAAACGATGAAGCGGATGCTCGCTGGCATGCAGGTGAAC
ACAGTGTACCTGATCTCCAAAATGTAATGATACACGCTCACGGCAAGCCCAACTGCAACG
GTAGAGAAGATAATAGCGCACAGAAGAGCCATACGTGCGCGGAACTTGGCAGCCACGCCA
AGACCCTGGAGACTCTCGCCCTTCTCCACGGCAACGGCGAGGTAGGCGTGGCTCGCCAGG
AAACAAGAGGAGAGCACAGAGAAAAGCAAGAGAAAGTGGAGCAGGGCGACTTGTTTTNTG
A
>BC8_c427    nseq=137
TCAAGTTGACGGTCGCTCGTGCTAGGAAGATTCAGCGGTTCCTTAGCCAGCCTTTCCATG
TTGCTGAAGTTTTCACGGGTGCGCCTGGAAAGTATGTTGAGCTGAAGGAAAGTGTTCAAA
GTTTCCAGGGTGTTTTGGATGGCAAGTATGATGACCTTCCAGAGCAGTCATTCTACATGG
TTGGAGGAATAGAGGAGGTTATTGCTAAGGCAGAGAAGATTGCCAAGGAGAATGCATCAT
AGGCAATCTTCACAGGGAATGTGAAGTTTAACCTTTGGAGCTCAACATGTGTGTTTTATT
CTGTGTTAGCCAGGACATGTATTTACATGCAGGAGGCCCGGCTGTGCCGATGGATGTATT
TCCCCTCCACCTTTTCCCTAATAAGGATTTGCAGTGACCGTTACATTTGGTTTACTGCCC
CTTGAGGAAGAATTATCTTTTTTGATGACGGCGAAACCATAAACTTGTCAATTCTCAATG
AAATACTGAAGTGGAATGCCTCCCGTGTTCAAAAWGACAAAAAAAA
>BC8_c428    nseq=76
TTCCGAGAGCAACATGAACGACCTGGTAAGGCTGAGTACCAGCAGGTACCAGGATGCGAC
GGCCGATGAGGAGGAAGAGTATGACGGACGAGGAGGAAGAGGACGTGGCTGCCTAAGCCA
CCGGCACCTAAGCCACCGGCACGGGGTCCATGTTGGATTGTGTTGCTATTATTGTTGATG
TTAATCTGGTGCTTTGCGGTGCCTTTAGATTGCTTGTGTTGATGGGTGTCATGATGATGC
TGCTGCAGCAGCAAAACTGTGAGATTAGTTTTAACTGTGGACCTAATTACTATTAGATCA
TGCAAGTGTAATTTAATAGTAGCTGGATTTTATATTTTAGTACCTTTTGCTGTGCTTGTT
CAGTGTTGCTTTTGTTGGGTACATGAAGCAGCAGAATTTGGATTGGAGATCTGTCAATTT
GCAAAGTTCTTTTTCAAGTTAAMWCCTGTTAATCC
>BC8_c429    nseq=71
CAAATCAATAAACACAAATAAATCAAAKYTTTTAACATAAACTGCCGATGCACCTCCAAA
TATATATAACTGATGAATTCTACAAATGCATAAGATACTTGTACTGCTGGAGTAATGGTA
CAGCAACAATAAGTTAAGCTACCTCATAGTCATAACAGCTTGACCAACACAACACAAAGA
AATGCAGTTTTGTCACAACATCGCATCATAAGCAATACCACCCACCTATCACCTAACATC
ACCACAAGCACCTCAAGTCCTCAACCAACATATAATGACTAACAGCGATACAAGGGATAT
CACATCTGAAGCAAGCACCCGGAAAGGTAGCTTACTCAGCAATCTCCTCTTCCTCATCCT
CGTACTCCTCTTCATCCTCCGCCGTGGCATCCTGGTACTGCTGGTACTCAGCCACCAGAT
CATTCATGTTGCTCTCGGCCTCAGTGAACTCCA
>BC8_c430    nseq=123
GGTCAATGGCTCACCACATCATGTAGAGCACAGATGCAGGCATAACACAGTTCAAACTAT
TTCATCAGCGCCCACAAACTGAAACCGAATCCAGTAACAGTCAGGCTCAGAGCTCAGAGC
AAGGGATAGTTGGAAACAACATACCCATTGACATACTCCACACAAAACCACTGGTTATGA
AAGAAAACCTAATGGGCCTGTTCATAAAGGAATGCAAAGCTCAAATTAGCTCAACCGTTC
ACTTGGACGATACCAAATTCATAAGTGTGCATCAAGACATGGTAATGGAGCCACTGGCCC
AAGATAAGGAATAGCTACAAAACTCTCGTTTCACATAGATCTAGGACACAGATGCCTAAC
ACCAGTAGCATGTAACTTAGATGATGCCGATTTTGTTGGCCACATCAAGAGCATCGTAGT
CCGGTGTCAGCTTCACGTAAGCCTTCTTCTTCCCATCAGA
>BC8_c431    nseq=146
ATTTAACTCAAAAAGTTAATTTTGCAACGAGTTTGTGAAAGGTTCGAAATGCAACGGAAA
TTTAAGATGAAGGAACGGAAATGCATTTTTTCGAGCAGAGCAAAGAACGAACACCAGTCA
TTCTCTACAAATTACTTCTCCAAATTCTTAAGGGGCAACTTTGATAAGCAAAACTAATTG
ATACCAAATTGCACAATCTTCCTTAACTTGACATGATTGATATGCAGAGCAAAGCGCAAT
TAGCAGCAATAATAACATGGCATTGTTCAAAAAGATCAATTGTCGCAAAAGTATTTATTC
TTCAGCGTTGACCATCAAATCAAGCCAGCCAAACAGCAAGTTCCAGAGCTTGCACAACAC
TTCAAAACACCTGTAGAAAGGACTGTCACCATGGCACCAGATCTTTACTCATTTGAATCT
GTGCGGACAGTGGGCTTCTCCTGCTTGCCGTCTTCCCACTTGGAGACGGAGAAGTGGACC
TTCTCGCGGGACGCGGCCTCGGACTTGAAGGGCTCCTTGAGGCAGTTCCGCACCAGCGCG
GCGCAGATGTTGGAGTAGCCGATGTAGGTCATTCCCGCCGCGCGCCAGAAGGGGACCGCC
GCCGTCGTCGCAGACATCTCGTCGCCTCCGCTTCGCCTTGCGCCGA
>BC8_c432    nseq=67
GGAACCCCTGTGAGGACTGGGTKCTTGCTAGCGTCGCTGAAGACAACATCCTCCAGATAT
GGCAGATGGCTGAGAACATCTACCATGATGAAGATGATCTGCCGATAAGCGACGAACCGC
CAAAGACATCTTGAAGCCCGACAAGGTAAACGGAATCTTAAATTCCGTTGACTGTAGCTG
CTCTTGATCGGAATCCTGCTGGCTGTGTTGGTCAGGAAGAATTGTAAGTGCAGACTGTGC
AGTTTAGCATTCCTCATATAGGTTGTAACTGCATGCTGGCCTGGTTGGCCGTTCCTTCGA
CTGTTTGTATGTTAGTCGGGAACCGTTTAGCGTTAATACATAATGCCAGTTGACTAGATA
AAAAGTTGCTGTTGGTTCTGGTTGTAGTCGAAAAAAA
>BC8_c433    nseq=135
AGCTGGCCATTGACCTGAATGCTCAGGGTCTGGCTCGCTACTCCATCATCTGCCAGGAGA
ACGGTCTSGTGCCGATTGTGGAGCCTGAGATCCTTGTYGATGGGCCGCATGACATTGAGC
GCTGCGCTTATGTCACTGAGGTTGTCCTTGCTGCCTGCTACAAGGCTTTGAACGAGCACC
ATGTCCTCCTTGAGGGTACCCTCCTGAAGCCCAACATGGTCACCCCTGGCTCTGACGCCA
AGAAGGTGGCCCCTGAGGTGATTGCTGAGTACACTGTCTGTACCCTCCAGAGGACTGTCC
CTGCTGCTGTGCCKGCCATCGTCTTCCTCTCTGGTGGACAGAGTGAGGAGGAGGCCACCC
TGAACYTSAAYGCCATGAACAAGCTCAACACCAAGAAGCCGTGGTCCCTGTCCTTCTCYT
TYGGCCGTGCCCTYCAGGCGAGCACCCTCAAGGCATGGGGTGGCAAGGCAGAGAATGTGG
AGAAGGCCAGGGCTGCCTTTCTCACCAGGTGCAAGGCCAACTCAGAGGCCACCCTCGGCA
CGTACAAGGGTGATGCCGCTGTCGGTGAGGGTGTCTCGGAGAGCCTCCACGTCAAGGACT
ACAAGTACTGATCTGCCTCTCCTTTTGAACCTCCCTACGATGATTTAGGTTGTGGTTTGC
TCGTCTCTGCATGTTTGGACATAGACTCCATGTTTGGACATAGAGACTCCTTTTAATAAT
CCTGAACTCTTATGCTTAACTTTGCGGATGATGGTTGATTACTTTTTATATTCGTATATT
AGTCTTTTTTGGTGCTAATCTGTATAATATGGTCTTGCCGACAGTAAATCGAGCAGCCGT
TCTTTCTTCAGTCGTCGTGCTCTGGTTATATAATTGAAAAGATAAACCATTTTATGTACC
AGAGTTTCACAGGTTGGTTGTTTTACCACTGACCTTTGTCCATTGTGATGCTAGTGGTGC
TTTAGTTTTTTAAAGTAGTACGTGGCAAGCTGAGGTGCTTTATTAGGGCAGTCTCAATGA
CACATTTATGGTGGTTTTTAGCAAAATGGTGATGTGGCAGCCTAATCAGGGCAACTTTAA
CGTATAAGTCTTGGAGAAATGAATTATCTTCTGTCATGTGGGAGTACAC
>BC8_c434    nseq=94
CCACGCCACTATTAGTGCCATAGATCAGTTCGAAAAGAAATTGCACTTTGGTTCTCAAAC
TCAGACATTTCACAAGCAAATTTCTTTGGTTCTGGGAGTTCTGATATTGCATTATGGTAT
TCAGCGAGGATATTAGTGATGCTCCATAGCTACATGAACAAAAATAGGCAGCACAAAAGT
CCTAACTCAACCACCAAACAAGACATAATAATTCGAACAGAAGATGAGACTGCTCAAGCT
TCAACAGCAACCCTTCCAGCAACTTGGTCCAGATCACGCCTTCCCTGGGAAGTAATCAGT
CGTCCCCCCTTGGGATCAACATCAATGATGCCCATCTTCTGCAGTTGCTGCAGGATGTTG
CGCGAGATGGCACCACTGCTCTTGCAAAAGTGTGGTGGACGGGAGCCATTCCTCTGCCGG
CCACCATAGATCTTCTGGAAACCACCCACGCCGATGCCTTGCCTCAGGTAGATCTTTCTT
GCAATCGAGGCAGCCCTGGTGTAGTACCAGTCAGCGTCATAAGGAGGAAGCTCCTTGAAC
CTCGCAGTCTTCACAATGTCGACCCACTCAGGAAGCTCCATCTTGCCCGAGCGCTTGAGG
TGGGCGGAGTAGGCCTTGACGAACTCGTGCGGGTTGACATCCTTCACCGTCCTCGCCGTC
GAAGCCGCCATCTTGCTGCCGCCGCCGCCGCCGMTATACACTGGCAGTCTATTGCCAATT
TGCTGTTGACCTGGGAAACTTCTGATGTAGACATGCTAAAAATATACGTCAATTCACTTA
AAADHATCTCTAA
>BC8_c435    nseq=96
WTTTTTTTTGGGATCATACATACTGTAAATATTAGTAAATCCGAGGCCAAATTTCATTGG
GTGAGATCACACACCAGTAGCACACAAATCAGGCGGAGAGACACACACACACCACCCACC
CATCGGATGAATCCGCAGATCCACCGCCTAATGAAACCACCAAGACACACGCACACCATT
ACTAGTAGCCACCATTACTAGTAGCGGTGTGCGTGTGTCTTGGTGGTTTCATTAGG
>BC8_c436    nseq=88
TTTTTTTTTGAAATAGGCATAGCAAAAYTTTTTTTCAGATCAAACCACTTATTTTTATTC
TTGTCCAATATAAATTCAGTGCCATCACACAACAGTCCTACACAAGAGTTTATTGTTCTG
GTTCTCAAACAGCAGCGATACATGGCCTAAGAGTTCAAACGCCAGCACCCATATTACTTC
TTAAAACCTAACCACTGTTCATGCACTGCAGATCGATATGAGCTTTAGGAAGACTGTCGG
AGCTCTGGGCGCACAAAGTCCGCATCAGCGGTCACTGAGATGTCAACAGTGGGCCTCAGC
TGAGSACATACYKSACCGGTTCAGATACCGGGCCGGACCGGTTCCACCGGGAACCGGTCG
AACCGGACCGGTTCCCACCGGTTTTGA
>BC8_c437    nseq=72
GCTATCAAATTCACTGGCACAAAAAATCATATCAAAATGTTCCTTCAAACAAAATTAACT
TTCCTAGTTACAAGGTCCTCTGTCAACAACGAAACAGGAAGTATAACAAACAAGAAACCA
ACCAAAATTACAGGTCCGCTTTGCTAACTGATGCTCACTTCGTCACAGTTCATGGTGGGG
GTGAGTAAATGTAAACTTCAAAGCTATCACTCCGCTCAAACTATCAAGGGTTCCTCCTGG
CAAGACTGCCAGCTACACCAGCGACCTATGAGTAGATCAGCGTCTCTTCTTGCTTGATTT
CGAGCCGCTCTTCGATGGGCTCGCGACCAGGTAGATGAACAGTCCCACGAACGAGACAAC
AGACACCAGTGACCCGTATTTCATCACAAGCCTCTTAGCCCATTCAAACTTCTTCTCCGG
AACTCTCTCAGCAAGAATATCCAGTGGGAAGATGGGAGTTGAGTAGGCCTCCTGAAGAGC
AGTCTTCGTGGGAACACGGTATGTGATAATAGCTGGTGAACCCTGGAATCTGCCCTGTGT
TTTGGTCTCCAGGACAAATGTGTGTGAA
>BC8_c438    nseq=57
TTCGTTATGACCGCAAACAGTCAGGATATGGTGGCCAGACAAAGCCTGTTTTCCACAAGA
AGGCCAAGACAACGAAGAAGATTGTGCTGAAGCTGCAGTGCCAGAGCTGCAAGCACTATT
CTCAGCACGCGATCAAGAGGTGCAAGCACTTTGAGATTGGTGGCGACAAGAAGGGCAAGG
GAACCTCTCTCTTCTAAGCTGATGATAAACTTGTTCTTAGCCCCAGGTCGTCTGCCAGAA
GTTACCATTTGGAAAGTCCTATGTTATCCTTACATAGGGAGATACATCACATGGGAACCC
ACTGGATTAATACAAGTTATAATCTTATGCCTTGTGTCTGAATCAGCTATTTTGTCAGAT
AAATTTGGTACAATATAGTTTGTACGAGACCAAATGATGAATGTGTTATTGTGTTGGAGC
TCAGTATCTTTTGCTGCAAGTACTCAGGCGAGTTTAGCTATCTTGCTGTGTTCAAGCTTT
GAGATGAAGTTTTTTCTCGGACTGAAAAAAAAA
>BC8_c439    nseq=78
TACAACAAGATCCTCAAGGATCTCAAGTAAGGAATTCTGCTGCAATGGTACTGTAGTCCA
GGACCCAGAGCTAGGCCAGGTCATTCAGCTCCAAGGTGATCAGCGTAAGAATGTCGCCAC
TTTCCTAGTTCAGGCTGGGATTGCAAAGAAAGAGAACATCAAGATTCACGGGTTCTAAGG
GACCCGTAAATGCGTGTGTGCAATATTGTGTGCTAACACATATTGGGAAGCTTGAGGCAG
TGATAATATAGGTTACTGCTTTCTATAAGAAGTATTGTGCTATTATCAAGTGTGTTTTGC
TTGATGCAAGTTGTGTTCTTTCCTCATTATGCGCCTCCAGCCTATGGGTATGGCATGTAT
GGAGTATTGTTGCCAACTTAATAAAAGTACTCTCCGTTTGGCTATGAAACTGATATGTCT
CATGCACTTTAATTGTTCTGCAATGGTTTTTTCTTCAAGTTTT
>BC8_c440    nseq=61
AAAAATCTCCATTACATTATGTAGCCCATTAATGACAATTTAGCATTTTAGGTTACAATA
ATTCTAAGATTTAAGTTATAGATCTGGCATTAGCAGTGACATCACAGAACTAAATTTGTG
GAGGTAAAAAATGAGTGGCATAAACTCAAACAAGTGATCACATAGCTTGCATAGGATCAG
CTGTTACAAAAGTCCCACCATGGCACCATCCAAACTGAAGTCATGATTCACACAACCTAG
TACTATACAGATAACAGCATACTTCCATAGCAAGTGTAAAAACACATGCAAATGCTACTT
CAATCTCATTGCAGCCTCTGCTTTCTAAGCCTTTCAAGCTCCTTCACCATCTGCCAGTGC
TCCAAAGAAAGACTCTTCTCGCCAAAGCTTGAGGCCACTATTTGTGCCATTGTTAGCCAT
CTGCTAAGTTCAGAACAACCCAAGCTCCTATCATCACGCATAGCACTGACCATTTCATCT
TGAATCATCTGGTAAGTCTCAGGTTCAGTGGACTGAGGAAAAGACCTAACTGTGGCCAAA
TACCATCTCCAATTCTCGAGTTCCTCTAGAACCTTCATTAATCTTGGGAACAGAGGATGG
AACGTAAAAGGCACTACCAAGTCTGAAGGAAGGATGTTTGATTTTCCCTCGGAAAGAGTA
AGCAGCTGCACATCAGTTGCCATATCCAGCTTGTAGTACTCAAAATCATAGTCCACCTTC
TGTG
>BC8_c441    nseq=142
TTTTTTTTTACCGAGATATACCAGGATTTCACACATAATAGAGTACAGATTTTTTTTCAA
AACGATTAAGGCAATCAGCAAAGACCCCATGTGGCGATAATAGTTTCGAAACTTTGTAGG
TTCACTCAGAACAAACATTGGATTGTTCCTGAGGCCAAAACAGTTGCCAAGGCTAGAAAA
TTCCTATTCCAGGGACTAATGAAGCACATAACAATTACGCCACGGGATCATGATTCTGCA
AAATCTATTTCTTCTTTTCCGCAGCACCACCACCAGACCTCATCTTCCTGAGAACATTTG
ACATCTCCTCTCTCTTCTTCTTTGCCCTCTTGTGAGTACCAAGCTTTCTCTTGGCCACCT
TAAGTGCACGCTTGTCCTTCCCAACCTTTAGAAGCTCAGTGATACGTTTCTCATATGGAG
CAAACCCAGCAACCTCCCTAATCAGGCTTCTGAACAAAAGTCCAAMCCTCTTGGTAG
>BC8_c442    nseq=95
ACCCCTGAAGGAAATCTTAATCGCCACTAAACTTTCGATCGCGCTGAGGAAGAAGGAGAG
GAGAGGAGAGGAGAGGAGAGGAGAGGAGGAATGGCGGCCGAGGAGGGACAGGTGATCGCG
TGCCACACCAAGGACGAGTTCGACACCCACATGAAGAAGGCCGTGGAGACCAAAAAGCTC
GTGGTTATCGACTTCACTGCCTCCTGGTGTGGTCCTTGCCGCATCGTCGCCCCGTTTTTT
GCCGAGCTTGCCAAGAAGTTGGTTCACATTGTCTTCCTCAAGGTGGACGTTGACGAGCTG
AAGGAAGTCGCCACTGAATACAAGGTCGAGGCGATGCCGACCTTCCTCTTCATCAAGGAG
GGCAAGTTGGTTGACAAAGTTGTCGGCGCCAAGAGGGACGAGCTCCTTCAGACGGTCACT
AAGCATGATCATTGTGCCCCCGCCGCCGCGACCTCATCGGCCTAAGGACGTAACATCACC
CCTTGTCAATAAGGGCCAGCACAGGTGTGGCGTCATCGATTTCAGTTTGGTTTGTGTGAT
TGTGAACAACTCTGTCCAACTCCAGAGTCAGGACCTGTTACTGTTCTGAATACTGTATGG
CGATGCTATATGGATGCTTTGTGACCAAACTTTACCAAGATCGTGTCTGACTTGACTTAC
TTGGTTGCTCTGGTTTGGGCTTCGAGTATGGCTGAATGAAATGCATGATGCTGGCAATGC
TTTGCTTGTAAAAAAA
>BC8_c443    nseq=66
TTTTTTTTTTTTTTATAACAAAACTTGGCATTCATGTGCAGCAACCAGAATACATATATT
GGTTTGTAACCCATTTACGCAAACCAGTCGTACTCATACCGCATTAGCTGTTGAACATTC
TGTCTGCATATGCCATGGCCATGGGCACACATCAGCATCATCATTGTCGGCAATTATTGC
AACTTAGCATGACAGTTTGCTTCTCTCAAGGAAAAGTGAAATGATTGGGAGTAAAAAAGG
GAAAAGGAAATTGTCCAAATAGTTTCTTCATCCTTCAAGGGCAGAAGCACCAGATATAAT
CTCAATGAGCTCAGTAGTGATGGATGCTTGGCGTGTCCTGTTGTAAGTGAGAGTGAGACG
GTCAAGCATATCGCCAGCATTTCTGCTAGAGCTGTCCATGGCAGACATACGGGCTCCAAG
CTCACTGCATGCATTC
>BC8_c444    nseq=74
AGCCGCTCCTCGACCTCGTCAACAACCCCACCAKCGCMGGGTTCTTCGAGTCGCGGCGGG
CGTGCTGCGGGACGGGCACCATCGAGACGTCGGTGCTGTGCCACCAGGGCGCCCCGGGGA
CGTGCACCAACGCCACGGGCTACGTCTTCTGGGACGGCTTCCACCCCACCGACGCCGCCA
ACCGGGTGCTCGCCGACGCGCTGCTCCTGCAGGGCCTGCAGCTCATCGCGTGACCAGCCA
ACCGACGAGCTTCCTGTCGTCGTTCTCCGATCACCTTCCCGGCCGCCGCCGTACCCGATC
CATGTACCTTGCTTCCTGTCGTCGTTCTGCGCTGCTACTGCTAGGTTGTGTTGCTCTGTT
TGCTTGCTGTGCTGCCTGTCCATGATCTCCTGTAGTAGTTTAGTACGCTGCTTTAGGAAC
AATTGGACTGGTGTGTAACTGCCGCTCTGTATAATTTTTATGTTCGCCGTGTTCCCATTT
CCCAGTCAGTTCGTGGAATTTGGAAATTTAGTGATCGGCGTACAGTACGTAAAA
>BC8_c445    nseq=58
TGCTSAGGGKAGAGGCCAAGTCTGCGGAGCTGATTGGCCAGGCCATTGCAAACAACCCAG
CTTTCCTTGCCCTGAGGCAGATTGAAGCCGCGAGGGAGATCTCTCACACGATTGCGGCGT
CAGCCAACAAGGTCTTCCTGGATTCCAATGACCTGTTGCTCAACCTCCAGCAGCTGAATG
TGTCAAAGAATCAGAAGAAATAATCAATCCTCTTGTTCTGAGTGTGTGGTTGTCTTTGTA
CCGGACTTGTGAGGAACACTCGGGTTTTGAACGTAGCTCTTTAGTTACCCCAATCTTTTG
TGGTACTCGGTGAACTAGATGTGAACCAACAAAATACACTGGTACTCAGCAGCTTTTGAG
CTGTTATTGAGGAAGTTCAATAAGAAACAAAATCTGTTATATGCTTAGGTAAAAAAAAA
>BC8_c446    nseq=72
GCAGCGGCTTTTCGTTTAATTACAAGGAGGGTGCCATCAAAGAAGCCAYTCGTCTACAAT
AATACGGATTGTGTATCCGCTCGTCTGTGGTTAGATCAGTATTTTTTCTTGGCACGAGTA
TCGCATCCTGCTCATACCTGTGTTAGTTTTCGTGAATTTGGTGGTGTTGTGGCAAAGTTG
CCCGTGTACATGTATTGTACAACCGAGTGGATGTCTTGCAGTGTTTCATCTGATACTCTG
AGGCGTGTTACGGCTCGTATTAATGATCTTTGTGTGGCCAAGAAAATTGTCTAGTGTTGC
TCTAWAAMWWCGGTTGCCATT
>BC8_c447    nseq=68
CCAACACCGCCATCGAGATCAGGAACTTCCTCGGAGAGAAGAAGGTGAGGAAGGTTGACA
TGCTTGACGGTGTGACCATCCTGCGTTCTGAGAAGGTCAAGGATGAGCTCATTCTTGATG
GCAATGATATCGAGCTTGTCTCTCGACTCGGCTAGCTCTGATAAATCAGAAATGCCACGT
GAAGAACAAGGATATCAGGAAGTTCTTGGATGGTATCTATGTGAGCGACAAGGGTGCCAT
CGCCGAGGAGTAAGGAGCTCTTTGTATCTGCTAGGGAAAGCTGTGCTAGAGAGAGTTGGG
GTCATCCTTTTTGTGCTGTGTTATGGGATCGGTCAGTTGCAAACTTCACAAGTTTTGGAT
CGAAAACTTCACAAGTTCATCAGTTTGTACTGTTTAGGATGCTATGTGGTTGGAGAGGTG
CTTCTATGGTATCAACATTGTTTGTGAGAGTATTTTTTGTGTTCATTCATGTTCCCTACA
CATCTCTTCCGCCCCATCTGATTTTCTTGTTCACGTACAATCTGTGTATGTGTCGGCCCA
GCTTGTTGGATGCAGGCCTTTTATATATGTTCAATATAATCTTGCACGGTTAAGGTTGAC
AGCAAAAAAAA
>BC8_c448    nseq=69
TCGAGGGAGAGGCGGCGCGGCCGTAGGAACTGAGGATGGCGTTCACGATGCGCGCGGTGA
AGGTGCCCCCGAACTCGGCGTCGCTGGAGGAGGCGCGGCACCGCGTGTTCGATTTCTTCA
AGCAGGCATGCCGCTCCATCCCCACCGTCATGGAGATCTACAACCTCGACGACGTCGTCA
CCCCCTCCCAGCTCCGGTCCACCATCGCCAAGGAGATCCGCAAGAACCAGAACGTCACAA
ACCCTAAGGTTATTGATATGCTTCTGTTCAAGGGAATGGAGGAGCTGAACAATATAGTTG
AGCATGCAAAGCAGCGCCATCATGTGATTGGGCAGTATGTGATTGGTCAAGAGGGCCTGG
TGCATGAGCTGGGCTCAAAGGATAAAGGGAGCTCTGATTTCCTGAAGAAATTCTATACTA
GCAATTACTTCTGATCTGAGTTTCAGAATTCCACCTTCTGTAATACTCTGGAGGTGCTCC
AAATAAGATGCCGAGGACCTACCCGGACCAGTTGTTTTGCCACTGGTGGTTTTGATTTAT
TTGGCCCTTCAATCCTCTGATCAATATGATGTTGCTGCTAGTTTCACTTGTGGATTGTTG
TTGTACTTGTGAAACTGATGTTTTATGAATCGAGGCTATGAAGATCAAACTTCACGTCTA
AAAAAAARGCTCTAGTTAGTGAGCTCAACATGTCCGATAGTCAGATGCCCATGAAACGTT
AAAAAAAAA
>BC8_c449    nseq=68
AACCAGTATAACCAGTTGGCACCAACWTTTTTTTAACCATCATATGGCATCATTAGCTCT
TGATGATTTTCATTAAAACCTGATGACAGCACAATAAACAAAAAATTCAGATGTCCAAAA
CTGCTCGTATCCTCTTGGCTCGCCTAGTAAAGTGTTCTAATTTCCTAGCAACTAGCAAGC
CCCAGAACCAAGCAATCAAGCATAACATTAAGTCCAGGTCCAAAATGCAGAACATCACTG
AAATATGCTATATCTAGTGCGATTTGACATACTCCTGCACTATGTTAAGGCCCTCAGATT
CTTCACCATAGTCCTTGACAACAACACAGGAGCAGCCAACAACCTTCCTTGCCTTGCCCT
CAGAGTCAATTTTGCAAAGCCCAGCCCACTCGCCAAGAGTTTTAGCAGCAGGCACAGTGA
CCAGGTGCACATTGTGCTCAGCGCAGAGTGCCTTCACCAGCTTGACATAATCAGGCTGGT
CGCAATCATCAGCAAGCACGCAGAGCTGAGCAGCATGCTTCTCAATGGCCTTGGCAGCCT
CACGAAGACCCTTAACGA
>BC8_c450    nseq=98
GAACCTTCTCTTCAGGCGCTCGCCCGCAAGTACAACCAGGATAAGATGATCTGCCGCAAG
TGCTATGCGCGCCTGCACCCCAGGGCTGTTAACTGCCGCAAGAAGAAGTGTGGCCACAGC
AACCAGCTGAGGCCCAAGAAGAAGATCAAGAACTGAGGCTTTGGAGTATCGTTTCCGTGG
GGTCGTTTGGATCAAACAAGAAGATCCACGTCTAAAGTTTTTGCTGCTGCATAATGCTGC
TTCTGTTTCTAGTCAGAACTCGGTGGTCTTTCTGTTGAGGGGTATTCAGCGTGTTATTGC
TGGCATAAATTGTGACAGAAGTCTCGGTCATATTATATGGTAGATTACAACTCTATAAAT
TCGTGGTCGTTAATCTTGACTGCTGTTCTACCAAAAAAA
>BC8_c451    nseq=69
AACAGTYWYWTGCTACACTGTCAATGCAAGGGTTACTGAACACGAATGTACACAGACCCG
AATAAACAGAAACGCAGGCATAGCATTCCGCGATCAAACCACTGCAGTTGCTAGGTACAT
ACTCCTGTTAACAAACTCATGAAACGTGTGCTCATGCCACATGAGCAGAGGTTCCAGACT
ACCAATTAATCCTCCAAAACATACAAAAGCATATAAGCTACAGGCCAGTTTTCAACAGAT
ACATGGTTTACCCCAGATCAAGGGAACAGCTGCGATGGGACTTGCTGGCCGCTCACTTCG
GGTTCCTCAGCACGATGATGACCGAGTCACCTCTGAGGAACATCTTGCTGATAAACCTGT
CCTTGTTCACAGGCAGCGCCTTCTTCTTGCCCTTGCCAGTCTTGGGGACCTCGGTCCACA
TCTCCCGCACATTCTCAAGAACCATGTTGCAGTGGCGATCAAAGGCACGAACACGACCAA
GGAGCTTA
>BC8_c452    nseq=68
CAGAAGTGACAGTGACGATGACTGAGAACACTCCTGATGATCCTCGCCAGAGGAAGCCAG
ACATCACAAAGGCCAAGGAAGTTCTTGGATGGGAGCCCAAGGTCGTCCTGCGCGACGGCT
TGGTGCTCATGGAGGAYGACTTCCGGGAGCGCCTTGCTGTGCCCAAGAAGGCCTAAAACC
CACCCTGCGTTTGGGGGGAAGGATATCCACGGGAGGAGCATACTCATAGTTGGGTTCGTC
ATTATTCGTGGCCACCATTTCATCACGGAATTTGAGTTCCAATAAACCGAATACACCCTT
TGTCGTTCACCTTGAAAGATTGTATCATTAGAATTCCCATACCAGGGGCCCGGCCGTTTT
GCGTCTCTGCTTCCACAGATCTTGTGGTGTGTTTGTAGCCTATGTACTCCCTGAATCGAT
TATAGCAATGTTGATGCCATTTTGAGCTTTTGTTCTATCTTGCTGCTACTTGAGTAACCA
GTCACCATCTTGACATGGCTGCACGGCACTGCACCCTTGTGTTTGTGTAATGGACAAGTG
CCATTTTCAGTTTCTGTTACATCTTGCTGCTGCCTGAGACAAAGTAACCCGTAAC
>BC8_c453    nseq=77
TTTTTTTTTTTTTTACGTTCCAAAGCACACCCAATAAACCTCCTTACCGTCGTGACACTG
ATCTTACAACCTTTGGCATGGGCGCACATTTAGTCAGCAGAGTCCAGCAGCCTCCCCAAG
TTTCAGAGCTAGAGCTGAACAGGCTAAGCACGGATACAAGAAGCCTAACAGAGTCGCGAG
GTTCAGGCTCAAACGGCACTTTCATATTGTTTAGCTGCTGCTCTCATTACCCAGACATGA
TCAGTTAGAACTGACACACAACCCTACCCGCCACTCCCCACTCAATATGACGTCAGCTTC
AAGGCATGAAGCCTGCGCGGTGGAGTCCTGGATCTTGGGCGTGGTGGCCTTGTGCTCATG
ACGTTCTTTATAGGACCTCTGCTGAATGCCCAATCAACATAGACAGTCTTTGTCAACAGC
TGAGTCCCATTCATTGCTCTGATCGCAGCCTGTGCTTCCTCAAAACTTTCATATTCAATC
AGCGCATATCCCTTGGCRTATCCAGTGCGGCGTTCTAGATTCAAATGCAAGTCCTTGACA
CGACCAAATTCACCGAAAACGTTGTGCAGATCTTCTTCTTCTACATCTTCTA
>BC8_c454    nseq=44
TTTTTTACTTAAAAAGCATTCCCGACACATATATCGAAATATAAGATAGTCAGCAGCATT
GCACATGCAACAAGKTTTTTTGAACCCACAAAATTCAGCTCATATAATTCAGCCCATATA
CATACAGTAGCACAAGTTTTTACAGAGCTTGAATCCATAGCCTAATTGAAGTTTTAATCT
AGCACAAGATCTTACAACAATTGCACCATGGCAATTTTCAACAGTCTACTAATAGAAACT
AGCAGCAACAACATGCAATCTCAAAGACCATCCTACCTGTAGCTTAAACATGCTCATATC
AGACTTAGAACATGCTACCTGAATCTATACAGCGGGCGCAATCAGCATATGTTCCTTCGA
CCATGATCTCCATCCATTGTCGTGACTTTAMWTGCTTTAACTCTGTTTCAAATA
>BC8_c455    nseq=80
GACAACTTATTAAGCAACTGGAGATCATGGTCCATCTATTGAACTTGATAGTTACAACCA
CGAAATCTAGTCACACAAGCAAATCTGCAATGCTACGTTCCGACAACAAATATAAAATAC
CACAAGAAACTAGAATATCCCCTGCATCGATAGAGGGCACAAGAACCGTGCATCACATAA
ATAAGCCGCCGGGAGTAGGTCAAATACAACATCAACATCCACCTGACGTCAACTTGTCTA
CAATATGCATTCACGAGGGTTCCAATGTAAGCATCACAAGACACTGGAGCAAATCAGTTT
ACAGTGAGTGACAAATAAAACCAAAAGAAAAACTTCAGGCCGGCTGCTCTCATAACTGAT
GCTTTTGTTGTTTGGTAAATCATGACCAAGTTTACTCCACCTCTTCCAGGAAATCCTTGA
TCTCTGATGGGCTTAGAACTTTGAATTCACGGTCAGCACGAATAATTCCGATTTCGATAT
TGTTGGCAGAAATTTGCCCCTCGTATCCTTCTTTCAGAGTCAAAATTGCTGTGTGGATGG
CATCATCAAGCTCCATATCTTCTGTGTATCTCTTTTCAAGAAACGTCTTTGCATTGGACA
CATTTTTTCCCCATAGCTGATGCTTTCCACGAGAAGTATGATCCTGAGGGGTCAACCTGA
TACAGCTGCGGGCCATTGTCATCATACCCAGCAATTTTGTTTGTACCAGGTTGCTTGGGA
ATACCACATCAGCATTGGAAAA
>BC8_c456    nseq=102
AAAACCAACTGCTAATAAGCCTCCAATGAATGCCTGCAGCTGCAGCCGCTGTTGCCCCAG
CAGCAGTTTCTCCCATGCTCACGCGGTCTCTGTCACTGCAGAGCACTTCTGTAGCAAATG
GGCAGCCTCAGGTTGTTGCTGACCCTAGTTCAATATGCAAGCTTCAGGCTGATCTCCCAA
TTGCCAGGAGGCACTCTCTTCAGCGCTTCCTCGAGAAACGTCGTGACAGGATTGTGAGCA
AGGCTCCATACAACCCCGGGAAGTCATCTGAGGGCATGGAGTCACCAGGGATGGAGGTGG
CAGCTGAGGGCAAGGCCCAGTAACTTGAAAGATCGAAACACGGTGAAGGCTGACGTTGTG
GAAAGGGCAGGGGTGTGTCGTTGTCGTATGTTGAAGCTCAGGACCGTACTAATAATTGGA
CCGGAACCTCTATTATCGCTGTTCTGTTGTCATGTGCTAGGTTGGTTTATTCTGCCGCGA
ATTCGTTTACCCGCATACCGAACTGCTAAGATATGATATGTCGTTCCGTCATTGTACATC
ATGCTGGTCGTCTGTCTGACTCTTATGTATGTCACAGTGATCGTCTAGTAATGAAATACC
ATCTATATTAACCCTAAAAAAAATTTTGTCT
>BC8_c457    nseq=146
CTCAAATCTGTATCATGAGATTATCAGTAGGACGGAGATTCACACAAGTTAAACAACAGA
CGAACTTTGATAGACCATTAAATATTATACTGGTAACATGAGATTAAAATAATACCATGA
TCTCAAAAACATTCTTAATGGTAATGGTAACATCAAATGAGTCACGATCGAAATAAACTT
GGTGCAACAGCAACTTCCAAGCCCACTAGACTAGATAACTTCGACAAGATGCAAAACATC
ACTCATGTGTTTGTTGCCCTGGTGTATATCTGCTGGCTGGAATGAACGGAGACCATCCTG
ATGAGCCCCCTTGCCATCAGGTCCTTGATGGCCCTCCTAGCCAGGGATCCATTGATCCTG
AGACGCTCGGAGAGGATGGATGGGGTGATCTGCTTGAACTTGGGCGCCTCGGTGAGCAGC
TTGTCGTAGGTGGCCTGGTCGAACAGCACCGCGTTGTTCACCTTCTCCTTTTGCTTACCC
TTGCTCCACTTCTTCTTCTTCTGCTTGCCGCCGCCCGACTTGGCCGGCTTCGACGACGGC
GGCGGGGCCTTGTCCTTCTTCGGGGCCATCTTGGCTGCGGCGACGGCGCGAGGGGAGGGT
GCGAAGGGGTAGGAGGAGTCTCYGAA
>BC8_c458    nseq=57
TTTTTTTCAGCAAGAGAATTCTGAATTCTTCGTCCAGGTAATTTTAAACTCAAGCATAAA
AACCCAATCCGATATTTTTCTTAACTTTGCACACTGACACGGGCATCATACAAATAACAA
ATATATTAGTAAACCTATCGGAATCAACGTTGGCATTTCATATTGTGCCTCCCTTATCTT
CTTCAAGACTGTAGTTGGCCTTTATAGCAGGCAGAATTTGAACTACTAAACGCTGAAACA
TAGTTTCCCAGCATAGTTTGGTGCCATATAGAGCTGCACACATCTCCCAGCTACATAATC
CAGGCTTCGAAATCTCTCAAGCTTTATTCAGAGGAACGAATCCGTGCCTTATAGCTGCCG
ACCATGCTTTCTCAGCGTCCATCATGGCTATCCCCACACTCGTGCTTGGTCCATCCTTCG
AGAGAGTGAAGTATTCCAGCAATGCGCCAAGCACTCATCACCTTTCTTGGCAGCCAATTC
TCGCAGGCATGGACATTCTGCATGGTTTCCGGGATCTTCATTGCTGGGGTGCTCAAGTAA
GTGCAATCCTTGCGAATTTTCTTGATGGGGAACTGTGAAATAGGAATGAATATAGCTCCT
TGTGGTGCCAGCTTCTGTTCTTGGTCACCAATGTTGTCCACCAGCCAAATCTGAGGCATG
TGGCTGCTGAAGTGTTCCAAATAGCTTGCTCTGCTATCTGCAATATTTGACTTGAGCATA
TCATATTTGTTCTTTGGATTCATGATCACCTTGACGCCCTTCTCACATAATGCAAAAGCC
GTGGCATAGGCTATC
>BC8_c459    nseq=54
TGACATTAAGGGCAAAAAAATAACAATCACTGGCTGAGTTCAGCACTGACAGAGACCTCG
GCTTCTCCCATGCATATTGCCCCAGTAGCATATCCAGTTATATTGATGCCCAGGCTACAC
CAGCATCAGGTGGCAACTTAGGATGATTGATGATCCAAGGAAGCGGATGACGGGCTCAAA
CTGCAGCATAAAGACTGAAAATCTAAGCTTCAATGTTGAATTATGTTCTAAATCAATGTG
TTTGAATAATATGCATCATAGCTGTCAAGGTTTGATACTGTGTTATATCGCTTGAGATAT
TTCTATTGGCCTGTAGTAATACTGGGAGGGTATAATTCTTCTGTGCTTGTATCATGTATT
CGCTACTAAGATTCTGAACCTACTTTAATGTTTGGTGCCCCAGTTAGGCCAGTTTATTGT
ATGATGTTGCATAAAATTTATGTGAAAAGTTCATACTTTTAAGAAATTATATGCTGCACT
TAAAAAAAAA
>BC8_c460    nseq=76
TTTCCTTAWWCTTAGTGAGCTGGCGAGCGGCAGGTGCTCGACGCCGAGCCCGCCGTAGTT
CTCTCTCTGCGCATGCGTGATCCGACGCGGTGCAATCTGTTGCTGCTCGTGAGTTCTCGT
GGGCTCCATTGATAATTTGATATGCTCATCTCATCTGGTGTCTCTTCTCCTTCTGGATTG
CTGGGTGGTAGGTAGCAGGGATTAGGATTTGGTCCTCCACTTTTCTGGTGGACGGTGATT
GTGATGCCCGTTTTGCTAGTGCTAGTCTGCTAGAGCTCGGAACTCTCATTTCAGGTTGAT
GTGTTGTTACTGTCTTGTGCTCCTTCCACAGGTTCCACCTGCATTCCGTCTGCATTTCAC
ATGATCACCATTCACACCCAGAADTTTCCCYTTGCTTCTTGCAATTCCTTGTGATTCTTT
GATCTGTTAGCCGTACTAATTAGTGGCAAGTGCTTTCCGGTGGCTAAAAAAAAA
>BC8_c461    nseq=76
TAGCGTTGTGCGCAAGCCAGGACCCATGCAAAGGACGTTTCTTCTATAAGGATGTGGAAA
CTGGACCGCCACGAGGCGCGCGATATGCCCATACTTTGCATGGGCATCGTAGAAGAATAT
ATGATGCCGTCCAAGCAGATCTCAAGGGNCAAAGGACCTGGTGCTTTAACTAAGGGAGGC
GCTATGTTGCGGTGGCTTGCTGCTCCTCCGCAGCGCCTCCCGATCCGTATATATTATGAT
ATAACTTTGCTCATAAGACATGGAAGTTCGCTAGGTAGTGTCTAACCTGTCATGCTGACT
TCTGTTGATAGAAGAGAATGGGGCTCAGATGCTGCTTAGGTGTGATTTATCCATGAATAA
TCTAAGTTTGTGGACACTGTTTTTAACTTAATGGAACTCTGAGTAGGTGTGGCTTGTGGA
ATTTGAACTTGAAAAGCATGGTTTACAGATGTTGAGTGGTAAACAGCTTGAACATTTACT
AAGGCCTGCTATATACACATGCAACAAAAAGAATCATCATACCAAAAAAA
>BC8_c462    nseq=62
ATCAGTAACATTCCTGCAGGCGGCCACACACATGCTCAACTATACGGTTTGCATCCATCC
ATGCAGTAAATTAAACAATAAATTTATATTCACTACAGCATTGTTCTAACGCACTAGAGC
ACCAAACCCATAAGAGCACAACTCATGCCACCACAATCATTTTGCCTCTCTAGTCAACAC
GTTTGAGGGGCACACCAAATGGCCAGATCGAGTTCACACGGAGGAGTTAGAACCAGCCAA
TAAGATTTGTATTCTACAGATGCTCAAGGAAAGGTATCAAGACGAGTTCAGATGCTTCCC
CACACCACTCTTCAGCATGCACATCAACGATCATGAGTGCTGAGAACTTGCTTAGGGCCT
CCTCTATGGACCATCAATCGGTTCCTCCTTCATGTGCGAGTTGGCGGTTAAGTCAGTACT
CTCACTTTTCACATTGTCAGGA
>BC8_c463    nseq=134
TTCGCCACTGGGTTCTTCCATTTTTTTTTTAAGTAAACCTCCGAAACCAGTGATCACATT
GCATTTCAGTGAGACTAACAAAACATTACAGAAGGATCGCATAGCAGCACAGGATTCACG
CATCTAGTGCTAGCCCCTACTGAAACAGAGAAAGAACGAAACGACACAGCAGCAGCAGCA
GCACGCTCGCTCACGCCCTCTCGCCCCTGATGCGGCGGGCGAGCTGGATGTCCTTGGGCA
TGATGGTGACCCTCTTGGCGTGGATGGCGCAGAGGTTTGTGTCCTCGAAGAGCCCCACCA
GGTAGGCCTCCGCGGCCTCCTGCAGCGCGGCGACCGCCGACGACTGGAAGCGCAGGTCCG
TCTTGAAGTCCTGCGCGATCTCCCGCACCAGCCGCTGGAAGGGGAGCTTGCGGATGAGCA
GCTCCGTGCTCTTCTGGTACTTGCGGATCTCGCGGAGCGCGACGGTACCGGGGCGGAAGC
GGTGGGGCTTCTTCACACCGCCGGTGGCCGGGGCGGACTTGCGGGCGGCCTTGGTCGCCA
GCTGCTTCCTCGGGGCCTTGCCGCCTGTGGACTTCCTCGCCGTCTGCTTAGTGCGGGCCA
TTGGAGCGGGGTGCGGAGGACGGGATCGAGCGGCGGCGGCGCGCGGAGGATTTGGGGGGA
TTGGAAATTGGAATGKGATCACTGGTTTCGGAGGTTTCTTAATGACTTCATTCTTTCAGC
ATTTCTTGGTATGCCATATTGCCATCTGTTTGTAGCAGACAGGAAACAGGCCACCAGTAG
TCAGCATTTGATGTCTCCTAGGATTGATCTGCTATTCCTGCAAATGCTAAAGATGGTGCT
TCTTTATAGTGTTTTTTCCGGAATGTAATTAGTGCTTCTTGTACTAATCTTCTGGATCTG
TTGTCTCTGCAAATGCAACATGGATGCTGATTTCTTAAAATTTCAGAGCTTTGTTCTTGC
AAGAATTGTACGCCATCTGTTTGAGTGATCAATGTCAAGGCTACAAAGAGCCCAGTCTTG
GCCTCTTGGGACTAAAAAAA
>BC8_c464    nseq=50
AAGGTACAAGAACAATGGTAGATTCAATTCCCAAAAAATACTAGCGTAGTTCAAAAGAAG
GCGCGCAATACATCCGTAGGTGTTGATCCGGCCGTGTTGGTGGTTGCTTCAATCATCCCT
TGATATATATCACAAATCCTAATGTTTACACAGATGGATCGGACAAGCAATGTGAAACAC
TTCATTTGTCTAGCCGCAGCTGGCTTTTGGCTGCTTCATATATCACCCGTTATTCGTTGG
ACATCTACTGCGCTGCGAATGGGTAAGCCACACGGAAAATATTATTCGGACAGAGAACGA
CATCATTCTCAGTTGTAATGGTCGCACACAATCCCAAGCTCCAAATTAAAACCACACAGT
CGATCCAATACGCCGCGATAAATAGTTYGTTGGCGCTCTACTGCCTCAAGCTTTGCAAAA
TGTACTGCGCATACAGATCCATGGAGTACTGAATGGCATCTCGAGCAGTGGTCGCAGGCA
AGAATGCATCAACAGCAACCTCTTTGTTCTCATTT
>BC8_c465    nseq=149
GCAAGCGGCGACGGCTCCGCCCCCGTGAAGCGCGGCCGCGGCAGGCCCCCCAAGGTACGC
CCCGCCGTGCCCAGCGAGACGGCCGCGGCCTAGTCGTCGTCGTCTCCGTGAGAGACAGAG
AGAGGTCATTAGGGCGTAGCGATCCGTCGTCCACCTGCTGCTGCTTCGCCGTGTTGGTTA
ATCCTAGGGTTGGGTTCCTTGCTTGTTCTAATTGTTCGTCGTGGCTTAATTAATTAATGG
AGTAATTAGTGGGGGAGGGATGGATTTGATGTGCCGTTGTTCCTTTCGTCGTTCAGTGTT
CGTGCTGCTGGTGTGTTGTAAGCTTAGGGATCTGGTGCCGCTGCTGCTGCTTCTCAGACT
GAGAGAGTTGCTGCTGCTGCTGCTCTGTTCTGGTCGATTAATCTCAGGATGATGCTAATG
TGGATGATGTGTACAATTTTTAATTTTAATTAGCGGATTGATGGTGATGTTAATGATGTC
GATTTAAGGCAGCAGGGTTCTTCATTACCAAAWRAMAACCGAGCTTGCTTGGCTACTAAA
AAAA
>BC8_c466    nseq=56
TKKWGCACAAAATCAGCACACKTTAGGTTGGAAGTGAAACWTACAGAGAAAATCATGATA
AGGATATTACAAGACAATATCTTTAAAGGTACAAAATCCATGTTGACCATCACGTACCAA
CATCTCACTTTTAACTGCCAGCAGTTCTAACTCCTAATAGACTACACACTCTATCAAAAC
CAGGGAACCCCATCTCAAATCCCAGTTTCCTCTCTATGTCATCAATAGAGCAGCACCATG
CGCGACCC
>BC8_c467    nseq=117
TGGAATCAGAGATCCAGAAGCTTGTTCCTGGTATCAAACATGTTGACATCGAAGCACACA
ACCCAGAAGGGCTTTCTCTGAGAGCAGAAGTTTTGTAGATTACCTGTGTACACCTCATAK
ATTAATCTCATTGATTAATCACCCTTGCTCTGACGGCACTTGATATGTTCCCCCTCTGTT
GCTTTTCCATCGTTGCCATTATTTGTAAGAGAAGTGGGAAAAAATATTAGTCTTTTACCC
AGACTATTTTAGGATCTTGGGCATGGTTTTTGGAGTGATTTCTTCAAMTCCATTCTGAAC
CAWTTTGAGATAAGAACACCAGCTGTGATTTAATAAGTCATCAGAAACATGCACCTTTTA
TAGAGACAGTAGCAAGAAATAGAGAAACAACAAATCACAAGAGTAAGCTAGCTTTAGCAT
CGGTACAGGCACACACCACCTTCCTCTACTAGAAGGCACCACCTAAGCAGAGTCTAGAAC
GCACTACACAAGCACAAGTGATACATCATCCACAAGAAACGGCCACCACCACCGGAAGCA
CGGTGTAGTCAGGGGTCTAGTCCTCGTCACCGGCCGCGGCCTTGGC
>BC8_c468    nseq=69
AGGAAAATAACAGCCGGGTCAACATCACTTTGCACCGAATACCACATCATCTCGACAGAA
AGAAATGGTTAACGGTAAACACATTTCTCATCCTCGTTCAAAACTAGCATTGCAAAGAAA
ACTGTTGTACTTTGACACATCAGAATGTTTCACCACCAGCAGTTCAACTATTCTTAAGGC
AAACGGATATTCAAAAACCTGGCAGCACTCAACAATAGACTCAAAGACTGATATTTCTAT
AGCAGAGTAAAAGGGATAAGAGCTCGCATCCCACGAGAAACTTGAGTGCTTGTAGTCGCA
ACCAATCCCAGGTCCAAGACACCAGCAGCAAGTTTGGTGCAACTGGGATTCTAGATCTTG
TTGAAGGCAACAATGTCGCAACTCTGGACATACTCGTTGATGGGCTCCGCCGTGAGATGA
TCCTCAATCAGACTGTCAACAGACACGAGATCATCCACGATGGTCAACATGACGGTCATC
TTCTTGATGCCATAACCTAACAGGCACAAGCTTGGATGCTAAC
>BC8_c469    nseq=103
AAAARTACATGCAGGAGGCGAGAGAGAGAGAGAGAGAGAGATGAACAAGAACAATGCAGC
CTCCGCCTAAGTTAGACCAAGGAAAAGTGGTGAAAAGAAGAGAAGAGGAACAAGCTCTGG
AAACGCACGACTTTTTACAGTTTAACAACACCCAACGAAGTCACTTGTTAATCCATCTCC
TGCATTGCCAGTATCCAGCCCAACACATCTTCGACAAAATGTCAGTCAGCTACTACTACA
CTCTACCTGCACCACCAGCCTCCGCCACCGCCACCTGAACTCCCTTCAGACCTCTTCTTC
CCTACTCCGTGTTCTGCGAGATGACCTCGCCGAACTTGAGGAACAGCTCGGCATCCGAGG
TGCTGGTCGAGTTGGCGCAGGAGAGTGCACCGGTGCCCCGCAGGCTGACGTACTCGTTGA
TGTAGCTCGGGACGGAGGACGGTGACGGCAGCGGCGCTTGGCCACCAGACGTTTGATGGG
CGGACGCAGACGGCTTCGGCGGAGGGTCGGGGTTCACCAGGCAGTCCAGGACGCGCACCA
CCTCATGCATCGTCGGCCGGTCCGACGGCTGCCGCTTCGTGCAGAGCAGCGCGAGCTGGA
ACACCTTCTTTACCTCGGCAAGGTCCTTGCATGTGTCTCCGATGTCGGGATCCACTGTTT
CCATGACCTCGTTGCTTGCCGTCTTCGATAGGATCAAGTGATGGAGATTGCACTCATTGT
CGACTGGCTT
>BC8_c470    nseq=133
GGGGGATATCGGAGTTCGTGGTGATGGCGGCGGACACCGAGCCCCTCGAGATCCTTCTCC
ACCTYCCTTTGCTAGCTGAGGATAAGAACGTGCCATATGTGTTTGTTCCATCTAAACAAG
CTCTTGGTCGCGCTTGTGGTGTAACAAGGCCTGTTATTGCTTGCTCGGTGACCAGCAATG
AGGGTAGCCAGTTGAAAACGCCAATTCAGGAGCTCAAGAACAATATTGAGAAGCTTCTCA
TCTGATTTACCAAAGACCTCTCAGTGTGATGGGCCTCAGCGACACATTTTCAGAGGCTTG
GACTGGTGTCTTGTTTACTATATTTTGTGCTTTCCGAACTATGTTTGAAGAATTGTTAAG
TCACCATACCTGAATTGTGCTAAGCTATCTTGTATTCGTGACCGCCATGTAATTCTCAAG
ACATCTGTATTGTGGTGGCCGGTTTCTTTCTGGATTCCGTCCATTATCATAACAGTTTTA
TGACTATGGGGTTCGAGAATTGATAGTTTGGCTCGTTGCAACTTCATGTGGCAGCAGAAA
AGGATCATTTGTGTGTTGCCCAGTTGTTGGTTGCCTAATTGTTTTTCTTTCATACC
>BC8_c471    nseq=95
TTTTTTTTGKCACTCACAAACCTGAAGCATGAGAAAGTGATTTGACACTTCATGGATGTC
CAGTCAAACTAGATGTGATTTGCCATCACAAGTTCACTCATACCATAAATTACGTCCACA
GAACAAGTCTAACACAAGCATAAAAAATGGTGGAAAAATATCTCCAACCTCAGTACTGCT
CTACAAACAATGCAACTGCAGCTACTGAACATTTCACTCGTCCTCCTGGCTGCGGAGCCT
GGCCAGCTTGTTGGTGACCACGATGTCCAGCTGCGCAGCACGCTCAACAATCTCCTTGCG
CTTGCGGGTGGAGACATTGTGGGCAATCTCAGCACAGTACGTCCTGTTGTGCATCATAAG
TAGCTCCAGATCAGAGACATTGTGAACAACAAACTTCTTGAACTTGTTGGGAAGGTAATG
CCTGGTCTTCTTGTCAGAGCCATATCCAATGTTGGGCATCAAGGTGCATCCCTTGAACTT
ACGCCTGACACGGGAGTCAATACCCTTGGGCCTGCGCCAGCTTGGCTTGAGGCACTTGTA
GCGGTCGAGGTGGGGCCTCTTGAAYTGCTTGACCCGCTTCTTCACGMTGAGACAA
>BC8_c472    nseq=74
GGGCAAGATCGAGACGCTGACAYTTTTTTTTAGGTCTGAAAGAAACTTGATCACTGATCG
TAGTAGGTTTACACATGTGGTGTTACAGAAAACAAATCAAAGAATACGATACGCGCGAGC
TACATTTACTGATTTACATCCGTCCCCCTCTCCATCAAAACGTTCCTTATTGATCGCCAT
CTTCTTCTCTACCATCCGATCGATCGATCGATCACTGGTTTCGGCACTGAACTGATATAG
ATGGTTCTGGAACGACGAAGAATCGTACGTGCGTGCAGACAAGCAAACCCACCGGCGGAT
TGCTCACCGGAGGTGGCACTCGGCGGGGACGCCCTGCGCGATGCGCTTGGGGTCGGTGCA
GTAGTTGTAGATCATGAACTTAMCTCTGCACCCACCTCATGCGGCGGTAGCCCATGTCGC
TG
>BC8_c473    nseq=65
CTCGGCCGCGCCTTCCCCGTCACCGCCTTCCAGCTCAACCCGCCGGCCGAGGGGGGACAA
GAAGGAGGGCGACACCGCCGCCGCCAGCGATTGATCTGCATCCTGCCGGCGGCCGGGCGC
TCGATCTGGTGGCGTCGCAGTGAGATCTGACGGTAGCTGTGCTTGTCTGTGAGCTCAGCT
CTCTCCTCCGTCGGCAGCCTATCATGGCAGTGGATCATGGTGTCTATGGATTCAGAACTT
ATAATTATGCGTGCTTAGTACTGCTGCAGCTTGATTCTGTACTGATTCAGATCTAGTATG
TCTCATTGCCTGTTTATCGATCTTATCTTGATCTTGTACTGATTCAGATCTCGTATGTAT
CGTTGCATTGCTACTGTCTATGAGGTTGAGATTGTACWAAAAAAATGGTCAGGGGCAGGG
GCAAGGCACACACGACCTGTGTTATCAACCATCAAAGGTTTAGTA
>BC8_c474    nseq=67
TTGGATACGGCAGTGGGTCATCGGGATATGGCGGTGGTGGTTTTAGCGGCGGTGGTGGCG
GCTATGGTGGTGGTCAGAGCGCTTGGGACTGATTGCTTTCCGTCCTCAGTGTGAAGATGA
AAATGAATTGTGGCTCCCTCTGGGGTTAAATGGATGCTTGGAAATGATATTTGTACCTTG
ACTAGATGAGTACGGTGTTGGGAAATGTCCCCTTCGCCTTGGGTCCTGCCTGGTTTTAAT
CTTTTTTATGTTTTCAGTTGTACTAGGAATTGGCTTGCGTGTTCTTTTATTATTATATCT
GAATTGGTCGGTTGGTCGTTCCCCCGCCCTACTGCCGTATTTTTTTAAATATCCCCGTAT
GATTGATTTGTTCACAATTTCAGTCTTATGCGTGGGGTAATTCAGGTTTTYAGTTGTACT
GTKTTCTTTGGAGTCTCTGTAGAGTTAACATGCCGATMCAAAAWGCTTCCG
>BC8_c475    nseq=108
AAAACCAGGCACGATAAAAAAAGCAGTATACTGAAATTCTTGCGAGTGCAAAGAAACACC
ATTCCACTCGTCAAACGAGTTAGCTTATGCTGAAATTCTTCCAAGTTTGACACACATCAC
AACCAAAGTGAATGTGGTACTTTATAGAACACTAACAAGAGCCAAGTTGACTTTATTTTG
TTTTGTTTCGGTGAATCATGTCACGGACGATCAAGAGATCCACAACACTCATGGTACCAC
CACACATCTTTTGTATATCCCCCTTATGTGTTCATTCAAAAGATAAGGCAGTTGAAACCT
GGGTCAGAGGGGTAGCATCTCTAGAACTCCAGCATTCGGCCCCTGAGGATGGCCTCAGCC
TTTCTGACTTCCCTCACTGGTCCAATGATGAACACCCTGTCTGGAGGTCCCTTAGCACCA
CCAATATGGATTTCAACATTGCAAGATTCTTTGACAGACATTATCGTCGATCCCTTTCTG
CCTTTTTTGGTCTGTCAAACAAGGTAGCTCAAATTCTGCACATATGCAGGTAACTCATGG
TTCAAACATGACAGACATGGCTAAGTTCAAAGACAGACTTAATTCAGTTCTGAACAAAAC
ATCTAAATTACTGGAACTCTCAGAAWTMGACATCAATCTGACGAAATGCCTCC
>BC8_c476    nseq=94
GACTATCGAATCGAGAAATCCGGGGGAGAAGAATCGCCATGGCGCCGCGTCCGTCTCTGA
AGTCGAAGCCCAAGGGCAAGGGCGGGGCGATTGGAGACGCCGCCCCGGCCAAGGAGGACG
CCACCACGACGGAGACCGCGGTGCGCCTCGTCAAGGAGTGGACCACCTGGACGATGAAGA
CGGCGAAGGTGGCGGCGCACTACGGCTTCATCCCGCTCGTCATCGTCATCGGCATGAACT
CCGACCCCAAGCCCTCCATCTCCCAGCTCCTCTCCCCCGTCTGATCGGATCTCCCCCCGG
CGGGGCGCTTGATGCGGTCGGTCCGTGTGCTCTCGTAGTAGTTCGTAGCTGGTGGTTTGT
TTTCGCATGTGCTGGATCAAGTTGGTGAGGGGGGTGAGTTCGTGATGCTTCTGTGAGGTC
GAGGACCTAAGAGGCTTTTGCTATGTCGAGTTTAATAACTTCGTATTGGCGGGTGTATCT
TCTATATATCGGACCAAATCTGTTAAATTGGTTATATAGATCTGCTACTACTGATGAGAT
GAACTATATTATGTAATGTTTTCATGTGCATCATCCTATGCTTGAGGTTTTGATAAAAAM
GGCAAGTTTTGTCACACTAACAAAGTTGTGCTGCCCTGGAATCTGGCTAGTTTTATACAA
AAAAAA
>BC8_c477    nseq=480
CACCGTCGCCCTCAGGGRGATCCGCAAGTACCAGAAGAGCACGGAGCTGCTCATCCGCAA
GCTCCCCTTCCAGCGCCTCGTCCGGGAGATCGCGCAGGACTTCAAGACCGACCTCCGGTT
CCAGTCCTCCGCCGTCGCCGCGCTGCAGGAGGCCGCGGAGGCGTACCTGGTGGGGCTCTT
CGAGGACACCAACCTCTGCGCCATCCACGCCAAGAGGGTCACAATCATGCCCAAGGACAT
CCAGCTCGCGCGCCGCATCAGGGGCGAGAGGGCTTGAGCGCGCGCGTGCTGTGTCTTCGT
TGTAGCGCTAGAACTAGATGGGTGGTTTCGTTTCTTGCCTTGCTATCTTGTAGTAATGTT
CTGAATGTGTTGGTCTTACTTCAGTGGAACGTGATTGCTAGTTTCTGAAATTTTCTGACT
GGCTCTGTTCTTGTGAGATATGCTGTCTGTTACCAAAAAAAARTATGTTGTGAGGGAGGT
GTGTGCAGGAAG
>BC8_c478    nseq=69
TTTTTTTTGGCACCGCATCACCTTTCACATTAGGAACTGAATATACAAGGACYTTTTTTT
GCTATGATAAAAAAATTATATTCCAATGACTTGGGAGGAAAAACTTTTCATGGCATCCAT
CATGTTTTCGGTGCAAACTTCTTCGAGTGACAGAAATAAATTGTTCAGCAGGCCTCTTGC
CCACAAGCCAAATAAAAACAGTGACATTCTCTTGTTAGAGTAAACATTTTATTCAAAGGC
TGGATCAAAGTTGCAGACATGGGGAAACCTTCAGCAGCACAGCCACTGCATTCTGATCAT
ACTTTTATCCAAAAGGCAGTTAGATTTCAAGGGGTTGCCTCAAGAACGCCTCCATTTGCT
TCGCCCTAGTCTTGATCGACATATCGAACACCTTTTGCCCGAACTCAATCACGAGTCCTC
CCATGATGCTGTAGTCAATCTTCTGTTCAACCAAAATAGTTTTGTTCTTCCCAAGGATAT
CTTGCAAGGTCTCCTTGAGTTCCTTCTCCTCCTTCTCCGGAAGTGGAATAACTGTCCTGA
CGACTACCTTCACCTCCCCTTTATGTGCCATGGT
>BC8_c479    nseq=58
GCCTATCCCCTGTTCCGTGWMTTTTTTTTTCCAGGAATGCACATCACATTCACATAACAG
TTGAAACTGGCCAGCTGATAATAACTGGAAGTCTAGAAATTGGTGCAACTTCAGAAAAAC
AGAACAGCACTACATCATCTCTCTTACTTGTGTCCACAACTCTTATTAGCAATGGAAACT
GCAGAAAGTAATAGTACTTGCCATATGCATCCTATTCTATTACCCAGCAAAATAGTAAAG
ATAATCCTACGAGTTCAGTAATACTAGTACCCAGACAAAACGGACAATCCACTCTCATAT
AGGCCATAGCAGCGGATCAAAACTTCTCACGCATTGTACCACCAGATTACCTCTTGCGAT
GGATCAAGATGGTGGCGATGAAGGCAGTAATACCAGCTCCAGCAGCCACCGCAGCAGCCA
ACAGCTCGGCAGGCACCTGTCCCGCATCCTTAGGCGTCCCAGCCGAGGGTGCAGCCGAGT
CCATCTCCTCCTCGCCCTCGCCCCTCTCAGCGGCAGTGGCGGAAGACTTCAGGGCCTCGA
TCTCCTTCTCGAGGGCGACCTTCTCCTGGTGCGCGGTCTGCAGCTGGTCCCTTGGAATAT
ACAGGTACGTGTGTAATTGTTCTGGCTTCCTGATGTTG
>BC8_c480    nseq=188
TTTTTWACGTCCAAAACCAGCAATCGTGACTAGTAACAAACAAGAGAACAATAAGATCAC
AGCAGTTTGGACAGATGACAATGTGCAAATTAATAAAGCTATCTGAAACTTTCACAATAG
AAACCAACATGGTAAATCTCCAGTACAGGAAAAATTCCGACAAGCCAGCAGCATGTTCAT
GCAAAATTGCACTTGAGAAAGCTAAAGGATAGGGGGTCGACTGATCCAACACAGAACATG
AGGGTTCTTCAACTATAGCTTAGGTAGGCATTCAAACATCTCTCAAGCTCCATTGCAATC
TTATGCAGAGGTGGCAGCAGAAGCCTTGGCTGCGGAAGAAAGCTTGGACCTCCTCTTTGC
CAAGCTCTCGCTCCGGCGGTCCCTCTGCTCCTTCAGCCTCTGGGCAAGCAGCTTCTGGTA
CTCGGCGGCCTCAGACTGCTTCTTGGCAATCCTCTTCTTCTTGTCAGCAATTCTGGCACG
CTTCCTCTGGAGAGTCAAGGGGGTCACCAGACGCTGGATCTTAGGAGCCTTGCTCACCTT
CTTGCCATTCTTGGTAGTGAATGTCCGGCGGTAAGTGTTCACGTACTTGCGCACATCATC
ATCCTTGGAAAGGTTGAACAGCTTCCTGATCTTGGAGGCCCTCTTGGGTCCCCTCATCCT
GGGCTTCTCAGTATCAGTCAGACCAGGCAGATCATTCTCACCCTTCTTGACAATCACCAA
GTTGATAACAGATAGGTCCTGGCTAACAATGCAACCACGGACAGACTTCCTCCTGCGCTC
ACCATCACGCCTACCATAACCACGGAAGCATGGAGTACCCCTGTGGAGCAGAAGRCGGAC
ACGGCCAGAAGTTAGCACTCCTTGTTTCATGGGGAAACCTTGCTTGTCACAACCACCCAT
GATCTTGAAGACATAGCCCTT
>BC8_c481    nseq=147
TTTTTTTTAGCGATCAAGCAATACAAATTTCTGTGTGATGGTAGACAAACTTGAACACAA
CCAGATCACCCCATAACAAATTAATTAGCACAGAACTACAAACCAGATTACCAGAATAAC
ACCATCAGGAACAGGGATGTCCACCAGAATCACAACACATGGTAGTGTACTCATCATAAC
ACAGCCTAGTACATGCCAGTTCCTTCACAGGCATTTCAACGAACATAAAGTAGACACCAC
CAAGACCAGTCACTTGATATTTGATTCCAACCAACAGGAAGAGAAATTAATCGGAAGCAC
AGCGAGCGACGCCCCTTTTAGAGAGGAAAAGGGGCTTATGGTTGAAAACCCACGGTCGCC
GCCACCCTCACCGGAGGGGCTCACTTGGGGAGCATCTGCGCGGCCGCTGCGGCTGCCGCC
TCCTGCTGCTGCTGGTAGTTGAGCGGGCGGCGGAACAGCATGATGTGCGGCTCCGGCCGG
TGGATCGCGTAGTGCACCCACCCGCGGCTCTGCTGAACACCGATCGCACGCCACTCGTTC
TCGGAGAGAAGACGGTTCTTGGGGAGAAGCTTGGCGACCTCGGACGGGAGGACGACGTGC
CTGTACTCGTAGGTGTCGTCGAAGTACTTCTCGGAGTACTGGATCTGGCCCATGCCACCG
CCACCACCAACATTATT
>BC8_c482    nseq=234
AATGATCATGCACTGACATTTTTTGAATGGATAGATCGAATCCAAAATTTGCAAAGAGGA
ATCTCTGAACATTTGACTTTCCCACACTGAACTCGAGACGAATCAAGAGCACATCAACAA
CAGCAACAGACCCAGAACGACAGACCACCAATTAAACCATGGAATGCATAACTAGGAAAG
ATGTACGGTAACAGTAGAATTTGCCTCATTAGAGTTGCTACTTGATTGCAAAAAGGTTGG
CATAACAGGTATCCTCAATAGTAACACGGCATAAAGCATAGTAGTTCCCTACACCAAGAA
AGACAAGATCCAACAGTTTACTGAGCAACCCAGCCTACTCATCCTCCTGGCTGCGGAGCC
TGGCGAGCTTGTTGGTGACCACGATGTCGAGCTGAGCAGCACGCTCAACGATATCCTTGC
GCTTCTTTGTTGAGACGTTGTGAGCAATCTCAGCGCAGTAAGTCCTGTTGTGCATCATGA
GCAACTCAAGCTCAGAGACATTGTGCACCACAAACTTCTTGAACTTGTTGGGGAGATAGT
GCCTTGGTCGACTTGTCAGAGCCATACCCAATGTTGG
>BC8_c483    nseq=61
TTTTTAACTAGCACTGAGATTGGTCTTATTTTTTTAAGTTGACACATGGGCAGCAGAAGA
GTCATGCCTGATGCCAAGGTCCCAATCACTGAACGAAACACCGCAGGAAAAAGGTACAAA
GTATATTGTTCAGCCTCAATAGGCGTACACATAAGGTTCGTCACACATAGAAACGATACT
TATTTGACAACGATTCAAACATACAAACGCCACCAACACATGGCACACTTCAGGATAGAG
CAGTACCAACTCATCGAAACCGCCAGTGCCCAGAACGCAAAGGCAAGCAAATCCATCTTT
ATTTATGCAGTAACCAGATACAGTGGTCGTTGCGGTAGACTAAGGCCACACCCAGCAGAA
GGTACCAGCAATGAGTGACTTAATCGTCGTAGTCGT
>BC8_c484    nseq=69
TCGACGACATCGAGAGCCACGTCGCCAACGCCTCCCACTACGTGCAGGGCGGCAACAAGG
AGCTGGGCAAGGCCAAGGAGTACCAGCGGAGCAGCCGCAAGTGGCTCTGCATCGGCATCA
TCATCCTGCTGCTCCTCATCCWCCTCGATCATCGTGCCCATCGCCACCAGCTTCAGGAAG
TCTTGAGCGAATTGTGATGAGAGGATGAGCAACGCTGGGGTTGTGAATTTGTAAGGATGA
TGGGGTTCGGATTCGATTCGTTCATTCGTTGGGTGGGTTCGAATGATCTGGACACTGTGC
GGTTGTGTCTCGTTGTTTGATTTCGTATTCGTTAATTTCAGCCTGAATGTTTCTGTATCC
ATCAGGATTTAGCTGATGAAATCATCGTTAACAGTTTAACTCTTCCCGAGTTCGTGTATT
GTATGGCATGAGATTTAGTGGGTGACACTCTGCAGCAGTTGAAAAATTAAAATTACTATT
GTCAAAAAAAA
>BC8_c485    nseq=65
GGAAGGCTTTTGAATTGAATGAATTATCATGGTGGAAATGAAAAAAAAACTAGCAACACG
ATTAACTGAGGCGTCCGTCCTGAGCGCGCCCCGGGCGAGGAATGCATGCCGGAGAATAAT
AAAATGGTGCTAGTGTTTTTAAGCTAGAATGGAATGGACTAGATCGATCGAGATGGTGTG
CTTGTCTTCTCTAGTCGTTGCTGGTGTTTAGGAATCGTCTCGAGTTCCTCATGGTGTGTC
GTGTGGATGTCCCGGCGAGCAGAGTAGTCATGAACCGGTGTGCTCTCTTCTGTGTGTGTA
CTGTGGCTATGCATTTCCTCGTGAAAGTACCTATGATTGCCAAAAAAAAGTGCTTTGTTA
AAAAAMRCTCCCTGCTTGTATATACATGATGAACCGTCCAGCAGAGCATTAAAAAAA
>BC8_c486    nseq=130
TAAATTTGGCATGGCCACCGTAAGCAATTATTATTAACTAATGAACATTATCAAGCGAGT
TTCTCCTAAATACCAACAAATCACAAACAACTTTAAACATCTGATGGCTAGCAACAAACG
ATGTTATCACCAAACTAGTAAATGGCATTAAGGCGAATCACATGACATGAGGGCACAGCA
TTTGATACTAAACCTTTGATGGTTGATAACACAGGTGAATCACAAACATAGTTAACAGCA
ATTGCTCCACAGTAGACACTGCTAACAAAGTTCATGGGGCTCAGACCACAAGTAGCAAAA
TTCGATAATGCAATAAAGGTACCAAATACTATCGAAGTCTGGATGGCACAGGTTCCACAG
TAAGAGAGCATCAAGACTTATGAGCTCAACGGTAGCGGCGGAGGGAGAGGGTCTGGTTGC
GCTTCCAGGTAGCCCTCCTAGAGGGCCTGTTCTTGTGGTGTGAAGTGCCCTTGCCACGGA
GACCACGGTACTTCTTGCCTGCAGAGGTGAGACCACGGAGTTCGCGGTGCTTGTGCACAT
CCTTGCACAGCCAGTTGATCCTTGGGTCATTGCGAATGGCATTGTGGGCCACATCAACAA
GGATGATCTCAAAGTACTTGTAGGTGCTATCCTCATTCACCCAATAGGAGTTGAGAACCC
TGAGTCCACCAAGCTTGCGTCCAGCCCTTTCCTCAGCAACAGACCTCTTGTTCCTCTGGA
ACTTCAGCTGGGTGACACCCTGGTGCTTGGGCTTGCCATAGACAATACCCTTAGGCACAG
GCCTCTTTCCGGCCACCACGCCTGACACGCACACGGTAAACAAC
>BC8_c487    nseq=67
TCGTTAAAATGTCAAGGACAACTCCAAGCCGGACGCAGCCACTGTGACAGGCACAGCGTG
ATCTGAGCACTCTGCCTTCAATGAGGTCTCAGATATTATCCGTGGAGACTTGGTGAGGCC
ATCGCTTGTACACCACTAACTGCATGGACAGGGGGGCGTCATGTGTTTTCCCAGTCCCAG
CCATCTTTACTAGATGTTTGCTTTGTATGACTCGTACTTGCGGTAGTGCTGGGCAGCGTA
GCTAGATTTGCTGCCCGGTTTGTGGATGGTCATGTGCCTTCAGTTTTCTTCCTATTTGGT
GACACGGTGATTTCGTTTCCTTGTACTAAAGTTGGTGTAGCCAGCTGTTAGAAGACAAGG
CAGCACTCGTCTTTCTGTTGCTGCGTGCTACAAAACGGGATATGGAGAACCCATATGCCA
TGGAGCATGGCGTCTGCGTTTCATACAAAAGATAACGCAACGCAGGCGTGCGATGCCCGT
TCAGTGGACAATTGGCCCCTTGACGCAAAGATACAGAGACGGGGTCCAGCA
>BC8_c488    nseq=63
CCGGGTGTGGATCCTAGTGCAGCCATAGCTCGCAGCAAGTCTAGAGGGCGCAAGCGTGAC
AGGTCACTGAGCAGAGCTGCTGCTGATGGTGATGATATGGAGGTCGATGGACAGCAATCC
AGCAAGAAACTGCGACTGAGGTCAAGATCCAGGTCGAAGTCCCGGGCTCCTGAGGAGGTC
ATTCCAGGTGAAGGATTCAAGGACTCCGCGCAGAAGGCGGTGGCGATCAGGAAAGCTAAG
GATTCCACGAAGAAGAGGAACAAGCAGGCCCGCCGTGGTGAGGCTGACCGCGTCATTCCC
ACTTTGAAGCCAAAGCATCTGTTCTCTGGGAAGCGCACCCTTGGGAAGACAAGCAGGCGA
TAAGTGCATCATGTCGCTGGATCTGTGTTGCAGGAAACACAGGACGTAACTTTCGTGTGG
GAAATTGGGCAAAGGAAGCTTACACTTCAGTGTCTAACTGGCACCGATGAACTACTTCTA
TTTGTGCTTGCTGCCTCGTGATCCTATATTCCTATTGAATTGTTTTGGTTACTGTTACTA
GCAAATACTTCTAGTGGATTGTTTTGGTTACTTAATGCTGTGTGCTGTTTAATTGTGTCA
AGTCGTACTGAGTCGGTTTCTTCCAAATGGTCACGTGGGATTCCTGTCTGATTTAATTGT
CGTTCTTTATGCTGCAAATGTTGAATTCCGGATTATTCAATGACGCAGACATGCTCATCC
AGCATGCTTGCTACATTTCGTTGCATATCTCTGCAGTTATTTCTGTACGTAAAAAAA
>BC8_c489    nseq=49
TTTTTTACTATCACCACATAATGGTAAACTGACAGCTTAAACCTGGAGACTTTGCTGGTT
GAGKAAACACCAAGGGTCAAACCTAAGAAGCCAACTTCAGGGAAACCTTTGGGTCGTGGG
CGCGGCCGTGGTCGTGGGCGCGGTAGGGGTCGGGGACGTTGAAGAGCTTGCTGCCCATTT
GGAAATTGCATTGCACTCATCTTTGCAATGTAATCTGCTTCCTATATGTTTGTAAGGAGT
TCTGCTTTCATTAAGGCAATGGCGTTGGTGTCAGCTGTTCTGTGGATTCATAGTTAGATG
TTACAATGTTGTGTTTTGGCTTAATTATGTCCGCCAAGCCGTTCTGTGCCATATGATACC
TTGAACTCCTGTTGAGTTGACTTAATCCGCGCAACATTTACTGTTTGCAGCCTATCTGAC
TCTATTAGCTAATTGTAAATCATCAATGACCAGCCTTGCTGGCAGGTACTCTATCCGT
>BC8_c490    nseq=64
GTCAGTTGCTTTTGTGTGTTTTTTTTTTGATCTATATCTCGTCTACTAGTGTTTATAATA
CTTCAGGAGCTAATGAAACTATTTTAGTAAAATTCAATTCTCTCAATTCTTCGGCAATCG
CGCCAAAAACTCGAGTTCCTTTTGGATTTCCTTTTTGATCAATGATAACTGCTGCATTGT
CATCATAGCGTATTATTATACCATCTTCGCATTTGAATTCTTTACATGTACGTACAATTA
CAGCTCGAATTACTTCTGATCTTTCTAGAGGCATTTGGGGTACTGCGTCTTTGATTACAG
CAACAATAACATCACCAATACGAGCATATCGCTGATTACCAGCGGCTCCTATGACTCGAA
TACACATCAATTTTCTAGCTCCACTGTTATCTG
>BC8_c491    nseq=78
TCACCCAGCTGAAGTTCCAGAGGAACAAGAGATCTGTTGCTGAGGAGAGGGCTGGACGCA
AGCTTGGTGGACTCAGGGTTCTCAACTCCTACTGGGTGAATGAGGATAGCACCTACAAGT
ACTTTGAGATCATCCTTGTTGATGTGGCCCACAATGCCATTCGCAATGACCCAAGGATCA
ACTGGCTGTGCAAGGATGTGCACAAGCACCGTGAACTTCGTGGTCTCACCTCTGCAGGCA
AGAAGTACCGTGGTCTCCGTGGCAAGGGCACTTCACACCACAAGAACAGGCCCTCGAGGA
GGGCTACCTGGAAGCGCAACCAGACCCTCTCCCTTCGCCGCTACCGTTGAGCTCATATGT
CTTGATGCTCTCGTATTGTGGAACCTGTCCCGTCCAGATAGTATTTGGTACCTTATTGCA
TTGTCGAATTTTGCTACTTGTGTTCTGAGCACCATGAACTTTGTTAGCAGTGTGTACTGT
GGAGCAAATGCTGTTAACTATGTTTGCAATTCACCTGTGTTATCCAGCCAACAAAGGTTT
AGTATCGAATGCTGTGAGCTCATGTCATGTGATTCACTTTCATGTCTTTTACTGTTTGGT
GATAACATCATCTGTTGCTAGACCTGCAGATGTCTTCTTGAACGAAAAAAAA
>BC8_c492    nseq=131
TAGAGGATCAGCGCGGACGCGATAAAKCAGGAGCTGTACAAGAACGCGGGCTACGGCGGA
GGCTGCTTGTAGAGGGCTGGGACGGAGGAGGAAGATGAGGAGGAACCGAACAAGAGCTCG
AGCAGCAGGCAGCAATAAAAATTTGAATTAAGGTTAAGCAGCAGTGTAGTGGTGGTAGCA
GCAGCAGTAGTTGCAGTGGAAGAGTATCCGAAAAGGCAGGCAGGCAGAGATGCATAGATT
TGATTTGGGAGGCCTTTTTGCAATCCAATCTCCCCCCCATGATGATAACCAACCCATGTT
GATGTTGTGTAGCAGCATGTCCTACTAGCATCATATATGCAGATGCAAAAGTTGCTGTGT
GGTGGTGAATCTTCTCCGACTACTGTATTTAATTAACAAGAGCAAAGCTCGCTGCCTTTC
CTTGCTAATGATTGACCGTGATCAGCCACCAGCTGGTTGCGAGCACAAAATGCTGCTTCC
TTTGGGGTTGCATTTTGAATATTGTTATCAGCTCATCT
>BC8_c493    nseq=131
AACGTGTCCCAAAGAAGACTACATTGATTAAGGCAATGGAGGAAGCTGATGTGAAAAACA
AGTGGGAGAAGAGCTCATGGGGCAAGAAGCTTATTGTCCAGAAGAGGAGAGCATCCCTCA
ACGACTTTGACAGGTTCAAGGTCATGCTGGCGAAGATCAAGAGGGGTGGTGCTATCCGAC
AGGAGCTTGCTAAGCTTAAAAAGGAGGTTGCTGCCGCTTAGGTTGCTTTGGTTAGGTTTT
CATTTTGATCGCCTATGCTTTGGATATCTGGAAAAGAATCATGTAATGTGCGAATTACTT
GGATCATCAGAGCTTGTCAAAATGTTAATTTGAAATATGGCTTGTTTAGAGATTATGCTA
TTCAAATCTGATATACTCCTACCTAATTTTCATTCCCTTTTCTTGACTWAAAAAAAA
>BC8_c494    nseq=78
AGGAGGCGGTCGCCATGGAGTCGCAGACCATCCGCCACATGATCGAGGACGACTGCGCCG
ACAACGGCATCCCGCTCCCCAACGTCAACGCCAAGATCCTCTCCAAGGTCATCGAGTACT
GCAACAAGCACGTCCACGCCGCCAAGCCCGCCGATKMCGCCKCCGMCTCCGRCKCCGGCG
CCGGCGCCGGCGCCGAGGACCTCAAGAACTGGGACTCCGAGTTCGTCAAGGTCGACCAGG
CCACGCTCTTCGACCTCATCCTGGCTGCCAACTACCTGAACATCAAGGGACTGCTGGACC
TGACCTGCCAGACGGTCGCTGACATGATCAAGGGCAAGACCCCAGAGGAGATCCGCAAGA
CATTCAACATCAAGAACGACTTCACCCCCGAGGAGGAGGAGGAGATCCGCAGGGAGAACC
AGTGGGCTTTCGAGTGATGACGCGTGTCCTTGCTGGTGGCGGTGCTGCTTGGAAGAAGAG
GAAGAAAAGTGCGCACTAGTTTACCCAGCGCTAATTCTACTATTACCTGGTCTGGTCGTA
ATGGTTGTAATTACTTTTGGTGTGAAGCCTACTACTTGCTTACTAGGTGGTAACTTACTA
GATGGGGGTCAAACTTGAGTGGGTTTTAAGCTGTGTTATCTGCAGCCAGTTTATTAATAC
ATAAGTGTCGAGTGGATGATGGTTTGCCTGGTTTRAAAAAAACTTAAAAAAAA
>BC8_c495    nseq=52
TTTTTTTTTAAAAAAGACTAATTTGAAAACCTYKTTTTTTGATAAAAACTGAAACAGCTT
TGGCATTCAAATTGACTTTAAGTGAAACAGCATACAGCTTTGGCATCCACATTGACTCCC
AAGAGAAACAGCATATCCGTGACTCCAGAATGTCTTATTGAAATGACCTCATGGGAAGGA
TCCTGGTGGACACCGCAGGCAGGTTAAAGAAGAAAAGGAAGCCTGAGTAGTTTTGTTTTG
TGGCCAGCCACACGGCTCTACCAAGAAATTGCTCACAATTACCCCCACGAGCACCAAAAC
GAGGTTTTCCAATGTCTCTACTGTACCACTTCGTCTCTCTACTCTACCATTCCAMRCTGC
TTGAA
>BC8_c496    nseq=65
TTTKYHAAACCGAGGCAAATGGCAAGACATGTATTACGTCATTCTCATCCAATATCACAG
AATGCACCCAAAACATATATGTGCTGATTAAATACTAGAGACAACAGGCTCCATACATTC
AGAACAGCGGTACCCAAAAAACCTCTATCAGCAGCGATGTTGCATTAGCATCAGACAACG
ATTCGTCACCTCACATGAGGGAGAACTACAGAATGTCTCCAGCACATACTTCAAAGTTCA
ATGATGCAGCCTCAGAACGAGTAGTGGAGTCAAAAATTATTAACACGAAAAAGGTGCAGG
TCTATGCGCAGAAAATAAACCAGGGTGAAACTGATGAGGCCATCCGCAGATCCCATTCAC
AACGGCCCCTTCAGTCCACA
>BC8_c497    nseq=87
TCGGCTTACGGCGGCCGTGGAKKCGGCGGCTACGGCGGCGGCGGCTACGGCAACCGCGGC
GGCGGCGGCGGCGGATACGGCAACTCCGACGGTGGGAACTGGAGGAGCTGAGCGGTGGGG
CCCGCGCGGCCAAGTTATCTGCTACTACTGTTACCATGAGTTTATCCCTGTCTCTGCGTG
TCGTCGTCGTCTTCCTTGTTGTTGTTGTTGTTGCCCATCTGTGTTTTTGATCGCAAGCTT
GTGTGTTCGTCGTCAGTCAAGAGTCAGTCAGAGCTAATCCTCGTCTCCAAGCAAGCACCC
CCGTGAAACCGGGTGTTGTTTGTGAGGGATTTGGGGGAGGATGCTGTTACCCTCGTGAAA
CTTTGTTACCGTTCCGTTCCGTTTCTGAGTTATAATCAGATGCAAARAAA
>BC8_c498    nseq=52
GCAGAGTTTTTGGGGTAAAAAATGCACTGATGACTAGTTGTTTCTATAGAAATGGTTAAA
CTGTAACTTTCATCAGAACAGGTATTGCAATGCAAAGAAAGTACAAATGTTTTGAACCAC
AAATATTCACCAGGCAGTTGAATAGTTAGATAATCTAGGTGAATGAAGACGACTGAAGAT
ACAAACGATGCGAAAGCACGGATAGACATGGGCACTGAGAGTTCAACAAACATCACATGC
ACTTCCCAGCTAGCACCCAGCCAACAGTCCACTGCTACAACCTTTACAAGCTGGATCTCC
AAGAGTACTTTTCAGTTCACAACTCAACGATACGGTCAAGTATCCTTGTGCTGCTCTTCA
GTAGCATCATGGTACTCGGCGTCCTCCTCAGGCACAGGGTGCAGCACATCCTCAGCACCC
ACCGCTGACGACAGGCCACCGGCCTCCCYATCCTCGGCCGGGCCGTCATCAGGGAAGCGC
ACCACCACGACGGGGCAGACACAGTGGTGGACGCAGTAGTCGCTGACGCTCCCGAGCCTG
CCCTTGATGTTCCTMCGCGCGSCGTCCG
>BC8_c499    nseq=69
TTTTTTTGTTCGAACGCTAAAACCACAAAAATAGGATACCGCATGTTACATCCAGAGTTT
AGCTAAGTTAACAAAGCAAATATCGCAGCATGTAATGGTTTTTGCCTCTGCAAGTACAAA
ATTATCCAGCACCGTATGTCGATAGAGAGGAAACCTCAAGGGTAGAAAGGGAAACTGGCA
TGATGAAAATATGACCAAAACCTTAACATGAAAACACCATAATCTTGGCTCTCCACACAA
ACTAACTCCTAGCAAGATTCATGTCTGAGGCACTTAACATAGGCATGTCATGTGCAAGGT
TGTCTGCCAAGCATCCAGTTCACCTTCAACTGGCTGCGGGCGGCGGTGGAGGGGGGGTGT
TTGCTCTCGCCATTCCAACCCAAGCAAAGATGCCGACACCAAGGATCACCCATCCACACA
CATCATACCAGAAGTCAGTATCCTTCTTCTTCTTCCTTGATTGCCTTGGATTTGAGGAGG
CTGAGGGTGCTTGTGATGCCACCGCCTGAGATGCCATTTGCCTCTGGATCTCCAAATGCA
GTTCAGGTGCCTTAGATGCCAAGTCCAGAGACTTTCTGTATAGCTCATTTGCAGGTTCCA
CATCAACAGCTTTC
>BC8_c500    nseq=63
AGACAGGCAGAAACCTGGTAAAAGGAAGGCGCTGGAGAGAGATAACAAGGAGCTGGAGCA
GGACATCAACATTCTTCCGAAGAAGCTTATTAGTAATGAGGCTAAAGCTGAGGAAACAAG
GGTCAAGGTCAAGGTCAATGTTGTTCAGCAGCAAACTGAAGATCGGATGGAAGAGTAGCA
GCCAGTTGGTATTGTGTTGCTTTGTGTTCATGTCGTATGCAGACCTTTTCTTTTGTGTTT
CTTGAGCTTGCCCTGCTGCCATGTAGTTGTCGAAAGATGTTAAAATTTGTGGACCGAATA
TCAACAAGTTTTGCGTGTGGTGGCAGATACTTATACTGGGGTGCACTGAAAAGTTTCTTT
TGACTCGGAGTGTAGTGAAAAGTTATGTGAGATGAATTCTCTCTAWAAAAAAA
>BC8_c501    nseq=64
TTATKAAACCACTGCCTGAAAGGCACAAAGTGCATGATCGATCGATTAAGTTCAAGATTT
GACACAAAATATATGCCGCTAGAATAAATCTCTTGCAGAAGCTTTGTTCTGTCTGGCAAT
AGAGCCTCTGGGTTTCTTATTGTAAGTAAAGCTCAATTCCTCCCACACCCAACAAATGGG
CAGAAAAGTGTAAGAATCAAAAACAGAAGATCCATCCTTTAACTACAGGTCTCAATTGCT
GCTATAATCTGCAAAATGGCCACTCTAGCTCGCATGTGCAAACTTGATGCCCTTCTCAAT
TGAAGATTTGAGCTCAGCCTTAAGGTTCTCCAGGCCTTCCTTCTCAAAGTCTGACAGCTC
ACCCAACCCAAGAACTTCCTCGACTCCATTCTTCCCAAGCCTCACCTTAGAGGCAAAGAA
TGGAAGCTCTGTTACAGTTGACTGCACAAAGGAGCACTCCACAACATCAGGAACTCCATT
GAGACCCTTTAAGCATGCATCAGACAAAAA
>BC8_c502    nseq=80
TTTTTTTAAATGGCAAAAGAAACAGCTGGATCAACTGATTAACGCCCTGCAGGCCAAATA
GCATCTGCATAATTATAAAGGAGGTTCTCCAGCCATTACCAAAACAAGATATTTGAGTAC
GCTACAAGCACAACTGAAAAGATCCCTTTAACAGAAATCAAAATCTTAACAAGAGTTGCC
TAGCTTGCGGAGACAGGAAAGTGTGCCGAGGCCGGCTCGTCAGACCCCCAGCTTCACTAA
GCATCGGTGACCAGCATCTCTTCCCCCGCTCAGAATCCGAGCTTGGTGCGGCGCCAGTGC
CTGCGCTTCGCGTTGTACCTGATGGTGTTGTCGGTGCGCATGCGGATCCAGTAGGGGATG
GGGCGGTTCTGGCGCTGCTTCTTGGCCAGCTTCTGCTTGATCCGGAAGGTCTTGTGGGAC
GGCATGGCTGCGGGTCGGCGGAGACGACGGAAGCAGCGACGGCGGCGGCGCMKCGTTCAC
GCCGGCGGAGGACCCTGCCTCTCCCATTCGC
>BC8_c503    nseq=62
TTTTTTTTGKAACAGAACAAAKAAYTAATCAACACTGATTCCCTGGTTCCCATTTGCATG
GTCAGCAGCAACATCAGAACAAAACAGCAGCGAGTGTAATTATTCTCGTCCAACCAAAAT
AACACATAACAGCAGGTTTTTACGACACAGCATATGCGCATGACACAAGTACTATTCCAA
ACAACATAACAATGTAGCACTTCTTTGTGAAAATAGGCAACTCTAGTAAGTAGGTAGCAG
CGAAAAAACTAGTTGTTGGGCCTTGGTGTCGCCCACTCAACGCGGAGGATAAGGTTATCA
TATCCATAACCGTTGAGCTTGCTGATCGCCTTCTCCGCATCCTCCCTGTGAACAAAAGTT
AAA
>BC8_c504    nseq=128
TTTTTTTTAATCTGCAAAGTTGGCCAGCTTAATATAACTTGTACCAGTATACCACAATCC
ACAACATCAACATGTAACATCCAAAAACAGAATTCAAATGCAGAACTCGAACATTGCAAA
TTTTCATCATTGGTACCAGTTCACAAGCAGAAAAGGGGTACACAGGCTTAGCTATGCCCG
TTCTGTCCATACAGTAAGACCTAGAACACCAAAACTCAGAAACTGCAACACACTGACACA
AAACCACAAAATTTAGATGATGCCGATCTTGTTGGCCACATCAAGAGCATCATAGTCTGG
GGTAAGCTTCACGTACGCCTTCTTCTTGCCATCAGGCCTGATCAGAGTGTTGACTTTCTT
CGCCTGGATGTCATACATCTTCTTGACGGCTGCCTTAATCTTCTTCTTGTCTGCCTTAAT
GTCGACAATGAAGACAAGGGTGTTGTTGTCTTCAATCTTCTTCATCGCAGACTCAGTCGT
GAGGGGGGTACTTGAGA
>BC8_c505    nseq=80
CAAGGCCATCGAGAAGCATGCGGCTCAGCTCTGTGTGCTTGCCGATGACTGTGACCAGCC
TGATTATGTCAAGCTGGTGAAGGCACTCTGTGCTGAGCACAATGTTCACCTGGTTACTGT
GCCTAGTGCTAAAACTCTTGGCGAGTGGGCAGGGCTCTGCAAGATCGACTCTGAGGGCAA
AGCAAGGAAGGTTGTGGGTTGCTCCTGTGTCGTTGTCAAGGACTACGGCGAAGAATCTGA
GGGCCTTAACATAGTGCAGGAGTACGTCAAGTCCCACTAGATGGCACTGTTTCAGCATCT
ACATTTTAGACCTGAGTTTAGAACGATTTTCAAGTGCGAGGCAAAAATTGATGTGAACGA
TCTGGATATCTCTACTCTTGTTTTAAGTGCTGTACTGCCGTGTCATCTGCTTTACAAATC
ATTAAGGGCTGGTATTCTTTCTTGTTTGTTCTTCGTTGACGCCCTGTGTTGGCTTGTGTC
ACATGGCTTGTGTCCCATGTGACGGAGCTTGCACTTTTGAGTTTTGATAGGTCGTAAAAG
TTCCATCATTTGCCCTTATGGTTTGAATGTTATAGTTTCATGTAGCTGTCATGTTTCTGC
AGCACGCTCAAGGTTTTTTCCCAACATGTGTAAGTTTTT
>BC8_c506    nseq=113
CAWTTTTTTTAAACGTATGAAACAGATGATAACAGAATTGTATTTTTCGGACAGAGCTGG
TTCAGTGACCAACAAACCTCGCAGCAACATCATAACTCGTTCTCAACTCATCAGATACAT
CAAATCCAGGTGCCTAACTATAAAAGGATCTGCAGGATGAACCACTGCAGGCTCTTATAA
AAAAAGTTCTCACATCAACAGGAGCACATGACACTATATCTACTCGATCAGATCATCATC
GTCATCAGGCAGGGGTTGTGCCGCAGCAGCTGCAAGCTCAGCTTCATGCTGTTGCTGCAT
GGCCATGTCAATCTGCACTTCGGGAGGCTTCAGAGCAACAGCCTCGACAAAGTGAAGGTT
CTGATCACCTGCCAGCTTCCTTGCAAGGTAAAGGAAGGGCTTCTCAAAGTTGTAATTGCT
CTTGGCAGAAATCTCATAGTACTGCAAGTTCTTCTTCCTGTGGAATGTAACTTGCTTGGC
TTTGACTTGCCTGTTCTTCACGTCAACCTTGTTACCACAAAGGACAATGGGAATGTTCTC
ACACACCCTGCACAAGTTCCCTGTGCCATGTTGGTACAWTTTTTGTATGTCAGCCTTGAA
GTAACGTCAAACATGATGATGGCACACTGGCCGTGGATGTAGTAGCCATCTCTGAGACCA
CCAAACTTTTCCTGCCCAGCAGTGTCCCCAGCAATAGAATCGGATTTTACCACAGTTGGT
GCTAAAATCCAGCGGGTGAACTTCAACACCAATGGTGGGCTCATASTTCTTCTCAAACTC
GCCAGTAAGATGCCGTTTCACAAAT
>BC8_c507    nseq=74
TTTGAGAAGTGCAGGGGGTCTCCCACACGGCACCGAGTCTGAGCCCAACTAGCACTTGAT
ATTTCGTCATCAGAGATTTAACATCAAGGTAGACACTGTTTGGGGTATTAAGTATTCAAC
AAGGACAAAAAAATTACTGTGTCAAGCCACTGAGTATTCACCAGAAATTTATTCCGCTCG
GAACAACAAGCATATTACTGGCCAATGACACAAGAAACTAGTCTCTACTCGACGCAGGAA
AATGTGAAATGCCACAATCGTGAAGAGCACACATCTTTTATGCCTTCACTTGAGGAGGAG
CATCGCCCTGCAGAGCGGGGTCAGATTTGACAGCATCTAGGGTCTTGAAGAACTCCTCAG
GGAGAGCAACAGGCCGGTGCTGAGGAACATGCTTGGGAATCGGGGTGTCATA
>BC8_c508    nseq=55
TCTTGAAACAGAGTAGAGTGATCGATCGCGCTCATGGCGACCGCGACTGAGGAAGTTGCA
CCGGWCSTCGTCRGTKCCGWSSMGYYGSCGCCGTAGCCACCACCACCGCCGCCGCCGCGG
GACTGGKCCTGGTTGACGGTGATGTTGCGGCCGTCGAGCTCCTTGCCGTTCATGGCCTCG
ATAGCGTCAAGCATCGACTGCTCAGTGGAGAAGGTGACGAAGCCGAACCCGCGGGACCTC
CCCGTCTCACGGTCGGTGATGACCTTGGAGTCGACGACGTCGCCGTAGTTGGCGAAAGCC
TGCTGGAGAGAGCTGCTGTCGGTGGCCCAGGCGAGGCCGCCGACGAAGCAACGGTACTCC
ACGTCCGCGGACGCCATCTCACTTCTCTCCGACGGACTGAAAAACCCTAAACCGAGGACT
TGGAAAGAGGGGGAGGATTGCTTTATATGTATC
>BC8_c509    nseq=67
AACAATCCTATTTTTTAGTAAAGAAAATTTTGCCAGTATGAATTGCTGTAATCATCTCAG
TATTAGTGCCAAAAAAATAGCTTCCCTCATTCCAAACAGACATTATTCAGACAGTTTCCC
GAGCTTGTCAAAGCTGTGATAAAATGGTGCAACCGCACAATTGAAAAATTGAAAGCGAAA
ACCTCAGGATGTCAGCGTCAGTATAAATTTTGAAGGAACCCAGACATGGGATTTTGGTAC
AGTTCATGCTTAAGCTCAAGCGCAGATACTACATCATGAGAGGATCAGGATACTACATCA
TGAGAGGGCGCGCCAATACTTCATCATGAGAGGACTTTCTGCACCTCAACAGTCACTTCC
TTCGGTGGTTTCTCAGCATGCAGATTCGCCACTAAGCCCTTCTTGGAGTAGTATTCAATC
ACAGGTTCAGTTTGTCTGTGGAAGGCTTCAAGCCTTGACTTCAAGACCTCAGCTGTGTCA
TCTCTCCTTTGAATCAATGGCTCTCCAGTGACATCATCAACTCCTGGAGCCTTTGGAGGT
GCAAATTTTTGTATGGTAAGTCCTACCACTAGCTGGGTGGATCCAACGACCAGTGATCCG
TTCCTCCAAGATAGCATCATA
>BC8_c510    nseq=55
TTTTTTTTTAGGGACAAAACTTCATTTTGAATATTATTACATATACTATTCATCAGAGTC
CATATATGAAGACATTGTACAGATCGAAATCATCCAAAAAGTGTTTTCACGTATACTAAC
GACTGACAGAGAAGAATGGCGATGCAACATAAGATGGACTCAACAAGACACCATGCTTAC
ATATACTAGAATTAATTGAATTCTCTCGAGCTTTCGGTAGTATGAAATCCAAAACAAGAA
GAGTCAAAAGAGAAACTCTAGCGCTCATGTCTTTAGCCATTAGCAACAATCTCGTGGATC
TTGTCGCTGATCTCTGGGTCATCTGATCTGACAGCAAGCTTCATGGCCACCTCCTTCGAA
GAAGTGATACCRAATGACAGCCTCACCAAGACCTTCACRTTRCCRATAAATACACCAGAG
AGCAGACAAGTGTGCGACCTTGAATTGCTTGGGACAGAGTCGGTACCCTCACAAGGCTGC
ATCCCGAGGATGCTTATAACAGCACTAACAGCCTCAGCTAAGCCTTCCCTTACTCCAAGT
CCATATTCATCAACCCGCTCACTCTCTGGATCCATGCTTTCCCAGGCATTTCGGAAGTTG
GATACTCCCACCTTCAACATATAATCAGCAGAAACAATTTCAAGATCTTCAAGCTGGTAC
TCATCTTCAACACCATCATCCTCAGCTTC
>BC8_c511    nseq=71
AAACTAGTTGAGCTTTCATTTCTGATTTCACCAGAACGCAAATGTCACTGGTCAGATATC
ACTCGCTGTTGAGATTTAAACTTCCACGAAAGCATGGTTCCATTAAGTGCGTATGAAGTT
TACAGGACACTGAAATAAAATCCGACAAATTGGCCATGTCCAGTCTGTCAACCCAAAGGG
ATCAAAGATTTCAACAGCACCACCAGAAGATAAAATAAGTTCAGACTGTGCTCGGAGTTT
CTTAATCAGCGTCCATTTCCTCAAGAGCTGCCTGAGCAGCAGCCTTGGCCTGCTCCAACA
GATCATTTGGCACCTTCTGATGCTGGCGGTTTGATTCGTCACAGACCCAGCTCAATTCCA
ACTCGAAAGCTTTGTCCTTTGCTTCGTCATGCACTCCATAAATTATCTTTGCAACTTCAA
CAATGCCTTCCCGGCAGGTAAGCTCTGAAAGCTTCAACTTCTCTATCTCAGTTTTTCAGC
CTGTCTTCCCTTCCCCAATGCAGCACCAAAGTATTTGTAGGAGACTCCTGAGGGCTCTAT
CATGTATAGCTGGGGCCCAATAACC
>BC8_c512    nseq=133
CAATCAAGAACTTTGGCATCTGGCTGCGCTACCAGAGCAGAACCGGCTACCACAACATGT
ACAAGGAGTACCGTGACACCACCCTGAACGGTGCAGTGGAGCAGATGTACAATGAGATGG
CTTCTCGCCACCGCGTGAGGGCGCCCTGCATCCAGATCATCAAGACCGCCACGGTCGACT
TCAAGCTGTGCAAGAGGGACAACACCAAGCAGTTCCACAACTCTAAGATCAAGTTCCCCC
TTGTCGCCCGCAAGGTCAGGCCCCCAACCAGGAAGCTGAAGACCACGTTCAAGGCGTCGA
GGCCGAACTTGTTCATGTGATTCAGCTGTTCTTGTGCTGTGGTCAGTGTTTGGGAGCATA
AGAGTCGTAATTTGTGTGTTTTAAGTTTTGATGTGCTTAAGACCTCAGCGGTTTGATGAT
TCATCTCGTTTTGAAACGTGCTTGGTGAACCATTTGAGTATTGAGTAGTTGGCAGACTTA
AGTGGTACTGGTGATCTGTGTGGAGGCTCTGTATTATTTCCAAGTCTTTTCGTTCTGTTG
ATCATTAGCATCGTGAGAAGCTGGTGGTAGGCATGCGCAATTTTCCAAAACATGTTGGGT
AGCTTTTCTTGTGCAATCTCTATGGAAATTCATGCATTCACACTAA
>BC8_c513    nseq=61
TTTTTTWAGAATCAACAGTAGTTTTGTCATTCCAGTTTCGACATTTCATCAGTACAAACC
TCATACATGAAGCAAGTATACAATAACTAAAGAGGGCAGCAACACAAGCAAGATAGAGAC
CTCACATGCCAAATACTTCAATCTTTTAATTATATAATTAGTTTCAGCACCAATCAAAAC
TTTAACAAGTAGCTAGCACATCAGTTCTCATGTCTGAACAAAAAGCTAAAACACATAAAC
TGAGCCTTCTACTGAAGGATCACTTTCTTCTTTGATGCAGGTGAAGTTTTCGACAACAGC
AGCAAGGCAATATCTTCAGCGGTACTTGATGAAGCCAATGTCCTTGGCATTGCTGCGGAA
GCACTGCCTGCAGCACATGAGCCCATACTTCCTGATCAGTCCATGAGGGTTGGCACAGAC
CCGGCAGACGCGGGAGCCGGGCCCGTAGTTCTTGGGGTGCGAGTTCCAGACGTTGGAGTG
GCCCATCTCCGA
>BC8_c514    nseq=83
TKCCCGTGTAGCCCAAGAAGGTGCTCCAGTTCGCCGGTATCGAGGACGTGTTCACCTCCT
CCCGTGGCTCCACCAAGACGCTTGGTAACTTCGTCAAGGCCACCTTTGATTGCCTCATGA
AGACCTATGGCTTCTTAACTCCCGAGTTCTGGGAGGAGACTAAGTTTTCGAAGACCCCGT
TCCAGGAGTTCACCGACCTCTTGGCCAAGCCGAAGGGGCTTGTGATTGAGGCCCCTGTGG
AGACGGTAGAGGTTTAAGCCTGTTGGTTCAGAACAAAATTTGCAAGTTTGCATGCAGTAG
AAAACTGGTTGCTTATCTGCTTTTGTGTGGCTTATGTATTAATGTCCCGCATATCCCAGT
TTTGAATTTGTGAAACCCTTAAGGTATGCACTTGAAAGTATCCAGATGTTCTGTTCTGTT
TTCACCTTTTGAAGTGTGCATGCATTTTTGCCTGCGTTCTGCCTCTGTTAWWWAWWRGAC
CAAATAGCTATGTGCAGGTTAGTTAAAAAAAATTACGTAGTGGTTTGCCGGGGCTGAGCT
CCAGCATAAGCAGCCCAAAAA
>BC8_c515    nseq=69
CGKKTTTGGTTGGCGTCAAGTTCGGAGAGATGGAGCGGGATTGCCTCCTTGGCCATGGTG
CTGCTGCCACCCTCCACGAGCGCCTGTTCATGCTAAGCGACTTCTCACATATGCACATCT
GCCAGGCCTGCGAGCGTGTGGCCAACGTTATCATCCGCCCTGACAACTGTGGCAAGAAGG
TGCACGGCCCCTACTGCAACTTTTGCCGGTCCGCAGAGCGCATCGTCCGGATCAATGTGC
CTTATGGAGCCAAGCTGCTGTACCAGGAGCTCTTCAGCATGGGCATTTGCCTCAAGTTCG
AGACCGAGGTCCGCTAGAACGCGACTGATGATCGGTATCTCGTATCTCTTGGAACTGTAA
GACTGCATATGTATGCAGCTTCGTTGCCTAGGATGTTGTCGATTGTAAAGTCGATTGAAG
GTTGACCATGTGTGGACCACTAATGCCGAGACATGTGATTCGATCGTGGTGTGATTTCGT
GTTATTAGGACCAGATTTAGGAACTGTCGTGAAATGGAATTTGGGATCCTTGTTGCTACA
TGAATTTCTGTTCTTGCAGCCTGGAGCATGTGAAGCTTCACATGCATGAGACCCCATCCG
TCAGTTTCGATCTCGATTTTCACATCCAAAAGAAAGTAATAGCGGTCTGAA
>BC8_c516    nseq=52
TTTTTTTTTACTTGCTGAGAACCATGACAGCTTTAACTAGCTCACTTGATAACATCCTTG
GAAAATTTGTGCACAAACTATAGTAAACTCACTCAGGTTGCAACATACCAACAATTAACA
GCTCTCGCTAATGAAATGATTCCAAAGAATGACTCGACACAGCACGAGGAGCAACCAAAG
TACAATGGATGGAGAGTACATCAACCCCGCCATACGGATAACATCCCTCCCCCCTTGATA
GCAGCACAGAATCTAACAAGATGAACATCTAGGGAGCAACTAGAGCCTCAAAAAAGATTA
CTGGCGTATACGTATCCGACTTCCAAACATCATAACACGTGTGGCTGCGCTCTATTGAGC
GCCCGTCACCACCTTTCCATCCGAGTCGTGTTGTCTAACTCGACGCTGAAGCCTGTGACA
TTTGCCTTTTGACAGCTTCCTTGTATGTCTTGTGCTGATATGTCAATGTTGTCTCCAGCA
AATCCTTGAGAGGTGTCTTTGGGTTCCAACCTAGCTGCTTGTTGATTATAGTCATGTCGG
G
>BC8_c517    nseq=58
CAACATTACAGGGACCATACCAAAGGAACTTGGCAAGATGAAATCCTTAGTATTCTTGCG
ACTTAATGACAACCATTTGGCTGGTCCAGTTCCAAGGGAACTGGTAAAAATCTCTAGCCT
CAAAGTGATAGATGTCTCAAACAATGATCTTTGTGGCACAATCCCGACTAGTGGGCCTTT
TGAGCACATACCATGGAGCAACTTTGACAATAATCCAAGAATGGAAGGCCCGGAGTTGCA
AGGGCTTGCAATGTATGACACAAACTGCTGAAGTGGCAAACACCTCTCGTTGCTCAGGCG
ACATAGATGTCAACAGATGAAAACTTTATTGAAGCATCTGGTAGAAAAGTATGCTTGGTA
GCCATGGTAGCTTGTAGCGTGCCTGCTAGTAAAAAGCAGAGCGGCAGCTCGGCTTTGTAG
ATAGTGTTTTTATCAATAGCTTGTAGCACTCTGTTGAGACCTCTTGGACTGATGGTCCCA
GTGAATTGACAATGTCACGTACTGTATTGTACTATCGTTGGTTGAAGAACTGGAACCGTG
GAAATATTTAGTTGCTGTTTTCACTGTATCATTTGGTGATTTTAGCTTTGGTGACATTCA
AAACCACATCTTTCAGAATTCAAATCCACGACCTCTTTGATGTGGATGTTGTCCAAAAAA
ACGTCTCAGACT
>BC8_c518    nseq=125
ACAGTAACATAAGTTACACAACCTCCAAATTGTAAGATGATGCGTAAAATGCAATTCAAC
AGTCAGGCAAAATGCTAGCCTTTTCCCTAGAGCAAAATTTCTCCGCAACACGCTTCATGA
AAGTACAGCACGCTATGCCAGAGGTATGTGCAATAAGATACCAGACTGGCAACAATGATC
ACTCAAAGCATAAGCAGAGCACATAATATCTGAAACCCAATACAGCAAGTGACAAAACTA
CCAACATATGACACCATGTCCCGGAAAAATTCCCCCACAAATTCCACAACCAACGCACGC
CCCCCATGGGCTCCACAAAACCAACTCAATGACATTGCATCAAGCAGAACCAAACTTCCA
TCATTCCAGAACCATTGTCTGCAATATGTGTAGTGTAGCACCTCACTGCTGCTTGCACTC
CGCAGGTCGTTCACCCTGCTGGCCTTCCCCTCCAGCAGCTCCCTTGGTCTTCTTGGTATC
AGAATCATCTTCACTTTCCTCATCCTCATCATCTTCATCATCCTCATCATCTTCATYAGT
TTCCCTGTGTAGATTTTTCATTGTACTCTACGTGAGTTTTCCTTGTCCAAGTTAGTAGCC
ATTCGAAGAGCAATGGAAGACGGATTCTGTAACTATGTGGGAGAGGGCGAGAGGTGAACT
ATATTATGCAACAATACTAATTTAACATATTCTGAAGGTTCGTAACTATGAAAGGTGAAG
CATCCTTTTGTGAGAAAAAA
>BC8_c519    nseq=151
ATGGATTTGTCTTCTGAAAATAAGCCTACTGTGATTCCAAAGAATCCTATCACAGTTCAG
AACATCTTCCTCCAGAAGAAGGGATTCATCAAGGGAACCTACAGCTGGACCATGAACGAC
TTCCTTGACATGAAGCTCCCAGTCGTTTCTCCTGCATTCCAAGTTGGTGGACATAAATGG
CACATCTATATGTATCCACTTGGTGACCAATACAGCACCAATTCTCTTTCCCTGTACTTA
TACCTGCAAGATCAGAAGAAGCTCCCTCTTGAGTCTGGGATGATGATTGAACTGACAGTA
TCCATCTTGGACCAGAATCATGGGAAACACTACACAGTTACAGGTCGCTTTGTATTTGCA
ACAACAGCAAAGAATGGCTGGGGATGGCCCAACTTCATGCCACTGAAGACACTCACGGAC
CCATCCAGAGGCTATGTTGTGGGATCAAAGTCAAATTGCATTCTTAAGGCAGATGCCACT
ATCATTGGGTCATCCAATGACGACTAGATCTCTGATGACCTCTGAATGGAACAATGCCTT
TGCACACTTGGAACAATTATCTGTGATGCATATATATGGTGACTATGTTGGTGTTAATGT
CTAAGCATGATCTTATTATGTAAACTTAGCTCTAGGAGTTGAGAAAACGCTCTAGGAGTT
GAGAAAAACTCTAGAATCATATGCTCCCTCCATATGAACTTAGCTCTAGCATGGCGAATA
ATATTAATGGCGGACAGTACCTCAATATGGATGATTTGAGTATCTTGGTTTCTGTCCCGT
ACGTGGAGTTCCTGTTATATGTAGATTTGTTCTGGTGTGGCACTACCAACTCTATTCCAC
CACGTGTTACTCAACTTAATCAGAGTGATTCATGTCTGTGATCTGGTCTCACTGAATCAA
AWCCTTTTGTGTGCTTTCCTTATGGTTGCACGAT
>BC8_c520    nseq=63
TCTGAWGATGAAGAKGAAGAGGAAGAGGAAGAGAAGGCATCTTCAGCGAAGAAGCTGTGG
CGCTTTATCATCACGTGATCTTGCCACCTTCCCCATATGATAAATAACACAGCTAACTGT
AGGCTGACAGTTACCTGTCTATTGAGGATATGTTGTATTGCGAGCAGCGTTGCCTTAAAG
CTTTAGTAGCTTCAATTGGTGTCATTGTCTTGCCTCTCGGTCTGTAGAGGTGGGACGTAG
GGGGCGCTACTTGTTTGGTTGTGTGCTGCGTGTAGTACTGGGAGCAGCGCTCTGTTTTGG
ATGAGCGCTGTAGCTTGTTTCTTTTGCTCTTCTTTTATGCCCCCAAGATGGCTTCGACGT
GTAAAGTGTTTGATAGCTTCCAAGGTTGGTGTAAAAATGATGGTGGGTCGTAGCAAACCC
TGCATTGTGTCCAAAAAGTGTGCTTGTTTCAGCTGTTTCGGTGATATAATAGGTGATTTG
TAGCCCCGCTCATGGTATTGGCTTAATGGTGCAGAGATGTGTCAAATTTGTGAWWWAAA
>BC8_c521    nseq=120
ACCCTTGCCGGCCATGACATGGAAAGCTTCCTTTTTTTTGAACGGATCAATATAAGGTAA
TGTGTATTGATATCAGACATTGCGTATAACACCATGAGTGAGAATTGCAAGTTCATAGAG
AACTTGATTATTACTACATTACATGACGAACAGAACTCTTAACACAGCAACCGAAACAGT
ATACGAACAGCTAGTACTACAATTAGCAAGCGACCAAAGCAAATACGATTATCTGAGCAA
GCAATATGTTACGCCGCGCTCGGTCACAACTCAGAAGTCCTCGTCGATGCTGAAGACGTG
GTTTGCGGCGGCGCCGCCGTTGAGGCTGTTCATCACGGACGCCTTCTGGTACTCCCCGAC
GCGCTTCTCGAAGAAGTTGGTCTTGCCCTGCAGCGAGATGAGCTCCATCCAGTCGAATGG
GTTGGCGACGTTGTACATCTTCTTGTGCCCCAGCGCCATGAGCAGGCGGTCGGCGACGAA
CTCGATGTACTSGCTCATGAGCSCGCCGTTCATGCCGACGAGCGCGACGGGGAGCGCGTC
GCAGACGAACTCGCGCTCGATGTCMACGGCGTCGGCGACGATCTCGCGGACGCGGGACTC
GTCGAGCTTGCTGCGGAGGAGCTCGTAGAGGAGGCACGCGAAGAAA
>BC8_c522    nseq=69
GCGTGTCTCAGTCTAGATCGAGTGTTCTAGTGTGTGAGATCGGATGATCTGTGCTAGTGT
TGGAGATGATGCGTTGGTGTGGCTAAGTTGTTCTCTTTCAGTAGTCCTTGCATTAATTGT
GGGTTTGTGCTATATGCGTGAGCTTGTTTCAGCTCTTGCTCAGATGTATGGGTTCTTGGA
TGTCTTGCCATGGATCTGTCATGATCTTAGCATGGAAAGATTTTCTTGTTCTGTCTCGTG
GATCTGATGAATTCTCGTATCTTTCCATGCTTTMAMGTTT
>BC8_c523    nseq=122
TTAGAAGGTGCGGCCYTTTTTTTTATTACTCACGCAATGATCATGAATTCATGACGATAA
ATGCGAACCAATTTTCGAACATACACAGCCAGAAAGGTGCTGCTTAGGGTTTCTTAAGTT
TCGGCAAAGAGCGCAGATTCAGGTACTGTTTAGAAATCCCTCTCTATGTCAGACCAACAG
AAACTGACATTTCAGAGGTTAGCGAGGAACCATAAGAGCGTACTACTTTCTCCTGATGAT
ATGCAGATTTTTGTGATGAACGAAAGAAACCTATGTTCCACTCCAAAAGGAGACAGCTGA
AACCACCAGGTACCTCAGCACAAGCCCTACGCAAATGGCCAGACACTTTTTCCAGCAGAA
TGTTTCTTGATCATTGCCTCATCAGCCTCCCAGTAAGCATTTTGTATGTCCAAATTTGAA
GGATCCAGTT
>BC8_c524    nseq=58
TTTTTTTTTTCCTAGTTCAACAAAAATATTTCGATGCAGAACGGCAGTGCCGTCGATAAT
CGAGTCATTGCGCTCAGTTCTGTACCATCAGCAACCATCAAGTTGCCTATAGAGAAAGCA
CTCTACAAAGTCTCACAAAACAGTTACAAGTAGCAAGCTACGCCTGGGTAGCATTTTTTT
CAGTTATACAGCAAAAAAGGATACATTTCCCCCACTTACAGGGGTTAGAATCAGAATCAG
CAACTTCCGTGTTTCATAATTTCGTCGACAAAACCAAAACCACAGAGATAACATTGGGTC
TAAAAGTTGTAGCAGACCTTGCAGGCTCCTTACTGTTGTGCACACTGCACTCTTTGGGCA
CCTCCAGGCATCTCATCGTCCTCATCGTACGCCTCCTGAGCAGCATGAGCTTGCTTCCTG
CGCATCTCTTCCTCGATGTTGTTCACGTCGTGCATGTTGGTCTCCTCGCACTCGTCTATC
TCCATGTCTG
>BC8_c525    nseq=72
ACAGATGTTCCACCCAAAAAAGAACGATACCTACCTATCAACGCTCCACACACAACACAC
ATGATTCGGAAGCCAGCCAATGGCAGAGGCACGGCTTACCGGCTTCCTTCACCCGTAACC
TTTTTTTTACAAAACAAATTGCAATAGAAGAAGCTAATCACATCGGATTAGCCAACGATT
GCGACTTCGACCGACTTTTTTGTTACAAAAGGCAAACAAAGCATAGCAACCGCACCGCAC
CGCACAAAGCATAGCTACACTACAGACTATTACTTGAGCACAGCACCACCATCACCATCA
TGGTCCGTGACACCGTCCCACCACCATTCCATCACTCCTAGACTCCTAGTAGTAGTACAG
CATTTACCACCGAAACTTAAAAGGCCCCGGATGCTCACTTCCTTATTTCACTCCAGCAGT
TCCGACGGCAGCGATCCGGACCTAACGCGCCAGCGGGCGGGGCATGAGACACACACACAC
ACGCACACCAAGTCTAGTGCGTCTCCGCCGCCGAACGCTCGGCCTCCTCCGGCGGCGGCG
CCTCCGACGCGAACACCTTGGCGATGCGCTCGGTGGGGATGGCCGGGAGGTACYTGGCCC
CGGYGTAYCCCYGCTCGGCCGCGGCGGCGATCACCTTGTTGTACTTCTCGGCCCAGTACG
CCGCCGTGGGCACCGCGATCTGCGCGACCTGCGGGAACACCGGGAGGCCGTTGAGCGTGC
GCCAGGTGGAGACGGCGAGGTGCTCCGCCGCCGGCTCGTAGCGCCCGTACACGCCCTTGG
CCGMCGGCTCCACCTTGGCGAGCGCCG
>BC8_c526    nseq=60
TTTTTTTTACCTTTTCAAATATATCATAAAATTGTTCAGGCAAAAGATGGCAGGCCCACT
TCATTTCAAGACAAGACAGATATTAAGGGCGAGGTAGATGCATGTAAAAGCAACAGACTT
TAAAAATGGTGCCATAGCACAATTCAAGCTCACTTATGCAGATCCACATAGTATTGATAA
AAATAGGCCTACTATATGATGTCCTCTCTACGAATCATCCAAATACAATCCGAGGATGGA
TGTACTAGCAGCGATAATTGACTGGCGATAGATGCAAGCATTGAAAGCAGCAAAAGATTG
GAGCTATTTGTGGCAGACAAACACATTGGATTGCAGCAGCAGTAGCCAGAAACAAAGCTC
CCACTTGAGGGTGGGCCCAGGCCCTAGTGGCCATATTTCTGGAACTCCCACTCACTGTTA
TCTAATGGGCACACTTGGCGAGTCTTAAGCCACCTGCTGATGCAGTGGAAGTGAAAAGCA
TGATTACAGACACCCCAAG
>BC8_c527    nseq=66
AAGAAGTTACTTGGTCGTGTCAGAGCATTTGATCGGCATTGCAACATGGTTCTTGAGAAT
GTTAGGGAGATGTGGACTGAGGTACCAAAGACCGKGCAAAGGCAAGAAGAAGGCTCTTCC
AGTGAACAAAGACAGGTTTATAAGCAAGATGTTCCTCCGTGGGGATTCAGTCATCATTGT
TCTCAGAAACCCCAAATGAGTCTTGTGTGCTCGAGAAGTCTTGCTAGTAGTAAATTGCTA
CAGACTAGTCTGTATGCCAAGTGCTTGAAACATGGAGTTGCAATAGACTGACGATGCCTG
TGTATGTTGATGGTGGTGGGCTGTAGTTGGATGCTTTTACCTCTTGTACCTGAGTTGCAT
TGGTACTTGTCGTTTATGTTTGAAATATCAGCAAACTCACATTGAAATTGCTGTCATTCG
TA
>BC8_c528    nseq=85
TCCTGTCCTCGCCCCTGAGGTCTAAAGCTCCCTCAACAACAGAATCCTGTGAAATGGCAG
TTTGAGCAGTCCTAGCTAGGAGTTTCTATCTTATGATAAGGGCAATGCGAAGACACTTGG
TTACCTTAAGCTTTGTGGACAGAGGTTATGTATTGGTCCCGTGTTACTTTTGTTTAAGCT
AAGTTTTGCCGAGACAAGCTACCCAAATATGTACTGGATGCGAAATTATGGTTCATTATT
CTCGTTGCTCTGGTGTGCGTCAATGCCTTTGCGCCATTCGATAAGCATAAGTCTTCTGAA
CCTGTCTCTTGCTGTAAGTTTGGTTGTGCGTGCCTAGGTGATCGTTAGTGATTTTGTTTA
CGTTTAAGCAGGTTGGTAGTGCCTGTTTCTTTTTATGTCGTGAAGTTATAGCATGTTTCA
TGTTGTAAACGCAGATTATACCGTTTACAGCATTCTGTGTGTTTGATAGTTTGATTTAAA
GCAWWRWWWWGTTCGTGCGGAAATCTCTAAGCTGGTTCTTGGCTGATAGAAATT
>BC8_c529    nseq=70
TTTGGCTCAGCCTCTAAAGATGGATCAAGTGCTGCCCCCCTATTTGGGCTGAAGACTGAT
GGTTCTCCGTTCCCTTCTTTTGGTTCTTTCTCGTCATTCATGGTCAGGGTTGAATCCGAG
AAGCACATTGACTTCTCCCTCACCAGCCCTCTGGGTGGCGGCCCTGCTGGAAGAGTGAAG
AGAAAGAACCAGAAGAAGGCCTCGGGTGGTGGCGGTGATGGTGAGGAGGATGAAGAGTAA
GAGCCAGTAGGATTTTGCAACAGCAATTGGTTGAAATGCGAAGTGAAACTTGTTGGATTA
CTTGGGTGCTGTTCCAATTTTTCTGGTCTTGAATTCAGATTCCTGTCTATGGTAGACAAT
TATGTGATCAGCTGACGCTTTAATTTCAAGCCTTGCCTGTCTCGGACCCTCATCAAATGT
ATGTCTCGTTGGCCTCTTGGGGGAGTTAGGTTGCCAATGCCAATTGTACTTTGCATTTTT
TGTAAATGCAAGAACGCAAAAGCCTTTTTGCTTCACAGCTACCAGAAATGTTGTCCCCGT
TGAGCAACTAWAAWWWRMCTGCATGTGCTGCCACTTCTGTCGTAC
>BC8_c530    nseq=67
AAGGGGTTACCAGCACTGCAGCTCTTACAATTCCTTCACCAGATTGTCAGCACATACTTT
TGTAGTATACGAGGGGAATGCAGACGGGAAGTGTTAGAAGTTAACCAGTTAAACCACACA
TAGTATTTTACGGGCGGCTACTACCAACTTACACTTCGCTACTCAAGCCAGAAACAGAAA
ACTGTTGAAGGGGTAACAACACCAGGGAGGCACAAGACCTAACGACCACTACTAGTTTTC
ACATCATCGTCCTCCTGCTTTCAGACACTGATCGATCAAGGAGCAACACCACTCTATCCT
GAAGCAACTTTTGGTAGGATCAGATCAGACGAGACTATCAGTACTTCACGGGCATGCCGA
GWCGG
>BC8_c531    nseq=57
TTTGGAAATCAATCCAACCTTCATAGATTTGCCCAGATTTGTAAACCGGCAGAGACCACT
CATGCACATTCTATTTTCTCCACAACACTCCAGCAGCTGTTTTCTCTTCCTTTTGTGTTC
CTTTTTTAGTCGAGAGGCGTGGTGCGAGTCAGGGGTACTAGCTTGTAAATTTGATATGGA
AGCGGGGGTACACTGGAAAATCGGTACCCGTGGTGAAAAGTCGGAGGGGAGAGGGGAGGG
GAGACGGCGAGTTTGTTAGGGTGTCTGTCTGTATTTTCTTYKWWTTAAGATGAAAATTTG
CATCTGCACCAGAAAGGCAGGCACCAGGCTTGTTAACAAAGCACCACAAGGCTTTGTCAA
GAACATTAAATTAACGCAAACAAAGCCAGAGAAACAAATAAACTGGCTGTCCAAAGATCA
TCATACATCAGTCGATGAGCTCACAGGCACTGCCATGGGAATGCAGTCCAACAAGAAAGC
GTGCCATCTATCAGGCACGCGGTATTAAACAACACTAACAGAGCACAACAACAGATGCTT
GTTGCTGGAACTTTTTATTAAGCCTGCTGCTCTTCACCATCTTCCACTTCTCCCCTCTCT
TCAGCAGCAGCAGCCATCAGCTCGTCAAATTTTGTCGCTCTTTCCCAACACTATCTCAAT
CTTGGCCTTCTGGAATGGGCGGCCTCTGGATTCGTCATTTATTTCCACAGTAGATGTTCT
AATCTTCTTCTCAACAGCAAACCCATTATTCTTCAGAATCTCCGCCACGGTCACTACTGT
TGCTATGGCCATCCCGAGCGCGGAGAGCTCAACATCGCCGTGCTGCTGCATATACCTCTT
GGCGAGGTTGACGTAGAAGAAGAGGGGCTTCTTGGTGTTGGACACCTG
>BC8_c532    nseq=92
GCGCTTTGTAGTTTAYTTTTTTTTAGTATGGAACGTCAGCGCAATGGCGTGCAAGATAAC
AGTTGCGGGCAAAGATGTTCCTTGTGCTATCAGTTTTTTTCCTGAGGTAAAAAAAAGTAA
ACTACAAAGCGCTAAAAAGACCCAAATTGTCCCTCAGCTTCTTAGCGAATGTTTCTACAC
ACACGTCAAAGTTTCTGATCGTTCACGAAAAATGGGAACTTCATAATGGGAGAAATGATA
AATCCTGGCCAACGGCTCCAAGGTCGGCGGCCGCCACTTCATCCTCTCCATCTAGAGCTC
GTCGTGCTTCTCATCATCAGAATCCTTGCCGTCCTCAACATCAGAGTCAGCCTTGTCCTC
GTCTGCCTTCTCATCATCTTCGTCATCCTCTAGGTCATCGTCCTCATCATCACCACCCTT
GGCAGCTTCCTCCTCTTCCTTCTTTTTCTCAGCCTCGTCAAAAGCAGCTTTCTCAGCCTC
CTTGTGCTTGCCCCAGGTCTCCTCCGCAAATGTCTTGGCCAACGCGGGGTCATCGGTGAT
AGATRATGTTGTCAAACAAAGTACCTGAT
>BC8_c533    nseq=133
GCAAAACCACTTAATCCACAAATCAAACAAGTAAAGAACCGATGGCATGTTTTCAGATAA
AGTCATGCCCACGAACCAACCAATGATCTCACACCGGTTGGTATGCCAACGATAACAAAC
CTGCAGAAGCAGCAAACAAGAGGGGCAKAAAAAAGAACCGTAACACAAGATGCGACTCCA
TAATTGCAAAAGCATTCCTCCAGAGGTTCCATTAAGCGAAAAGATAAATTGAAGGACCAG
ATATTTCAACAGTCTCATTGTCAGGCACAAAACTGATGGGTACATATCTAAGTTTATGGC
AAAGCCCAGTTCAAGGTCCTTCACATAGCGGCAGGACTTAGAACACCCTGTACGGCTTCC
CCATGGTGCTCTTGACATACAGGCACCTCACGTTCTGCCAATTCTTCTTCAGAAGGGACA
CAAGGAAGTTGACGCTCATCTGGATGTTCTGCTGGATCTGCTTCTCCTCCATGGACAGGT
TACCAACAGCAACACCCATGCAAAGAACCTTCTTTAGCTGGAACTTGACTGTAGCTTTCG
TCTCGTTCACCTTGGCTTCAAGAGACTCCTGGTGAGAAACCAGTGTGGGAAACTTGCCTG
CCTTGTTGAGACCAGGACCAAGGAGACGGGGGATCTGCTTGATGATGGCCTCTGACGCCA
AGAAAGCATGGTACTTCTTGGCAAGCTTCTTGACAAGCTTCTTGTTCTTGTTCATTTTCT
TCAGAGACTCGACATCCATGTAGTCAAGTCCGAGCTTCTCAGCCTCCTCAACGTGCTGGG
CATCACCAAGCATGCACACCTTCATCTTGGGCGGGGGATGTGGGGCAGCTTAACAGAGCC
ACTGAAACGCTTGTCCTTCTGTGGGTCATAGTTCTTCAGGCCAATCTGAAGCTCAACTGT
CTCAGTGAACTTCCTATTCTTCTCCTTGGAAGCCACAACGATCTGAGAGATGGCTTCTTT
GAGAACCTCAGTTTGCAACTTACTCATGGCTGCAACCGGTCACTCAGCTCCCTTCGTCAG
GGACTGGCGGGCGCCGAGAGGGAGAGGGRGRGAAGCGGGGGAAGTGGCGGCGGCGGAAAG
GATTGCGTTAGGGTTT
>BC8_c534    nseq=56
GGTTCGCCATCCGTTCTGATTTCAGTAAAAAAAAATTGGGTGTTTTTACCCCTTTTTTCA
GTTACCAACTCGTGTGCAAAAGTGTAAGAACACACWYWKYTTTTAATTGAACGAATGTAA
TCTCATCATATAAAGCATAGAATCAACTGCCGTCTGAAAATTGGATTACATATCCTCATC
TCTGTCTCAGGCTCGGAAACAAGAAACTAAATAATAATAATAATCATAAATAAAGAATCA
CCAAAAACGAAGAAAACAGAGCACATGTATCAACAGCAGAGGAGAGCGGAGCGCAGCAGA
TCGAGCCGCGCCTGGCCTCCACCGCCACATGACACGTTCGCCGTCTAGAACACTACGGCG
GCAGCGACCACAGCGCCAGCGACGGCGACGAAGCTGGCGGCGGCGGCGGCG
>BC8_c535    nseq=173
TTTTTTTTTAATTTGAGAGGCTTTTTTACAAGCCTCAAATATGATGGAGCTGAAACAAAT
TTCAGACCAAAATTTGAGAAGCACATTTCATTTCCACTTAAGATAACAGATCAGCATTAC
AGCAGCATCAGTGCAAGATAATCAAGCAGGTTACCTAGCACTACGAACACATCCATACTG
ACACTAATAACAAGCCACCTGGAGAAACACAGATCCTGCAAGCAGACACCAAAATAAAGG
AAGCAACAGCAGCGGCGACCATGCGGGCAGACCGCGTAGMTCA
>BC8_c536    nseq=131
ACCAAAAGTAGATCAATCATGTTTATAATCAAATTCATCAAAAGTTTAGGTGAGGTAGCT
CAACGCCTCAACATGCAACACACAAAATAGGTACTCACTACTCAGTATACTTCAAATACT
ACTTTCACATGGCACAAAATAAGGATAGCATATAAGAATTCCAAGACATCACTGATATGG
AAAAGCCATACTTCAGACACTACTCAAAATCCCTCACATTCATATGACAACGTCAAAACG
GTTCATCAAGTCTAAAGGTAACGCGGCAGCTTATATATAAATAGAACCAGATAAGCAGAG
CTCCAATGACAGGAGATGAAGCCAAAGGCCTCGCGCAACGGCCTGGCAAGCTGTGATGCG
GCAAGCGGTCGCTCAACGGTACGACTTCTGGAACCTGGCGCGGGCACCGCGCCCGCCGAA
CTTCTTCGGCTCGCAGCGCCTGGGGTCGGCGACGAGGAGGGTGCGGTCGTAGCGGCCGAA
GATGTCCTTGACCTCCTTCTTGGCGGCCTCGTCGACGTACTTCTGGTAGTAGGCGACGAG
GGCCTTGGCGATGGCCTGCCTGATGGCGTAGATCTGGGACGTCTTCCCTCCGCCGCGGAC
GCGGATCCTCATGTCGATGTCC
>BC8_c537    nseq=200
AGATCCAGGACGAGCTGGAGAAGGTAAATGAGGAAGCAAGTGACAAAGTTATGGAGGTGG
AGCAGAAGTACAGTGAGATTCGCAGACCTGTCTATCTCAAGAGGGGTGACATTATCAAGA
CAATCCCGGACTTCTGGCTGACAGCGTTTATGAGCCATCCTCTACTCAGTGAGCTTCTGA
CTGAGGAAGATCAGAAGATATTCAAGTACTTGGATTCTGTTGATGTGGACGATTCTGATG
TCAAGGCAGGATACTCCATTCATCTTAACTTCTCCGAGAATCCGTACTTTGAGGACACAA
AGCTTACAAAGACCTACTCCTTCGCTGATGATGGAACAACCACAATAAAAGCCTCTCAGA
TTAAGTGGAAGGAAGGAATGGGGCCTGTTGGAAATGGTGTCAACAAGAAGGGCGCTAAGC
GCCCATTGGTAGAGGAAAGTTTTTTCACCTGGTTTGGTGATACAGAGCTCAAGAGTCTTG
CTGATGGTGTTCAAGATGAGGTGGCTGAGATCATCAAGGAGGACCTGTGGCCTAATCCTT
TGAAATACTTCAACAATGAGGTTGAAGATGAGTTCGAAGGAGATGAAGAAGATGATGATG
ATGAATGTGAGGAGGAGGGTGAGGATGATGAGGAGAACTGAAACCCTGGAGGGTTGGATC
TGGATGGATTCTGAAACAGCATGCCAGCTGTTGGTGGGGGGACTGTGGCTCTGAAGGGGG
TGGAATTATGTGACCCTTTTGCGAGTTTTTTTTTGGTTGCTTGACTTAGCTGGGACTCAC
CGTAGGGAACTGTTTAATGCCTTATGAAGTCAACCAACTTGAAAGGAGACCTCTATATCA
TAATCTGGGGTATATCTATGATGACGGCAATTTGACCTGATGATGCTTGTGGTTTGTGGT
GCTTTTGCCGCCGCAGTCTTGTTTGGCTTACC
>BC8_c538    nseq=69
TTTTWWTTTTAAAGCAACACGGTGATCTGCGTCTCTGCCATTCCTTTTCTGCCATTAAGC
ACATGAAATACATATCTGGGGTTGTGAAAATGAGTCGAATGGTGTTTTCTTGTAGGAGCC
GGAGAGCAGAGCAAGGAGCGCAACAAGTACTGATCAAAATGTATAGCAGCATACACTGAT
TTTTTTCCCACAACATATCAACTGAAGCATGAAACCAAATACATGAGCACAATCGTCGGG
AACCAGTTTTGTGCTAAACAACTCGCAAACAACATTTGTCCCATGCAGGGCAGTAGAATT
TATTGACTGAAACTTTAGTTGGGACAGAGTCAACA
>BC8_c539    nseq=133
TCCCAATTCTTTCTTCATGGACGTCAAGTGCCAGGGATGCTTCAGCATAACCACTGTTTT
CAGCCAAACCTCCCAGACTGTTGTGGTGGTGCCCGGGCTGCCAAACTGTCCTCTGCCAGC
CCACTGGAGGAAAGGCCAGGCTCACCGAGGGCTGCTCCTTCCGCAAGAAGGGAGACTAGA
TTGACGTTTGTACTGAGCCTGTGTTTCACTTTCCGACTATGTAGCCTTCAAATTTTGCGC
ATGTGAAATGTTAGGGTCCCGGAACACCAAGCCATATAAGGCTTTGAGCTTTTAATACCT
GTATTCCAGTGCTATGTATTGGGTGATGGATTAGGCTGTTCTGTTTGCCACCTGCTTTGT
CTAATTAGCTGTGGTTGCTTTGGATTACAATGACCAAGTGGTTAAAATGTTAAATTAAAC
TTTGGGTTTTGGCTTGCTGAAAAAAAA
>BC8_c540    nseq=65
TTCGTTTCGCGTGGCGTGAGGAGAGTCGGAGGGAAGCCAAAAAAAACTCGCGAAAGGGAC
TCGGGGTTTCCACCACTCGGAGCGGAGGAGATGGCCGGAAAGGGAGGCAAGGGGCTCCTC
GCGGCCAAGACGACGGCGGCGAAGACGGCGGAGAAGGACAAGGGGAAGAAGGCACCCGTC
TCCCGCTCCTCCCGCGCCGGCCTGCAGTTCCCTGTTGGCCGTATCCACCGCCAATTGAAG
CAGAGAACCCAGGCAAATGGCCGTGTTGGTGCCACTGCAGCAGTCTACTCTGCTGCCATC
CTGGAGTACCTGACTGCTGAGGTTCTGGAGCTGGCCGGAAATGCTAGCAAGGACTTGAAG
GTGAAGCGTATCACCCCTCGCCACCTTCAGCTGGCTATCCGTGGAGATGAGGAGCTCGAT
ACCCTCATCAAGGGCACCATCGCTGGTGGAGGTGTCATCCCACACATCCACAAGTCCCTG
ATCAACAAGTCTTCCAAGGAGTGAGGGGCTAGAGATGATGATGTGCATCTTAGTTTAAAC
TGGACTTTTGTGTGCTCCTTTGTTGTAAGTCCTGGTCGTCATGTAGCTTAGTTGAGCTGT
CAGGTTGAAAGTGATCCATCTGTGTAACGCTTTCCTGGAACTGCTTCCGTTATTCGAACA
TTGTGTCCGTGTTAAAGTT
>BC8_c541    nseq=58
ACCTAAACCATTCAATGAACAGGATTCCTTATTTACCACGCTGCTGAGTGCTGACAATTT
AACACAATCTTACATTTCCAACCCAGTACAGAATCTGAACTTTCTGTATCCAACAAACCA
GAAGCAGCTCCATCAAGATGACTAGAAGTYKCAAGTTAAACCAAAGACAACCAATCATGA
TCATGGACTAAATATCACTAGGTCAGATAAACGGTACAATGCATTACATTAACTGAAGGT
ACCTAGGAAACCAGTTATCATCTTAATCCTTGGTGATAAAACATTAAGACACAAATATTT
CAACAAGTAGCTGGTTACAGATGCAGAGCATCAGCTTAATGCCTGGATCCAGACAATCTG
AATAAGTTTCACACGACTAAGTCACTCTGGTGACAGCTTGGTTGACTGTTAAACAATCTT
AGTGGTTATATGATCCGAACTATGCCATCTCGTATCATTATCCTGTTTGCATCTTG
>BC8_c542    nseq=120
TTTTTTTTGTCCCATCAGAATCGGCCAGGTCGCTATTTCCGTGACGATGAATTTCAATGC
AATTACAGTGAATCTTGCTGACAGCAAGCACAAATCTACTGAAAACTGGACAGAGGAGCA
CAAATAATAATGATACTCTCAGAGCCGGTGAGCACTAGTAGGTACACAGACGCGAATAAA
TAATAGGAATAGACTCACACCAACCACGCTAATCAAAGCCACCATCAAAAACCTCTCAAA
ATCCCCCACACGAAACCCTCAGATCCATCCGCCGATGCCTCAACCTCCATGGCACTACTA
TCACAACCACTACAATACTGCTACTACCAATAATAAGAGACTCACGCTACCACTGTACTA
CTAGATCTGACGAAAACACACGGCTCAGTGGCGGAGGAAGGCGGCGAGGASCTCCCTCCC
ATGCTCTGTCCAAGTACCATGGAACTGAACAAGGAGCAAAA
>BC8_c543    nseq=69
TTTTTTTTYCACACAACCAATCAAGCGCATTAGCGAAAAAGAAAGCATCAAGGAAACAAT
ATCAGAAATCCATAAGCTGGGCGCGACAGTCAGAAGTTGCACTATCAATATTATAAGCTC
ACTCGCAAGTGCTCCAATCAATATAAAAGCCTACTGACAATTCACAAACCATGCAAAGTC
TAGCTTATATATCATGCAATTCACAAGTTTAAAGCTTAAAGCAGCACATAACCGGTGTCC
GCAACGTTGCTTTTGCAATCGAAACCAAAAATACTTTCTTTTCTCAGGGCCGTCTCACTG
CTGATTGGCCTGCAGGAGGCCATCTCTTATCTGTGCCGCGACATCCTTGACAGCTCCAGG
ACCATGGGGGATGAACACTGAAGAGGACTTTGATGAGGCCCCAATCTCCTTCATGGTGTC
AAAGTACTGAGTGACCAGGACCATGTCCATGATATCCTTGGCAGTGGTTCCAGGAACGTT
CTCTGAGAAGGCAAGAACGCTGTCCCTCAGCCCGTCCACAATGGCCTAACGAC
>BC8_c544    nseq=58
TTCCTCCGAGCAGTTTGGAGGGGTTGCGCTACGTCCACCGGCTGTGGAGATCTGCAAATA
AACGAAGATAACCTCGTCCCGTGTTTGTGTGCTTTTGGTTTCAGGAGTGTAATGGAAGGC
GAGTCTGACATTCGCTAGGTTTTATGTTCGCTTGTTTGGAGTCAAGAAAGTTTGAACATT
TGAGACAGTCGTTTGTTTGCTAGGCTGTTCTCACTTCTCAAAGATGAGTCAGGATTGTTA
CTGACTTGTGATGGCAATTAGGATTCGGATGTTCTGCCCCATCTGATGGATGATACACCT
TGGTGTATATACTGGAATTTATCGATAACCAGTTGCTTAGGAATTTGTTTTGCTTATGAC
CTGTCATCTGATGAATGTATGGATTTGTGGGGGAAAATTGCACATCACAATTCCTATTCA
TCTGGTGAAACTTTGGGAAAAAATGTGACAACCTTTTATTTCTTTTCTGCGAAAAAAAAA
>BC8_c545    nseq=64
GKTTAGGTTACAAAGAGKAACATGGGGGATACTGGAATGCCCAGGGACGCTGGAATTCCC
CAAGAAGCCTAGAACAGCCCCTGACTGACTTCAGATTCAATTCCTTTTTATCGCTGAAGA
TGAAGTATTAGCGTGTGGTTGCTTGTTTTGGTTCCAATTGTTAATATGTTACCAGAGCTT
GTCTCTGCGATTGCCGAACCGTGTCTTGGAGTGTGTTATGCTTTGATGGGTGGTTGATTG
CTTGTATTCCTTCGTTACATCTTGCTGGTTTGCAAGTACTAGTCGTGCATCTGAACATAG
CCAAATTTATTTATCTACTTATTCGTGTGATTATTTTCGGCAGTCRMMWWACGTTCATGT
CCTGTTCAAGCGTG
>BC8_c546    nseq=68
TTTTTTTTGGTTTCGCCAACATTCACGACTGTATAGTTTACAAGCCCACATCAAGGCTAA
CGCCCTCCAAGAACCCCACAAAGAAAACGGAGATCAACTGTGATGCCACGCTCAAAAGCT
TGTTTGGTGGGAGGGATACGGTTGGGATGTTTGAGATCGGGAAGCTAATGAACCATCACT
TCCTGAAGAACTAACAAAAGCAGCAGATGGAGTATGTTATAGTGCTTTCGTCTAAGACTT
ATTGGATGGCCTCTTTTGTGATCCAAGTCAAAGTCCTGGTCCCACTAGGTAGTTAAGCCA
AAGTTGTGTGATGGTGTCAAGACTTAATTCAGCGGTTGGATTTGGAGTGTGATGCATGTA
AAAAGAATTCCCAGTGTTTTGGTTGCTCTTCTGATCCTTTGAGAGCACCGTGTGCACAAT
GATGTGGGAAATGATAGTCGCTAATGGCACATCTTCTTTGTCGTCTGTTTATGCCTATCT
TGTTGCAGTGAAATGATTTGTGATCAAGCATTATGGTCACTTGCGTGCCATTGCATACTA
TAGG
>BC8_c547    nseq=226
TAAAATAAAAWTWGGWTTCAACAACCAAAACGAAATTCCTCCAGTCAGAAAACCACAGAT
CAAAAGTTACAGTAACGCAACACAATGTTCACAACGAGTGTCGCAAAATAGTAAATCAAA
CACAAAGCTAAGAAGCGGTGAAGCACCATTACTATCCATCAGATAACTTAGTTCCACTTC
ATATAGAAAGAACACGATCAGGAAGCCCAACATCTAACTACACAATCCACTCCAACCAAA
GTCCTGGGACTAGCATCAGGAGCAACATGCCACGAGGAGACGATTTACCATTCTGTCAAT
TTGGCACTTACACCGTTACGAACCAGAGAAGAGTGGTGGCTGTAATAAACATTGGTGGGC
CTTGTGAGGCAGGCCATATTTTGTGTGTTTCTGTCGAACGTTTAAAGTAATGTGATTTCC
TTTTTTGGGTTGATGAATTTATCAGCTAAGGGTGCAGTGTGTAATGTCATGGTTATTTCC
TTGGTCCGTCTATCTGTCGACGTCTCGACGAAGATTTGATGAATCGGGTCT
>BC8_c548    nseq=72
AAGATTGAACAGTGGAACCGTGAGCGTGTCCCCCAAGGAAGAGGAAGTATGAACGAAGCC
CTGACTGTGTTGCAAGCAGGCTACGATCCCGGTGCAACAAGACATGAGCACAAATGAGCA
CCGGAGCCCTATGAGGATCAACTTCTGTTTGCTTTTGTAATCCTGCTCCAAGCGGCTGTC
TTTTGTGATACTGCTCCAAGTCGCCGTCTGTTGGGTTAACTTACAAAACTGCATTTTGCA
TCCGGCCTTTGTTCAGTTGATGTAGGGAATCAGTAACTGTAGGGAATTGTGGTGGTCTTT
TGTGAAGGCTGTGTTGCAGCTTTAAACTATGTTTACCGCCAAATGGGATGGAAATGGGCT
GTGTTTCTGGCATATAGTTCAGATAGGTGTCTGGATTTGCGACAATAATTGATGTTTGGT
TAATGTTTTATTGATTTGCAGTATGTTTGATTCGTACTGGTGACTATATAATGTTTGAGT
TTCTGCTGAAAAAAAAA
>BC8_c549    nseq=168
AACCYKTTCGGCAACGGCTTCTACCAGGAGGGCTCCGCCGACGCGCCGCTGGAGGCCGCC
ACGGCGTGCGCCGGCGTGTACGGCAAGGGCGCGTACCCCGGCTACGCGGGGTCGCTGCTG
GTGGACCAGGCCACCGGTGCCAGCTTCAATGCCAACGGGGCCCACGGGAGGAAGTACCTG
GTCCCGGCGCTCGTGGACCCGGACACGTCGTCGTGCGCCACCTTGGGGTAGGGTAGATTT
CGTGGCGTGGCTAGTGGTTTTGCGAGGGTGGTGGTGTTGATGTGGAGAGTGTTCCACGCA
GATAAAGTCTCTGTACCTTGTAGTAGTTGATGGTGGATTCTTTCATTGGTTCAATGAAAA
AAAGAATATTTTTTCAARA
>BC8_c550    nseq=110
AGTTCAAGGTTCCTGACTGGTTCCTCAACAGGAAGAAGGACTACAAGGATGGTAGGTTCT
CCCAGKTTGTTTCCAACGCCCTTGACATGAAGACTCAGGGATGACCTTGAGAGGCTCAAG
AAGATCAGGAACCACCGTGGGCTGCGTCACTACTGGGGTCTGCGTGTCCGTGGACAGCAC
ACCAAGACTACCGGAAGGCGTGGAAAGACTGTCGGTGTGTCGAAGAAGAGATAAATCCCA
TGCCGTGGCGCACTTTATTGTCCTAGCTTGCGTCTCAAGTGTCCAAAGCTTTGTGGTGTG
CTCTACTCAAGGATGTTTATCCCTAGGATAGATGACGAGCTGTTTTGGTTCATGAAATAC
TTGTAGTGACTCTTTTGGTGCCTGTGTTCCTATCGTGTATTGAATTCAATGTTATGTGAA
ACGGTAAAGTTTTGCCTATTTTAGAAAATGCTGTGCTTTCTCTTTGTGTGGTCTGTTAGG
CTACCATTATTGACAATCTGTTTCGTCTTGTTAAAAACTTCAAGTTCTGTTGAGGATTCT
GAAGTTGGTGATGCTTGAGGTTGGAAAACGTAAGAGCTCGGTCAAAGTTTGTAAGTT
>BC8_c551    nseq=50
TTCCCTGTGATCCTATTGCCCAAGGAGAAGCTTGTTGACACCAACGGTGCAGGTGACGCG
TTCKTTGGAGGTTTCCTCTCTCAGTTGGTTCAGGGCAAGAGCATCGAAGACTCTGTGAAG
GCTGGTTGCTATGCCGCCAATGTGATCATCCAGCGCTCTGGCTGCACGTACCCTGAGAAG
CCTGACTTCAACTAGAACGAGGGACCGTTATAGGCACTTATTCTTAACCGCCGCTCAGTG
TTTCGGCGTGTTCGACCTGTATTCTTCCGAGGCTTTTTCTTCTTGTCCGGCCAATATTTT
TGCCGTGATATTTGTTGCACAATTATAAACGTCGACCTTGTTGTATAAGGCAGGATCTGC
CAACTCCGTGTGTCCTGTGTTGCTTCTCTGATGAATGCAATGCAATACCATGAGAATGAT
ATCAAGCGGTATATGTGTGCTCTTTTTTTTGGTCTGTATTGCCTTGCCAATCCCTCTTCC
TAGCAGGCTGTAACCGTTACTGCACATTATGAAAGATGCTGGTTACGTACATGCCATAAA
AAAAWCTCA
>BC8_c552    nseq=168
GGAGGCGGAGGCGGCGGCGGCGGCTGCTTCAAGTGCGGAGAGGCYGKCSWCRTCGKCGTG
GTCCAGATCTCGCCGCCCTAAGCCGCCGCCTCTCACTCTTTTACGTCTCGTCGTTCGTCG
GAGTATTATTGCTTTAGTTTTGCCGATCTGGGCCCGAGCCGCCCGCCCGCCTCCTCGCTA
TAGAGGAGCTAGCCGCTTTTTTTCCTTCTTTTTTCGTTTCGTTTCGCTTTGGATCTGTGG
TTCGGTTAACTTGCTCTGGTCCGGTCAGTTTGCCATCGTCGTGTGCTTGGTGAGTCAGTC
AGTCGTTGTTCGTCGTCGTTTAAGGTTTAAGAAGAAGAAGTTGAAGTGAGAGAGATGGAT
TGGTTCTTGTGTCGCTCTGAGGAGGAGGAGATGAGGGGAAAAAAATCTGCCTCCCTTTTT
TTGTTCTTGTGCTTTGCTGCTCTGCTCCAGATAGATGGGGGAGAAACGGTTATTTATCAT
TATTAATCCTGCAGTGAACTATAAATGTTTATTTATGATTTTGCTTTAAAAAAAATCGAA
AVAHGMTCTGT
>BC8_c553    nseq=142
AATATTAAAAGTTTAGTATGGYKTWWTTTCTAGTACGAAGCAATAAGGTAAATAGCAGCT
ATCCGGCTAGTTTCAATTATTACATCACATCACAGCATTGTTGTATAATCTAAAACAATC
AAATATATAATTAATATTGCCAAAGGGCTAGGGAGGAAGCACTTGCTCTGAAGAAGCTAT
AAAAGATCTGATTGAATGACAGAGCAATGCATTCGAAATGACAGACTGCCTGCAAAACTG
CCGAAGGAAGCACAGGCAGCTGTCATCCAAATATTTAAAATTGCTCAGAAACGCACCAAA
ACAATAATTCAAACCATGGACCAACGAATTCAAAAATTAGGACAGCAAACCAGTGCGATA
GTATTACGGCTAAATGCAGTTCAGACAGTACAATGCAACCAAAAAGTTCCCAACTTCTAG
CTTCCAAGATTCTACAATGGCAACATCCAGACTTAGTTGGCGGCGGCGGCACTCTTCTTG
GGGGTAGCCTCAGTCCCTTCTCTGAAGTTGCTCTTGAAACGACGAGGAACGTGTCGCAGG
TACCTCATCCTCCCGGTTCCAGTGGTCTTGCGCCTGATGGCCTTCACACTCCAGTTATAC
TTGCGGATGCGTGCTGCGGGGTAGCCGCATGAGGAGCAGGTGCTCTTCTGGAGGTGGAAG
CTCCTGCGGCCGCACCGGATGCAGAGGGTGTGACGTYTTGTTMCGKCGCKTGCSGAWKYT
KMCMG
>BC8_c554    nseq=137
TTTTTTTTGGGTTAACAAAGGGGCACTCGGATTACTTTATGACAAGACAAATCCGTCAAA
CTGTATTACTGGGAGAATTATATGGCAATGATCCATGGAATCCAGATCTCTCATCAGAGT
GAATATATAATATAGAACCAGAAAAGCTACTTCACATCCTCTTCCCAAGCTCTCTCCCTC
ATGGCACAGAAATGTTGAAAACAGAACAGGGGCACAAGTTCAGCTAGAAGCCCTAAAATA
TAAGTGTTCAATGCATAGCTATGGAAAATGTCGTCTGATTTTGGACATTCATACTTCAGA
AAGTACTGATTCAAGACACATCACAAAGCAAGAGCATCGCCTAATCCCAGCCTTGAGCAG
CAGGTTGGGCTGCTGGGTCCCATCCAGTAGGAGCAGCAACCGGAGGAACAGCACCATCCA
CAGGTGCAGGAGGTGGGGCACCAGCCGGATCCCAGCCATCACCAGTAGGTACCGGCGCTG
GAGCAGCACCCCACTCACCACCAACAACAGGCTGAGCCACATCAGAGGTCCACTGGTCAC
CACCCCACTGTTCAGGTGCTTGGTAATCAGTGATAGCAGCGTAATTCTGGGGCAGCAGCA
GCTTCCTCCTCCTGCTCCTTTGCTTCTTCAGGATCTCTGTAGAAGAACAGGTCAACCATG
ACTTCCCACTTGTGCCCAGGGAGGATGGTACCCCTCATCTGCAGAACCATCCTGGCCAGG
AGCCAGAACAAGCATCCAATGCTGTTCCTTCCCTTGTTGTTGGCTGGGATGCCAATATCA
ACATACCGCATTGGAGA
>BC8_c555    nseq=142
TTTTTTTTTWAGTCACCATTACTATCCAATCAGATAACTTAGTTCCACTTSATAYAGAAA
GAACACGAGCCCAACATCTAACTACACAATCCACTCCAACCAAAGTCCTGGAACACAATA
GATCTTCTCAAGAATGCAGAGAGCAATGCTGAGGTCAAAGGTCTTGATGTTGATACCCTC
TATATATCGCACATTCAAGTGAACCAGGCTCAGAAGCAGCGGCGCAGGACATACCGTGCT
CATGGACGCATCAACCCTTACATGTCTTCCCCGTGCCACATTGAGCTGATCCTGTCGGAA
AAGGAAGAGCCAGTGAAGAAAGAGGCTGAGTCTCAGATCGCAACCAGGAAAGCTTAGAGA
AGGAAGGGAGCTCTGCAGTATTAGAGTGGATCATAGTGTGTCTTTGGCTGGGTGAAATTT
TTGGCCGATTATCTGTCACCACTTTTATTACTGTACTGCTAAGCTCATACTTTTGTCACC
TTGATCACTGTCTGTACTGTGCATGCAACACAAAGCTCCGGATCAAGTGTTTGTGGATTC
TCTTCGCATTTGTATCGATGGTGACGTCTTTGGTTATTAATTGCCTAGCTAGGGACGTTT
GCACAGTTCCTTTGTTGGGTTTTGATTTGTTGTTTCGTC
>BC8_c556    nseq=57
TTTTTTTTTAAAGTCAAACAGCTCATGCTTCCACCGCAATGCAACGGCATATAAACAGAT
TGACAAGGGCATCAAATCACCCTGGCCTGCCAAGATTYYTTGATTCCAAAAGATCTAGAA
GCATTGCCATATTAGAATTAGGTCAATTCACTGGCGTTAAGAGTTAGTCGGAAACTAGAC
AGCTCATAGCTACATTCAACAACACAAGTTCACCGGTCAGGAAAGATACCACGGAGATAA
GAGACTCGCAAAGCAAGGATCATGCCAAAAGTCTGGTGCCATCGCAGATGCTTTGCAGGT
AACAGCAACTACGTTAATGGAGAGCCTATCTGTCACGTCATCGATAACCTGTCACAGCAG
ATCTACTTCCTTCCCTGGAGCAGCCAAGTCACTTGCCCCTTAACTTTTCAAGGTCAGGGA
GATAAAGCATCCCATCATCATCACCACTTTCATCTCCTTCATTTGCCCCATCAAAGTCAT
CATCCGAATCCCCTGAGGCAGACTCTTCATCCTCATCACACCATTTGTTCCAGTCAACTT
TGATGTACGGATGCTTTTCCTCTGACTTCAGCAAGCGCTTCCACCTAACCTTTCTTTT
>BC8_c557    nseq=63
CTGGCGBCCGCGGTTTGATCCACCGAAATTTGCTGTTATTTTGGCATTTCGTTGGAAATT
ATCCATGGTATTCTCAGCCTATTACGGGCTATGGCTAGTAGTATCCATTGTCTATTAGAG
ATGCGCGTGAGATGAGGAACTGGTGTTTGTTTCATGGACCTGGTATGCTGCTATACTATT
AAGTTATAAACCGTGAATCCTTGCCGTTCCATATGTATAGGTTGTGCATGAATGTTTGCA
TGAGCTCATCTATTCTGTTCTCTGGTTACGGAGTGGTTAATCATCAAGGAAAAAAA
>BC8_c558    nseq=48
GCATCCGCTGCATCATCCGCATGGAGAACTAGATTCAGTCGCCTGGTTTCATCCGGTTCG
GGTCGGGTCAATAAACATGGCAGCGCCCAGAGTGAGGCTGCCACTGCCTGGTGGCAAGAT
ACACGCCTGTGTGTATCACGTGAAGTTTGGCATTGTCAATCAGTAGGGTAGCTCTAGATT
CTGTAATTATCTATCGGTATTGGCATGAGTCTTGCGAACTGTCTTTCGGCTTAACATATA
TGGTACCTTATACCACTATGAGTTCTTTCAATGGGCATTTTTTCTGGCTTGGTTGTGATG
ACTAAAAAA
>BC8_c559    nseq=91
AGCACTCCAGACGTGGKTATTAAGGCTGTAGGCAAATTTTAGACATGGATCGTTACACTC
CAGTACTCTAACAATCTCACTAGGTTCAATAGCACAATCCAGAATAATTGTCAACAATAT
CCAGCAATATCCGAATAGTCGGCCTACAGACTATGGAGATATCCAGCTCTGCTTCGTTCA
CGGACATACTCAGTTCAGTCACACAAGAAGCTTAACACAAGCTCACAAGTCACCGGTCTA
GGAGCATCACGGTACAATACCAATGCCAACGGAGCCACAGTTAATGGCTAGGAAACTAGA
ACACCTATAGCGAGCTTTCAACGGATTGGAGGATTCCACAGATAATAATATGATTCAGTT
CCTCGGAGTGCAGCTGGCCAAGTGAGACTTGAAATTCTCCAACTCTGTGAGAACTTCCTC
CTCTGGGCGGTAGATCAAATCACTCATGCGCCCATATCTGCAATGTTMCACCTCCCACCA
GTGCTCTCACCTTATCATCTGACACACTAC
>BC8_c560    nseq=124
TCAACTTCAAGGCGCATGGAACTAGGAAAAGGAGTACCAGCAGACATTGTCGCGAAGTTG
ATCCCGGAGCACGCGAAGAAGCAATGCAACTATGTTGGATTGTGAGATGATCATGCGTGC
CTTGAGACCGGAACTCGCCACTGCAAGTGTGCATTTTCCCATGGGATGTTGGATGATTGG
CAGCATGCACGGCTGTCAGTCGTTTGAAGATTTTAGGTTACCTGCTTGTACGACAGCCGT
GGCCTGTGTAGCTGAGTAGTGTATGTCGCAATGACATGTAACGGCACCCCACCTCTTACT
AACTGACGCTCACCTGAGATTGCCATAGCTGATCTTGTAATATGTTCTAGAGCAGTATGA
ATGTATTTATATGGTAGCGTGATCTATGTATGGATTCACTTTATTTTTCCTAGCCCCTTT
GTGTCTCCAGATCCATCCAGACTGCTACTACCTTGTTTTATGTTTCTGAACAATTCTACC
TGTTGGCGTACTACCTAAAAGCTCCTGTCGATCATTGATGTGATGATTTGTTATGTTGGC
TGCCGTCAATTTTTCTTAAGAAGTGATATTGTGGCTAAA
>BC8_c561    nseq=57
TCCGTCCGCCGCTCTTCGCTTCGCGTGCTCGTGAGCTCGTCGGCCTCCGCGTCCTCGCGA
GAACGAGAGCATGGACACCCAGGTGAAGCTTGCTGTTGTGGTGAAGGTGATGGGCAGGAC
TGGCTCCAGGGGTCAGGTGACCCAGGTCAGAGTGAAGTTCTTGGATGACCAGAACCGTCT
CATCATGAGGAACGTCAAGGGCCCGGTTCGCGAGGGTGACATCCTCACCCTGCTCGAGTC
CGAGAGGGAGGCCAGGAGGCTGCGCTGAGGCAGTTGGGTGCCATGGTGGTTCTTGTATGG
AGTAGGGTGTCTTCGAATTTGTGCCGTGCTTGTGTGCTTAGTGTGACCCTCAGAACACCT
GCCTTATGGTTAGTAATCCTGGTGATAAGATTGCAGTTTTGTTTTTATTATCCAGGTTCA
AAGTGCACCTGTTGCTTGGAGACATCTGCCATGGTTAACCTAAACTGTATTAGCTCAGTC
GATGCATGAATTGAATACTAGCTGAATCTCTTGTGGTTTCATGGGTCTACCTGGTCGAAT
ATAATAATAGTCGTTGAGGTGTCAAAAAAAA
>BC8_c562    nseq=112
TTCCAAAAGGAGTCCACCCTTCACCTGGTGCTTCGTCTKCGAGGTGGCATGCAGATTTTT
GTGAAGACCCTCACTGGCAAGACCATCACCCTTGAGGTGGAGTCCTCAGACACAATTGAC
AATGTCAAGGCGAAGATTCAGGACAAGGAGGGCATCCCCCCGGACCAGCAGCGTCTCATC
TTTGCCGGCAAGCAGCTGGAGGATGGCCGCACCCTGGCGGACTACAACATCCAGAAGGAG
TCTACCCTCCACCTGGTGCTCCGCCTCCGTGGTGGTCAGTAAGTTCTGAGTGCCATGGAG
CTGTTGTCGTCCCTGGGTTCGCAAGTCTGGCTTTATGTCCTGTGGTCTGTCCTGGTTGAG
GGGTGGGTTTGTTTTGCCTGTCTGATGCAAGTTTAATGTCGTCTGCTGTGTTTGTGAACA
TTTGCTGCTGTGCAGCGGCTTGGTTGAACCATGATGAATGAATAAGTGAACCCCGAACCT
TGTGGCAATCTGGTTTGTTCATGTTTTTAGTATCATTTTTATGTGAATGTTTGTGTAGTG
GAAATCTGTGCATCACTAACAGCTTTGGGAATTCTGCGTGTCTTTTGATGATCCTTGCTT
T
>BC8_c563    nseq=98
AAGGTCTACTTGCAAGGAGCTTTTCATAGTTGATACGTATACTATCGAAAATTAAAAATA
AGATGAAKYWKWWGGTGCAGAAACAACATTGAGACAACTGCAATCAAACTCTGAGGTGAC
CAATTAATTCATAATATATTTGATAGAAAAACTCTGGTTCACCAGTAAACACCAGCCAGC
ATAGCAATCTATGGCTGAATTACTACATAGAGGTCTTTCCACCAACATAAAACAAATATC
AGGACTATTTTCCCACCCAAAAGACAACTCTGATGACCGCACGGCTCAGTCGAAGAGGCT
GAAGCCCATGTCATCATCGCTCTCTTCCTTCTCCTCCACCTTCTCTTCTTTCTTCGCCTC
AGCTGCAGGAGCAGCTCCACCGGCAGCAGGGGCAGCTGCCGAGACAGCCACACCACCACC
AACCGCATGGCACTGAAGCGGCGGGGGTAGGTTCGCCGGAGCTGCCGTCGGATGCGGCGG
GGGAGATGAAGCTGA
>BC8_c564    nseq=52
AGTCATCATCATCAGTCGTAGAAAGCCCACCAAAGTTTGCTACCAAACATTTCACTGGTT
GGAGTAACGTGATTACATAAGCTGGAATGCTTCTCGCTGCCTCTGAAGCAATCCCAGCAA
CTGATTCCTTTTCAACTGTTCGAGACTGCAGACCATTACCCACAAACAATCGGAAAAGAA
AGTAGACGCATCGCATATCTAGGATTAACGCCAAATTACAGGTTTTCCCTATTCGCTAAC
TACCACAAACTTTTTCATACAGTTGCGGATTTCTCCATAGTGACAGCCCAGACCTGATTC
CAACTGCCTGCTCAACACTGCCATCAGTGCTATGGACAAGGAGCACGGCGCTTCACTTGA
TGTACTGGGACATCCATTTGAAGCCCTCG
>BC8_c565    nseq=70
CACACAAGACATGCTTGACATTGCAWWYYYWWGKATGCAGTAATGGGATGGGTACCAAGA
AATATATATCGATTATCACGTTATTATTTGGCTACAATTCCGTGTTCTTTATTCACCAAG
GATAAAATTAAATCCACTTAGCCCAGGAGCGTCCATCCAGCCTTAACCCAAAAAATAACC
TCTTGACACCACCAAAGACGAACATGACTGGAAGTGGCACCTTCCTTCAGCTACAAATGT
TTCATTGATACATGGTAACATGAATAAACTAGACAAGAACCTCGAGTTCCAAGTTTCTCC
CAAAATAGCATAATAAACACAGCAGTAATTATAGAATGGTAGCCGCAAGCGCCTAATCGG
CACGGGATTGGCCAGCACGGGACGAGAGGATGATGCCCACGATGAGACCGTAGAGAGCAA
GCGCCTCTGCGAAAATGAGAATGAGAATCATTCCCAYAAATAGCTTCGGCTGTTGTGCGT
TTGCCCTGACTCCAGCGTCACCGACGATGCCAATGGCCATGCCAGCGGCAAGCCCMGCGA
GTCCACAAGCGAGCCCAGACGAGAGGTGCGCGTAGCCATCGAAGAGGTAGTATGGCTTGG
CCTTGGGGTTGATCCCGGTACTGATGATGACGGCGATGATGAGTCCGTAGATACCGAGCA
CACCAGCCATGACCACGGGCACGATGGACTTCATGACGAGCTCCGGGCGCATGACACCCA
TGGACGCCACGCCGACGCCGCTCTTGGCCGTCCCGTABGCCGCGCCCATGCATGAGAAGA
CGAGGGCGGCGGCGGCGCCGAGGAAGCCGAAGAAGGGGGCCGTCTCATCGMRCCGAAMAM
MGACGACATCTTGCTCTTCTCTCCCGGTTCCTGCTCTTCCCTCCCTGCGGTGGTGGTGTT
GGTTGCTCGGTCGCGGGGGTGGCCGCGTCGCTGGGGAAGGGAAGGTCGGGGGAGGCAGCC
AGGCAGATGC
>BC8_c566    nseq=78
AGACAAAAATTGACACTACATGATGCATATTCCACCCAGAAAAGTAAATGCATACAAGTT
TTTAATATCATCATGTCAGGCCGCAAGCCAGCAAACAAAGTTTCTTCTCCGATCAGGTAG
CAAACATGTTGCGTGGTACAAAATGAAAGCTGCATGCTGCTGGCGCGCACATTTTTGCCC
ACACAACGTCCCCAGAGGGAATTTTAATTGAAACGAATCAAAGGATAGCACACGTTTTTC
CGACCACATAAGTGAGTACTAGGGACAACATATCTCCCATGATGAAGAGAGAGTGCTACT
ACAATAAGGTAGCTTGTCCTGACAAACGGGAGGGACTAATTCGTTATTACATATAGAGAC
CGTCAGGGACTCCTTCCTTCTTCTTGTACATCACCTTCTCCTTCGCCTTCTTGAAATCTG
CATGGGTCACCTTCATTCTACGTTCTCTCAATGCGAGCAACCCAGCTTCTGTACAGATAG
CCTTGATGTCAGCACCTGAGAACTCGTCCTTTGTCATCACGAACTCTTCCAAGTTCACAT
CGTCAGCTAGCGTCATCTTTGCAGTGTGAATCTGGAAGATGCGCCGTCTAGTTTTGATAT
CCGGAAGAGGAAACTCAATCTTCCGGTCGATACGACCAGGCCGAAGCAAAGCTGGATCAA
GACTTTCGATGCGGTTGGTTGCTAGAATAACTTTGACATCTCCACGCGAGTCGAAACCAT
CTAGCTGGTTCAGCAGCTCCAGCATAGTCCTCTGAATCTCCCGCTCTCCTCCTGAGTGAG
CATCATACCTCTTCGAGTGATACTACGCAAATTGGTATAGTCAAAATGGCTGA
>BC8_c567    nseq=59
TTTTTTTTTGGGTGGCAACAGAACTTAAAACATCAATTAATCAATTGCAAAAAACAAGTA
CAACACCTTGCAGTGTCCCCTATCATGGAAGGTACACTGCCGCAAAATTATTTGTGATGT
CTGAGAGTAAGTGTAGCTTCTCCAAATCTTGCCTACATAAATTAAAATCTCTGGTTGCCA
ATATCTTGAAGCACGACATAACATCTTTCTTTTTATTTAACATAGTTGCTTGGCCAAAGA
AAAGGTGGTACAAATCCCGGGCGCAGCAAACTATGCCGCCTGTGCTGGGGTTGCCTCTGC
CTTGTCTTCCTTCTTTCCTCCAGTGAAAAACTTGTAACCACCATAAATAGCAGCACCCCA
CATTGATAAGCTGGCTAGCACAAAGTGCTCTTCCTTCCACTTGCTCGGGCTCATCGGGTC
CTTCCACATGGGCACCTTCGCAGGCCCATGGCCGTCTGCGGCGAGGCCCCGGCGAGAGAC
TAGGCGGGCGAGGGGGGAGGAGRTGGAGGACGMCGACACCGCCGA
>BC8_c568    nseq=118
AGTTATGAAGACTGTAAGGGAAAAGGCAGATCTTCTTTCTGATTCTCAAAGAATCAAATA
TACTATTGAGACCTTTACTAAGGGCATCCCTGATGCACGATCTTACCTGAACACTCTCCA
GGAGATCAGAGCAAAGAGTGGCCTTATAGATCATCTTGGCATTGAGCCTTTGATGATGGA
AGCTCTCGAGAAGATTGAGAAAGACATTAAGAAGCCACTATTGAGGAGTGACAAGAAGAA
CATGGCCACCCTCTTGGCAGAGTTTGACAAGATTAACAAAAAGCTTGGATTTCGGAAGGA
AGATCTTCCCAAGATCGAGGAAGAGCTTGAATTGGAAATTGCCAAAAGTGAGCTGACGGA
ACTGAAGAAGGAATGCGTTGAAGCAATGGAGACTCAACTAAAGAGGGAGGAGTTTAAAGA
CGAGGAGATGCCTGATGTCAAGAAGTTGGACATCAGAAACTTCCTGTAGGCTTGATCGAC
GATAATCCTTGCGGCATTTCAGATTGCCCGACCCTCCCGTGATTGTTCTTGGTTTTGATT
TGAAGTTGACCGGTGCTGTAAGCGACACCTATGAATGCCCCTCTTCCCTTTCTGTAATAA
AAACTGCACCGAGGTACAAAGACGCCTTTTTCGGCCGCGCTTGAGTGGCCACATCTACAA
TGAGATGTCCCTGTGTTATGGTAGATGAACTGAGTATGGTATGAGGCATTCAGGCAATGA
TGATACATGTTTAACTTTTATTTTGGCCAGTTTAATACCACATGAGAGATTGTTTCTCTT
CGTTTGGAAGAWWWCGGAATTTAAAAAAAA
>BC8_c569    nseq=66
GCAGTAAAAAGAGCATAGCATAACWAAGTACGGTGAAAATACTAGCTTTCACTTGCATTT
CCATCACAGTTATTGTGGTCTTACAGTAAGCCTCTCCTTGCACCAATAGTACGTAGCAAT
ACCATTACCCACACACAATACGGCTGCTAATTAAGACCGACACTGAATGACGATCGACGA
ACACGAATTAAAACGGGGGACGACAGGAAACAGAGGGTGTGCAGCACAGATCTGCATTAT
TCTCCTCTCTAGCTAGGATAGATGGACGGCAGAAAACACACGAGGAGGATCTCGAGGGCC
TCTCTTCATCAGCTCATCTTGGCCGGTGGCTAGCACACATTATACTGTCTCTTCCATCAC
CCTATGCTCCGAGCTTGAGACGGCGGATCTCAGTTGTAGTAGTGCG
>BC8_c570    nseq=50
TTTTTTTTGGTTACTGAAGCAAAATTGCGTACAGCATCAAGGGGCAATGCTGCTTTATTA
AAACAAAACGACATAATCAAACCATAACAGGGTCCATATAGTTCATCGGCACCAAAGCAA
ACACATACTCCACAAGGTCTCAACTTCAAATGAAAAAATGTTTCGGAAACAAAGGCACTT
GATACATGACAACAGTTGATGTTCATCCCATTTCGTTTCACCGCAAGAGCTAACGAGGAA
ACGGCAAAGCCCTCTTCAGATCTCTGCAAAACTCGGGAGCTTCTCTGCTGCTCACTGCAG
CTGCTCCCGGAATACCCTCAGCACGTCCGCGAACGTGACTATCCCGGCGA
>BC8_c571    nseq=47
TTTTTTTTTGAACGACACAATTCAAAGTAGATTAATTAAGAAGTGCATGTCCACATACAT
ACATACATACATACATGCATATGTTATGCAGCCTACAATACATACAGAAAAGCCGATTAT
TTCACAAACAAAGCATGGCCAAGCATGAACTGAACTGAAGGTAACGCTAGCTAGAGGTCA
CCTCCGTCGGCTAATGTTGACTCCGAGAACATAGGAACATAAGGTAGATATACACCAGCA
CTGCCTTTCTCAAGGTTGGCGACAGTACGGAATTCCAGACGMCGCATATCCCATGATGCC
AACGAAGCAGGCACGAGCACGCAGCATCCG
>BC8_c572    nseq=70
TTTKKAWTGGACAGAAGGCAGCCATTAACAGCGATTTGATTTGCCACCAGTACAATGCAA
CAATCACGTATCATTGTTCAAAGATTTCAACATCATCGCCATCGTCAAGGGGACTGGGAA
AATTTGCCAGACACAGGACACATCTCTTCTCTTCTACGTGGAGCTACAAGCAGTAAGAGT
AAGGCTAACGGTAATGCCTCCAGGAGGCCCCCCAAAGAGAAAGATGAACAGTTGCAGCAA
TCCCGATACAATGAGACCAAAAAAACAGCGGCGCAAACACTGCGCACGACACACAGACTG
GCAATCTGGCAGGAGTTATTCAAGATGTCCATGGATCGGTGTATACTTCTGCTGCGCTTG
GTGTGGCTCTTACAGGTACTTGAAGATGAGGCCACCGTGGGTGGCGAAGARGGACTGGTA
GGGATTAATGCATTATGATTAATTCTTTGATTCCTTGGGTGGCAGCTAATATTATATGAT
CGGATTGTTAAC
>BC8_c573    nseq=100
TTTTTTTTTTTTTTTGGAGAGGCAAATCTTAGCAATTGAAGGTAAAATTAGTGTCTCAGC
GCCCAGCTAGCCCAGGACGCGGCACAACCCCTACGCGCTACAAAATTTTTCCCAAACGTT
GCATAGAAGGAAAAGTTTAGAAACCATCCTTAGCCACAATTCAAATAGTTGAAACTCATT
ACCACTCCTCCAGAACATAGAAAAGTTGGTGATACTTTTTAACTAAAACAGACTTCTTTA
TCCAGCACCTTAGCAGACACCTAGGACACACAATCTAGAGAAGGTCAGCGACGTTGGCAG
GCAGCTCCTCGACAGTCACGTTGTAGAACCTCTGGATGTCATGCAGCATCCGCTCATCGT
CACGGGTGGCAAAGTTGATAGCAACACCCTTCCTCCCGAAACGACCACTACGGCCAATGC
GGTGGAGGTAGTTCTCAGGCTGGGTTGGCAGGTCGTAGTTGATGACCAGGGAGACCTGCT
GGACATCAATACCACGGGCAAGCTAGGTCGGTGGTGATGAGCACACGGGAGGACCCGA
>BC8_c574    nseq=46
TAAAGACGCGTTKCCGGATGTGCCTATGACTCCTTCTGGAAGTGAGCTTGGGGCAGATCA
GGATGATGAGGATGATGACGACTCAGAGAGACGAAACCAGTCAATCAGCAAAAAACTATG
GTCGTTCTTCACCACATGACCATTCAGAAAGAGGCTGCCACATAGATTGTTTCTAGCTTT
TGTGCTTACGATTCATGATTTCCCATTCTTGGAACTGTAGGGCTTGTGCTTTTGGTGATG
ATGTGCTGCTAGATCTCCCACTCGATCGTGTGTAATTGAAATATATTTGTAGTAGACATA
GTTTGATGGCGCTGACACAAGTAGCTCATGTGATGTACAATGGCAATGATGCCTGTTACA
CCGGTAGCTTGGTTTGTAGTAGTTGTTCCTTTCCCAAGTTCGGATTACTTCGGTGACCTT
ACAAAGTGTTGTGCCTTTGCAAAW
>BC8_c575    nseq=142
WWYYTTYAATCGCAAAACAGTCACATATGGAACACAGAACAACCAGATATGTACACGCCT
GAAAGAGGCATGGATCACAAAACAACCAGATATGGATGTCTGAAAGAGGTGAGCTACTAA
CATCCTTAGCGAACAAAACTCATGATAGTACTATTCTCTTAACAGAAGCAAAGAGTCTGA
CAAGAATTTTACCAACACAATCTTAGGTTAACTGCAACAGCATGCTATAAAGATAGCAAG
CAACCATTCTTAAACATCTAAAGCCTTCAAACTTTCTTCCCATGCTTGCTGATTTCGAGT
TTTGAGAGCAATCTAAGACCTTGGCTTCTCCTTCTTCTCCTTGAAAAGGGCAAGCAGAGA
CACACCAGAGACCTTGACAACCTTGAACCGGACACCAGGAATATCTCCCACAGCGTGACC
CTTACGACCGAACCCAGCAATCAACACTTCATCATTTTCCTCAATGTAGTTCAAGCAACC
ATCATTTGGCACGAAGGCAGCAATCTTCTTGCCATTCTTCACAAGCTGAACACGAGCACA
CTTACGGATAGCAGAGTTTGGCTGTTTGGCCKSAAKAGTTGTTGTTGAGGCTTGAGCATC
AGTCAAGTTTCTATGATGTCGTGTTTGATGGTTGCAGTTTTGAACTAAGATGTGCCCTGC
CTTTATGGGTTTAGAGAATTTGAAGTTTAATGCATCTAGTTATGGCATCACACTATGTTT
CCCTCGAGTACCTAATGCAGTATCTGAACTCGTTTGGAATGAAAGAAAGTATTGTGATTG
CGATGTGTGAGACTTAAAAAAA
>BC8_c576    nseq=118
TGCATATCCCCTGTTGCGTGTCTCATTTTTTTTTACGTCATCACAAGCACAGAAGCAGCT
CCATTATTTGATACCAAAGGTTAACATTACAGTAGATGCATGCTCTCATAACATAGAACC
AAGAGATGCCCATAGTTTCGAACCAAGCCGGCAATGGAAGGCCCATATGAAAGGCGCACA
CTTGCAACAACCGGAACTAAGTACTCTGAACATGGTGCTGCATTATTCCAGTCCAATCAT
GTGCGCAAGCTACAGACACCTAACCACACCACTGACAGTGACTGATCAGATGAACGAATG
GTGTCCACCAGGTAGCACCAAAGCACAGGGGGGATGGGCCCTTACGCGTTCACCTTGGGT
GCCCATCCTGCAATCAGGTACTGGTTGGCTGGCTTAGTCTTCACAAAAGATTCGCGGCTG
AAAAGAGCCTTGGTGTAGGCATGGACGCTGGTCAGGTTCTCTGGGATCTTCCAGCCCTTG
AAATGCTCCAGTGCGACCTGGAGGTGGAAGAGCTTTGGCCCAAGGCTAAGATCAGCAGCT
GATACATTCTCCCCGCTGATGTAGGGACCATGAGCTTTCAGATGCTCATCTAGTGCCTGT
AACTCATCAAGAAGTGCCTTCTCTGAACCATCACTGGCATCCTTGCTCTTCAGGAACTTG
ACAAACGATGGAAAAATCTTTGATCCTACTGATGCATATTCTGGAGGGKTGACCAAAGAT
GGAGTTGGGAACTTCTCCTCGATGACTTGAGTGATCACATCAGAGTCAGCAATCCATTTG
CCATCGCCACTGTTAAACACAGGCACCTTACCCTCAGGGCTGATCTTCAGAAACCATTCG
GGCTTGTTGCTGAGGTCGACGAGCTTCATCTCGTAGGTGATCTTCTTCTCCTCCAGTCGT
TGAGTAGCACCCTCTGGGAGAACGGGCAGTCGCCGAGGATGTCGGGGGCCCCGACGGCGG
CCTTCACGCACACCTCCACGGCCATGGCGATTGGGGACGG
>BC8_c577    nseq=59
AAAGGAGCAACACTTTTTTTTGATGAGTCTATGCCAATTTATTAGAGTCTCACCACCCCA
TGACGGATGACGAATCAGTTTTACACACATCCCCCCACATCTGGGAATACCAAGGAAACA
CCTAGGAACAGGTCCAAAACATAACAATGGATCACACTGCTACCACAGCATTGCATTACA
TCACAACGCAACAGCATATTCTAGTAGTAAGTAAATACTACAACAGCGCAAGGTTCTAGC
AAACATCTGATCAGGGGTTGTTCTCAGCAGGTGCACAGACTCTATAGCCCGCATGGCATA
CTGCTAGTCCGCTCCTACAAGCACATTCCTGTCACCGACGCATCTTACTTGCCCCCCTCC
ACAATCCTGACGACGTTCTTGACACCATCCCTCATCTCCCTTGGGATGGCTCCACCTTCT
GGGAGATCAAAMTTCCTGCGGCTAAGTGTCCTTGGCTTCCCTGGTGGCTGA
>BC8_c578    nseq=67
GTTACCGGTTTGCTTTCTACTGTGACCCCAAATAGGAGAGCGTAACTATTGCTATACAAA
AWRWWCYWCGGAGTGCCAATGCTGACGCGGATCGCCAGGCGAACATCGGAGCCACGCTTC
CACGTGGCGCTGTGTATGAGGATCGTGATTACTATTGATACATCATCAGTTATCTATGTT
GCTATGGAGCCAGGTGCTCGCCTGCCGTCAAGTAGGCACTTTATCCAGTTGGAAGGTGAT
GCATGTTTAGGGATCGGTCAAGACTTTCTTATTCAGTGATGGGGTTAGCTTCAATGGATG
GACCCTCGTACGTGGGGCTCTTTATTGTCCTGTAATAATTTAGCATGTGAAACTGTTTGG
AAGCTTGTCCTAAATTTAATGTTGCTTAGATAATTTGATGAGTCGTGAAATTTCGTTGGT
CAGCTAGATTTTAGACGGCTGTTTARAAMWWW
>BC8_c579    nseq=82
TTTTTTTCTAAAATAAAATGTTGGTAAATAGTGACATCCAAATTCGTATCCATGCATATC
CGATCCGAATCCATCCCTACATACGCGGGTACTACGAATGTATACAACAGCTTTCCAAAA
GTAGCATGATTTTGGAACTCCAATCCTTGTGCAAAATGAACAGGTCCAAAGAACATTCAA
CAGTAGAAGTAGGGTAGAACAAACATTTAACAGTGACATCATTACATATTCCAAACAAAA
AATATATCGTGCCAACAGAAGACACGCAACAGATTGCAGAAGCGATTCTGTCCTAAGTTT
CCATCATACATCCGGAGCTCCTAGTCAGTTCGCAGTTGATATCCAAAGCCCTGCCCCTCA
AGCCTTGCTAGCAATGTTGCTGGACAGCCAGTCCAGACCCTCGTACAGACCCTCAC
>BC8_c580    nseq=102
TATTTTGGTTCATTTSRGKCACTTGTAAAGAAGATGAATGCAGAAGGTGCTGCTTTACAA
GGATCTGGATGGGTGTGGCTGGCTTTGGATGAAGAGTCAAAAAGGCTTTCAGTTGAAACT
ACTGCTAATCAGGATCCTCTGGTGACTAAAGGGGCAAGCTTGGTTCCTTTGTTGGGGATT
GATGTTTGGGAGCATGCGTACTACCTTCAGTACAAGAATGTTAGGCCGGATTACCTGAGC
AACATCTGGAAGGTGATGAACTGGAAGTACGCTGGAGAGGTGTATGACAATGCACTTGCT
TGATTTGTTTTGACTGGCTTTACTCATCTGCGCTGGCTATCAGCTGCTCGAGTCATGTGA
AATAAAATAAAAATGTACCTGTCTAGCTGCTAAATCTTGTGTACATCTCGATGAGATAGA
CTGATGCAATAGCTGTTGATTTTGTTTGTCCTGCTTGCCTGCTCCGCTCCATTGGCCGGT
ACCACAGCATACTGCCCAAGACAGCCCTTATTCCTCACCCTTGTGTCTGGTTATTATTGC
CAAAGAATTATTCTGAGATTAGAATTTTGCTTTGATTGWTGTCAAA
>BC8_c581    nseq=103
TTTTGGACAGCCACATGACAACCGTTTCAGTTAGCCTTGAGAGTAAGACCTTTTGTATCT
TATACTTTTCCCAGGAGAACATCACCAGCAACACTAGCTAGCTGTTGCAATCTTCCAAAC
AGCGCCTGGAAGGGCAGTGAGGGCAAGGGATCAGCATCAAACAAAAGATCCTCATTTTTT
TTTGAACCATAACACAAGATGCAACTCCATAATTCCAAAAGCATCCCTCCACAGGTTCTA
TTAAGCGAAACACTAAATTTAAGGACAAGATATTTCAACAGTCTCATTGACAGGCACAAA
ACTGATGGGTACAATCTAAGTTTATGGCAAGCCCAGTTCGAGGTCCTTCACAAGGATAGC
GGCAAGACTTAGAACACCCTGTACGGCTTCCCCATAGTGCTCTTGACGTACAGGCACCTC
ACGTTCTGCTAATTTTCTTCTTCAGAAGGGACACAAGGAAGTTGACGCTCATCTGGATGT
TCTGCTGGATCTTGCTTCTCCTCCATGGACAGGTTACCAACAGCAACACCCATGCATAGG
ACCTTCTTTAGCTGGAACTTG
>BC8_c582    nseq=122
GCCGCAGGGGCTGCGAAGGGGTCGGCCGCGCGGCCGCCAAGGAGGCCAAGTCGCCCAAGA
AGTCTGCCAAGTCCCCCAAGAAAGCTTAGAGAGATGTTTGTGTGGTACTAGATCTGTAGA
TGGGGTTGCCTCTGATGTGGTGGTGTTGTGTGGGGCTTTGTGATCTGCGCATTCAACTGG
AACAAATTAGAATCGGAGTTCTTTAATTGGAAGATTTTCAGCAAAAAAAACCTCCATGCC
GCCACCCATCTTCTCCTCCTCTCTTCCTTCGATCCGCCGCGATGCGAAATGTGTGCGGGT
TGCTAGCGAGACGGGGGCGA
>BC8_c583    nseq=139
ACATTGCAAYWWYWTTATCCTCTCAAGGAATTTTTTAGCGACACTTCACCACTTCACATT
GCAACAACATTATCCTCTCAAGGAATTTTTTAGCGGATAGAAGAAATCAAAATGAAGATA
GCAGAACAAGAGCCATGACAATCAAGTATATATGCTAGTGTCTGACAATGTTCCTCAAAA
CTGACCACAAAGTACTACTAGTGCCTCAACATTCATAATTCTGGCAAAATCCTTCCTAGG
TCTAATTAAACATTCAGCATTGCCAAAAGGACACCATCCCAAACAAACAAATAGAGGCAG
GTAAGATGAAGACAGCAAGACGAGTTTCTTTTCCCTTACTTCTTCTTGGCATCTCCAGCC
TTTGTCTTCTTCACACCCCGGATCTTCTTTGTCCTGTTCTTCCGTTCCTTCATCTGCTTA
CGTGACTTCTCTACCTTGGTAGCAAGACCATTCCTGATGAGGCGATACTTGGGCTCGAAC
TTCTTGGCCGCCTCGAGGTTATCGTAGATGAGACCGAAGCCGGTGGATTTGCCGCCTCCG
AAGTGGGTGCGGAACTTGAAGACGAAGATGCAGTTGGGGTCCTTCACCTCGTACACCTTC
GCCAGCCTCTCCTTCAGCTCAGCCTTGGAGACGTTGGCGCGGCCGGGGTGGATGACCTCG
AGCACGAACTGCTTGCGGGAGAGGAGACGGTTGGTCATGAACTTGCGCGTGCGGAGTGTC
ACCGCCGCGGCGGCCTTCGAAT
>BC8_c584    nseq=141
TTTTTTTTTAGTTGACATTGGTAAACAAATCGCTGAGAAAACAGATGCAATGTAACATTT
CAAGTTGCACGTCCCTTGGATCAGGCAAACAGCTAGGATAGACAAACAAAATTTGAAGTT
GTACAACCCAGATCAGACAGTATGCAGAGAAAATACGGTCTTGGGAGCTAACAATCACTC
GATGTCCATACAAAAGCACACAACGGGAGCACAAAGCTACTGCAACATAAGATAAAAATA
GCTTATGACAGCTGAACAGCACGTCATTACACATCGGATGAGAAGATGTTCAGTGGCTTC
[truncated: 7,139,677 more chars]
